# Supplementary material for: Super-enhancer profiling identifies novel critical and targetable cancer survival gene LYL1 in pediatric acute myeloid leukemia
Source: J Exp Clin Cancer Res. 2022 Jul 16;41:225. doi: 10.1186/s13046-022-02428-9 (PMC9288051; doi:10.1186/s13046-022-02428-9)
Supplement: Supplementary file 1 — Additional file 1: Supplementary Table 1. Treatment and outcome of 11 pediatric AML patients included in ChIP-seq analysis. [file 13046_2022_2428_MOESM1_ESM.xlsx]

## Sheet: Sheet1
Supplementary Table 1. Treatment and outcome of 11 pediatric AML patients included in ChIP-seq analysis.
Patient ID	Treatment	Outcome
Patient 01	decitabine combined with low intensive dose chemotherapy	Dead
Patient 02	decitabine combined with low intensive dose chemotherapy	Survival after transplantation
Patient 03	decitabine combined with low intensive dose chemotherapy	Survival after transplantation
Patient 04	decitabine combined with low intensive dose chemotherapy	Survival after transplantation
Patient 05	decitabine combined with low intensive dose chemotherapy	Survival after transplantation
Patient 06	decitabine combined with low intensive dose chemotherapy	Survival after transplantation
Patient 07	decitabine combined with low intensive dose chemotherapy	Survival after transplantation
Patient 08	decitabine combined with low intensive dose chemotherapy	Survival after transplantation
Patient 09	decitabine combined with low intensive dose chemotherapy	Survival after transplantation
Patient 10	decitabine combined with low intensive dose chemotherapy	Survival after transplantation
Patient 11	decitabine combined with low intensive dose chemotherapy	Survival after transplantation
