# Supplementary material for: Super-enhancer profiling identifies novel critical and targetable cancer survival gene LYL1 in pediatric acute myeloid leukemia
Source: J Exp Clin Cancer Res. 2022 Jul 16;41:225. doi: 10.1186/s13046-022-02428-9 (PMC9288051; doi:10.1186/s13046-022-02428-9)
Supplement: Supplementary file 4 — Additional file 4: Supplementary Table 4. Super-enhancers identified in each of the 11 AML samples. [file 13046_2022_2428_MOESM4_ESM.xlsx]

## Sheet: Super enhancers in AML1
Super enhancers in AML1				OVERLAP_GENES	PROXIMAL_GENES	CLOSEST_GENE	enhancerRank
30_test_peak_6795_lociStitched	chr16	88888753	89005995	LOC100129697,CBFA2T3	PABPN1L,GALNS,TRAPPC2L	CBFA2T3	1
8_test_peak_7923_lociStitched	chr17	81386272	81430787	BAHCC1,MIR4740	LOC100130370,MIR3186	MIR4740	2
16_test_peak_15741_lociStitched	chr7	5418677	5488768	TNRC18,FBXL18	LOC221946,MIR589,ACTB	TNRC18	3
11_test_peak_8499_lociStitched	chr19	1840700	1884046	REXO1,KLF16,ABHD17A	ATP8B3,LOC100288123,ADAT3,MIR1909,SCAMP4	KLF16	4
30_test_peak_90_lociStitched	chr1	2251318	2345695	SKI,MORN1	FAAP20,MORN1,RER1,LOC100129534	LOC100129534	5
5_test_peak_12958_lociStitched	chr3	128480815	128498221	GATA2,GATA2-AS1	DNAJB8,DNAJB8-AS1,LOC90246	GATA2-AS1	6
5_test_peak_121_lociStitched	chr1	3064968	3079427	LINC00982,PRDM16	ACTRT2,MIR4251	PRDM16	7
15_test_peak_8928_lociStitched	chr19	13055367	13106061	NFIX,LYL1,TRMT1	IER2,STX10,NACC1	LYL1	8
6_test_peak_2236_lociStitched	chr10	99520190	99541279	LINC01475,NKX2-3		LINC01475	9
5_test_peak_3078_lociStitched	chr11	67268881	67287508	ADRBK1	ANKRD13D,KDM2A,SSH3,LOC100130987	ANKRD13D	10
7_test_peak_8911_lociStitched	chr19	12990288	13040594	NFIX	DAND5,MIR6515,RAD23A,GADD45GIP1	NFIX	11
6_test_peak_12319_lociStitched	chr22	49838258	49859177	ZBED4	BRD1	ZBED4	12
13_test_peak_2453_lociStitched	chr10	132389225	132452985	C10orf91,PWWP2B	PWWP2B	PWWP2B	13
23_test_peak_6732_lociStitched	chr16	88453595	88525387	ZFPM1,MIR5189	ZC3H18,ZNF469	MIR5189	14
6_test_peak_179_lociStitched	chr1	6596917	6616387	PHF13,KLHL21	THAP3,NOL9,ZBTB48,TAS1R1	KLHL21	15
15_test_peak_12335_lociStitched	chr22	49928944	49972627	MIR6821,PIM3	IL17REL,CRELD2,ALG12	PIM3	16
15_test_peak_10141_lociStitched	chr2	43157949	43228019	LINC01126,ZFP36L2		ZFP36L2	17
4_test_peak_13889_lociStitched	chr5	3590150	3606835	IRX1		IRX1	18
test_peak_8543	chr19	2246071	2254715	JSRP1,AMH,MIR4321,SF3A2	PLEKHJ1,C19orf35,MIR1227,MIR6789,OAZ1	MIR4321	19
4_test_peak_6414_lociStitched	chr16	54928352	54940420	CRNDE,IRX5	CRNDE	IRX5	20
18_test_peak_14295_lociStitched	chr5	139637219	139712302	CXXC5	LOC101929696	CXXC5	21
33_test_peak_2385_lociStitched	chr10	124597423	124700192	LHPP,FAM53B	FAM53B-AS1	FAM53B-AS1	22
1_test_peak_5557_lociStitched	chr15	68817190	68821842	ANP32A	MIR4312,ANP32A-IT1	ANP32A	23
3_test_peak_7934_lociStitched	chr17	81510633	81520309	ACTG1	FSCN2,ACTG1,FAAP100,NPLOC4	ACTG1	24
11_test_peak_17642_lociStitched	chr9	131238372	131283281	FAM78A	PPAPDC3	FAM78A	25
17_test_peak_12281_lociStitched	chr22	46563994	46633807	GRAMD4	CELSR1	GRAMD4	26
9_test_peak_9091_lociStitched	chr19	18279483	18319387	LSM4,MIR3188,JUND	PDE4C,JUND,PGPEP1,LOC729966,KIAA1683	MIR3188	27
4_test_peak_3141_lociStitched	chr11	68828060	68855978	CPT1A	IGHMBP2,MRPL21	CPT1A	28
3_test_peak_10206_lociStitched	chr2	60549244	60557019	BCL11A		BCL11A	29
12_test_peak_5785_lociStitched	chr15	90875503	90916531	FES,FURIN,MAN2A2	PRC1-AS1,UNC45A,FES,HDDC3,RCCD1	MAN2A2	30
14_test_peak_6684_lociStitched	chr16	85553057	85588493		GSE1	GSE1	31
6_test_peak_7639_lociStitched	chr17	61395538	61409498	TBX2,TBX2-AS1	C17orf82,TBX4,TBX2-AS1	TBX2	32
12_test_peak_66_lociStitched	chr1	2189869	2238790	FAAP20,SKI		FAAP20	33
7_test_peak_388_lociStitched	chr1	24911772	24932549	RUNX3,MIR6731		MIR6731	34
5_test_peak_8940_lociStitched	chr19	13149579	13170204	IER2,STX10	LYL1,TRMT1,NACC1	IER2	35
1_test_peak_7455_lociStitched	chr17	44218051	44222808	UBTF	ASB16,TMUB2,SLC4A1,ATXN7L3,ASB16-AS1,MIR6782	UBTF	36
4_test_peak_5246_lociStitched	chr15	20340872	20359043			CHEK2P2	37
12_test_peak_8426_lociStitched	chr19	924727	961629	ARID3A	MED16,GRIN3B,WDR18,R3HDM4,KISS1R	ARID3A	38
16_test_peak_8011_lociStitched	chr17	82832624	82901667	ZNF750,TBCD		ZNF750	39
2_test_peak_15825_lociStitched	chr7	23467604	23474935	IGF2BP3	RPS2P32	IGF2BP3	40
1_test_peak_13466_lociStitched	chr4	15001546	15005349	CPEB2,CPEB2-AS1,LOC101929095	CPEB2	CPEB2	41
4_test_peak_688_lociStitched	chr1	44405147	44418686	RNF220	ERI3	RNF220	42
5_test_peak_737_lociStitched	chr1	47212090	47235798	TAL1	LINC00853,TAL1,PDZK1IP1	TAL1	43
6_test_peak_8894_lociStitched	chr19	12777958	12794337	JUNB,MIR5684	BEST2,RTBDN,ASNA1,HOOK2,RNASEH2A,PRDX2,C19orf43,MAST1	MIR5684	44
2_test_peak_8510_lociStitched	chr19	1929833	1946161	CSNK1G2	CSNK1G2-AS1,SCAMP4,ABHD17A,ADAT3	CSNK1G2	45
7_test_peak_16999_lociStitched	chr8	143926963	143957578	PLEC,MIR661	EPPK1,PARP10,GRINA	PLEC	46
17_test_peak_2114_lociStitched	chr10	79118455	79182036	ZMIZ1		ZMIZ1	47
2_test_peak_7266_lociStitched	chr17	30705543	30712603	SUZ12P1		SUZ12P1	48
5_test_peak_2809_lociStitched	chr11	47376331	47396277	SPI1	SPI1,SLC39A13,MIR4487,MYBPC3,PSMC3	SPI1	49
2_test_peak_7246_lociStitched	chr17	29562708	29569431	TP53I13,ABHD15	ANKRD13B,GIT1	ABHD15	50
11_test_peak_12248_lociStitched	chr22	46056038	46082116	PRR34-AS1	PRR34,MIR3619,LINC00899,LOC730668,MIRLET7BHG,MIRLET7A3,MIR4763,MIRLET7B	PRR34	51
12_test_peak_17756_lociStitched	chr9	134365434	134409455	RXRA,MIR4669		MIR4669	52
1_test_peak_7552_lociStitched	chr17	50146334	50151178	PPP1R9B	SGCA,HILS1,SAMD14	PPP1R9B	53
12_test_peak_11494_lociStitched	chr21	5094358	5123926	C21orf33	PWP2	C21orf33	54
test_peak_8469	chr19	1249831	1256376	MIDN	C19orf24,CIRBP,CIRBP-AS1,ATP5D,STK11,CBARP,EFNA2	MIDN	55
9_test_peak_2286_lociStitched	chr10	102633865	102679122	TRIM8,ARL3	SFXN2	TRIM8	56
6_test_peak_14699_lociStitched	chr6	21586849	21610515	SOX4		SOX4	57
11_test_peak_6761_lociStitched	chr16	88759789	88800082	PIEZO1	CDT1,LOC339059,MIR4722,LOC100289580,APRT	PIEZO1	58
5_test_peak_8438_lociStitched	chr19	1015979	1038036	TMEM259,RNU6-1,RNU6-9,CNN2	HMHA1,ABCA7,GRIN3B,TMEM259,WDR18	CNN2	59
9_test_peak_8516_lociStitched	chr19	2039937	2065206	MKNK2	IZUMO4,MKNK2,MOB3A,BTBD2	MKNK2	60
10_test_peak_8643_lociStitched	chr19	4052108	4103712	MAP2K2,ZBTB7A	CREB3L3,PIAS4	ZBTB7A	61
1_test_peak_10916_lociStitched	chr2	231706347	231711239	PTMA	PTMA,MIR1244-2	PTMA	62
2_test_peak_722_lociStitched	chr1	46301195	46306144	UQCRH,LRRC41	NSUN4	UQCRH	63
3_test_peak_6407_lociStitched	chr16	54281641	54289705	IRX3	LOC100996338	IRX3	64
3_test_peak_2418_lociStitched	chr10	125151578	125163656	CTBP2	CTBP2	CTBP2	65
test_peak_8550	chr19	2269020	2274006	OAZ1	SF3A2,PLEKHJ1,C19orf35,MIR1227,MIR6789,AMH,JSRP1,MIR4321,LINGO3	OAZ1	66
7_test_peak_18004_lociStitched	chrX	40090012	40110050	BCOR		BCOR	67
1_test_peak_1555_lociStitched	chr1	226735705	226739320	ITPKB		ITPKB	68
test_peak_7526	chr17	48609832	48614805	HOXB8,HOXB7	HOXB3,HOXB-AS3,HOXB9,MIR10A,HOXB6,HOXB4,HOXB5,MIR196A1	HOXB7	69
6_test_peak_5163_lociStitched	chr14	105058715	105077184	GPR132	CDCA4,LOC102723354,GPR132	GPR132	70
2_test_peak_5340_lociStitched	chr15	37094968	37103813	MEIS2	MEIS2	MEIS2	71
5_test_peak_10834_lociStitched	chr2	218387798	218407017	SLC11A1,CTDSP1,MIR26B	CATIP-AS2,MIR6810,CATIP,CTDSP1,VIL1,CATIP-AS1	CTDSP1	72
3_test_peak_6689_lociStitched	chr16	85611072	85624560	GSE1	GSE1	GSE1	73
1_test_peak_3650_lociStitched	chr12	12723496	12726279	APOLD1	MIR613,CDKN1B,GPR19	APOLD1	74
test_peak_5961	chr16	1768409	1774615	MAPK8IP3,EME2,NME3,MRPS34	MRPS34,SPSB3,IGFALS,MIR3177,NUBP2	NME3	75
1_test_peak_13083_lociStitched	chr3	150408005	150411163	TSC22D2	TSC22D2	TSC22D2	76
1_test_peak_3947_lociStitched	chr12	65823686	65826591	RPSAP52,HMGA2		HMGA2	77
4_test_peak_17825_lociStitched	chr9	136644658	136663640	EGFL7	EGFL7,AGPAT2,MIR126,FAM69B	EGFL7	78
3_test_peak_10261_lociStitched	chr2	66575570	66583559	LOC100507073		LOC100507073	79
4_test_peak_3440_lociStitched	chr11	128683580	128693558	FLI1,SENCR	FLI1	FLI1	80
7_test_peak_15628_lociStitched	chr7	591844	618313	PRKAR1B,LOC101926963	LOC101927000	LOC101926963	81
test_peak_1112	chr1	149850141	149853866	HIST2H2BC,HIST2H2AA4,HIST2H3C	HIST2H4B,BOLA1,HIST2H2AA3,HIST2H2BF,HIST2H3D,HIST2H3A,HIST2H2AB,HIST2H2BE,HIST2H2AC	HIST2H3C	82
4_test_peak_8531_lociStitched	chr19	2163353	2171824	DOT1L	AP3D1	DOT1L	83
3_test_peak_7044_lociStitched	chr17	7834158	7845296	KDM6B	CYB5D1,CHD3,TMEM88,NAA38	KDM6B	84
4_test_peak_7915_lociStitched	chr17	81339587	81346903		LINC00482,LOC100130370,TMEM105,SLC38A10	TMEM105	85
3_test_peak_1237_lociStitched	chr1	155685941	155701335	YY1AP1,DAP3	DAP3,YY1AP1	DAP3	86
2_test_peak_11569_lociStitched	chr21	34886453	34891309	RUNX1		RUNX1	87
test_peak_1829	chr10	21494206	21497619	MIR1915,CASC10	MLLT10,SKIDA1	MIR1915	88
2_test_peak_17343_lociStitched	chr9	93566644	93578710	PHF2		PHF2	89
1_test_peak_438_lociStitched	chr1	26695182	26698259	ARID1A		ARID1A	90
1_test_peak_5331_lociStitched	chr15	34494123	34497124		GOLGA8B	GOLGA8B	91
test_peak_1832	chr10	21508004	21510732		MLLT10,CASC10,MIR1915,SKIDA1	CASC10	92
1_test_peak_14001_lociStitched	chr5	56814338	56817245	MAP3K1		MAP3K1	93
8_test_peak_7379_lociStitched	chr17	40320934	40352206	RARA-AS1,RARA	CDC6,RARA,GJD3	RARA	94
4_test_peak_7094_lociStitched	chr17	14297057	14309309	MGC12916,HS3ST3B1	HS3ST3B1	MGC12916	95
11_test_peak_8371_lociStitched	chr18	79504885	79526607	NFATC1		NFATC1	96
15_test_peak_4272_lociStitched	chr12	124483447	124543842	NCOR2		NCOR2	97
test_peak_8458	chr19	1205193	1210327	STK11	MIDN,ATP5D,SBNO2,CBARP	STK11	98
1_test_peak_14966_lociStitched	chr6	42781636	42784045		TBCC,GLTSCR1L	TBCC	99
14_test_peak_16049_lociStitched	chr7	73868934	73922423		CLDN4,WBSCR27,WBSCR28	WBSCR28	100
2_test_peak_7663_lociStitched	chr17	63697361	63702408	LOC729683,LIMD2	STRADA	LIMD2	101
1_test_peak_15205_lociStitched	chr6	135180355	135183906	MYB		MYB	102
2_test_peak_14536_lociStitched	chr5	181184578	181192740	LOC102577426	SNORD96A,TRIM7,TRIM41,MIR4638,OR2V2	LOC102577426	103
7_test_peak_17627_lociStitched	chr9	129866050	129890623	MIR6855,FNBP1,USP20	C9orf78,TOR1A	MIR6855	104
5_test_peak_7471_lociStitched	chr17	45224579	45232064	FMNL1	MAP3K14-AS1,SPATA32	FMNL1	105
8_test_peak_12969_lociStitched	chr3	128602583	128618337		RPN1,LINC01565	LINC01565	106
9_test_peak_13391_lociStitched	chr4	2786453	2806236	SH3BP2	ADD1,SH3BP2,TNIP2	SH3BP2	107
3_test_peak_6934_lociStitched	chr17	2392593	2402363	MNT	LOC284009	MNT	108
1_test_peak_15127_lociStitched	chr6	107487980	107491730	SOBP	PDSS2	SOBP	109
9_test_peak_10915_lociStitched	chr2	231661842	231687806		PTMA,MIR1244-2	PTMA	110
1_test_peak_5949_lociStitched	chr16	1609916	1613337	IFT140	CRAMP1	IFT140	111
test_peak_10607	chr2	144515649	144517848	ZEB2	ZEB2-AS1,LINC01412	ZEB2-AS1	112
1_test_peak_15280_lociStitched	chr6	156776938	156780059	MIR4466,ARID1B		ARID1B	113
10_test_peak_18015_lociStitched	chrX	40147512	40177377	BCOR		BCOR	114
6_test_peak_8355_lociStitched	chr18	79393125	79416897	NFATC1	NFATC1	NFATC1	115
3_test_peak_2957_lociStitched	chr11	64736658	64754928	RASGRP2,PYGM	SF1,NRXN2,MAP4K2,PYGM	RASGRP2	116
2_test_peak_888_lociStitched	chr1	92481056	92487177	GFI1		GFI1	117
9_test_peak_9110_lociStitched	chr19	18403607	18434361	SSBP4	GDF15,MIR3189,ISYNA1,LRRC25	SSBP4	118
2_test_peak_4201_lociStitched	chr12	122020802	122025666	BCL7A	BCL7A	BCL7A	119
test_peak_4194	chr12	121799715	121801637	LINC01089	RHOF,SETD1B	LINC01089	120
2_test_peak_1083_lociStitched	chr1	148146110	148160223	NBPF11	NBPF11	NBPF11	121
1_test_peak_9537_lociStitched	chr19	47110943	47113354	ZC3H4	SAE1	ZC3H4	122
10_test_peak_4913_lociStitched	chr14	73712416	73755462	ELMSAN1,PNMA1	MIR4505,LOC100506476	PNMA1	123
test_peak_7520	chr17	48593893	48598324	HOXB6,HOXB-AS3	HOXB3,HOXB2,HOXB7,HOXB9,MIR10A,HOXB4,HOXB8,HOXB-AS1,HOXB5,MIR196A1	HOXB-AS3	124
1_test_peak_7234_lociStitched	chr17	28949070	28951545	PHF12	LOC101927018,DHRS13	PHF12	125
8_test_peak_18276_lociStitched	chrX	154341203	154371176	FLNA	TKTL1,RPL10,TEX28,EMD,FLNA,SNORA70,DNASE1L1,TAZ	FLNA	126
10_test_peak_2029_lociStitched	chr10	71725223	71766202	CDH23,C10orf105,C10orf54	CDH23,MIR7152,C10orf105	C10orf105	127
10_test_peak_7828_lociStitched	chr17	77439267	77480198	2021-09-09	MIR4316	2021-09-09	128
4_test_peak_10663_lociStitched	chr2	170816558	170824136	GAD1	ERICH2,LOC101926913	GAD1	129
1_test_peak_8482_lociStitched	chr19	1407592	1411826	DAZAP1	GAMT,NDUFS7,APC2,RPS15	DAZAP1	130
8_test_peak_13001_lociStitched	chr3	129561067	129593353	PLXND1	H1FOO,RHO	H1FOO	131
9_test_peak_8598_lociStitched	chr19	3122458	3152095	GNA15,GNA11,LOC100996351	NCLN,S1PR4	GNA15	132
1_test_peak_15232_lociStitched	chr6	142944553	142947833	HIVEP2		HIVEP2	133
1_test_peak_14703_lociStitched	chr6	21664015	21666798	CASC15		CASC15	134
6_test_peak_12358_lociStitched	chr22	50293219	50319934	PLXNB2,DENND6B	PPP6R2,MAPK11,TUBGCP6,HDAC10,MAPK12	PLXNB2	135
6_test_peak_15701_lociStitched	chr7	2509323	2531979	LFNG,MIR4648	IQCE,BRAT1,GRIFIN	LFNG	136
6_test_peak_7930_lociStitched	chr17	81443681	81460988	MIR3186,BAHCC1	MIR4740	MIR3186	137
1_test_peak_16147_lociStitched	chr7	92832732	92836023	CDK6	LOC101927497	CDK6	138
2_test_peak_17610_lociStitched	chr9	129482026	129497939	LINC00963		LINC00963	139
1_test_peak_12812_lociStitched	chr3	71581266	71584136	FOXP1	FOXP1,MIR1284	FOXP1	140
12_test_peak_17816_lociStitched	chr9	136587350	136622193		LINC01573,MIR4674,EGFL7,MIR126,NOTCH1	EGFL7	141
3_test_peak_16219_lociStitched	chr7	100673173	100694101	GIGYF1,GNB2	TFR2,POP7,ZAN,EPO,ACTL6B	GIGYF1	142
2_test_peak_4772_lociStitched	chr14	49631338	49635685	DNAAF2	RPS29,MGAT2,RN7SL1,LRR1,RPL36AL	DNAAF2	143
7_test_peak_11777_lociStitched	chr22	17768295	17782881	LINC00528,BID	MIR3198-1,BID	BID	144
2_test_peak_12352_lociStitched	chr22	50189005	50195050	TRABD	PANX2,MOV10L1,TUBGCP6,SELO	TRABD	145
9_test_peak_1951_lociStitched	chr10	48456894	48481286	ARHGAP22		ARHGAP22	146
3_test_peak_17604_lociStitched	chr9	129401295	129422128			LINC01503	147
2_test_peak_5685_lociStitched	chr15	82038648	82046175	MEX3B	LINC01583	MEX3B	148
10_test_peak_12479_lociStitched	chr3	12993549	13022328	IQSEC1	IQSEC1	IQSEC1	149
1_test_peak_2097_lociStitched	chr10	79068038	79071598	ZMIZ1	ZMIZ1-AS1	ZMIZ1	150
2_test_peak_14004_lociStitched	chr5	57171256	57178515	GPBP1	GPBP1	GPBP1	151
4_test_peak_6755_lociStitched	chr16	88681206	88702525	SNAI3-AS1,RNF166,SNAI3	IL17C,CTU2,MIR4722,LOC100289580,CYBA,MVD,LOC339059	SNAI3	152
3_test_peak_4327_lociStitched	chr12	132487447	132507422	FBRSL1		FBRSL1	153
1_test_peak_17382_lociStitched	chr9	97982484	97985579	ANP32B	HEMGN	ANP32B	154
3_test_peak_13967_lociStitched	chr5	42979549	42993329	FLJ32255	LOC153684,ANXA2R,LOC648987	FLJ32255	155
test_peak_15847	chr7	27154369	27157299	HOXA-AS3,HOXA7	HOXA10,HOXA11,HOXA10-AS,MIR196B,HOTTIP,HOXA-AS2,HOXA3,HOXA5,HOXA4,HOXA9,HOXA13,HOXA6,HOXA10-HOXA9,HOXA11-AS	HOXA7	156
2_test_peak_10624_lociStitched	chr2	156333656	156343034		NR4A2	NR4A2	157
2_test_peak_612_lociStitched	chr1	39101758	39106392	MACF1		MACF1	158
1_test_peak_4005_lociStitched	chr12	94147821	94151052	PLXNC1		PLXNC1	159
9_test_peak_5026_lociStitched	chr14	92641223	92667225	RIN3		LGMN	160
1_test_peak_18240_lociStitched	chrX	150361185	150365985	MAMLD1		MAMLD1	161
11_test_peak_2567_lociStitched	chr11	1756401	1784202	CTSD	IFITM10	CTSD	162
3_test_peak_578_lociStitched	chr1	36151784	36162435	MAP7D1,TRAPPC3	MAP7D1,COL8A2,TRAPPC3	TRAPPC3	163
11_test_peak_17678_lociStitched	chr9	132981690	133008644	GFI1B	GTF3C5,TSC1,MIR548AW,MIR6877	GFI1B	164
2_test_peak_4234_lociStitched	chr12	123266226	123272289	CDK2AP1	C12orf65,MPHOSPH9	CDK2AP1	165
3_test_peak_4496_lociStitched	chr13	50126645	50134074	DLEU1	ST13P4,DLEU2	DLEU2	166
8_test_peak_1208_lociStitched	chr1	154999371	155017797	ZBTB7B	CKS1B,PBXIP1,SHC1,DCST2,PYGO2,LENEP,ADAM15,EFNA4,LOC100505666,MIR4258,FLAD1,ZBTB7B,DCST1	ZBTB7B	167
7_test_peak_2519_lociStitched	chr11	310169	331083	IFITM3,IFITM1	ATHL1,B4GALNT4,IFITM5,NLRP6,IFITM2	IFITM3	168
7_test_peak_12714_lociStitched	chr3	50237079	50260961	GNAI2	HYAL1,SEMA3B,IFRD2,MIR6872,MIR5787,GNAT1,HYAL3,NAT6,SEMA3B-AS1,LSMEM2,SLC38A3	GNAI2	169
7_test_peak_8560_lociStitched	chr19	2324136	2345618	SPPL2B,LSM7	SPPL2B,LINGO3,C19orf35,TMPRSS9	SPPL2B	170
1_test_peak_16329_lociStitched	chr7	128530416	128532409			METTL2B	171
8_test_peak_10895_lociStitched	chr2	231355722	231399538	B3GNT7,MIR4777,ARMC9		MIR4777	172
7_test_peak_2588_lociStitched	chr11	1841732	1857630	LSP1	TNNI2,LSP1,MIR4298,SYT8,LINC01150,MIR7847	LSP1	173
test_peak_7527	chr17	48617606	48620500		HOXB3,HOXB-AS3,HOXB7,HOXB9,MIR10A,HOXB6,HOXB4,HOXB8,HOXB5,MIR196A1	HOXB8	174
1_test_peak_273_lociStitched	chr1	15834546	15837794	FLJ37453	SPEN,UQCRHL	SPEN	175
1_test_peak_818_lociStitched	chr1	65066155	65068460		MIR101-1,MIR3671	MIR101-1	176
3_test_peak_9333_lociStitched	chr19	39397437	39404950	MED29	ZFP36,PLEKHG2,SUPT5H,RPS16,PAF1,MIR4530	ZFP36	177
2_test_peak_9171_lociStitched	chr19	21585498	21593110			ZNF429	178
1_test_peak_17078_lociStitched	chr9	2015374	2018134	SMARCA2	SMARCA2	SMARCA2	179
8_test_peak_4117_lociStitched	chr12	111428116	111445646	SH2B3		SH2B3	180
2_test_peak_14520_lociStitched	chr5	179816422	179821902	SQSTM1	LTC4S,MGAT4B,C5orf45,MIR1229	SQSTM1	181
1_test_peak_8209_lociStitched	chr18	25349350	25352169	ZNF521	ZNF521	ZNF521	182
4_test_peak_5240_lociStitched	chr15	20301546	20307044		CHEK2P2	CHEK2P2	183
13_test_peak_17451_lociStitched	chr9	114367447	114398436	AKNA	ORM2,ORM1	AKNA	184
8_test_peak_6810_lociStitched	chr16	89096721	89119408	ACSF3	ACSF3,LOC400558,LINC00304	ACSF3	185
5_test_peak_12951_lociStitched	chr3	128409743	128433629		DNAJB8,DNAJB8-AS1	DNAJB8-AS1	186
4_test_peak_5283_lociStitched	chr15	28884884	28900415		APBA2,GOLGA6L7P	APBA2	187
6_test_peak_7977_lociStitched	chr17	82292254	82304775		CD7,CSNK1D,SECTM1	CD7	188
7_test_peak_5958_lociStitched	chr16	1708043	1723021	MAPK8IP3	HN1L,MIR3177,NME3,MAPK8IP3	MAPK8IP3	189
test_peak_1834	chr10	21525620	21527749	SKIDA1	MLLT10,CASC10,MIR1915	SKIDA1	190
3_test_peak_3590_lociStitched	chr12	6953081	6962078	PTPN6	MIR141,ENO2,MIR200C,SCARNA12,PHB2,RNU7-1,LRRC23,C12orf57,ATN1,EMG1	MIR200C	191
test_peak_7601	chr17	58330746	58333612	BZRAP1-AS1,MIR142	BZRAP1-AS1,MIR4736,MPO,BZRAP1,SUPT4H1	MIR142	192
4_test_peak_3021_lociStitched	chr11	65572356	65589008	FAM89B,EHBP1L1	SCYL1,PCNXL3,LTBP3,MAP3K11,SSSCA1,SIPA1,SSSCA1-AS1,KCNK7,MIR4690	EHBP1L1	193
6_test_peak_11697_lociStitched	chr21	44881548	44914475	ITGB2	FAM207A,LINC01547,ITGB2-AS1,PTTG1IP	ITGB2	194
1_test_peak_16202_lociStitched	chr7	100428222	100431679	MEPCE,ZCWPW1	MEPCE,PPP1R35,C7orf61,TSC22D4	MEPCE	195
10_test_peak_10124_lociStitched	chr2	42949403	42975757			LOC102723854	196
2_test_peak_7123_lociStitched	chr17	17681272	17695496	RAI1	SMCR2	RAI1	197
2_test_peak_8414_lociStitched	chr19	788809	801948	PTBP1	LPPR3,AZU1,PRTN3,MISP,MIR3187,MIR4745,PTBP1	PTBP1	198
6_test_peak_7851_lociStitched	chr17	78254172	78270116	LOC100996291	TMEM235,BIRC5	LOC100996291	199
5_test_peak_3001_lociStitched	chr11	65400251	65419810	FRMD8	SLC25A45,FRMD8,MIR612,TIGD3,NEAT1	NEAT1	200
3_test_peak_8605_lociStitched	chr19	3176501	3189092	NCLN,S1PR4	LOC100996351,CELF5,GNA15	NCLN	201
2_test_peak_15756_lociStitched	chr7	5528290	5532985	ACTB	FBXL18,LOC221946,MIR589	ACTB	202
1_test_peak_7264_lociStitched	chr17	30599903	30601525	LRRC37BP1	TBC1D29,SH3GL1P2	SH3GL1P2	203
test_peak_15846	chr7	27150249	27153301	HOXA-AS3	HOXA10,HOXA11,HOXA10-AS,MIR196B,HOTTIP,HOXA-AS2,HOXA7,HOXA3,HOXA2,HOXA5,HOXA4,HOXA9,HOXA13,HOXA6,HOXA10-HOXA9,HOXA11-AS	HOXA6	204
1_test_peak_15245_lociStitched	chr6	144284621	144287317		UTRN	UTRN	205
7_test_peak_16945_lociStitched	chr8	141202411	141234963	SLC45A4		SLC45A4	206
9_test_peak_6388_lociStitched	chr16	50269276	50290799	ADCY7	MIR6771	ADCY7	207
1_test_peak_11397_lociStitched	chr20	58888389	58891616	GNAS,LOC101927932	GNAS,GNAS-AS1	GNAS	208
9_test_peak_345_lociStitched	chr1	21887152	21915244	HSPG2		HSPG2	209
3_test_peak_15661_lociStitched	chr7	1505901	1514321		INTS1,MICALL2,TMEM184A,MAFK	INTS1	210
1_test_peak_1096_lociStitched	chr1	149175369	149177275			NBPF9	211
1_test_peak_4732_lociStitched	chr14	34873534	34875477	BAZ1A	BAZ1A	BAZ1A	212
3_test_peak_13293_lociStitched	chr3	196634800	196646905	NRROS	LINC01063	NRROS	213
9_test_peak_17333_lociStitched	chr9	93097810	93126697	NINJ1,C9orf89	SUSD3	C9orf89	214
3_test_peak_9506_lociStitched	chr19	45506389	45516511	VASP	PPM1N,FOSB,RTN2	VASP	215
5_test_peak_2480_lociStitched	chr10	133273768	133281396	TUBGCP2,ADAM8	UTF1,MIR202,ADAM8,ZNF511,TUBGCP2,MIR202HG,VENTX	ADAM8	216
5_test_peak_12934_lociStitched	chr3	126529849	126553182	C3orf22,CHST13	UROC1	CHST13	217
6_test_peak_18070_lociStitched	chrX	49148367	49177315	PRICKLE3,PLP2,MAGIX	WDR45,SYP-AS1,GPKOW,SYP	MAGIX	218
1_test_peak_11363_lociStitched	chr20	53592377	53594956		LOC101927770,ZNF217	ZNF217	219
2_test_peak_7933_lociStitched	chr17	81481033	81488855		MIR3186,FSCN2,ACTG1	ACTG1	220
8_test_peak_16493_lociStitched	chr7	157277148	157307576		DNAJB6	DNAJB6	221
4_test_peak_11377_lociStitched	chr20	57389192	57412276	RBM38	RAE1,MTRNR2L3,RBM38	RBM38	222
5_test_peak_4260_lociStitched	chr12	124452481	124466356	NCOR2		NCOR2	223
8_test_peak_6662_lociStitched	chr16	85291248	85329667	MIR5093	LINC00311	MIR5093	224
3_test_peak_10982_lociStitched	chr2	240564182	240570961	RNPEPL1	ANKMY1,CAPN10,CAPN10-AS1,DUSP28,GPR35	RNPEPL1	225
5_test_peak_401_lociStitched	chr1	25020666	25035408	MIR4425		MIR4425	226
1_test_peak_1620_lociStitched	chr1	231420819	231422736	EGLN1		EGLN1	227
1_test_peak_3765_lociStitched	chr12	49059253	49061112		DHH,LMBR1L,PRKAG1,RHEBL1,KMT2D	KMT2D	228
test_peak_8955	chr19	13841061	13844510		NANOS3,LOC284454,MIR23A,ZSWIM4,MIR27A,MIR24-2,MIR181D,MIR181C	MIR23A	229
8_test_peak_2055_lociStitched	chr10	72319421	72336495	DNAJB12	DNAJB12,DDIT4	DNAJB12	230
5_test_peak_15707_lociStitched	chr7	2623659	2645768	TTYH3	AMZ1	TTYH3	231
2_test_peak_10905_lociStitched	chr2	231604005	231615812		C2orf57	C2orf57	232
test_peak_15852	chr7	27165879	27167536	HOXA10-HOXA9	HOXA10,HOXA11,HOXA-AS3,HOXA10-AS,MIR196B,HOTTIP,HOXA-AS2,HOXA7,HOXA3,HOXA5,HOXA4,HOXA9,HOXA13,HOXA6,HOXA11-AS	HOXA9	233
7_test_peak_15428_lociStitched	chr6_GL000252v2_alt	3042613	3083194	SNORD48,HSPA1B,C6orf48,LSM2,HSPA1A,VARS,HSPA1L		VARS	234
5_test_peak_16840_lociStitched	chr8	102789173	102810846			AZIN1	235
6_test_peak_12295_lociStitched	chr22	46731703	46754061	CERK	TBC1D22A	CERK	236
1_test_peak_11396_lociStitched	chr20	58853272	58856207	GNAS	GNAS,GNAS-AS1,MIR298,LOC101927932,MIR296	GNAS	237
5_test_peak_128_lociStitched	chr1	3169344	3187408	PRDM16	MIR4251	MIR4251	238
8_test_peak_9376_lociStitched	chr19	40800748	40826661	RAB4B-EGLN2,EGLN2	MIA,MIA-RAB4B,SNRPA,CYP2A6	EGLN2	239
2_test_peak_7969_lociStitched	chr17	82215319	82225912		SLC16A3,CSNK1D,MIR6787,CCDC57	SLC16A3	240
2_test_peak_7329_lociStitched	chr17	38701888	38707851	MIR4734,MLLT6	CISD3,PCGF2,C17orf96,PSMB3,MIR4726	MLLT6	241
test_peak_15850	chr7	27160071	27162475	HOXA10-HOXA9,HOXA9	HOXA10,HOXA11,HOXA-AS3,HOXA10-AS,MIR196B,HOTTIP,HOXA-AS2,HOXA7,HOXA3,HOXA5,HOXA4,HOXA13,HOXA6,HOXA11-AS	HOXA9	242
1_test_peak_746_lociStitched	chr1	50977230	50978592		FAF1,CDKN2C	CDKN2C	243
2_test_peak_14603_lociStitched	chr6	3063486	3069264		BPHL,HTATSF1P2,RIPK1	RIPK1	244
1_test_peak_13730_lociStitched	chr4	139176099	139178799		ELF2	ELF2	245
2_test_peak_13965_lociStitched	chr5	42950716	42953225		FLJ32255	FLJ32255	246
6_test_peak_10012_lociStitched	chr2	25274868	25295454	DNMT3A	MIR1301,DNMT3A	DNMT3A	247
4_test_peak_5806_lociStitched	chr15	92806858	92832087		ASB9P1	ASB9P1	248
test_peak_7516	chr17	48581381	48582629		HOXB3,HOXB-AS3,HOXB2,HOXB7,HOXB9,MIR10A,HOXB6,HOXB4,HOXB8,HOXB-AS1,HOXB5,MIR196A1	MIR10A	249
4_test_peak_18097_lociStitched	chrX	56767814	56779210	LINC01420	UQCRBP1	UQCRBP1	250
6_test_peak_16500_lociStitched	chr7	157396356	157407370	DNAJB6		LOC101927914	251
4_test_peak_9395_lociStitched	chr19	41322479	41328232	CCDC97	TMEM91,TGFB1,B9D2	CCDC97	252
2_test_peak_8965_lociStitched	chr19	13978594	13987730	RFX1	PODNL1,RLN3,DCAF15,IL27RA	RFX1	253
2_test_peak_7347_lociStitched	chr17	39333054	39338189	FBXL20		FBXL20	254
8_test_peak_15716_lociStitched	chr7	2712442	2739195	AMZ1,GNA12		GNA12	255
1_test_peak_5817_lociStitched	chr15	98647290	98650855	IGF1R,IRAIN		IGF1R	256
9_test_peak_6238_lociStitched	chr16	29144979	29158933			RRN3P2	257
7_test_peak_17704_lociStitched	chr9	133132653	133144648	RALGDS	GBGT1,RALGDS	RALGDS	258
1_test_peak_3927_lociStitched	chr12	57844961	57847138	CTDSP2	MIR26A2,AVIL	CTDSP2	259
3_test_peak_9476_lociStitched	chr19	44741780	44756612	BCL3	MIR8085,CEACAM16,CBLC	BCL3	260
6_test_peak_11425_lociStitched	chr20	62603236	62626577		SLCO4A1,MIR1-1,SLCO4A1-AS1,MIR133A2	SLCO4A1	261
1_test_peak_13737_lociStitched	chr4	140150861	140153328	MAML3		MAML3	262
5_test_peak_3557_lociStitched	chr12	6324074	6348073	PLEKHG6,SCNN1A,TNFRSF1A	LTBR	TNFRSF1A	263
2_test_peak_8072_lociStitched	chr17_KI270857v1_alt	2737207	2741868	MLLT6,MIR4734		MIR4734	264
3_test_peak_12381_lociStitched	chr22	50529313	50544493	ODF3B,TYMP	KLHDC7B,CHKB-AS1,TYMP,ADM2,SCO2,MIOX,CPT1B,CHKB,SYCE3,LMF2,NCAPH2	ODF3B	265
7_test_peak_3381_lociStitched	chr11	118912415	118930082		MIR4492,CXCR5,BCL9L,UPK2,FOXR1	BCL9L	266

## Sheet: Super enhancers in AML2
Super enhancers in AML2				OVERLAP_GENES	PROXIMAL_GENES	CLOSEST_GENE	enhancerRank
21_test_peak_2380_lociStitched	chr1	235000000	235000000	LOC101927851		LOC101927851	1
35_test_peak_5143_lociStitched	chr12	11743427	11863747	ETV6		ETV6	2
14_test_peak_24032_lociStitched	chr8	133000000	134000000	ST3GAL1	ST3GAL1	ST3GAL1	3
15_test_peak_16108_lociStitched	chr21	34982678	35051656	RUNX1,RUNX1-IT1		RUNX1-IT1	4
18_test_peak_17054_lociStitched	chr22	46576011	46620495		GRAMD4,CELSR1	GRAMD4	5
12_test_peak_17110_lociStitched	chr22	49925898	49976230	CRELD2,MIR6821,PIM3	IL17REL,CRELD2,ALG12	PIM3	6
14_test_peak_18591_lociStitched	chr3	197000000	197000000	NRROS,LINC01063	FBXO45,WDR53	LINC01063	7
6_test_peak_16620_lociStitched	chr22	28799033	28823529	XBP1	CCDC117	XBP1	8
19_test_peak_20108_lociStitched	chr5	132000000	132000000	C5orf56	SLC22A5,IRF1,LOC553103,MIR3936	C5orf56	9
6_test_peak_12236_lociStitched	chr19	12777898	12794418	JUNB,MIR5684	BEST2,RTBDN,ASNA1,HOOK2,RNASEH2A,PRDX2,C19orf43,MAST1	MIR5684	10
12_test_peak_16551_lociStitched	chr22	24425502	24467725	ADORA2A,ADORA2A-AS1,SPECC1L-ADORA2A	ADORA2A,UPB1	ADORA2A	11
10_test_peak_4219_lociStitched	chr11	65471257	65505682	MALAT1	SCYL1,NEAT1,MIR612	MALAT1	12
3_test_peak_12751_lociStitched	chr19	39397868	39411336	ZFP36,MIR4530,MED29	PLEKHG2,SUPT5H,RPS16,PAF1	ZFP36	13
17_test_peak_210_lociStitched	chr1	12125500	12185850	MIR7846,TNFRSF1B,TNFRSF8	MIR4632,VPS13D	MIR7846	14
7_test_peak_11928_lociStitched	chr19	4051278	4090161	ZBTB7A	PIAS4,MAP2K2	ZBTB7A	15
6_test_peak_4314_lociStitched	chr11	67268921	67289192	ADRBK1	ANKRD13D,KDM2A,SSH3,LOC100130987	ANKRD13D	16
12_test_peak_16609_lociStitched	chr22	27775955	27804162	MN1		MN1	17
2_test_peak_6631_lociStitched	chr13	50121548	50127592	DLEU1,DLEU2	ST13P4	DLEU2	18
9_test_peak_25015_lociStitched	chr9	129000000	129000000	LINC00963		LINC00963	19
3_test_peak_12975_lociStitched	chr19	47094971	47114411	ZC3H4	TMEM160,SAE1	ZC3H4	20
13_test_peak_17717_lociStitched	chr3	50589946	50634362	MAPKAPK3,CISH	C3orf18,HEMK1,MIR4787,DOCK3,CISH	MAPKAPK3	21
11_test_peak_10426_lociStitched	chr17	43266688	43301493	RNU2-1	LINC00854	RNU2-1	22
11_test_peak_15158_lociStitched	chr2	238000000	238000000	LRRFIP1		LRRFIP1	23
3_test_peak_4216_lociStitched	chr11	65403948	65430061	NEAT1,FRMD8	SLC25A45,FRMD8,MIR612,TIGD3	NEAT1	24
9_test_peak_15786_lociStitched	chr20	53580218	53624183	ZNF217	LOC101927770	ZNF217	25
8_test_peak_16654_lociStitched	chr22	30263079	30284035	OSM	TBC1D10A,LIF,GATSL3	OSM	26
10_test_peak_12320_lociStitched	chr19	14355671	14385676	ADGRE5	PKN1,DDX39A	ADGRE5	27
10_test_peak_3029_lociStitched	chr10	69043371	69074212		SRGN,VPS26A	SRGN	28
12_test_peak_1221_lociStitched	chr1	111000000	112000000	C1orf162,TMIGD3,ADORA3	ATP5F1,OVGP1,TMIGD3,WDR77,C1orf162	TMIGD3	29
5_test_peak_1610_lociStitched	chr1	156000000	157000000	MEF2D		MEF2D	30
14_test_peak_20641_lociStitched	chr6	2783117	2839860	WRNIP1,SERPINB1	LOC101927730,WRNIP1,MYLK4,MIR4645,SERPINB9P1	SERPINB1	31
15_test_peak_9617_lociStitched	chr16	88767725	88801855	PIEZO1	LOC339059,CDT1,APRT,LOC100289580	PIEZO1	32
10_test_peak_22210_lociStitched	chr7	5418829	5462243	TNRC18	MIR589	TNRC18	33
8_test_peak_16089_lociStitched	chr21	34882713	34911852	RUNX1		RUNX1	34
10_test_peak_7540_lociStitched	chr14	92649132	92671352	RIN3		LGMN	35
9_test_peak_13738_lociStitched	chr2	42948679	42978819			LOC102723854	36
6_test_peak_17149_lociStitched	chr22	50528920	50544984	ODF3B,TYMP	KLHDC7B,CHKB-AS1,TYMP,ADM2,SCO2,MIOX,CPT1B,CHKB,SYCE3,LMF2,NCAPH2	ODF3B	37
16_test_peak_20740_lociStitched	chr6	7129334	7173259	RREB1		RREB1	38
8_test_peak_2655_lociStitched	chr10	11161256	11181373	CELF2	CELF2	CELF2	39
8_test_peak_12269_lociStitched	chr19	13150382	13172586	IER2	STX10,LYL1,TRMT1,NACC1	IER2	40
4_test_peak_3976_lociStitched	chr11	47375587	47396195	SPI1	SPI1,SLC39A13,MIR4487,MYBPC3,PSMC3	SPI1	41
4_test_peak_841_lociStitched	chr1	44805781	44827189	PTCH2,BTBD19,TCTEX1D4,PLK3	SNORD38A,RPS8,SNORD38B,SNORD55,BEST4,SNORD46	BTBD19	42
9_test_peak_8172_lociStitched	chr15	74775558	74800110	CSK,MIR4513	CPLX3,MIR6882,CSK,LMAN1L,CYP1A2,ULK3	MIR4513	43
11_test_peak_17213_lociStitched	chr3	4976823	5020459	BHLHE40-AS1,BHLHE40	BHLHE40-AS1	BHLHE40-AS1	44
11_test_peak_5120_lociStitched	chr12	11647952	11685287	ETV6		ETV6	45
3_test_peak_21246_lociStitched	chr6	42770545	42784445		PRPH2,TBCC,ATP6V0CP3,GLTSCR1L	TBCC	46
4_test_peak_10646_lociStitched	chr17	58332645	58346205	BZRAP1-AS1,SUPT4H1,MIR4736	BZRAP1-AS1,MIR142,BZRAP1,SUPT4H1	BZRAP1-AS1	47
8_test_peak_25174_lociStitched	chr9	137000000	137000000	EGFL7	EGFL7,AGPAT2,MIR126,FAM69B	EGFL7	48
10_test_peak_6456_lociStitched	chr13	40981885	41019339	ELF1	WBP4	ELF1	49
3_test_peak_10474_lociStitched	chr17	45221247	45231269	FMNL1	MAP3K14-AS1,SPATA32	FMNL1	50
20_test_peak_14022_lociStitched	chr2	68715142	68771925	ARHGAP25	ARHGAP25	ARHGAP25	51
9_test_peak_14232_lociStitched	chr2	96144541	96164786	DUSP2	ASTL,ADRA2B,STARD7-AS1,STARD7	DUSP2	52
9_test_peak_23264_lociStitched	chr7	159000000	159000000	ESYT2	WDR60	ESYT2	53
4_test_peak_5179_lociStitched	chr12	12715531	12726922	CDKN1B,APOLD1	MIR613,GPR19	CDKN1B	54
12_test_peak_13765_lociStitched	chr2	43192893	43226531	ZFP36L2	LINC01126	ZFP36L2	55
3_test_peak_8127_lociStitched	chr15	68811809	68822089	ANP32A	MIR4312,ANP32A-IT1	ANP32A	56
18_test_peak_23626_lociStitched	chr8	52120569	52176707	ST18		PCMTD1	57
18_test_peak_8249_lociStitched	chr15	78034171	78072820	TBC1D2B	SH2D7,TBC1D2B,LOC91450	TBC1D2B	58
7_test_peak_17661_lociStitched	chr3	49339236	49356345	USP4	GPX1	USP4	59
14_test_peak_16176_lociStitched	chr21	38442170	38496494	ERG	ERG	ERG	60
7_test_peak_22840_lociStitched	chr7	102000000	102000000			CUX1	61
7_test_peak_2335_lociStitched	chr1	235000000	235000000	IRF2BP2	LOC101927787,LINC00184	IRF2BP2	62
6_test_peak_10416_lociStitched	chr17	43231291	43253300	RNU2-1	TMEM106A,LINC00854	RNU2-1	63
5_test_peak_9763_lociStitched	chr17	2391254	2402732	MNT	LOC284009	MNT	64
1_test_peak_22919_lociStitched	chr7	105000000	105000000	KMT2E,KMT2E-AS1	LINC01004	KMT2E-AS1	65
14_test_peak_822_lociStitched	chr1	44405767	44436292	RNF220		RNF220	66
9_test_peak_24088_lociStitched	chr8	141000000	141000000	DENND3		DENND3	67
14_test_peak_16204_lociStitched	chr21	38979959	39021824		LOC400867,LOC101928435	LOC101928435	68
17_test_peak_24780_lociStitched	chr9	114000000	114000000	AKNA	ORM2,ORM1	AKNA	69
2_test_peak_14623_lociStitched	chr2	156000000	156000000	NR4A2		NR4A2	70
7_test_peak_439_lociStitched	chr1	26275300	26291712	CEP85,UBXN11,SH3BGRL3	UBXN11,LOC101928303,CEP85,CD52	SH3BGRL3	71
4_test_peak_17076_lociStitched	chr22	46735847	46754995	CERK	TBC1D22A	CERK	72
6_test_peak_15688_lociStitched	chr20	47348669	47365375	ZMYND8	LOC100131496,ZMYND8	ZMYND8	73
4_test_peak_16156_lociStitched	chr21	37358838	37370712	DYRK1A	DYRK1A	DYRK1A	74
15_test_peak_15104_lociStitched	chr2	233000000	233000000	INPP5D	INPP5D,NEU2	INPP5D	75
2_test_peak_9883_lociStitched	chr17	7834826	7845540	KDM6B	CYB5D1,CHD3,TMEM88,NAA38	KDM6B	76
7_test_peak_21298_lociStitched	chr6	45419893	45445704	RUNX2	SUPT3H	RUNX2	77
9_test_peak_7337_lociStitched	chr14	73739559	73761317	ELMSAN1,MIR4505	PNMA1,LOC100506476	MIR4505	78
2_test_peak_15088_lociStitched	chr2	232000000	232000000	PTMA	PTMA,MIR1244-2	PTMA	79
9_test_peak_20329_lociStitched	chr5	151000000	151000000	SMIM3	DCTN4	SMIM3	80
7_test_peak_4085_lociStitched	chr11	61954573	61974489	FTH1,BEST1	RAB3IL1,BEST1	FTH1	81
9_test_peak_11668_lociStitched	chr18	77098611	77133743	MBP		MBP	82
7_test_peak_25104_lociStitched	chr9	133000000	133000000	RALGDS	RALGDS,GBGT1,CELP	RALGDS	83
10_test_peak_20962_lociStitched	chr6	25006819	25057120	FAM65B		FAM65B	84
11_test_peak_15954_lociStitched	chr21	5085614	5121883	C21orf33	PWP2	C21orf33	85
11_test_peak_4843_lociStitched	chr11	129000000	129000000	FLI1,SENCR	FLI1	SENCR	86
6_test_peak_18916_lociStitched	chr4	38654458	38672484	KLF3-AS1,KLF3		KLF3	87
5_test_peak_20456_lociStitched	chr5	173000000	173000000	DUSP1	LOC101928093	DUSP1	88
5_test_peak_11663_lociStitched	chr18	77052509	77069180	MBP	MBP	MBP	89
5_test_peak_1657_lociStitched	chr1	160000000	160000000	TAGLN2,IGSF9	VSIG8,CFAP45,LINC01133,IGSF9,SLAMF9,MIR4259	TAGLN2	90
11_test_peak_491_lociStitched	chr1	27858368	27892633	RPA2,THEMIS2	SCARNA1,PPP1R8,SMPDL3B,THEMIS2	THEMIS2	91
5_test_peak_260_lociStitched	chr1	15829350	15837985	FLJ37453	SPEN,UQCRHL	SPEN	92
test_peak_12291	chr19	13838060	13843985		NANOS3,LOC284454,MIR23A,ZSWIM4,MIR27A,MIR24-2,MIR181D,MIR181C	MIR23A	93
11_test_peak_11431_lociStitched	chr18	26689952	26718003	PCAT18	KCTD1	PCAT18	94
8_test_peak_16740_lociStitched	chr22	36447203	36468852	TXN2	FOXRED2	TXN2	95
10_test_peak_13403_lociStitched	chr2	8514737	8551847		LOC101929567	LOC101929567	96
7_test_peak_15071_lociStitched	chr2	232000000	232000000		C2orf57	C2orf57	97
4_test_peak_22914_lociStitched	chr7	105000000	105000000		LHFPL3-AS2,LINC01004	LHFPL3-AS2	98
11_test_peak_13536_lociStitched	chr2	25272778	25295203	DNMT3A	MIR1301,DNMT3A	DNMT3A	99
5_test_peak_2736_lociStitched	chr10	17206346	17230805	VIM-AS1,VIM	TRDMT1	VIM-AS1	100
9_test_peak_69_lociStitched	chr1	2289879	2316118	SKI	LOC100129534	LOC100129534	101
1_test_peak_11303_lociStitched	chr18	3447019	3452754	TGIF1	TGIF1,GAPLINC	TGIF1	102
8_test_peak_22876_lociStitched	chr7	102000000	102000000	LOC100630923,PRKRIP1	POLR2J,ORAI2,ALKBH4,MIR4467,MIR5090,LRWD1,MIR548O	ORAI2	103
4_test_peak_23357_lociStitched	chr8	12753231	12767379	LONRF1,LOC340357	MIR3926-2,MIR3926-1,LINC00681	LONRF1	104
10_test_peak_17438_lociStitched	chr3	32400601	32441900	CMTM7	CMTM7	CMTM7	105
7_test_peak_18138_lociStitched	chr3	130000000	130000000	PLXND1	H1FOO,RHO	PLXND1	106
8_test_peak_14343_lociStitched	chr2	106000000	106000000	NCK2	NCK2	NCK2	107
10_test_peak_9504_lociStitched	chr16	84593934	84610374	COTL1	KLHL36	COTL1	108
4_test_peak_12478_lociStitched	chr19	18290772	18318979	LSM4	PDE4C,JUND,PGPEP1,LOC729966,MIR3188,KIAA1683	LSM4	109
11_test_peak_8382_lociStitched	chr15	89803965	89848681	C15orf38-AP3S2,ANPEP,AP3S2	AP3S2,MIR5009,MESP2,MIR5094	ANPEP	110
4_test_peak_4955_lociStitched	chr12	4268532	4289447	CCND2,CCND2-AS1	TIGAR	CCND2-AS1	111
11_test_peak_2941_lociStitched	chr10	46076341	46106974		AGAP7P,MSMB,NCOA4	AGAP7P	112
2_test_peak_14994_lociStitched	chr2	218000000	218000000	SLC11A1,CTDSP1	CATIP-AS2,MIR26B,CATIP,VIL1,CTDSP1,CATIP-AS1	CTDSP1	113
4_test_peak_11189_lociStitched	chr17	83193442	83204221		RPL23AP87	RPL23AP87	114
2_test_peak_13613_lociStitched	chr2	28382194	28396439	FOSL2,FLJ31356		FOSL2	115
7_test_peak_13757_lociStitched	chr2	43157951	43179935		LINC01126,ZFP36L2	ZFP36L2	116
12_test_peak_16731_lociStitched	chr22	36354446	36386415	MYH9		MYH9	117
12_test_peak_25067_lociStitched	chr9	131000000	131000000	FAM78A	PPAPDC3	FAM78A	118
8_test_peak_16598_lociStitched	chr22	27709826	27729824			MN1	119
8_test_peak_15082_lociStitched	chr2	232000000	232000000		PTMA,MIR1244-2	PTMA	120
4_test_peak_18720_lociStitched	chr4	2786199	2805348	SH3BP2	ADD1,SH3BP2,TNIP2	SH3BP2	121
9_test_peak_20151_lociStitched	chr5	135000000	135000000	H2AFY	DCANP1,H2AFY	H2AFY	122
5_test_peak_23251_lociStitched	chr7	157000000	157000000		DNAJB6	DNAJB6	123
5_test_peak_724_lociStitched	chr1	40381441	40400524	SMAP2		SMAP2	124
7_test_peak_3535_lociStitched	chr10	128000000	128000000	PTPRE		PTPRE	125
3_test_peak_9894_lociStitched	chr17	8152765	8165036	VAMP2	MIR4521,HES7,AURKB,PER1,ALOXE3,BORCS6,SNORD118,MIR6883,TMEM107	VAMP2	126
7_test_peak_17291_lociStitched	chr3	12999000	13017605	IQSEC1	IQSEC1	IQSEC1	127
3_test_peak_5598_lociStitched	chr12	57085745	57102751	NAB2,STAT6	LRP1,LRP1-AS,STAT6,NEMP1,MYO1A	NAB2	128
test_peak_12653	chr19	35898087	35903706	NFKBID,HCST	APLP1,TYROBP,NPHS1,KIRREL2,HCST,LRFN3	NFKBID	129
6_test_peak_4979_lociStitched	chr12	6327513	6348624	PLEKHG6,SCNN1A,TNFRSF1A	LTBR	TNFRSF1A	130
test_peak_14589	chr2	145000000	145000000	ZEB2-AS1,ZEB2	LINC01412	ZEB2-AS1	131
8_test_peak_16418_lociStitched	chr22	20232948	20247178	RTN4R	LOC284865,LINC00896,MIR1286	MIR1286	132
6_test_peak_5991_lociStitched	chr12	117000000	117000000	MAP1LC3B2	LINC00173	MAP1LC3B2	133
9_test_peak_10548_lociStitched	chr17	49729090	49747928	FAM117A	KAT7,SLC35B1	FAM117A	134
2_test_peak_20557_lociStitched	chr5	180000000	180000000	SQSTM1,MGAT4B	LTC4S,C5orf45,MIR1229,MGAT4B	SQSTM1	135
10_test_peak_6927_lociStitched	chr14	22549278	22568727	DAD1	ABHD4	DAD1	136
12_test_peak_4669_lociStitched	chr11	114000000	114000000	ZBTB16		ZBTB16	137
8_test_peak_12938_lociStitched	chr19	45428458	45479014	MIR6088,FOSB	CD3EAP,VASP,PPP1R13L,PPM1N,ERCC1,RTN2	FOSB	138
12_test_peak_691_lociStitched	chr1	39193015	39217818	MACF1		MACF1	139
9_test_peak_9939_lociStitched	chr17	10114772	10158413	GAS7		GAS7	140
10_test_peak_10875_lociStitched	chr17	75294910	75347231	GRB2	LOC100287042,MRPS7,MIF4GD,SLC25A19,GGA3	SLC25A19	141
6_test_peak_7375_lociStitched	chr14	75274234	75299670	LINC01220,FOS		LINC01220	142
7_test_peak_5373_lociStitched	chr12	47802317	47829384	HDAC7	HDAC7,RAPGEF3,SLC48A1	HDAC7	143
2_test_peak_21412_lociStitched	chr6	89072190	89082936	PNRC1	SRSF12	PNRC1	144
3_test_peak_5029_lociStitched	chr12	6951222	6963199	PTPN6	MIR141,ENO2,MIR200C,SCARNA12,PHB2,RNU7-1,LRRC23,C12orf57,ATN1,EMG1	PTPN6	145
10_test_peak_13965_lociStitched	chr2	64819433	64865706	LOC101927438		LOC101927438	146
4_test_peak_6335_lociStitched	chr13	27441818	27456203	MTIF3	RNU6-63P,GTF3A	MTIF3	147
1_test_peak_21698_lociStitched	chr6	143000000	143000000	HIVEP2		HIVEP2	148
6_test_peak_12770_lociStitched	chr19	40410220	40434491	SERTAD1,PRX	SPTBN4,PRX,MIR6796,SERTAD3,BLVRB,HIPK4	SERTAD1	149
12_test_peak_13457_lociStitched	chr2	10372683	10411816	HPCAL1	SNORA80B,ODC1,LOC101929715	HPCAL1	150
8_test_peak_12706_lociStitched	chr19	38019749	38060108	SIPA1L3		SIPA1L3	151
6_test_peak_17132_lociStitched	chr22	50301233	50315257	PLXNB2,DENND6B	PPP6R2,MAPK11,HDAC10,MAPK12	PLXNB2	152
4_test_peak_14986_lociStitched	chr2	218000000	218000000	PNKD,CATIP-AS2	AAMP,MIR6810,CATIP,SLC11A1,MIR6513,TMBIM1,CATIP-AS1	PNKD	153
2_test_peak_17874_lociStitched	chr3	71576768	71585026	FOXP1	FOXP1,MIR1284	FOXP1	154
4_test_peak_9532_lociStitched	chr16	85553296	85572801		GSE1	GSE1	155
4_test_peak_16404_lociStitched	chr22	19941013	19959719	COMT,TXNRD2	COMT,MIR4761	COMT	156
9_test_peak_6757_lociStitched	chr13	99303201	99323142	UBAC2,GPR183	GPR18,MIR623,FKSG29	GPR183	157
2_test_peak_24242_lociStitched	chr9	3524906	3528731	RFX3	RFX3	RFX3	158
6_test_peak_12371_lociStitched	chr19	16069778	16094572	TPM4	LINC00905,HSH2D,RAB8A	TPM4	159
4_test_peak_4426_lociStitched	chr11	72725595	72741998	ARAP1	MIR4692,ARAP1	ARAP1	160
2_test_peak_24044_lociStitched	chr8	134000000	134000000	ST3GAL1	ST3GAL1	ST3GAL1	161
7_test_peak_5523_lociStitched	chr12	54411749	54429590	LOC102724050,ITGA5	GPR84,ZNF385A,GTSF1	LOC102724050	162
3_test_peak_2347_lociStitched	chr1	235000000	235000000		LINC01132	LINC01132	163
10_test_peak_5836_lociStitched	chr12	105000000	105000000	CHST11		MIR3922	164
9_test_peak_13880_lociStitched	chr2	60091403	60105953			MIR4432	165
1_test_peak_16931_lociStitched	chr22	41412459	41415100		TEF,TOB2	TEF	166
2_test_peak_17126_lociStitched	chr22	50189038	50193397	TRABD	PANX2,MOV10L1,SELO	TRABD	167
3_test_peak_25003_lociStitched	chr9	129000000	129000000			LINC01503	168
11_test_peak_22468_lociStitched	chr7	44615384	44640668	OGDH	DDX56,TMED4	OGDH	169
test_peak_14075	chr2	70085708	70089784	PCBP1-AS1,PCBP1	LOC100133985	PCBP1	170
7_test_peak_20927_lociStitched	chr6	21586950	21610614	SOX4		SOX4	171
7_test_peak_10634_lociStitched	chr17	58272781	58289518	MPO	BZRAP1-AS1,MIR4736,MIR142,LPO,BZRAP1	MPO	172
3_test_peak_11309_lociStitched	chr18	3593452	3607085	DLGAP1,DLGAP1-AS2,DLGAP1-AS1		DLGAP1-AS2	173
1_test_peak_2460_lociStitched	chr1	245000000	245000000	HNRNPU	COX20,HNRNPU-AS1	HNRNPU	174
10_test_peak_20840_lociStitched	chr6	14710156	14744012			LINC01108	175
2_test_peak_16699_lociStitched	chr22	35298999	35314269	TOM1	HMGXB4,TOM1,MIR6069,MIR3909	TOM1	176
7_test_peak_15188_lociStitched	chr2	239000000	239000000	HDAC4	MIR4269	MIR4269	177
2_test_peak_21853_lociStitched	chr6	163000000	163000000	QKI,CAHM	QKI	CAHM	178
7_test_peak_23853_lociStitched	chr8	103000000	103000000			AZIN1	179
7_test_peak_7524_lociStitched	chr14	92519354	92550759	RIN3		RIN3	180
9_test_peak_6838_lociStitched	chr13	111000000	111000000	ARHGEF7	LOC101060553,ARHGEF7-AS1	ARHGEF7	181
4_test_peak_1444_lociStitched	chr1	151000000	151000000		ADAMTSL4-AS1,MCL1,ENSA	ENSA	182
4_test_peak_13171_lociStitched	chr19	52922774	52940151	ZNF321P,ZNF816-ZNF321P	ZNF320,ZNF888,ZNF816	ZNF321P	183
7_test_peak_10733_lociStitched	chr17	64002110	64025828	PRR29,ICAM2	PRR29,SCN4A,PRR29-AS1,ICAM2	ICAM2	184
7_test_peak_24369_lociStitched	chr9	36139684	36155258	GLIPR2	CCIN,CLTA,GLIPR2	GLIPR2	185
5_test_peak_22117_lociStitched	chr7	601962	618295	PRKAR1B,LOC101926963	LOC101927000	LOC101926963	186
3_test_peak_2343_lociStitched	chr1	235000000	235000000	LINC01132		LINC01132	187
6_test_peak_9345_lociStitched	chr16	70423813	70434223	ST3GAL2	FUK,RNU6-23P	ST3GAL2	188
2_test_peak_6479_lociStitched	chr13	41461712	41466853	RGCC	OR7E37P	RGCC	189
3_test_peak_23864_lociStitched	chr8	103000000	103000000	BAALC-AS2,BAALC	BAALC-AS1,MIR3151	BAALC-AS2	190
4_test_peak_16669_lociStitched	chr22	31214508	31232628	LIMK2	LIMK2	LIMK2	191
8_test_peak_16487_lociStitched	chr22	23215448	23245325	BCR	FBXW4P1	FBXW4P1	192
5_test_peak_8457_lociStitched	chr15	92802432	92811128		ASB9P1	ASB9P1	193
2_test_peak_23009_lociStitched	chr7	129000000	129000000		METTL2B	METTL2B	194
5_test_peak_22435_lociStitched	chr7	41860854	41883282			INHBA	195
10_test_peak_9407_lociStitched	chr16	75044060	75081251	ZNRF1	LDHD	LDHD	196
4_test_peak_16362_lociStitched	chr22	17768230	17782480	LINC00528,BID	MIR3198-1,BID	BID	197
8_test_peak_20030_lociStitched	chr5	119000000	119000000	TNFAIP8	TNFAIP8	TNFAIP8	198
7_test_peak_17069_lociStitched	chr22	46670087	46679255	GRAMD4		GRAMD4	199
6_test_peak_22169_lociStitched	chr7	2720576	2739181	GNA12	AMZ1	GNA12	200
9_test_peak_24579_lociStitched	chr9	91147156	91177616			LOC100129316	201
8_test_peak_19333_lociStitched	chr4	140000000	140000000	MAML3		MAML3	202
7_test_peak_11027_lociStitched	chr17	78867147	78891791	CEP295NL,TIMP2	CEP295NL,USP36	CEP295NL	203
8_test_peak_23456_lociStitched	chr8	27361469	27395680	PTK2B	MIR6842	PTK2B	204
8_test_peak_16561_lociStitched	chr22	24497461	24517337	UPB1	SNRPD3,ADORA2A-AS1,GUCD1	UPB1	205
3_test_peak_14982_lociStitched	chr2	218000000	218000000	PNKD,TMBIM1	AAMP,MIR6810,GPBAR1,PNKD,MIR6513	TMBIM1	206
8_test_peak_23866_lociStitched	chr8	103000000	103000000	BAALC	BAALC-AS1,MIR3151,BAALC-AS2	BAALC-AS1	207
7_test_peak_13819_lociStitched	chr2	46967575	46986954	TTC7A	TTC7A,MCFD2	MCFD2	208
6_test_peak_751_lociStitched	chr1	41726497	41752806	HIVEP3		HIVEP3	209
11_test_peak_10128_lociStitched	chr17	29125038	29150442	MYO18A	TIAF1,MYO18A	MYO18A	210
5_test_peak_18841_lociStitched	chr4	16031460	16067910	PROM1	PROM1	PROM1	211
8_test_peak_12007_lociStitched	chr19	6220284	6243769	MLLT1		MLLT1	212
9_test_peak_10151_lociStitched	chr17	29705136	29727889	SSH2		SSH2	213
1_test_peak_24663_lociStitched	chr9	97982496	97985602	ANP32B	HEMGN	ANP32B	214
7_test_peak_18400_lociStitched	chr3	177000000	177000000		LINC00501	LINC00501	215
8_test_peak_1587_lociStitched	chr1	156000000	156000000	ARHGEF2	RXFP4,SCARNA4,SSR2,MIR6738,KIAA0907,SNORA80E	ARHGEF2	216
4_test_peak_20712_lociStitched	chr6	6712174	6726168			LY86-AS1	217
7_test_peak_9244_lociStitched	chr16	66516254	66527445	TK2	CKLF,TK2,CMTM1,BEAN1-AS1	TK2	218
6_test_peak_14729_lociStitched	chr2	175000000	175000000	WIPF1		WIPF1	219
6_test_peak_21133_lociStitched	chr6	35035027	35051372	ANKS1A		TCP11	220
6_test_peak_6129_lociStitched	chr12	123000000	123000000	VPS37B	HIP1R	VPS37B	221
5_test_peak_2587_lociStitched	chr10	5284113	5298224			UCN3	222
10_test_peak_15340_lociStitched	chr20	5642730	5671608		GPCPD1	GPCPD1	223
4_test_peak_659_lociStitched	chr1	37474580	37487460	ZC3H12A,MIR6732	LINC01137,MIR5581,MEAF6	MIR6732	224
5_test_peak_4791_lociStitched	chr11	123000000	123000000	UBASH3B		CRTAM	225
2_test_peak_22740_lociStitched	chr7	92830842	92837599	CDK6,LOC101927497	LOC101927497	CDK6	226
2_test_peak_14059_lociStitched	chr2	69932034	69949145	MXD1	MXD1,ASPRV1,SNRNP27	ASPRV1	227
6_test_peak_7556_lociStitched	chr14	95494832	95520668		SYNE3,SNHG10,GLRX5,SCARNA13	SCARNA13	228
6_test_peak_9021_lociStitched	chr16	29148135	29159993			RRN3P2	229
5_test_peak_1765_lociStitched	chr1	168000000	168000000	RCSD1		RCSD1	230
9_test_peak_5826_lociStitched	chr12	105000000	105000000	MIR3922,CHST11		MIR3922	231
7_test_peak_17692_lociStitched	chr3	50238167	50260786	GNAI2	HYAL1,SEMA3B,IFRD2,MIR6872,MIR5787,GNAT1,HYAL3,NAT6,SEMA3B-AS1,LSMEM2,SLC38A3	GNAI2	232
8_test_peak_7951_lociStitched	chr15	55249809	55283479	RAB27A	PIGB,PIGBOS1	RAB27A	233
2_test_peak_5189_lociStitched	chr12	13096885	13102489	GSG1	GSG1	GSG1	234
7_test_peak_4093_lociStitched	chr11	62004277	62034267		FTH1	FTH1	235
5_test_peak_4434_lociStitched	chr11	72804794	72816664	ATG16L2	STARD10,MIR4692	ATG16L2	236
8_test_peak_18575_lociStitched	chr3	196000000	196000000	LINC00885	ZDHHC19,SLC51A	LINC00885	237
4_test_peak_631_lociStitched	chr1	36151603	36163096	MAP7D1,TRAPPC3	MAP7D1,COL8A2,TRAPPC3	TRAPPC3	238
2_test_peak_10435_lociStitched	chr17	43359344	43370026	LINC00910	ARL4D	LINC00910	239
5_test_peak_13052_lociStitched	chr19	48949187	48965052	BAX	MIR6798,BAX,NUCB1,GYS1,RUVBL2,DHDH,NUCB1-AS1,FTL	BAX	240
9_test_peak_8489_lociStitched	chr15	94286416	94308670	MCTP2	MCTP2	MCTP2	241
4_test_peak_8144_lociStitched	chr15	72226915	72238240	PKM	PKM,GRAMD2,PARP6	PKM	242
7_test_peak_13849_lociStitched	chr2	54557794	54590329	SPTBN1	RPL23AP32	SPTBN1	243
5_test_peak_22801_lociStitched	chr7	100000000	100000000	PILRB,STAG3L5P-PVRIG2P-PILRB,PILRA	STAG3L5P-PVRIG2P-PILRB,PMS2P1,MIR6840,PVRIG2P,STAG3L5P	PILRA	244
2_test_peak_21354_lociStitched	chr6	73518541	73524529	EEF1A1		EEF1A1	245
3_test_peak_17101_lociStitched	chr22	49838380	49861915	ZBED4	BRD1	ZBED4	246
9_test_peak_17414_lociStitched	chr3	31212360	31233635			MIR466	247
7_test_peak_14148_lociStitched	chr2	74834133	74864913	HK2	LINC01291	HK2	248
4_test_peak_20503_lociStitched	chr5	177000000	177000000	RNF44	CDHR2	RNF44	249
6_test_peak_7188_lociStitched	chr14	61473373	61490778	PRKCH		LOC101927780	250
2_test_peak_2174_lociStitched	chr1	221000000	221000000	HLX,HLX-AS1	LINC01352	HLX	251
6_test_peak_24986_lociStitched	chr9	129000000	129000000	LRRC8A	PHYHD1,CCBL1,NUP188,DOLK	PHYHD1	252
9_test_peak_25324_lociStitched	chrX	12950544	12977767	TMSB4X	TLR8-AS1,TLR8	TMSB4X	253
2_test_peak_798_lociStitched	chr1	43824455	43837099	ST3GAL3	MIR6079	MIR6079	254
8_test_peak_17589_lociStitched	chr3	46088505	46101888			XCR1	255
5_test_peak_18685_lociStitched	chr4	1714857	1724666	TACC3,TMEM129	SLBP,FAM53A,TMEM129	TMEM129	256
8_test_peak_9468_lociStitched	chr16	81625112	81638693	CMIP	LOC100129617,MIR6504	MIR6504	257
3_test_peak_21102_lociStitched	chr6	34224269	34243629	MIR6835,HMGA1	HMGA1,C6orf1	HMGA1	258
6_test_peak_269_lociStitched	chr1	15937724	15954988	ZBTB17,SPEN	ZBTB17,C1orf64	ZBTB17	259
3_test_peak_24235_lociStitched	chr9	2015405	2027725	SMARCA2	SMARCA2	SMARCA2	260
10_test_peak_4487_lociStitched	chr11	75324687	75347481	ARRB1,MIR326	ARRB1	MIR326	261
4_test_peak_14213_lociStitched	chr2	87455473	87470702	LINC00152		LINC00152	262
2_test_peak_20370_lociStitched	chr5	155000000	155000000	LARP1		LARP1	263
1_test_peak_14721_lociStitched	chr2	174000000	174000000	SP3		SP3	264
10_test_peak_17860_lociStitched	chr3	71438512	71456804	FOXP1		MIR1284	265
4_test_peak_16589_lociStitched	chr22	27667231	27674423			MN1	266
5_test_peak_13898_lociStitched	chr2	60549126	60557800	BCL11A		BCL11A	267
7_test_peak_24603_lociStitched	chr9	92738103	92771155	BICD2	BICD2,ANKRD19P	BICD2	268
6_test_peak_11991_lociStitched	chr19	6056405	6067669	RFX2		RFX2	269
4_test_peak_17550_lociStitched	chr3	44437908	44444543	ZNF445		ZNF445	270
3_test_peak_6626_lociStitched	chr13	50078333	50092545	DLEU1,DLEU2	MIR16-1,MIR15A	DLEU1	271
4_test_peak_12363_lociStitched	chr19	15862744	15871909	LOC102724279	CYP4F2,UCA1	LOC102724279	272
8_test_peak_2390_lociStitched	chr1	235000000	235000000	LINC01348	SNORA14B,TOMM20	LINC01348	273
4_test_peak_18503_lociStitched	chr3	188000000	188000000	BCL6	BCL6,RTP2,LOC100131635	BCL6	274
5_test_peak_7360_lociStitched	chr14	74919944	74943024	PGF,RPS6KL1	PGF,DLST	RPS6KL1	275
6_test_peak_24873_lociStitched	chr9	123000000	123000000		STRBP,CRB2	CRB2	276
5_test_peak_10679_lociStitched	chr17	59827630	59840371	VMP1	MIR21	MIR21	277
test_peak_6102	chr12	122000000	122000000	LINC01089	RHOF,SETD1B	LINC01089	278
7_test_peak_22172_lociStitched	chr7	2757070	2773779	GNA12		GNA12	279
6_test_peak_10917_lociStitched	chr17	76251926	76272817	UBALD2	QRICH2,RNF157	UBALD2	280
5_test_peak_13608_lociStitched	chr2	28347461	28368032		FLJ31356,FOSL2,LOC100505716	FOSL2	281
3_test_peak_641_lociStitched	chr1	36373032	36388081	STK40	EVA1B,LSM10	STK40	282
4_test_peak_454_lociStitched	chr1	26692456	26698163	ARID1A		ARID1A	283
7_test_peak_8057_lociStitched	chr15	64872468	64895920		PIF1,ANKDD1A,PLEKHO2	ANKDD1A	284
6_test_peak_19113_lociStitched	chr4	80058099	80080179	ANTXR2		ANTXR2	285
1_test_peak_24329_lociStitched	chr9	33288078	33290289		SPINK4,CHMP5,BAG1,NFX1	NFX1	286
5_test_peak_10664_lociStitched	chr17	59361991	59388880	YPEL2,MIR4729		MIR4729	287
2_test_peak_17034_lociStitched	chr22	46068847	46072973		PRR34,MIR3619,LINC00899,PRR34-AS1,MIRLET7BHG,MIRLET7A3,MIR4763,MIRLET7B	MIRLET7BHG	288
1_test_peak_19668_lociStitched	chr5	42991110	42995142	FLJ32255	LOC153684,ANXA2R,LOC648987	FLJ32255	289
3_test_peak_11770_lociStitched	chr19	1249870	1262630	MIDN	C19orf24,CIRBP,CIRBP-AS1,ATP5D,STK11,CBARP,EFNA2	MIDN	290
test_peak_12293	chr19	13845843	13848797		NANOS3,LOC284454,MIR23A,MIR27A,MIR24-2,MIR181D,MIR181C	MIR23A	291
6_test_peak_7502_lociStitched	chr14	91351143	91378533	CCDC88C		CCDC88C	292
5_test_peak_62_lociStitched	chr1	2231604	2256824	SKI	FAAP20	SKI	293
7_test_peak_968_lociStitched	chr1	66328713	66350847	PDE4B	PDE4B	PDE4B	294
5_test_peak_7676_lociStitched	chr14	105000000	105000000	CDCA4	C14orf79,AHNAK2,GPR132	CDCA4	295
10_test_peak_15810_lociStitched	chr20	53906154	53948828	BCAS1	SUMO1P1	SUMO1P1	296
8_test_peak_11261_lociStitched	chr17_KI270909v1_alt	224943	252388	CCL3L3,CCL3L1		CCL3L3	297
7_test_peak_23132_lociStitched	chr7	142000000	142000000	CLEC5A	TAS2R38,OR9A4,MGAM	CLEC5A	298
9_test_peak_2486_lociStitched	chr1	247000000	247000000	CNST	LOC255654,TFB2M	CNST	299
1_test_peak_20948_lociStitched	chr6	24719498	24722403		C6orf62	C6orf62	300
3_test_peak_24810_lociStitched	chr9	115000000	115000000		TNFSF8	TNFSF8	301
5_test_peak_16524_lociStitched	chr22	24140834	24162033	CABIN1	SUSD2	SUSD2	302
9_test_peak_18265_lociStitched	chr3	152000000	152000000	AADACL2-AS1,SUCNR1	AADACL2-AS1	SUCNR1	303
6_test_peak_9223_lociStitched	chr16	57676122	57690649	ADGRG3	ADGRG3,DRC7,ADGRG1,KATNB1	DRC7	304
2_test_peak_22482_lociStitched	chr7	44975966	44981385	MYO1G	CCM2,SNHG15,SNORA9	MYO1G	305
5_test_peak_12259_lociStitched	chr19	13094232	13105714	NFIX,LYL1,TRMT1	IER2,STX10,NACC1	LYL1	306
12_test_peak_19858_lociStitched	chr5	78484215	78511567	LHFPL2		SCAMP1-AS1	307
7_test_peak_17574_lociStitched	chr3	45630238	45654716	LIMD1	SACM1L,LIMD1-AS1	LIMD1-AS1	308
8_test_peak_5466_lociStitched	chr12	52194221	52204312		KRT80,LINC00592,KRT7,C12orf80	KRT80	309
2_test_peak_11681_lociStitched	chr18	79393133	79407122	NFATC1	NFATC1	NFATC1	310
test_peak_12654	chr19	35903875	35909363	TYROBP,HCST	APLP1,TYROBP,KIRREL2,NFKBID,HCST,LRFN3	TYROBP	311
5_test_peak_16482_lociStitched	chr22	23182626	23199860	BCR	RAB36,RSPH14	BCR	312
2_test_peak_13903_lociStitched	chr2	60867923	60883531	LINC01185,REL	REL	LINC01185	313
2_test_peak_12907_lociStitched	chr19	44741384	44755006	BCL3	MIR8085,CEACAM16,CBLC	BCL3	314
5_test_peak_7114_lociStitched	chr14	52307541	52325151	PTGER2	PTGDR	PTGER2	315
4_test_peak_9781_lociStitched	chr17	3910966	3919728	P2RX1	ATP2A3,CAMKK1	P2RX1	316
9_test_peak_25692_lociStitched	chrX	120000000	120000000	2021-09-06	MIR766	2021-09-06	317
8_test_peak_24016_lociStitched	chr8	133000000	133000000	SLA,TG	SLA,MIR7848	SLA	318
7_test_peak_18376_lociStitched	chr3	172000000	172000000			TMEM212-AS1	319
11_test_peak_22721_lociStitched	chr7	92631070	92646815	CDK6	FAM133B	FAM133B	320
2_test_peak_19342_lociStitched	chr4	140000000	140000000	MAML3		MAML3	321
7_test_peak_2085_lociStitched	chr1	208000000	208000000		LOC148696,MIR29C,MIR29B2	LOC148696	322
6_test_peak_25578_lociStitched	chrX	68684479	68704419	STARD8		STARD8	323
9_test_peak_5209_lociStitched	chr12	14947590	14963713	ARHGDIB	LINC01489,PDE6H,ERP27	ARHGDIB	324
7_test_peak_5665_lociStitched	chr12	68363127	68384185		MDM1	MDM1	325
9_test_peak_3881_lociStitched	chr11	35026952	35050673			MIR1343	326
2_test_peak_20317_lociStitched	chr5	150000000	150000000	CD74	CD74,RPS14	CD74	327
6_test_peak_9573_lociStitched	chr16	87947905	87967037	BANP	BANP,CA5A	BANP	328
5_test_peak_21576_lociStitched	chr6	130000000	130000000	ARHGAP18		ARHGAP18	329
1_test_peak_3036_lociStitched	chr10	69086730	69091851	SRGN	VPS26A	SRGN	330
6_test_peak_20650_lociStitched	chr6	2856057	2876708	SERPINB9P1	SERPINB9,SERPINB1,LOC101927730,MIR4645	SERPINB9P1	331
1_test_peak_19100_lociStitched	chr4	77818439	77821554	CNOT6L	MRPL1	CNOT6L	332
6_test_peak_12853_lociStitched	chr19	42269244	42281849	CIC	PAFAH1B3,GSK3A,ZNF526,PRR19,ERF,MEGF8,DEDD2,CIC,TMEM145	CIC	333
3_test_peak_6466_lociStitched	chr13	41050561	41062446	WBP4	ELF1,MIR3168	WBP4	334
7_test_peak_2409_lociStitched	chr1	236000000	236000000			LYST	335
3_test_peak_2243_lociStitched	chr1	226000000	226000000	SDE2		SDE2	336
2_test_peak_19313_lociStitched	chr4	139000000	139000000		ELF2	ELF2	337
1_test_peak_16932_lociStitched	chr22	41444693	41448554	TOB2	ACO2,PHF5A	TOB2	338
2_test_peak_21467_lociStitched	chr6	109000000	109000000	FOXO3		FOXO3	339
5_test_peak_7313_lociStitched	chr14	71399252	71420807		SNORD56B	SNORD56B	340
6_test_peak_12037_lociStitched	chr19	7336230	7351249		ARHGEF18,INSR	INSR	341
9_test_peak_11000_lociStitched	chr17	78412701	78444012	DNAH17,PGS1	PGS1,DNAH17-AS1	PGS1	342
6_test_peak_8521_lociStitched	chr15	101000000	101000000			CHSY1	343
3_test_peak_15686_lociStitched	chr20	47303570	47321683	ZMYND8,LOC100131496	ZMYND8	LOC100131496	344
5_test_peak_2194_lociStitched	chr1	222000000	222000000	DUSP10	DUSP10	DUSP10	345
8_test_peak_25453_lociStitched	chrX	45753970	45771252		MIR222,MIR221,LOC392452	MIR222	346
3_test_peak_18564_lociStitched	chr3	196000000	196000000	TNK2	TNK2,MIR6829	TNK2	347
7_test_peak_5937_lociStitched	chr12	111000000	111000000	SH2B3		SH2B3	348
1_test_peak_9840_lociStitched	chr17	7011894	7014660	ALOX12-AS1,RNASEK-C17orf49,RNASEK	ALOX12,RNASEK,SLC16A11,MIR497HG,MIR195,MIR497,BCL6B,SLC16A13,C17orf49	RNASEK-C17orf49	349
8_test_peak_9455_lociStitched	chr16	81478505	81505772	CMIP	MIR7854	CMIP	350
5_test_peak_16973_lociStitched	chr22	42921956	42935441	PACSIN2		PACSIN2	351
1_test_peak_862_lociStitched	chr1	46300876	46304218	UQCRH,LRRC41	NSUN4	LRRC41	352
4_test_peak_4047_lociStitched	chr11	60363669	60391213	MS4A7	MS4A7,MS4A5,MS4A6E,MS4A14	MS4A7	353
9_test_peak_17810_lociStitched	chr3	58334431	58356837	PXK	RPP14,PXK	PXK	354
2_test_peak_10068_lociStitched	chr17	21285886	21290534	MAP2K3	NATD1	MAP2K3	355
3_test_peak_24442_lociStitched	chr9	70412456	70421371	KLF9		KLF9	356
6_test_peak_10752_lociStitched	chr17	64384932	64398913	PECAM1	MIR1273E	PECAM1	357
4_test_peak_22142_lociStitched	chr7	1508515	1515904		INTS1,MICALL2,TMEM184A,MAFK	INTS1	358
7_test_peak_11011_lociStitched	chr17	78735964	78760184	CYTH1	CYTH1	CYTH1	359
7_test_peak_7466_lociStitched	chr14	89339479	89368093	FOXN3	FOXN3-AS1	FOXN3	360
1_test_peak_6708_lociStitched	chr13	80338603	80342079	SPRY2		SPRY2	361
3_test_peak_18899_lociStitched	chr4	37976783	37991620	TBC1D1	PTTG2	PTTG2	362
6_test_peak_23638_lociStitched	chr8	55843359	55866235		LYN	LYN	363
1_test_peak_1401_lociStitched	chr1	150000000	150000000	LINC00869	PPIAL4C,LINC00869	LINC00869	364
7_test_peak_15982_lociStitched	chr21	14520194	14550375	SAMSN1	SAMSN1,SAMSN1-AS1	SAMSN1	365
1_test_peak_2759_lociStitched	chr10	21524711	21528307	SKIDA1	MLLT10,CASC10,MIR1915	SKIDA1	366
2_test_peak_4210_lociStitched	chr11	65378504	65391128	SLC25A45,FRMD8	FRMD8,DPF2,TIGD3,SLC25A45,NEAT1	SLC25A45	367
8_test_peak_10576_lociStitched	chr17	50909681	50950589		TOB1-AS1,TOB1	TOB1	368
2_test_peak_1967_lociStitched	chr1	202000000	202000000	PTPN7	LGR6,PTPRVP,GPR37L1,PTPN7,ARL8A	PTPN7	369
4_test_peak_20351_lociStitched	chr5	151000000	151000000	CCDC69	GM2A	CCDC69	370
2_test_peak_6380_lociStitched	chr13	30615491	30628292	USPL1		USPL1	371
1_test_peak_3870_lociStitched	chr11	34050847	34053868	CAPRIN1		CAPRIN1	372
3_test_peak_7017_lociStitched	chr14	35284528	35294541	PSMA6	PSMA6	PSMA6	373
6_test_peak_25725_lociStitched	chrX	130000000	130000000	SASH3,XPNPEP2		SASH3	374
1_test_peak_6331_lociStitched	chr13	27250812	27253112	RPL21	SNORA27,LINC00412,RASL11A,SNORD102	SNORD102	375
1_test_peak_963_lociStitched	chr1	65066295	65069323		MIR101-1,MIR3671	MIR101-1	376
7_test_peak_8118_lociStitched	chr15	68781523	68798371	ANP32A	MIR4312,ANP32A-IT1	MIR4312	377
4_test_peak_4782_lociStitched	chr11	123000000	123000000	UBASH3B		UBASH3B	378
5_test_peak_13117_lociStitched	chr19	51121758	51138679	SIGLEC9	KLK14,CTU1,SIGLEC7,LOC101928517,SIGLEC17P	SIGLEC9	379
1_test_peak_856_lociStitched	chr1	45685447	45688781	TMEM69,GPBP1L1	RPS15AP10	GPBP1L1	380
1_test_peak_7013_lociStitched	chr14	34873158	34875559	BAZ1A	BAZ1A	BAZ1A	381
6_test_peak_16073_lociStitched	chr21	33936093	33951790	LINC00649	ATP5O	LINC00649	382
8_test_peak_11070_lociStitched	chr17	80758866	80782144	RPTOR	LOC101928855	LOC101928855	383
5_test_peak_14182_lociStitched	chr2	85577283	85591309	VAMP5,VAMP8	MAT2A,USP39,PARTICL,GGCX,RNF181,C2orf68,TMEM150A	VAMP5	384
9_test_peak_12409_lociStitched	chr19	16434947	16462560	EPS15L1	EPS15L1,CALR3,C19orf44	EPS15L1	385
5_test_peak_11083_lociStitched	chr17	80847039	80861450	RPTOR	LOC101928855	LOC101928855	386
3_test_peak_17406_lociStitched	chr3	30602689	30611161	TGFBR2	TGFBR2	TGFBR2	387
7_test_peak_12999_lociStitched	chr19	47363285	47390080	DHX34	C5AR2,MEIS3	DHX34	388
5_test_peak_2355_lociStitched	chr1	235000000	235000000			LOC101927851	389
7_test_peak_9633_lociStitched	chr16	89095953	89119102	ACSF3	ACSF3,LOC400558,LINC00304	ACSF3	390
6_test_peak_11313_lociStitched	chr18	3650640	3662835	DLGAP1	DLGAP1-AS2	DLGAP1-AS2	391
5_test_peak_21393_lociStitched	chr6	85457557	85466269	NT5E		NT5E	392
5_test_peak_2572_lociStitched	chr10	3802690	3812189		KLF6	KLF6	393
1_test_peak_8689_lociStitched	chr16	2513610	2516546	ATP6V0C	CEMP1,MIR3178,AMDHD2,TBC1D24,NTN3,PDPK1,MIR6768	ATP6V0C	394
7_test_peak_15136_lociStitched	chr2	237000000	237000000		ACKR3,IQCA1	ACKR3	395
2_test_peak_1100_lociStitched	chr1	92475802	92487418	GFI1		GFI1	396
5_test_peak_1271_lociStitched	chr1	117000000	117000000	CD58	LOC101929023,MIR548AC	LOC101929023	397
3_test_peak_15163_lociStitched	chr2	238000000	238000000	RAMP1	RAMP1	RAMP1	398
4_test_peak_9518_lociStitched	chr16	85002390	85025735	ZDHHC7	KIAA0513	ZDHHC7	399
3_test_peak_4349_lociStitched	chr11	68036257	68052076	NDUFS8,TCIRG1,MIR6753	ALDH3B1,MIR4691,UNC93B1,MIR7113	MIR6753	400
8_test_peak_10966_lociStitched	chr17	77445677	77467638	2021-09-09	SEPT9,MIR4316	2021-09-09	401
1_test_peak_2235_lociStitched	chr1	225000000	225000000		LBR	LBR	402
5_test_peak_7332_lociStitched	chr14	73451986	73468348	NUMB	NUMB,C14orf169	NUMB	403
2_test_peak_145_lociStitched	chr1	8874833	8880048	ENO1,ENO1-AS1	ENO1,MIR6728	ENO1-AS1	404
2_test_peak_9536_lociStitched	chr16	85610909	85616694	GSE1	GSE1	GSE1	405
7_test_peak_17356_lociStitched	chr3	17979977	17989819	LOC339862		LOC339862	406
3_test_peak_16704_lociStitched	chr22	35396993	35410949	MCM5	HMOX1	MCM5	407
7_test_peak_20720_lociStitched	chr6	6916615	6944383			RREB1	408
1_test_peak_51_lociStitched	chr1	1777871	1782936	NADK	NADK,SLC35E2	NADK	409
5_test_peak_20461_lociStitched	chr5	173000000	173000000		DUSP1,LOC101928093,ERGIC1	DUSP1	410
4_test_peak_4966_lociStitched	chr12	6137859	6145915		VWF	VWF	411
4_test_peak_21149_lociStitched	chr6	35717708	35733016	LOC285847,FKBP5	CLPSL2,FKBP5,ARMC12,CLPSL1	FKBP5	412
2_test_peak_9043_lociStitched	chr16	29661932	29674357	SPN	SLC7A5P1,QPRT	SPN	413
5_test_peak_13623_lociStitched	chr2	28619898	28626998	PLB1		PLB1	414
3_test_peak_20829_lociStitched	chr6	14108794	14124513	CD83		CD83	415
2_test_peak_14992_lociStitched	chr2	218000000	218000000	CATIP,CATIP-AS1	CTDSP1,PNKD,MIR26B,MIR6810,VIL1,SLC11A1,CATIP-AS2	CATIP-AS1	416
6_test_peak_13751_lociStitched	chr2	43128236	43137842			LOC102723854	417
1_test_peak_5354_lociStitched	chr12	46267055	46270038	SLC38A1	SLC38A1	SLC38A1	418
7_test_peak_6924_lociStitched	chr14	22448531	22482586			DAD1	419
1_test_peak_5249_lociStitched	chr12	25384542	25387171			KRAS	420
8_test_peak_5997_lociStitched	chr12	117000000	117000000		MAP1LC3B2	MAP1LC3B2	421
4_test_peak_24844_lociStitched	chr9	121000000	121000000	GSN-AS1,GSN	GSN	GSN-AS1	422
4_test_peak_20321_lociStitched	chr5	150000000	150000000	LOC102546298	RPS14,NDST1	LOC102546298	423
6_test_peak_11291_lociStitched	chr18	2959739	2981257	LPIN2	LOC727896	LOC727896	424
3_test_peak_21417_lociStitched	chr6	89349937	89358378	UBE2J1	GABRR2	UBE2J1	425
4_test_peak_9298_lociStitched	chr16	67992583	68013361	DPEP2	LCAT,SLC12A4,DPEP3,LOC100131303,DDX28,DUS2	DPEP2	426
1_test_peak_17958_lociStitched	chr3	105000000	105000000	ALCAM		ALCAM	427
3_test_peak_7683_lociStitched	chr14	105000000	105000000	GPR132	CDCA4,LOC102723354,GPR132	GPR132	428
7_test_peak_15329_lociStitched	chr20	5065393	5091393		CDS2,PCNA-AS1,PCNA,TMEM230	TMEM230	429
6_test_peak_5308_lociStitched	chr12	31731422	31750376		H3F3C,AMN1	AMN1	430
6_test_peak_19126_lociStitched	chr4	81491209	81509995		RASGEF1B	RASGEF1B	431
9_test_peak_25325_lociStitched	chrX	13078761	13092498		FAM9C	FAM9C	432
4_test_peak_22656_lociStitched	chr7	75611712	75625409	HIP1		PMS2P3	433
4_test_peak_12488_lociStitched	chr19	18415765	18434244	SSBP4	GDF15,MIR3189,ISYNA1,LRRC25	SSBP4	434
7_test_peak_18485_lociStitched	chr3	187000000	187000000		CRYGS,LOC253573,TBCCD1,DNAJB11	CRYGS	435
9_test_peak_4746_lociStitched	chr11	119000000	119000000		MIR4492,CXCR5,BCL9L,UPK2,FOXR1	BCL9L	436
5_test_peak_10373_lociStitched	chr17	42311305	42321821	STAT5A,STAT3	STAT5B	STAT5A	437
3_test_peak_13027_lociStitched	chr19	48322228	48333913	TMEM143,EMP3	SYNGR4,TMEM143,ZNF114,CCDC114	EMP3	438
7_test_peak_3951_lociStitched	chr11	46670346	46687904	ARHGAP1,ATG13	ZNF408,F2	ARHGAP1	439
6_test_peak_766_lociStitched	chr1	42924251	42944918	SLC2A1	SLC2A1-AS1	SLC2A1-AS1	440
6_test_peak_12509_lociStitched	chr19	18966609	18974741		HOMER3,DDX49,COPE	HOMER3	441
3_test_peak_25570_lociStitched	chrX	66012674	66019161	MIR223	VSIG4	MIR223	442
4_test_peak_16995_lociStitched	chr22	43256999	43265298	SCUBE1		TTLL12	443
2_test_peak_12745_lociStitched	chr19	39334560	39340296	GMFG	IFNL1,LRFN1,SAMD4B,GMFG	GMFG	444
1_test_peak_5606_lociStitched	chr12	57476482	57481621	ARHGAP9	INHBE,MARS,MBD6,GLI1,DDIT3,MIR616,INHBC,MIR6758	ARHGAP9	445
6_test_peak_20854_lociStitched	chr6	14903197	14923705			JARID2	446
4_test_peak_2060_lociStitched	chr1	207000000	207000000	RASSF5	EIF2D	RASSF5	447
7_test_peak_8802_lociStitched	chr16	10869070	10889368	CIITA	CIITA	CIITA	448
3_test_peak_23601_lociStitched	chr8	47734041	47739083	CEBPD,SPIDR		CEBPD	449
6_test_peak_676_lociStitched	chr1	37998947	38010454	FHL3	SF3A3,POU3F1,UTP11L	FHL3	450
7_test_peak_6750_lociStitched	chr13	99271084	99283231	UBAC2	GPR18,GPR183	GPR18	451
7_test_peak_13445_lociStitched	chr2	10276784	10298603		HPCAL1	HPCAL1	452
6_test_peak_8098_lociStitched	chr15	67090909	67122430	SMAD3	SMAD3	SMAD3	453
3_test_peak_17518_lociStitched	chr3	42012540	42026101			ULK4	454
6_test_peak_17407_lociStitched	chr3	30631715	30650282	TGFBR2	TGFBR2	TGFBR2	455
4_test_peak_7919_lociStitched	chr15	50247708	50263503	HDC		HDC	456
2_test_peak_10718_lociStitched	chr17	63698228	63702941	STRADA,LOC729683,LIMD2	STRADA	LOC729683	457
2_test_peak_24771_lociStitched	chr9	113000000	113000000	BSPRY	RNF183,HDHD3,WDR31,ALAD	BSPRY	458
1_test_peak_3732_lociStitched	chr11	9263263	9265877	DENND5A	TMEM41B	DENND5A	459
2_test_peak_16764_lociStitched	chr22	37228291	37242407	RAC2	SSTR3,CYTH4,C1QTNF6	RAC2	460
2_test_peak_20677_lociStitched	chr6	4017771	4029790	PRPF4B	C6orf201,FAM217A	PRPF4B	461
3_test_peak_4591_lociStitched	chr11	94543719	94559259	FUT4	C11orf97,MRE11A,PIWIL4,ANKRD49	FUT4	462
3_test_peak_20527_lociStitched	chr5	177000000	178000000	PDLIM7,DOK3	DOK3,FAM193B,PRR7,DDX41,DBN1,PRR7-AS1	PDLIM7	463
4_test_peak_5082_lociStitched	chr12	9758422	9765784	CD69	CLECL1	CD69	464
2_test_peak_10928_lociStitched	chr17	76490043	76494328	RHBDF2	PRCD,AANAT,RHBDF2,UBE2O,CYGB	RHBDF2	465
7_test_peak_20480_lociStitched	chr5	174000000	174000000		LINC01484,LINC01485	LINC01485	466
1_test_peak_19353_lociStitched	chr4	145000000	145000000	OTUD4	OTUD4	OTUD4	467
3_test_peak_22928_lociStitched	chr7	106000000	106000000	ATXN7L1		ATXN7L1	468
4_test_peak_8641_lociStitched	chr16	1458243	1471912	CLCN7	UNKL,C16orf91,PTX4,TELO2,CCDC154,CLCN7	CLCN7	469
3_test_peak_12301_lociStitched	chr19	13978647	13988767	RFX1	PODNL1,RLN3,DCAF15,IL27RA	RFX1	470
5_test_peak_24586_lociStitched	chr9	91192033	91208729			LOC100129316	471
5_test_peak_19653_lociStitched	chr5	40671958	40682286	PTGER4		PTGER4	472
4_test_peak_6501_lociStitched	chr13	44236254	44244346		MIR8079	MIR8079	473
8_test_peak_21675_lociStitched	chr6	139000000	139000000		CITED2,TXLNB	TXLNB	474
7_test_peak_8354_lociStitched	chr15	85689512	85707999	AKAP13		LOC101929679	475
7_test_peak_4774_lociStitched	chr11	122000000	122000000	SORL1		SORL1	476
1_test_peak_7478_lociStitched	chr14	90382161	90384463		CALM1	CALM1	477
5_test_peak_1531_lociStitched	chr1	154000000	154000000	IL6R		IL6R	478
4_test_peak_2550_lociStitched	chr10	1451196	1467025	ADARB2		ADARB2-AS1	479
6_test_peak_8373_lociStitched	chr15	89129347	89144446	ABHD2	ABHD2	ABHD2	480
1_test_peak_13502_lociStitched	chr2	20049316	20052341	LAPTM4A	MATN3	LAPTM4A	481
7_test_peak_22509_lociStitched	chr7	47567877	47579537	TNS3	LINC01447	TNS3	482
4_test_peak_23542_lociStitched	chr8	38935698	38943465	PLEKHA2	HTRA4	HTRA4	483
6_test_peak_14242_lociStitched	chr2	96241809	96260451	TMEM127,STARD7-AS1	CIAO1,SNRNP200,STARD7	TMEM127	484
2_test_peak_14500_lociStitched	chr2	127000000	127000000		MAP3K2,MIR4783,PROC	PROC	485
7_test_peak_12086_lociStitched	chr19	8557550	8572636	MYO1F	ZNF414,ADAMTS10	MYO1F	486
7_test_peak_24202_lociStitched	chr8_KI270819v1_alt	58098	90621				487
9_test_peak_22354_lociStitched	chr7	30145525	30164171	MTURN		MTURN	488
1_test_peak_6520_lociStitched	chr13	44576263	44578604	TSC22D1,TSC22D1-AS1		TSC22D1	489
4_test_peak_24622_lociStitched	chr9	93112116	93131813	NINJ1,C9orf89		NINJ1	490
6_test_peak_19118_lociStitched	chr4	80125069	80140747		PRDM8	PRDM8	491
3_test_peak_20728_lociStitched	chr6	7041942	7058410		RREB1	RREB1	492
5_test_peak_18795_lociStitched	chr4	7827357	7838919	AFAP1		AFAP1-AS1	493
6_test_peak_15700_lociStitched	chr20	47726976	47749653	SULF2		SULF2	494
7_test_peak_10669_lociStitched	chr17	59785048	59805386	VMP1	MIR21	MIR21	495
1_test_peak_5609_lociStitched	chr12	57520847	57523995	MBD6	MARS,DCTN2,DDIT3,ARHGAP9,KIF5A,MIR616,MIR6758	MBD6	496
2_test_peak_9645_lociStitched	chr16	89487341	89490599	ANKRD11	ANKRD11,SPG7	ANKRD11	497
6_test_peak_3769_lociStitched	chr11	12149298	12176130	MICAL2,MIR6124	MICAL2	MICAL2	498
6_test_peak_14840_lociStitched	chr2	196000000	196000000	HECW2	LOC101927482	LOC101927482	499
7_test_peak_16051_lociStitched	chr21	33361666	33388838		IFNAR1,IFNGR2	IFNGR2	500
6_test_peak_8563_lociStitched	chr15_KI270849v1_alt	33703	53122	LOC100419583,B2M		B2M	501
4_test_peak_23560_lociStitched	chr8	42139633	42148745		AP3M2	AP3M2	502
4_test_peak_6812_lociStitched	chr13	110000000	110000000	LINC00676	IRS2	LINC00676	503
2_test_peak_24504_lociStitched	chr9	79572112	79582009	TLE4	TLE4	TLE4	504
4_test_peak_14382_lociStitched	chr2	109000000	109000000	LIMS1	RANBP2	LIMS1	505
5_test_peak_13930_lociStitched	chr2	62292613	62309689			MIR5192	506
7_test_peak_14067_lociStitched	chr2	70018451	70048180	PCBP1-AS1	PCBP1	PCBP1-AS1	507
3_test_peak_294_lociStitched	chr1	16895342	16905305	RNVU1-18	CROCC	CROCC	508
3_test_peak_3862_lociStitched	chr11	33881736	33895517	LMO2	LMO2	LMO2	509
4_test_peak_12797_lociStitched	chr19	41297334	41308602	HNRNPUL1	CCDC97,TGFB1	CCDC97	510
3_test_peak_25521_lociStitched	chrX	49155602	49177295	PRICKLE3,PLP2,MAGIX	SYP-AS1,GPKOW,SYP	MAGIX	511
5_test_peak_12077_lociStitched	chr19	8489938	8505140	PRAM1	ZNF414,HNRNPM	PRAM1	512
3_test_peak_11608_lociStitched	chr18	63097309	63104423			BCL2	513
5_test_peak_12379_lociStitched	chr19	16139295	16149841	HSH2D	FAM32A,AP1M1,RAB8A,CIB3	HSH2D	514
8_test_peak_8764_lociStitched	chr16	4661237	4682755	MIR6769A,MGRN1	NUDT16L1,UBALD1,MGRN1	MIR6769A	515
3_test_peak_2900_lociStitched	chr10	43119971	43141253	RET,CSGALNACT2		CSGALNACT2	516
6_test_peak_24722_lociStitched	chr9	110000000	110000000	AKAP2,PALM2-AKAP2	C9orf152	AKAP2	517
6_test_peak_12896_lociStitched	chr19	43763093	43779981	KCNN4	LYPD5,ZNF283,SMG9,IRGC	KCNN4	518
2_test_peak_14545_lociStitched	chr2	136000000	136000000	DARS-AS1	DARS,DARS-AS1	DARS	519
5_test_peak_5511_lociStitched	chr12	54289669	54307403	NFE2	COPZ1,CBX5,LOC102724050,MIR148B,NFE2,HNRNPA1	NFE2	520
5_test_peak_10336_lociStitched	chr17	40321394	40331195	RARA	RARA-AS1,RARA,CDC6,GJD3	RARA	521
6_test_peak_22321_lociStitched	chr7	24907034	24923747	OSBPL3	OSBPL3	OSBPL3	522
2_test_peak_12463_lociStitched	chr19	18021072	18026480		ARRDC2	ARRDC2	523
5_test_peak_2964_lociStitched	chr10	48456283	48479197	ARHGAP22		ARHGAP22	524
4_test_peak_4945_lociStitched	chr12	4140023	4165533			CCND2	525
7_test_peak_18785_lociStitched	chr4	7646851	7656622	SORCS2		AFAP1-AS1	526
3_test_peak_9962_lociStitched	chr17	14297183	14309334	MGC12916,HS3ST3B1	HS3ST3B1	MGC12916	527
3_test_peak_14404_lociStitched	chr2	111000000	111000000	MIR4435-2HG		MIR4435-2HG	528
1_test_peak_7309_lociStitched	chr14	71320369	71322156			SNORD56B	529
2_test_peak_1825_lociStitched	chr1	174000000	174000000		RC3H1	RC3H1	530
6_test_peak_13376_lociStitched	chr1_KI270763v1_alt	256512	281881	CEP170,SDCCAG8		CEP170	531
6_test_peak_24884_lociStitched	chr9	124000000	124000000	NEK6		NEK6	532
6_test_peak_10074_lociStitched	chr17	27333072	27354351		MIR4522,WSB1	WSB1	533
6_test_peak_16986_lociStitched	chr22	43101164	43129345	BIK	TTLL1,MCAT,TSPO	BIK	534
5_test_peak_2268_lociStitched	chr1	227000000	227000000	ITPKB	ITPKB-IT1	ITPKB	535
3_test_peak_17339_lociStitched	chr3	15794984	15806941	ANKRD28	ANKRD28	ANKRD28	536
7_test_peak_11906_lociStitched	chr19	3648514	3657219	PIP5K1C	TBXA2R,CACTIN-AS1,CACTIN,PIP5K1C	CACTIN	537
2_test_peak_2569_lociStitched	chr10	3781666	3785164	KLF6	KLF6	KLF6	538
3_test_peak_3560_lociStitched	chr10	133000000	133000000	INPP5A		INPP5A	539
4_test_peak_11111_lociStitched	chr17	81413116	81431370	BAHCC1	LOC100130370,MIR3186,MIR4740	MIR4740	540
1_test_peak_19727_lociStitched	chr5	56814353	56817211	MAP3K1		MAP3K1	541
1_test_peak_3265_lociStitched	chr10	97318267	97321390	FRAT1	ARHGAP19,FRAT2	FRAT1	542
2_test_peak_2276_lociStitched	chr1	227000000	227000000	ADCK3		ADCK3	543
3_test_peak_8475_lociStitched	chr15	94229520	94234836			MCTP2	544
2_test_peak_15041_lociStitched	chr2	230000000	230000000	SP100		SP100	545
4_test_peak_20199_lociStitched	chr5	139000000	139000000	MZB1,PROB1	PAIP2,DNAJC18,SLC23A1,SPATA24	MZB1	546
6_test_peak_4558_lociStitched	chr11	86139649	86163214			PICALM	547
1_test_peak_16511_lociStitched	chr22	23695145	23698093	RGL4,GUSBP11		RGL4	548
6_test_peak_23945_lociStitched	chr8	125000000	125000000	MTSS1		MTSS1	549
4_test_peak_5916_lociStitched	chr12	111000000	111000000	PPTC7	TCTN1	PPTC7	550
5_test_peak_12842_lociStitched	chr19	42196776	42207720	DEDD2	DEDD2,ERF,ZNF526,GSK3A	DEDD2	551
2_test_peak_877_lociStitched	chr1	50967879	50979260	CDKN2C	FAF1	CDKN2C	552
4_test_peak_6281_lociStitched	chr13	21071741	21077759		LATS2	LATS2	553
7_test_peak_18100_lociStitched	chr3	129000000	129000000		RPN1,LINC01565	LINC01565	554
4_test_peak_11154_lociStitched	chr17	82206390	82220304	CCDC57	SLC16A3,MIR6787	CCDC57	555
2_test_peak_3555_lociStitched	chr10	132000000	132000000	C10orf91	PWWP2B	C10orf91	556
1_test_peak_20733_lociStitched	chr6	7106557	7109928	RREB1		RREB1	557
1_test_peak_6966_lociStitched	chr14	23320301	23322441	BCL2L2-PABPN1,PABPN1	PPP1R3E,SLC22A17,EFS,HOMEZ,BCL2L2	PABPN1	558
1_test_peak_24739_lociStitched	chr9	111000000	111000000	KIAA0368	ZNF483	KIAA0368	559
5_test_peak_23586_lociStitched	chr8	47353197	47371939	SPIDR		SPIDR	560
5_test_peak_20924_lociStitched	chr6	20443357	20459118	E2F3		E2F3	561
3_test_peak_8999_lociStitched	chr16	28494443	28498445	APOBR	IL27,CLN3,NUPR1	APOBR	562
1_test_peak_7264_lociStitched	chr14	68793243	68796274	ZFP36L1		ZFP36L1	563
4_test_peak_5924_lociStitched	chr12	111000000	111000000	HVCN1,TCTN1		HVCN1	564
6_test_peak_23089_lociStitched	chr7	139000000	139000000	ZC3HAV1	TTC26	ZC3HAV1	565
3_test_peak_13433_lociStitched	chr2	10028170	10036647		KLF11,CYS1	KLF11	566
6_test_peak_24077_lociStitched	chr8	141000000	141000000	AGO2	AGO2	AGO2	567
6_test_peak_1310_lociStitched	chr1	121000000	121000000	FCGR1B	FCGR1B,HIST2H2BA	FCGR1B	568
4_test_peak_12107_lociStitched	chr19	9784978	9793322		PIN1,ZNF846,UBL5,FBXL12	ZNF846	569
1_test_peak_21335_lociStitched	chr6	63572480	63574285	PTP4A1		PTP4A1	570
4_test_peak_4909_lociStitched	chr12	1796424	1813638	CACNA2D4	LRTM2	LRTM2	571
1_test_peak_1570_lociStitched	chr1	156000000	156000000	ASH1L,ASH1L-AS1	MSTO1,MSTO2P	ASH1L	572
5_test_peak_23100_lociStitched	chr7	140000000	140000000	HIPK2		CLEC2L	573
2_test_peak_16568_lociStitched	chr22	24600745	24608655	GGT1	SNRPD3,BCRP3,GUCD1,LRRC75B	GGT1	574
5_test_peak_7891_lociStitched	chr15	45636939	45654000	SQRDL	BLOC1S6	SQRDL	575
3_test_peak_11848_lociStitched	chr19	2770279	2777052	SGTA	DIRAS1,SLC39A3,ZNF554,THOP1	SGTA	576
1_test_peak_14315_lociStitched	chr2	101000000	101000000	RNF149	MIR5696,SNORD89	RNF149	577
3_test_peak_17750_lociStitched	chr3	52237054	52254191	PPM1M,TWF2	ALAS1,WDR82,TLR9,MIR135A1,GLYCTK-AS1,MIRLET7G,GLYCTK	PPM1M	578
1_test_peak_17010_lociStitched	chr22	44180415	44183365	PARVG		PARVG	579
1_test_peak_9904_lociStitched	chr17	8220932	8224437	LINC00324	MIR4521,AURKB,SNORD118,BORCS6,TMEM107,PFAS,CTC1	LINC00324	580
4_test_peak_14370_lociStitched	chr2	109000000	109000000	LIMS1	LIMS1	LIMS1	581
1_test_peak_1969_lociStitched	chr1	203000000	203000000	KDM5B	MGAT4EP,PCAT6	KDM5B	582
5_test_peak_10828_lociStitched	chr17	74511909	74529506	CD300LB	CD300A,CD300C	CD300LB	583
5_test_peak_4443_lociStitched	chr11	73188325	73206363		P2RY2,FCHSD2	P2RY2	584
7_test_peak_6352_lociStitched	chr13	28248477	28271566	PAN3	RNU6-82P	RNU6-82P	585
3_test_peak_15068_lociStitched	chr2	232000000	232000000		C2orf57,LINC00471,NMUR1	NMUR1	586
6_test_peak_7495_lociStitched	chr14	91315132	91328059	CCDC88C		GPR68	587
1_test_peak_4970_lociStitched	chr12	6166494	6169450		VWF,CD9	CD9	588
7_test_peak_14562_lociStitched	chr2	136000000	136000000			CXCR4	589
2_test_peak_6777_lociStitched	chr13	99497026	99505470	LINC01232,TM9SF2		TM9SF2	590
5_test_peak_5165_lociStitched	chr12	12007397	12017741			BCL2L14	591
6_test_peak_11739_lociStitched	chr19	932463	953676	ARID3A	MED16,GRIN3B,WDR18,R3HDM4,KISS1R	ARID3A	592
7_test_peak_15760_lociStitched	chr20	50260273	50283986	LINC01272	LINC01271,LINC01270	LINC01272	593
1_test_peak_24635_lociStitched	chr9	94165666	94167624		MIRLET7A1,MIRLET7F1,MIRLET7D,MIRLET7DHG	MIRLET7A1	594
1_test_peak_18875_lociStitched	chr4	26318544	26322259	RBPJ	RBPJ	RBPJ	595
5_test_peak_3678_lociStitched	chr11	3827268	3839276	RHOG	NUP98,STIM1,PGAP2,MIR4687	RHOG	596
4_test_peak_1623_lociStitched	chr1	157000000	157000000	HDGF	CRABP2,RRNAD1,ISG20L2,PRCC,MRPL24	HDGF	597
4_test_peak_10191_lociStitched	chr17	31308236	31319052	EVI2B,NF1,EVI2A	OMG	EVI2B	598
3_test_peak_10768_lociStitched	chr17	64910252	64924113	LRRC37A3	LRRC37A3	LRRC37A3	599
5_test_peak_15425_lociStitched	chr20	23141435	23156310		LINC00656	LINC00656	600
2_test_peak_14636_lociStitched	chr2	157000000	157000000	CYTIP		CYTIP	601
4_test_peak_562_lociStitched	chr1	31943813	31957945		PTP4A2	PTP4A2	602
4_test_peak_16472_lociStitched	chr22	22927903	22936232		MIR5571,IGLL5	IGLL5	603
4_test_peak_18957_lociStitched	chr4	40289095	40312720	LOC101060498	LOC101060498,CHRNA9	LOC101060498	604
2_test_peak_1755_lociStitched	chr1	167000000	167000000	POU2F1	LINC01363	POU2F1	605
8_test_peak_791_lociStitched	chr1	43780888	43799789	ST3GAL3	MIR6079	MIR6079	606
3_test_peak_19969_lociStitched	chr5	101000000	101000000	ST8SIA4		ST8SIA4	607
3_test_peak_8967_lociStitched	chr16	25048734	25067865		LOC554206,LCMT1,ARHGAP17,LCMT1-AS1	LOC554206	608
7_test_peak_15819_lociStitched	chr20	56414141	56423168	CASS4	CSTF1,AURKA,RTFDC1	CASS4	609
1_test_peak_7695_lociStitched	chr14	105000000	105000000		C14orf80,CRIP2,CRIP1,TMEM121	CRIP2	610
1_test_peak_14172_lociStitched	chr2	85436667	85439231	SH2D6	CAPG	SH2D6	611
2_test_peak_9048_lociStitched	chr16	29740431	29745992	C16orf54	KIF22,ZG16	C16orf54	612
2_test_peak_10467_lociStitched	chr17	45143780	45149850	HEXIM1,ACBD4	MIR6784,HEXIM2,PLCD3,ACBD4	HEXIM1	613
1_test_peak_1514_lociStitched	chr1	154000000	154000000	DENND4B	CRTC2,SLC39A1,MIR6737,RAB13,JTB,CREB3L4,RPS27,GATAD2B	DENND4B	614
5_test_peak_20422_lociStitched	chr5	170000000	170000000	LCP2	C5orf58,LINC01366	LCP2	615
2_test_peak_3890_lociStitched	chr11	35138342	35144185	CD44	LOC100507144,CD44	CD44	616
3_test_peak_12352_lociStitched	chr19	15330923	15334058		AKAP8	AKAP8	617
7_test_peak_19780_lociStitched	chr5	68238169	68251178	PIK3R1	LOC102467655,PIK3R1	PIK3R1	618
2_test_peak_17322_lociStitched	chr3	14430562	14435628	SLC6A6	SLC6A6	SLC6A6	619
5_test_peak_6865_lociStitched	chr13	114000000	114000000	TMCO3	DCUN1D2	TMCO3	620
3_test_peak_6566_lociStitched	chr13	46655246	46680465	LRCH1		LRCH1	621
6_test_peak_6540_lociStitched	chr13	46162760	46180844	LCP1	LRRC63	LCP1	622
2_test_peak_1442_lociStitched	chr1	151000000	151000000	MCL1	ADAMTSL4-AS1,ENSA,MIR4257,MCL1,ADAMTSL4	MCL1	623
2_test_peak_3815_lociStitched	chr11	17274518	17279284	NUCB2		NUCB2	624
3_test_peak_6735_lociStitched	chr13	98507359	98517635	STK24		STK24	625
4_test_peak_6823_lociStitched	chr13	111000000	111000000	RAB20	COL4A2-AS1	COL4A2-AS1	626
10_test_peak_8948_lociStitched	chr16	23853149	23865172	PRKCB		PRKCB	627
3_test_peak_24265_lociStitched	chr9	6680284	6690557		GLDC,KDM4C	KDM4C	628
5_test_peak_24076_lociStitched	chr8	141000000	141000000	AGO2		CHRAC1	629
3_test_peak_3867_lociStitched	chr11	33929554	33941987		LMO2	LMO2	630
5_test_peak_513_lociStitched	chr1	28110499	28127674		PTAFR,EYA3	EYA3	631
6_test_peak_21932_lociStitched	chr6_GL000251v2_alt	3616904	3636126	PBX2,RNF5,GPSM3,MIR6833,NOTCH4,AGER		HLA-DRB3	632
3_test_peak_14168_lociStitched	chr2	85401234	85419245	CAPG	SH2D6,CAPG,RETSAT,ELMOD3	CAPG	633
6_test_peak_23698_lociStitched	chr8	65945716	65953049			DNAJC5B	634
2_test_peak_5398_lociStitched	chr12	49056361	49060873		PRKAG1,KMT2D,RHEBL1,DHH	KMT2D	635
3_test_peak_21093_lociStitched	chr6	33570508	33580270	BAK1	GGNBP1,ITPR3,LINC00336	BAK1	636
5_test_peak_17771_lociStitched	chr3	53240136	53253596	TKT		TKT	637
4_test_peak_6808_lociStitched	chr13	110000000	110000000		LINC00676	LINC00676	638
6_test_peak_11034_lociStitched	chr17	78911400	78923153	TIMP2	CEP295NL	TIMP2	639
4_test_peak_11970_lociStitched	chr19	4914370	4925116	UHRF1	KDM4B,ARRDC5,MIR4747,PLIN3	UHRF1	640
4_test_peak_10613_lociStitched	chr17	57440616	57456181	MSI2		LOC101927557	641
2_test_peak_11162_lociStitched	chr17	82292206	82299117		CD7,CSNK1D,SECTM1	CSNK1D	642
2_test_peak_4438_lociStitched	chr11	73141587	73153828	FCHSD2		FCHSD2	643
3_test_peak_5049_lociStitched	chr12	7958932	7972216		SLC2A3	SLC2A3	644
4_test_peak_8344_lociStitched	chr15	85570229	85583875	AKAP13	AKAP13	AKAP13	645
6_test_peak_24191_lociStitched	chr8_KI270816v1_alt	31081	49035	ZC3H3,GSDMD		ZC3H3	646
6_test_peak_15876_lociStitched	chr20	62602891	62624048		SLCO4A1,MIR1-1,SLCO4A1-AS1,MIR133A2	SLCO4A1	647
5_test_peak_12176_lociStitched	chr19	11089416	11096247	LDLR	LDLR,MIR6886	LDLR	648
5_test_peak_9714_lociStitched	chr17	489257	499482		FAM101B	FAM101B	649
5_test_peak_2038_lociStitched	chr1	206000000	206000000	C1orf186	AVPR1B	AVPR1B	650
7_test_peak_6572_lociStitched	chr13	48144709	48163015		MED4	MED4	651
5_test_peak_16775_lociStitched	chr22	37300989	37311938	CYTH4	LOC100506271	CYTH4	652
5_test_peak_1362_lociStitched	chr1	146000000	146000000	RNVU1-18		NUDT4P1	653
4_test_peak_21278_lociStitched	chr6	43796352	43801725		VEGFA	VEGFA	654
4_test_peak_23910_lociStitched	chr8	120000000	120000000			COL14A1	655
3_test_peak_18761_lociStitched	chr4	6677396	6696497	S100P	BLOC1S4,LOC93622,MRFAP1,MRFAP1L1	S100P	656
5_test_peak_3997_lociStitched	chr11	48007947	48033071	PTPRJ		PTPRJ	657
4_test_peak_13552_lociStitched	chr2	25556589	25567154	DTNB		DTNB	658
4_test_peak_16720_lociStitched	chr22	36328681	36335345	MYH9	MIR6819	MIR6819	659
6_test_peak_2097_lociStitched	chr1	208000000	208000000	CD34		CD34	660
2_test_peak_16_lociStitched	chr1	1144365	1158977		TTLL10,C1orf159,TNFRSF18,MIR200A,LINC01342,MIR429,MIR200B	LINC01342	661
3_test_peak_14443_lociStitched	chr2	114000000	114000000	WASH2P	MIR1302-3,PGM5P3-AS1,PGM5P4-AS1,FAM138B,DDX11L2,RABL2A,RPL23AP7	DDX11L2	662
1_test_peak_4415_lociStitched	chr11	72222585	72225542	INPPL1	FOLR1,PHOX2A,FOLR2	INPPL1	663
5_test_peak_3469_lociStitched	chr10	119000000	119000000	FAM45A	FAM45A,SFXN4,PRDX3,EIF3A	FAM45A	664
1_test_peak_9080_lociStitched	chr16	30376256	30378313	ZNF48,MYLPF,SEPT1	ZNF771,CD2BP2,ZNF48,TBC1D10B,SMG1P5	ZNF48	665
8_test_peak_9419_lociStitched	chr16	75097854	75111822	ZNRF1	LDHD,ZFP1	LDHD	666
4_test_peak_11381_lociStitched	chr18	13562616	13578006	LDLRAD4	MIR4526,LDLRAD4	MIR4526	667
2_test_peak_6877_lociStitched	chr13	114000000	114000000	RASA3		RASA3	668
3_test_peak_12392_lociStitched	chr19	16282240	16290645		KLF2	KLF2	669
5_test_peak_3149_lociStitched	chr10	79241933	79250395	ZMIZ1		PPIF	670
7_test_peak_20212_lociStitched	chr5	140000000	140000000	CXXC5		CXXC5	671
4_test_peak_6094_lociStitched	chr12	122000000	122000000	MORN3	ORAI1,TMEM120B	MORN3	672
6_test_peak_14254_lociStitched	chr2	96527088	96534299		NEURL3,ARID5A	ARID5A	673
3_test_peak_11912_lociStitched	chr19	3670462	3688336	PIP5K1C	TJP3,CACTIN,PIP5K1C	PIP5K1C	674
1_test_peak_11426_lociStitched	chr18	25348763	25352127	ZNF521	ZNF521	ZNF521	675
5_test_peak_25191_lociStitched	chr9	137000000	137000000	FAM69B	LOC100128593,LCN6,LCN15,AGPAT2,LCN8,SNHG7,MIR126,MIR6722,EGFL7,SNORA43,LCN10,SNORA17	FAM69B	676
2_test_peak_2628_lociStitched	chr10	6925429	6930375			LINC00707	677
2_test_peak_12335_lociStitched	chr19	14510316	14523087	DNAJB1	PTGER1,MIR639,GIPC1,NDUFB7,TECR	DNAJB1	678
2_test_peak_8978_lociStitched	chr16	27231890	27238663	NSMCE1	FLJ21408,KDM8	KDM8	679
6_test_peak_9362_lociStitched	chr16	70736932	70752008	VAC14	VAC14-AS1	VAC14-AS1	680
6_test_peak_102_lociStitched	chr1	3880126	3893141	C1orf174,DFFB	LINC01134,CEP104,DFFB,LINC01346	C1orf174	681
4_test_peak_4716_lociStitched	chr11	118000000	118000000		IL10RA	IL10RA	682
7_test_peak_20914_lociStitched	chr6	20405397	20418613	E2F3		E2F3	683
5_test_peak_1928_lociStitched	chr1	199000000	199000000	MIR181A1HG		MIR181A1HG	684
5_test_peak_14037_lociStitched	chr2	68829528	68835609		BMP10	BMP10	685
6_test_peak_3429_lociStitched	chr10	111000000	111000000	PDCD4-AS1	BBIP1,MIR4680,PDCD4	PDCD4-AS1	686
6_test_peak_19560_lociStitched	chr5	14202734	14218984	TRIO		TRIO	687
3_test_peak_21794_lociStitched	chr6	157000000	157000000	ARID1B		MIR4466	688
1_test_peak_6424_lociStitched	chr13	33541468	33543867	STARD13		STARD13	689
5_test_peak_11078_lociStitched	chr17	80824798	80833926	RPTOR	LOC101928855	LOC101928855	690
3_test_peak_19382_lociStitched	chr4	154000000	154000000		TLR2	TLR2	691
1_test_peak_5604_lociStitched	chr12	57429823	57431860		INHBE,GLI1,ARHGAP9,INHBC	INHBC	692
3_test_peak_22516_lociStitched	chr7	48085286	48098493	UPP1	C7orf57,UPP1	UPP1	693
6_test_peak_7195_lociStitched	chr14	61552544	61569680	LOC101927780	FLJ22447	LOC101927780	694
1_test_peak_13244_lociStitched	chr19	55653846	55656209	U2AF2	ZNF580,EPN1,ZNF581,ZNF865,ZNF784,CCDC106	U2AF2	695
4_test_peak_11168_lociStitched	chr17	82587513	82604187	FOXK2	WDR45B	WDR45B	696
6_test_peak_10994_lociStitched	chr17	78380968	78388528	PGS1	LOC101928674,PGS1,SOCS3	PGS1	697
1_test_peak_6227_lociStitched	chr12	132000000	132000000		FBRSL1	FBRSL1	698
test_peak_11864	chr19	3135980	3139328	GNA15	NCLN,GNA11,S1PR4,LOC100996351	GNA15	699
1_test_peak_19470_lociStitched	chr4	184000000	184000000	IRF2		IRF2	700
5_test_peak_24226_lociStitched	chr9	270911	280948	DOCK8	DOCK8	DOCK8	701
3_test_peak_1718_lociStitched	chr1	161000000	161000000		CFAP126	CFAP126	702
3_test_peak_11205_lociStitched	chr17_KI270857v1_alt	769483	781292	MYO19,GGNBP2,PIGW		MYO19	703
4_test_peak_7654_lociStitched	chr14	104000000	104000000	TDRD9	RD3L,C14orf2	TDRD9	704
3_test_peak_22737_lociStitched	chr7	92750137	92759253	CDK6	RNU6-10P	RNU6-10P	705
3_test_peak_15800_lociStitched	chr20	53828846	53842932		SUMO1P1	SUMO1P1	706
4_test_peak_17016_lociStitched	chr22	45225287	45236129	KIAA0930	UPK3A,KIAA0930,MIR1249	KIAA0930	707
2_test_peak_16673_lociStitched	chr22	31286623	31291698	PIK3IP1	PIK3IP1-AS1,LIMK2	PIK3IP1	708
1_test_peak_3436_lociStitched	chr10	113000000	113000000	TCF7L2	TCF7L2	TCF7L2	709
4_test_peak_21207_lociStitched	chr6	39212509	39227201	KCNK5		KCNK5	710
4_test_peak_16501_lociStitched	chr22	23520742	23535566		LOC388882,IGLL1,PCAT14	PCAT14	711
8_test_peak_15368_lociStitched	chr20	10501402	10514583	SLX4IP		SLX4IP	712
2_test_peak_13371_lociStitched	chr1_KI270762v1_alt	128226	137775	LOC100996583,FAM213B		LOC100996583	713
6_test_peak_12727_lociStitched	chr19	38683186	38694790	ACTN4	CAPN12	ACTN4	714
2_test_peak_22146_lociStitched	chr7	1530154	1533636	MAFK	PSMG3,TMEM184A,PSMG3-AS1,INTS1	MAFK	715
3_test_peak_23282_lociStitched	chr7_KI270803v1_alt	706783	724147		PRSS3P2	PRSS3P2	716
3_test_peak_20044_lociStitched	chr5	125000000	125000000	ZNF608		ZNF608	717
2_test_peak_7027_lociStitched	chr14	35365086	35368651		NFKBIA	NFKBIA	718
3_test_peak_14923_lociStitched	chr2	207000000	207000000	KLF7	MIR2355,KLF7,MIR7845	KLF7	719
5_test_peak_23054_lociStitched	chr7	135000000	135000000	C7orf49,TMEM140	C7orf49,MIR6509,WDR91	TMEM140	720
5_test_peak_25216_lociStitched	chr9	137000000	137000000	EXD3	TOR4A,NRARP	NRARP	721
1_test_peak_1736_lociStitched	chr1	166000000	166000000	UCK2		UCK2	722
4_test_peak_24109_lociStitched	chr8	141000000	141000000		GPR20,PTP4A3	PTP4A3	723
5_test_peak_3403_lociStitched	chr10	110000000	110000000	ADD3		ADD3-AS1	724
5_test_peak_23747_lociStitched	chr8	81092688	81107912	PAG1		PAG1	725
6_test_peak_13334_lociStitched	chr19_GL949752v1_alt	163558	184596	TSEN34,MBOAT7,RPS9		MBOAT7	726
1_test_peak_16920_lociStitched	chr22	41021266	41022845			MIR1281	727
5_test_peak_13603_lociStitched	chr2	27946533	27960827	BRE	MIR4263	MIR4263	728
3_test_peak_19915_lociStitched	chr5	88814292	88830200	MEF2C	MEF2C	MEF2C	729
4_test_peak_15790_lociStitched	chr20	53642111	53660831			ZNF217	730

## Sheet: Super enhancers in AML3
Super enhancers in AML3				OVERLAP_GENES	PROXIMAL_GENES	CLOSEST_GENE	enhancerRank
8_test_peak_9375_lociStitched	chr19	12995896	13029234	NFIX	DAND5,GADD45GIP1	NFIX	1
18_test_peak_10623_lociStitched	chr2	43157864	43228556	LINC01126,ZFP36L2		ZFP36L2	2
24_test_peak_10597_lociStitched	chr2	42924561	42980117			LOC102723854	3
19_test_peak_247_lociStitched	chr1	13702505	13758444	PRDM2		PRDM2	4
15_test_peak_731_lociStitched	chr1	44404977	44433915	RNF220	ERI3	RNF220	5
26_test_peak_4011_lociStitched	chr12	11727350	11813651	ETV6		ETV6	6
18_test_peak_91_lociStitched	chr1	3120220	3184975	MIR4251,PRDM16		MIR4251	7
11_test_peak_1874_lociStitched	chr1	235000000	235000000	LOC101927851		LOC101927851	8
23_test_peak_3763_lociStitched	chr11	126000000	126000000	DCPS,ST3GAL4,ST3GAL4-AS1	ST3GAL4	ST3GAL4	9
6_test_peak_4021_lociStitched	chr12	12715718	12737017	CDKN1B,APOLD1	MIR613,APOLD1,GPR19	APOLD1	10
7_test_peak_5590_lociStitched	chr14	92647660	92676067	RIN3		LGMN	11
12_test_peak_8519_lociStitched	chr17	81386673	81439338	BAHCC1,MIR4740	LOC100130370,MIR3186	MIR4740	12
13_test_peak_8455_lociStitched	chr17	78734470	78782269	CYTH1	CYTH1	CYTH1	13
15_test_peak_2341_lociStitched	chr10	71712865	71773644	CDH23,C10orf105,C10orf54	CDH23,MIR7152	C10orf105	14
11_test_peak_17919_lociStitched	chr8	133000000	134000000	ST3GAL1	ST3GAL1	ST3GAL1	15
3_test_peak_9988_lociStitched	chr19	47094538	47114172	ZC3H4	TMEM160,SAE1	ZC3H4	16
3_test_peak_3370_lociStitched	chr11	67268876	67289090	ADRBK1	ANKRD13D,KDM2A,SSH3,LOC100130987	ANKRD13D	17
test_peak_8062	chr17	48569834	48583725	MIR10A,HOXB3,HOXB4	HOXB-AS3,HOXB1,HOXB2,HOXB7,HOXB9,HOXB6,HOXB8,HOXB-AS1,HOXB5,MIR196A1	HOXB4	18
10_test_peak_2772_lociStitched	chr10	132000000	132000000	PWWP2B	PWWP2B,LRRC27,C10orf91	PWWP2B	19
4_test_peak_16613_lociStitched	chr7	5413202	5441963	TNRC18		TNRC18	20
12_test_peak_64_lociStitched	chr1	2253567	2316656	SKI	FAAP20,LOC100129534	SKI	21
test_peak_13033	chr22	46040379	46048538	LINC00899	PRR34,MIR3619,PRR34-AS1,LOC730668,MIRLET7BHG	LINC00899	22
15_test_peak_18467_lociStitched	chr9	114000000	114000000	AKNA	ORM2,ORM1	AKNA	23
10_test_peak_12346_lociStitched	chr21	34998560	35049190	RUNX1,RUNX1-IT1		RUNX1-IT1	24
5_test_peak_3116_lociStitched	chr11	47375760	47396397	SPI1	SPI1,SLC39A13,MIR4487,MYBPC3,PSMC3	SPI1	25
2_test_peak_83_lociStitched	chr1	3069458	3079840	PRDM16	ACTRT2,MIR4251,LINC00982	PRDM16	26
10_test_peak_9636_lociStitched	chr19	21584908	21614771			ZNF429	27
10_test_peak_12323_lociStitched	chr21	34883009	34911967	RUNX1		RUNX1	28
11_test_peak_1190_lociStitched	chr1	150000000	150000000	LINC00869	PPIAL4C,LINC00869	LINC00869	29
5_test_peak_12046_lociStitched	chr20	47348271	47365584	ZMYND8	LOC100131496,ZMYND8	ZMYND8	30
10_test_peak_8927_lociStitched	chr18	77100972	77134071	MBP		MBP	31
7_test_peak_1837_lociStitched	chr1	235000000	235000000	IRF2BP2	LOC101927787,LINC00184	IRF2BP2	32
12_test_peak_8157_lociStitched	chr17	57424474	57466348	MSI2		LOC101927557	33
8_test_peak_12379_lociStitched	chr21	38460782	38507123	ERG	ERG	ERG	34
11_test_peak_6113_lociStitched	chr15	74775462	74800244	CSK,MIR4513	CYP1A1,CPLX3,MIR6882,CSK,LMAN1L,CYP1A2,ULK3	MIR4513	35
6_test_peak_9353_lociStitched	chr19	12777881	12794602	JUNB,MIR5684	BEST2,RTBDN,ASNA1,HOOK2,RNASEH2A,PRDX2,C19orf43,MAST1	MIR5684	36
2_test_peak_13651_lociStitched	chr3	71576840	71585480	FOXP1	FOXP1,MIR1284	FOXP1	37
8_test_peak_9126_lociStitched	chr19	4052366	4090442	MAP2K2,ZBTB7A	PIAS4	ZBTB7A	38
12_test_peak_3974_lociStitched	chr12	11648444	11685323	ETV6		ETV6	39
15_test_peak_12407_lociStitched	chr21	38979841	39016453		LOC400867,LOC101928435	LOC101928435	40
9_test_peak_12708_lociStitched	chr22	28798296	28829296	XBP1	CCDC117	XBP1	41
1_test_peak_6055_lociStitched	chr15	68816636	68822165	ANP32A	MIR4312,ANP32A-IT1	ANP32A	42
5_test_peak_17568_lociStitched	chr8	30080812	30103823	SARAF,LEPROTL1	MBOAT4	LEPROTL1	43
12_test_peak_2259_lociStitched	chr10	48445013	48481407	ARHGAP22	MAPK8	ARHGAP22	44
12_test_peak_7964_lociStitched	chr17	43266709	43301444	RNU2-1	LINC00854	RNU2-1	45
4_test_peak_3287_lociStitched	chr11	65416577	65430427	NEAT1	SLC25A45,FRMD8,MIR612	NEAT1	46
13_test_peak_12631_lociStitched	chr22	23180956	23225732	BCR	FBXW4P1,RAB36,RSPH14	BCR	47
6_test_peak_12111_lociStitched	chr20	53579767	53595238	ZNF217	LOC101927770	ZNF217	48
3_test_peak_13300_lociStitched	chr3	18423138	18446121	SATB1,SATB1-AS1		SATB1	49
10_test_peak_13533_lociStitched	chr3	50590221	50626268	MAPKAPK3,CISH	C3orf18,HEMK1,MIR4787,DOCK3,CISH	CISH	50
7_test_peak_9686_lociStitched	chr19	33261043	33302475	CEBPA	CEBPA-AS1,SLC7A10	CEBPA	51
12_test_peak_11623_lociStitched	chr2	238000000	238000000	LRRFIP1		LRRFIP1	52
4_test_peak_13133_lociStitched	chr22	50529401	50545316	ODF3B,TYMP	KLHDC7B,CHKB-AS1,TYMP,ADM2,SCO2,MIOX,CPT1B,CHKB,SYCE3,LMF2,NCAPH2	ODF3B	53
7_test_peak_12739_lociStitched	chr22	30263129	30284100	OSM	TBC1D10A,LIF,GATSL3	OSM	54
10_test_peak_18692_lociStitched	chr9	131000000	131000000	FAM78A	PPAPDC3	FAM78A	55
11_test_peak_156_lociStitched	chr1	8661383	8703465	RERE		RERE	56
11_test_peak_17534_lociStitched	chr8	27339555	27395697	PTK2B	MIR6842,TRIM35	PTK2B	57
6_test_peak_13272_lociStitched	chr3	14409093	14441923	SLC6A6	SLC6A6	SLC6A6	58
test_peak_16723	chr7	27163304	27170552	MIR196B,HOXA9,HOXA10-HOXA9,HOXA10-AS	HOXA10,HOXA11,HOXA-AS3,HOTTIP,HOXA-AS2,HOXA7,HOXA3,HOXA5,HOXA4,HOXA13,HOXA6,HOXA11-AS	HOXA9	59
11_test_peak_2307_lociStitched	chr10	69044166	69074682		SRGN,VPS26A	SRGN	60
test_peak_8169	chr17	58330374	58338729	BZRAP1-AS1,MIR142,MIR4736	BZRAP1-AS1,MPO,BZRAP1,SUPT4H1	MIR4736	61
10_test_peak_2039_lociStitched	chr10	11147938	11180813	CELF2	CELF2-AS2,CELF2	CELF2	62
test_peak_13034	chr22	46049739	46058290	PRR34,PRR34-AS1	MIR3619,LINC00899,LOC730668,MIRLET7BHG	PRR34	63
3_test_peak_16000_lociStitched	chr6	42770613	42784212		PRPH2,TBCC,ATP6V0CP3,GLTSCR1L	TBCC	64
11_test_peak_8910_lociStitched	chr18	77052709	77080604	MBP	MBP	MBP	65
13_test_peak_13064_lociStitched	chr22	46576401	46613442		GRAMD4,CELSR1	GRAMD4	66
15_test_peak_8140_lociStitched	chr17	57355342	57391634	MSI2		MSI2	67
10_test_peak_2461_lociStitched	chr10	79265044	79294301	ZMIZ1		PPIF	68
5_test_peak_1460_lociStitched	chr1	168000000	168000000	RCSD1		RCSD1	69
2_test_peak_4991_lociStitched	chr13	50122393	50127741	DLEU1,DLEU2	ST13P4	DLEU2	70
10_test_peak_8413_lociStitched	chr17	77436917	77467635	2021-09-09	SEPT9,MIR4316	2021-09-09	71
4_test_peak_1364_lociStitched	chr1	156000000	157000000	MEF2D	MEF2D	MEF2D	72
10_test_peak_15437_lociStitched	chr5	179000000	179000000	COL23A1		COL23A1	73
test_peak_11244	chr2	145000000	145000000	ZEB2-AS1,ZEB2	LINC01412	ZEB2-AS1	74
5_test_peak_10478_lociStitched	chr2	28390198	28423974	FOSL2,FLJ31356		FLJ31356	75
5_test_peak_9400_lociStitched	chr19	13149654	13172601	IER2,STX10	LYL1,TRMT1,NACC1	IER2	76
1_test_peak_8016_lociStitched	chr17	45221154	45231632	FMNL1	MAP3K14-AS1,SPATA32	FMNL1	77
13_test_peak_6180_lociStitched	chr15	78034263	78071112	TBC1D2B	SH2D7,TBC1D2B,LOC91450	TBC1D2B	78
9_test_peak_7297_lociStitched	chr16	88769718	88800736	PIEZO1	LOC339059,CDT1,APRT,LOC100289580	PIEZO1	79
2_test_peak_17188_lociStitched	chr7	105000000	105000000	KMT2E,KMT2E-AS1	LINC01004	KMT2E-AS1	80
8_test_peak_7252_lociStitched	chr16	85553154	85574407		GSE1	GSE1	81
test_peak_8063	chr17	48584343	48593724	HOXB-AS3,HOXB5	HOXB3,HOXB-AS3,HOXB2,HOXB7,HOXB9,MIR10A,HOXB6,HOXB4,HOXB8,HOXB-AS1,MIR196A1	HOXB-AS3	82
7_test_peak_18349_lociStitched	chr9	93097734	93127318	NINJ1,C9orf89	SUSD3	C9orf89	83
10_test_peak_1663_lociStitched	chr1	208000000	208000000		LOC148696,CD34,MIR29C,MIR29B2	LOC148696	84
9_test_peak_18723_lociStitched	chr9	133000000	133000000	RALGDS	RALGDS,GBGT1,CELP	RALGDS	85
12_test_peak_2441_lociStitched	chr10	79126389	79150509	ZMIZ1		ZMIZ1	86
6_test_peak_15522_lociStitched	chr6	1606517	1625565	GMDS,FOXC1,FOXCUT		FOXC1	87
13_test_peak_13781_lociStitched	chr3	128000000	128000000	MGLL		MGLL	88
13_test_peak_12804_lociStitched	chr22	36355277	36386328	MYH9		MYH9	89
2_test_peak_14819_lociStitched	chr5	42991060	43011205	FLJ32255	LOC153684,ANXA2R,LOC648987	FLJ32255	90
5_test_peak_15347_lociStitched	chr5	173000000	173000000	DUSP1	LOC101928093	DUSP1	91
7_test_peak_2749_lociStitched	chr10	128000000	128000000	PTPRE		PTPRE	92
6_test_peak_6259_lociStitched	chr15	88624222	88650479	AEN,ISG20	MIR7-2,ISG20,LINC01586,MIR3529,MIR1179	ISG20	93
test_peak_16721	chr7	27154143	27161607	HOXA-AS3,HOXA7	HOXA10,HOXA11,HOXA10-AS,MIR196B,HOTTIP,HOXA-AS2,HOXA3,HOXA5,HOXA4,HOXA9,HOXA13,HOXA6,HOXA10-HOXA9,HOXA11-AS	HOXA7	94
4_test_peak_11515_lociStitched	chr2	218000000	218000000	PNKD,CATIP-AS2	AAMP,MIR6810,CATIP,SLC11A1,MIR6513,TMBIM1,CATIP-AS1	PNKD	95
2_test_peak_11576_lociStitched	chr2	232000000	232000000	PTMA	PTMA,MIR1244-2	PTMA	96
7_test_peak_15610_lociStitched	chr6	7137103	7174065	RREB1		RREB1	97
6_test_peak_13509_lociStitched	chr3	50236197	50261001	GNAI2	HYAL1,SEMA3B,IFRD2,MIR6872,MIR5787,GNAT1,HYAL3,NAT6,SEMA3B-AS1,LSMEM2,SLC38A3	GNAI2	98
4_test_peak_19068_lociStitched	chrX	56763978	56779255	LINC01420	UQCRBP1	UQCRBP1	99
10_test_peak_15044_lociStitched	chr5	119000000	119000000	TNFAIP8	TNFAIP8	TNFAIP8	100
6_test_peak_13252_lociStitched	chr3	12994308	13016965	IQSEC1	IQSEC1	IQSEC1	101
10_test_peak_2427_lociStitched	chr10	79071097	79113620	ZMIZ1	ZMIZ1-AS1	ZMIZ1	102
6_test_peak_2797_lociStitched	chr10	133000000	133000000	TUBGCP2,ADAM8	UTF1,MIR202,ADAM8,ZNF511,TUBGCP2,MIR202HG,VENTX	ADAM8	103
3_test_peak_9557_lociStitched	chr19	18291263	18319299	LSM4	PDE4C,JUND,PGPEP1,LOC729966,MIR3188,KIAA1683	LSM4	104
7_test_peak_463_lociStitched	chr1	27864311	27892123	RPA2,THEMIS2	SCARNA1,PPP1R8,SMPDL3B,THEMIS2	THEMIS2	105
3_test_peak_11519_lociStitched	chr2	218000000	218000000	SLC11A1,CTDSP1,MIR26B	CATIP-AS2,CATIP,VIL1,CTDSP1,CATIP-AS1	MIR26B	106
2_test_peak_7528_lociStitched	chr17	7834224	7844957	KDM6B	CYB5D1,CHD3,TMEM88,NAA38	KDM6B	107
7_test_peak_17012_lociStitched	chr7	75611713	75639774	HIP1		PMS2P3	108
9_test_peak_12852_lociStitched	chr22	37221563	37241937	RAC2	SSTR3,CYTH4,C1QTNF6	RAC2	109
10_test_peak_10970_lociStitched	chr2	87485512	87519926	LINC00152		LINC00152	110
9_test_peak_15173_lociStitched	chr5	140000000	140000000	CXXC5		CXXC5	111
6_test_peak_9482_lociStitched	chr19	16135983	16150673	HSH2D	FAM32A,AP1M1,RAB8A,CIB3	HSH2D	112
7_test_peak_3418_lociStitched	chr11	68825248	68842431	CPT1A		CPT1A	113
4_test_peak_12546_lociStitched	chr22	17768289	17781792	LINC00528,BID	MIR3198-1,BID	BID	114
7_test_peak_17162_lociStitched	chr7	102000000	102000000	LOC100630923,PRKRIP1	POLR2J,ORAI2,ALKBH4,MIR4467,MIR5090,LRWD1,MIR548O	ORAI2	115
4_test_peak_287_lociStitched	chr1	16889115	16906008	RNVU1-18	CROCC	CROCC	116
test_peak_13036	chr22	46060655	46065455		PRR34,MIR3619,LINC00899,PRR34-AS1,MIRLET7BHG,MIRLET7A3,MIR4763,MIRLET7B	PRR34	117
9_test_peak_1863_lociStitched	chr1	235000000	235000000			LOC101927851	118
6_test_peak_9389_lociStitched	chr19	13091640	13105832	NFIX,LYL1,TRMT1	IER2,STX10,NACC1	LYL1	119
3_test_peak_8682_lociStitched	chr18	3593274	3607314	DLGAP1,DLGAP1-AS2,DLGAP1-AS1		DLGAP1-AS2	120
7_test_peak_7899_lociStitched	chr17	40321478	40346323	RARA-AS1,RARA	CDC6,RARA,GJD3	RARA	121
1_test_peak_7678_lociStitched	chr17	21284364	21290454	MAP2K3	NATD1	MAP2K3	122
9_test_peak_515_lociStitched	chr1	30741392	30768864	LAPTM5	MIR4420,MATN1,MATN1-AS1	LAPTM5	123
5_test_peak_6628_lociStitched	chr16	11584281	11614052	LITAF	LITAF	LITAF	124
8_test_peak_6829_lociStitched	chr16	29628602	29666293	SPN	SLC7A5P1,QPRT	SPN	125
6_test_peak_8371_lociStitched	chr17	76251452	76272983	UBALD2	QRICH2,RNF157	UBALD2	126
9_test_peak_16772_lociStitched	chr7	38250291	38277337	TARP	TARP	TARP	127
8_test_peak_12147_lociStitched	chr20	57389228	57416641	RBM38	RAE1,MTRNR2L3,RBM38	RBM38	128
3_test_peak_1386_lociStitched	chr1	160000000	160000000	TAGLN2	VSIG8,CFAP45,LINC01133,IGSF9,SLAMF9,MIR4259	TAGLN2	129
11_test_peak_15547_lociStitched	chr6	2782108	2821763	WRNIP1	MYLK4,SERPINB1,WRNIP1,MIR4645	WRNIP1	130
10_test_peak_16885_lociStitched	chr7	50336132	50363803	IKZF1	IKZF1	IKZF1	131
4_test_peak_3467_lociStitched	chr11	72804577	72817185	ATG16L2	STARD10,MIR4692	ATG16L2	132
1_test_peak_1930_lociStitched	chr1	245000000	245000000	HNRNPU	COX20,HNRNPU-AS1	HNRNPU	133
test_peak_7492	chr17	7011922	7016830	ALOX12-AS1,RNASEK-C17orf49,C17orf49,RNASEK,MIR497HG	ALOX12,RNASEK,SLC16A11,MIR195,MIR497,BCL6B,SLC16A13	C17orf49	134
8_test_peak_15881_lociStitched	chr6	35034230	35051536	ANKS1A		TCP11	135
6_test_peak_7121_lociStitched	chr16	70417327	70434085	ST3GAL2	FUK,RNU6-23P	ST3GAL2	136
6_test_peak_16543_lociStitched	chr7	601312	619522	PRKAR1B,LOC101926963	LOC101927000	LOC101926963	137
1_test_peak_16366_lociStitched	chr6	157000000	157000000	MIR4466,ARID1B		ARID1B	138
11_test_peak_12826_lociStitched	chr22	36425990	36468085	TXN2	FOXRED2,MYH9	TXN2	139
test_peak_1206	chr1	150000000	150000000	HIST2H2AA4,HIST2H3A	HIST2H4B,HIST2H3D,HIST2H2AA3,HIST2H2BF,HIST2H3C,HIST2H2AB,HIST2H2BE,HIST2H2AC,HIST2H2BC	HIST2H3A	140
3_test_peak_4836_lociStitched	chr13	27442328	27456004	MTIF3	RNU6-63P,GTF3A	MTIF3	141
3_test_peak_7958_lociStitched	chr17	43241718	43252417	RNU2-1	TMEM106A,LINC00854	RNU2-1	142
1_test_peak_17061_lociStitched	chr7	92832532	92837522	CDK6,LOC101927497	LOC101927497	CDK6	143
4_test_peak_9900_lociStitched	chr19	42269155	42281804	CIC	PAFAH1B3,GSK3A,ZNF526,PRR19,ERF,MEGF8,DEDD2,CIC,TMEM145	CIC	144
4_test_peak_14184_lociStitched	chr4	1714820	1728879	TACC3,TMEM129	SLBP,FAM53A,TMEM129	TACC3	145
3_test_peak_2821_lociStitched	chr11	310846	327635	IFITM3,IFITM1	ATHL1,B4GALNT4,IFITM5,NLRP6,IFITM2	IFITM3	146
4_test_peak_2779_lociStitched	chr10	132000000	132000000	C10orf91	PWWP2B	C10orf91	147
7_test_peak_13835_lociStitched	chr3	130000000	130000000	PLXND1	H1FOO,RHO	PLXND1	148
12_test_peak_9387_lociStitched	chr19	13053740	13079045	NFIX	LYL1,TRMT1,NACC1	LYL1	149
5_test_peak_10704_lociStitched	chr2	60549366	60557320	BCL11A		BCL11A	150
2_test_peak_13798_lociStitched	chr3	128000000	128000000	GATA2,GATA2-AS1	DNAJB8,DNAJB8-AS1,LOC90246	GATA2	151
9_test_peak_3782_lociStitched	chr11	129000000	129000000	FLI1	FLI1,SENCR	SENCR	152
1_test_peak_15725_lociStitched	chr6	24719139	24722186	C6orf62		C6orf62	153
6_test_peak_15667_lociStitched	chr6	14897937	14923761			JARID2	154
5_test_peak_9075_lociStitched	chr19	3132259	3152089	GNA15,LOC100996351	NCLN,GNA11,S1PR4	GNA15	155
9_test_peak_7040_lociStitched	chr16	66515517	66527361	TK2	CKLF,TK2,CMTM1,BEAN1-AS1	TK2	156
2_test_peak_16164_lociStitched	chr6	109000000	109000000	FOXO3		FOXO3	157
test_peak_8053	chr17	48541232	48545676	HOXB2,HOXB-AS1	HOXB3,HOXB-AS3,HOXB1,MIR10A,HOXB4,HOXB5	HOXB-AS1	158
8_test_peak_15923_lociStitched	chr6	37170200	37189849	PIM1		PIM1	159
5_test_peak_3191_lociStitched	chr11	61955295	61973654	FTH1,BEST1	RAB3IL1,BEST1	FTH1	160
3_test_peak_4520_lociStitched	chr12	109000000	109000000	MIR4496,SELPLG	TMEM119	SELPLG	161
7_test_peak_5159_lociStitched	chr14	22549843	22562755		ABHD4,DAD1	DAD1	162
6_test_peak_3069_lociStitched	chr11	44567671	44596592	CD82		CD82	163
1_test_peak_16305_lociStitched	chr6	143000000	143000000	HIVEP2		HIVEP2	164
5_test_peak_9438_lociStitched	chr19	14355652	14384715	ADGRE5	PKN1,DDX39A	ADGRE5	165
4_test_peak_7692_lociStitched	chr17	27528205	27546341	KSR1		KSR1	166
5_test_peak_3092_lociStitched	chr11	46342261	46365097	DGKZ	CHRM4,MIR4688,MDK,DGKZ	DGKZ	167
9_test_peak_9224_lociStitched	chr19	8487191	8506426	HNRNPM,PRAM1	ZNF414,HNRNPM	PRAM1	168
8_test_peak_1350_lociStitched	chr1	156000000	156000000	ARHGEF2	RXFP4,SCARNA4,SSR2,MIR6738,KIAA0907,SNORA80E	ARHGEF2	169
6_test_peak_8463_lociStitched	chr17	78867059	78891358	CEP295NL,TIMP2	CEP295NL,USP36	CEP295NL	170
3_test_peak_3298_lociStitched	chr11	65492579	65507250	MALAT1	SCYL1,MIR612	MALAT1	171
6_test_peak_6333_lociStitched	chr15	92803052	92820957		ASB9P1	ASB9P1	172
7_test_peak_7226_lociStitched	chr16	84593500	84609691	COTL1	KLHL36	COTL1	173
6_test_peak_4563_lociStitched	chr12	111000000	111000000	SH2B3		SH2B3	174
4_test_peak_10810_lociStitched	chr2	68764473	68777298	ARHGAP25	ARHGAP25	ARHGAP25	175
6_test_peak_6679_lociStitched	chr16	16061022	16089991	ABCC1		ABCC1	176
1_test_peak_14274_lociStitched	chr4	15001343	15005344	CPEB2,CPEB2-AS1,LOC101929095	CPEB2	CPEB2	177
5_test_peak_384_lociStitched	chr1	25017908	25035238	MIR4425		MIR4425	178
4_test_peak_9003_lociStitched	chr19	1249897	1262911	MIDN	C19orf24,CIRBP,CIRBP-AS1,ATP5D,STK11,CBARP,EFNA2	MIDN	179
7_test_peak_3681_lociStitched	chr11	119000000	119000000		MIR4492,CXCR5,BCL9L,UPK2,FOXR1	BCL9L	180
9_test_peak_15133_lociStitched	chr5	135000000	135000000	H2AFY	H2AFY	H2AFY	181
2_test_peak_1169_lociStitched	chr1	149000000	149000000			NBPF9	182
2_test_peak_15631_lociStitched	chr6	12008359	12013281	HIVEP1	LOC101928253	HIVEP1	183
7_test_peak_9032_lociStitched	chr19	2041154	2061996	MKNK2	IZUMO4,MKNK2,MOB3A,BTBD2	MKNK2	184
6_test_peak_8647_lociStitched	chr17_KI270909v1_alt	224946	251325	CCL3L3,CCL3L1		CCL3L3	185
6_test_peak_10904_lociStitched	chr2	74834147	74851334	HK2		HK2	186
9_test_peak_7158_lociStitched	chr16	75042802	75076061	ZNRF1	LDHD	LDHD	187
2_test_peak_16087_lociStitched	chr6	73517949	73524163	EEF1A1		EEF1A1	188
7_test_peak_2746_lociStitched	chr10	128000000	128000000	PTPRE	PTPRE	PTPRE	189
1_test_peak_18111_lociStitched	chr9	33288038	33291527	NFX1	SPINK4,CHMP5,BAG1	NFX1	190
5_test_peak_4245_lociStitched	chr12	54292275	54306527	NFE2	COPZ1,CBX5,LOC102724050,MIR148B,NFE2,HNRNPA1	NFE2	191
7_test_peak_11590_lociStitched	chr2	233000000	233000000	INPP5D	INPP5D,NEU2	INPP5D	192
3_test_peak_265_lociStitched	chr1	15833079	15837751	FLJ37453	SPEN,UQCRHL	SPEN	193
7_test_peak_12760_lociStitched	chr22	31216346	31235307	LIMK2	LIMK2	LIMK2	194
1_test_peak_15750_lociStitched	chr6	26122464	26126784	HIST1H2AC,HIST1H2BC	HFE,HIST1H2BD,HIST1H1E,HIST1H1T,HIST1H4C	HIST1H2AC	195
5_test_peak_5724_lociStitched	chr14	105000000	105000000	GPR132	CDCA4,LOC102723354,GPR132	GPR132	196
9_test_peak_640_lociStitched	chr1	39193858	39217936	MACF1		MACF1	197
7_test_peak_7200_lociStitched	chr16	81616703	81639130	CMIP	LOC100129617,MIR6504	MIR6504	198
3_test_peak_15410_lociStitched	chr5	177000000	178000000	PDLIM7,DOK3	DOK3,FAM193B,PRR7,DDX41,DBN1,PRR7-AS1	PDLIM7	199
3_test_peak_15282_lociStitched	chr5	155000000	155000000	LARP1		LARP1	200
2_test_peak_423_lociStitched	chr1	26692630	26698220	ARID1A		ARID1A	201
1_test_peak_17241_lociStitched	chr7	129000000	129000000			METTL2B	202
7_test_peak_3820_lociStitched	chr12	589737	608297	NINJ2	LOC100049716	NINJ2	203
2_test_peak_15386_lociStitched	chr5	177000000	177000000	RNF44	CDHR2	RNF44	204
3_test_peak_15602_lociStitched	chr6	7106594	7116164	RREB1		RREB1	205
3_test_peak_4484_lociStitched	chr12	104000000	104000000	CHST11	CHST11	CHST11	206
6_test_peak_15268_lociStitched	chr5	151000000	151000000	CCDC69	GM2A	CCDC69	207
9_test_peak_13642_lociStitched	chr3	71440270	71464703	FOXP1		MIR1284	208
2_test_peak_15461_lociStitched	chr5	180000000	180000000	SQSTM1	LTC4S,MGAT4B,C5orf45,MIR1229	SQSTM1	209
5_test_peak_1126_lociStitched	chr1	146000000	146000000	TXNIP,POLR3GL	LOC101928979,LIX1L,RNVU1-6,HFE2,ANKRD34A	TXNIP	210
test_peak_13038	chr22	46068802	46071090		PRR34,MIR3619,LINC00899,PRR34-AS1,MIRLET7BHG,MIRLET7A3,MIR4763,MIRLET7B	PRR34	211
test_peak_9414	chr19	13838612	13844020		NANOS3,LOC284454,MIR23A,ZSWIM4,MIR27A,MIR24-2,MIR181D,MIR181C	MIR23A	212
9_test_peak_19206_lociStitched	chrX	130000000	130000000	SASH3,XPNPEP2		SASH3	213
8_test_peak_5581_lociStitched	chr14	92516440	92549782	RIN3		RIN3	214
5_test_peak_14208_lociStitched	chr4	2786430	2806349	SH3BP2	ADD1,SH3BP2,TNIP2	SH3BP2	215
8_test_peak_4502_lociStitched	chr12	105000000	105000000	CHST11		MIR3922	216
4_test_peak_17302_lociStitched	chr7	139000000	139000000	ZC3HAV1	TTC26	ZC3HAV1	217
1_test_peak_11440_lociStitched	chr2	201000000	201000000	CLK1	CLK1,RNU6-31P,PPIL3,NIF3L1,BZW1	CLK1	218
3_test_peak_9945_lociStitched	chr19	44741625	44755377	BCL3	MIR8085,CEACAM16,CBLC	BCL3	219
2_test_peak_6906_lociStitched	chr16	31126922	31143005	KAT8,PRSS36,PRSS8	BCKDK,VKORC1,PRSS53,FUS,PRSS36	PRSS8	220
1_test_peak_17491_lociStitched	chr8	12753464	12756398	LONRF1	MIR3926-2,MIR3926-1,LINC00681	LONRF1	221
3_test_peak_8566_lociStitched	chr17	82205848	82219942	CCDC57	SLC16A3,MIR6787	CCDC57	222
4_test_peak_4145_lociStitched	chr12	47802505	47817803	HDAC7	HDAC7,RAPGEF3,SLC48A1	HDAC7	223
7_test_peak_2851_lociStitched	chr11	1756409	1783977	CTSD	IFITM10	CTSD	224
9_test_peak_1891_lociStitched	chr1	235000000	235000000	LINC01348	SNORA14B,TOMM20	LINC01348	225
8_test_peak_7741_lociStitched	chr17	29125062	29149640	MYO18A	TIAF1,MYO18A	MYO18A	226
2_test_peak_16414_lociStitched	chr6	163000000	163000000	QKI,CAHM	QKI	CAHM	227
8_test_peak_5422_lociStitched	chr14	69692922	69716484	SUSD6		SRSF5	228
1_test_peak_14690_lociStitched	chr4	184000000	184000000	IRF2		IRF2	229
1_test_peak_18384_lociStitched	chr9	97982636	97985455	ANP32B	HEMGN	ANP32B	230
4_test_peak_13333_lociStitched	chr3	32401240	32428908	CMTM7	CMTM7	CMTM7	231
6_test_peak_10425_lociStitched	chr2	25273066	25295269	DNMT3A	MIR1301,DNMT3A	DNMT3A	232
2_test_peak_9727_lociStitched	chr19	35898453	35905451	NFKBID,TYROBP,HCST	APLP1,TYROBP,NPHS1,KIRREL2,HCST,LRFN3	HCST	233
7_test_peak_18559_lociStitched	chr9	126000000	126000000	PBX3		PBX3	234
6_test_peak_13115_lociStitched	chr22	50293550	50314769	PLXNB2,DENND6B	PPP6R2,MAPK11,TUBGCP6,HDAC10,MAPK12	PLXNB2	235
6_test_peak_7013_lociStitched	chr16	57630143	57666413	ADGRG1	DRC7,ADGRG1,ADGRG3	ADGRG1	236
test_peak_13039	chr22	46071330	46075607		PRR34,MIR3619,LINC00899,PRR34-AS1,MIRLET7BHG,MIRLET7A3,MIR4763,MIRLET7B	MIRLET7BHG	237
7_test_peak_1847_lociStitched	chr1	235000000	235000000		LINC01132	LINC01132	238
6_test_peak_2457_lociStitched	chr10	79241658	79252162	ZMIZ1		PPIF	239
8_test_peak_2238_lociStitched	chr10	46076265	46106747		AGAP7P,MSMB,NCOA4	AGAP7P	240
3_test_peak_2609_lociStitched	chr10	103000000	103000000	TRIM8		TRIM8	241
7_test_peak_7324_lociStitched	chr16	89096138	89123462	ACSF3	ACSF3,LOC400558,CDH15,LINC00304	ACSF3	242
4_test_peak_1843_lociStitched	chr1	235000000	235000000	LINC01132		LINC01132	243
2_test_peak_926_lociStitched	chr1	92475824	92487276	GFI1		GFI1	244
2_test_peak_7625_lociStitched	chr17	17681384	17695635	RAI1	SMCR2	RAI1	245
6_test_peak_2786_lociStitched	chr10	133000000	133000000	INPP5A		INPP5A	246
7_test_peak_19174_lociStitched	chrX	120000000	120000000	2021-09-06	MIR766	2021-09-06	247
3_test_peak_18651_lociStitched	chr9	129000000	129000000	LINC00963		LINC00963	248
4_test_peak_10855_lociStitched	chr2	70132284	70144301		PCBP1,LOC100133985,PCBP1-AS1,C2orf42	LOC100133985	249
1_test_peak_14448_lociStitched	chr4	77818149	77821579	CNOT6L	MRPL1	CNOT6L	250
10_test_peak_15948_lociStitched	chr6	39204692	39227516	KCNK5		KCNK5	251
3_test_peak_16274_lociStitched	chr6	137000000	137000000	IFNGR1	IL22RA2	IFNGR1	252
6_test_peak_16783_lociStitched	chr7	38299743	38318881		TRG-AS1,TARP	TRG-AS1	253
4_test_peak_8081_lociStitched	chr17	49737456	49747840	FAM117A	KAT7,SLC35B1	FAM117A	254
5_test_peak_9476_lociStitched	chr19	16070095	16087445	TPM4	LINC00905,HSH2D,RAB8A	TPM4	255
4_test_peak_10605_lociStitched	chr2	43127729	43136633			LOC102723854	256
2_test_peak_11509_lociStitched	chr2	218000000	218000000	PNKD,TMBIM1	AAMP,MIR6810,GPBAR1,PNKD,MIR6513	TMBIM1	257
7_test_peak_13485_lociStitched	chr3	49341940	49353035		GPX1,USP4	USP4	258
6_test_peak_7571_lociStitched	chr17	8934972	8967789	PIK3R5	PIK3R5	PIK3R5	259
5_test_peak_10837_lociStitched	chr2	69931899	69949180	MXD1	MXD1,ASPRV1,SNRNP27	ASPRV1	260
1_test_peak_4421_lociStitched	chr12	93569967	93573929	SOCS2-AS1,SOCS2	SOCS2	SOCS2	261
3_test_peak_662_lociStitched	chr1	40380550	40388446	SMAP2	SMAP2	SMAP2	262
1_test_peak_822_lociStitched	chr1	58781943	58785264	LINC01135,JUN	LINC01135	JUN	263
2_test_peak_10788_lociStitched	chr2	66575096	66583860	LOC100507073		LOC100507073	264
2_test_peak_15721_lociStitched	chr6	21586886	21596981	SOX4		SOX4	265
6_test_peak_15087_lociStitched	chr5	132000000	132000000	C5orf56	IRF1	IRF1	266
1_test_peak_6359_lociStitched	chr15	98648499	98652002	IGF1R,IRAIN		IRAIN	267
5_test_peak_18281_lociStitched	chr9	89443272	89475818	SEMA4D		SEMA4D	268
test_peak_16724	chr7	27171235	27175073	HOXA10-HOXA9,HOXA10,HOXA10-AS	HOXA11,HOXA-AS3,HOTTIP,HOXA-AS2,HOXA7,HOXA3,HOXA5,MIR196B,HOXA4,HOXA9,HOXA13,HOXA6,HOXA11-AS	HOXA10	269
6_test_peak_7290_lociStitched	chr16	88681696	88704051	SNAI3-AS1,RNF166,SNAI3	IL17C,CTU2,MIR4722,LOC100289580,CYBA,MVD,LOC339059	SNAI3	270
1_test_peak_764_lociStitched	chr1	46300948	46304062	UQCRH,LRRC41	NSUN4	LRRC41	271
8_test_peak_11087_lociStitched	chr2	106000000	106000000	NCK2	NCK2	NCK2	272
6_test_peak_5449_lociStitched	chr14	73740215	73755913	ELMSAN1	MIR4505,PNMA1,LOC100506476	MIR4505	273
1_test_peak_11324_lociStitched	chr2	174000000	174000000	SP3		SP3	274
3_test_peak_14060_lociStitched	chr3	186000000	186000000	IGF2BP2	MIR548AQ,IGF2BP2	IGF2BP2	275
test_peak_1209	chr1	150000000	150000000	HIST2H2BC,HIST2H2AA4	HIST2H4B,BOLA1,HIST2H2AA3,HIST2H2BF,HIST2H3D,HIST2H3A,HIST2H3C,HIST2H2AB,HIST2H2BE,HIST2H2AC	HIST2H2BC	276
4_test_peak_10389_lociStitched	chr2	16432094	16440075			FAM49A	277
3_test_peak_594_lociStitched	chr1	36151752	36161629	MAP7D1,TRAPPC3	MAP7D1,COL8A2,TRAPPC3	TRAPPC3	278
7_test_peak_3919_lociStitched	chr12	6951273	6961960	PTPN6	MIR141,ENO2,MIR200C,SCARNA12,PHB2,RNU7-1,LRRC23,C12orf57,ATN1,EMG1	PTPN6	279
test_peak_4679	chr12	122000000	122000000	LINC01089	RHOF,SETD1B	LINC01089	280
3_test_peak_14079_lociStitched	chr3	188000000	188000000	BCL6	BCL6,RTP2,LOC100131635	BCL6	281
7_test_peak_3264_lociStitched	chr11	64852068	64865534	EHD1	MEN1,MAP4K2,MIR6749,CDC42BPG,MIR192,MIR6750,MIR194-2	CDC42BPG	282
7_test_peak_2371_lociStitched	chr10	72318684	72336725	DNAJB12	DNAJB12,DDIT4	DNAJB12	283
4_test_peak_9087_lociStitched	chr19	3165143	3188893	NCLN,S1PR4	LOC100996351,CELF5,GNA15	S1PR4	284
5_test_peak_9514_lociStitched	chr19	17109482	17135996	MYO9B	MYO9B,HAUS8	MYO9B	285
1_test_peak_18892_lociStitched	chrX	3814317	3816501		LOC389906	LOC389906	286
9_test_peak_311_lociStitched	chr1	19448677	19477909	CAPZB		CAPZB	287
1_test_peak_3044_lociStitched	chr11	34051009	34053742	CAPRIN1		CAPRIN1	288
8_test_peak_18842_lociStitched	chr9	138000000	138000000	EHMT1	ARRDC1-AS1,ZMYND19,DPH7,ARRDC1	EHMT1	289
10_test_peak_17310_lociStitched	chr7	140000000	140000000	HIPK2		CLEC2L	290
5_test_peak_6394_lociStitched	chr15	101000000	101000000			CHSY1	291
3_test_peak_631_lociStitched	chr1	37995831	38009410	FHL3	UTP11L,INPP5B,POU3F1,SF3A3	FHL3	292
7_test_peak_10804_lociStitched	chr2	68726226	68742429	ARHGAP25	ARHGAP25	ARHGAP25	293
8_test_peak_12616_lociStitched	chr22	21937462	21950327	PPM1F	TOP3B	PPM1F	294
3_test_peak_13098_lociStitched	chr22	49960264	49972031	MIR6821,PIM3	IL17REL,CRELD2,ALG12	MIR6821	295
3_test_peak_14278_lociStitched	chr4	15653404	15666506	FBXL5	FAM200B,FBXL5,BST1	FBXL5	296
6_test_peak_13808_lociStitched	chr3	129000000	129000000		RPN1,LINC01565	LINC01565	297
2_test_peak_5740_lociStitched	chr14_GL000225v1_random	103993	115474				298
6_test_peak_18335_lociStitched	chr9	93024483	93043877	FGD3	LOC101927954,SUSD3	LOC101927954	299
1_test_peak_5237_lociStitched	chr14	34873185	34875476	BAZ1A	BAZ1A	BAZ1A	300
4_test_peak_7275_lociStitched	chr16	87945336	87957257	BANP	BANP,CA5A	BANP	301
4_test_peak_12135_lociStitched	chr20	56416053	56429700	CASS4	CSTF1,AURKA,RTFDC1	CASS4	302
3_test_peak_3468_lociStitched	chr11	73140613	73154234	FCHSD2		FCHSD2	303
2_test_peak_12160_lociStitched	chr20	58650800	58662038	STX16-NPEPL1,STX16	STX16,NPEPL1,LOC79160	STX16-NPEPL1	304
5_test_peak_7020_lociStitched	chr16	57682194	57691188	ADGRG3	ADGRG3,DRC7,ADGRG1,KATNB1	DRC7	305
7_test_peak_226_lociStitched	chr1	12172085	12185994	TNFRSF1B	MIR4632,MIR7846,VPS13D	TNFRSF1B	306
5_test_peak_17794_lociStitched	chr8	103000000	103000000			AZIN1	307
8_test_peak_11776_lociStitched	chr20	10501382	10511622	SLX4IP		SLX4IP	308
4_test_peak_12671_lociStitched	chr22	24429472	24441531	ADORA2A,ADORA2A-AS1,SPECC1L-ADORA2A	ADORA2A	ADORA2A	309
4_test_peak_9455_lociStitched	chr19	15318773	15334164		AKAP8,BRD4	BRD4	310
6_test_peak_15080_lociStitched	chr5	132000000	132000000	C5orf56		C5orf56	311
5_test_peak_6413_lociStitched	chr15_KI270849v1_alt	33672	53196	LOC100419583,B2M		B2M	312
11_test_peak_11329_lociStitched	chr2	175000000	175000000	WIPF1		WIPF1	313
8_test_peak_18276_lociStitched	chr9	89400090	89426569	SEMA4D		SEMA4D	314
5_test_peak_1030_lociStitched	chr1	112000000	112000000	TMIGD3	C1orf162,ADORA3,TMIGD3	ADORA3	315
5_test_peak_3084_lociStitched	chr11	46101641	46121231	PHF21A		PHF21A	316
1_test_peak_16713_lociStitched	chr7	27096109	27099492	HOTAIRM1	HOXA-AS3,HOXA5,HOXA-AS2,HOXA1,HOXA2,HOXA3,HOXA4,HOTAIRM1,HOXA6	HOTAIRM1	317
4_test_peak_17147_lociStitched	chr7	102000000	102000000			CUX1	318
8_test_peak_16360_lociStitched	chr6	156000000	156000000			MIR1202	319
4_test_peak_15738_lociStitched	chr6	25164760	25182038		CMAHP	CMAHP	320
1_test_peak_13924_lociStitched	chr3	150000000	150000000	TSC22D2	TSC22D2	TSC22D2	321
1_test_peak_7730_lociStitched	chr17	28948475	28951526	PHF12	LOC101927018,DHRS13	PHF12	322
1_test_peak_12958_lociStitched	chr22	41412489	41414874		TEF,TOB2	TEF	323
4_test_peak_18760_lociStitched	chr9	134000000	134000000	RXRA	RXRA,MIR4669	RXRA	324
8_test_peak_3482_lociStitched	chr11	73378863	73388567	RELT		RELT	325
7_test_peak_11885_lociStitched	chr20	32517081	32541937	LOC101929698,NOL4L	LOC149950,NOL4L	LOC101929698	326
4_test_peak_1141_lociStitched	chr1	146000000	146000000	RNVU1-18		NUDT4P1	327
5_test_peak_7684_lociStitched	chr17	27333142	27353849		MIR4522,WSB1	WSB1	328
4_test_peak_9968_lociStitched	chr19	45506161	45516539	VASP	PPM1N,FOSB,RTN2	VASP	329
2_test_peak_3404_lociStitched	chr11	68036167	68041888	TCIRG1,NDUFS8	ALDH3B1,TCIRG1,MIR4691,MIR6753,UNC93B1,MIR7113	TCIRG1	330
4_test_peak_13399_lociStitched	chr3	44438298	44443465	ZNF445		ZNF445	331
4_test_peak_7748_lociStitched	chr17	29706465	29724767	SSH2		SSH2	332
4_test_peak_18593_lociStitched	chr9	128000000	128000000	SH2D3C	SH2D3C,CDK9,TOR2A,FPGS,MIR2861,MIR3960	SH2D3C	333
5_test_peak_9582_lociStitched	chr19	18966611	18974616		HOMER3,DDX49,COPE	HOMER3	334
3_test_peak_2110_lociStitched	chr10	21517176	21528164	SKIDA1	MLLT10,CASC10,MIR1915	SKIDA1	335
4_test_peak_18666_lociStitched	chr9	130000000	130000000	FNBP1	USP20,MIR6855,C9orf78	MIR6855	336
1_test_peak_841_lociStitched	chr1	65066408	65069276		MIR101-1,MIR3671	MIR101-1	337
3_test_peak_12716_lociStitched	chr22	29201837	29217244	EMID1	EMID1	EMID1	338
7_test_peak_13884_lociStitched	chr3	139000000	139000000			LINC01391	339
5_test_peak_15681_lociStitched	chr6	15398708	15421315	JARID2		JARID2	340
4_test_peak_6268_lociStitched	chr15	89090196	89108939	ABHD2	ABHD2	ABHD2	341
5_test_peak_12199_lociStitched	chr20	62602650	62624057		SLCO4A1,MIR1-1,SLCO4A1-AS1,MIR133A2	SLCO4A1	342
5_test_peak_17955_lociStitched	chr8	141000000	141000000	SLC45A4		SLC45A4	343
5_test_peak_2865_lociStitched	chr11	1844142	1854198	LSP1	TNNI2,LSP1,MIR4298,SYT8,LINC01150,MIR7847	LSP1	344
4_test_peak_5670_lociStitched	chr14	102000000	102000000	PPP2R5C		PPP2R5C	345
1_test_peak_760_lociStitched	chr1	45685506	45688691	TMEM69,GPBP1L1	RPS15AP10	GPBP1L1	346
1_test_peak_12393_lociStitched	chr21	38805371	38808938	ETS2	LINC00114,LOC101928398	ETS2	347
3_test_peak_10963_lociStitched	chr2	87455268	87470801	LINC00152		LINC00152	348
5_test_peak_10743_lociStitched	chr2	64636106	64649995	SERTAD2	LOC339807	SERTAD2	349
2_test_peak_3896_lociStitched	chr12	6603037	6616082	CHD4	LPAR5,IFFO1,ING4,ACRBP,SCARNA11,NOP2	CHD4	350
1_test_peak_126_lociStitched	chr1	6025287	6029716	KCNAB2	KCNAB2,NPHP4	KCNAB2	351
test_peak_10782	chr2	66437094	66441474	MEIS1-AS2,MEIS1	MEIS1-AS3	MEIS1-AS2	352
3_test_peak_14105_lociStitched	chr3	196000000	196000000	TNK2	TNK2,MIR6829	TNK2	353
3_test_peak_9812_lociStitched	chr19	39397899	39404665	MED29	ZFP36,PLEKHG2,SUPT5H,RPS16,PAF1,MIR4530	ZFP36	354
4_test_peak_3456_lociStitched	chr11	72735485	72742157	ARAP1	MIR4692,ARAP1	ARAP1	355
1_test_peak_16046_lociStitched	chr6	45422190	45424775	RUNX2	SUPT3H	RUNX2	356
6_test_peak_16593_lociStitched	chr7	2756835	2772215	GNA12		GNA12	357
4_test_peak_12178_lociStitched	chr20	60046471	60060764	C20orf197	LOC729296	C20orf197	358
6_test_peak_1762_lociStitched	chr1	227000000	227000000	ITPKB,ITPKB-IT1		ITPKB-IT1	359
3_test_peak_1374_lociStitched	chr1	157000000	157000000	HDGF	CRABP2,RRNAD1,ISG20L2,PRCC,MRPL24	HDGF	360
1_test_peak_1771_lociStitched	chr1	227000000	227000000	ADCK3		ADCK3	361
7_test_peak_18189_lociStitched	chr9	42347700	42366445			FAM74A7	362
3_test_peak_5234_lociStitched	chr14	34545872	34557119	RNVU1-18	EAPP	EAPP	363
4_test_peak_4697_lociStitched	chr12	123000000	123000000	VPS37B	HIP1R	VPS37B	364
2_test_peak_16166_lociStitched	chr6	109000000	109000000	SESN1		SESN1	365
7_test_peak_18028_lociStitched	chr8_KI270816v1_alt	30859	49027	ZC3H3,GSDMD		ZC3H3	366
5_test_peak_2715_lociStitched	chr10	125000000	125000000	FAM53B		FAM53B-AS1	367
6_test_peak_10311_lociStitched	chr1_KI270762v1_alt	193139	214254	TTC34		TTC34	368
7_test_peak_15366_lociStitched	chr5	174000000	174000000		LINC01484,LINC01485	LINC01485	369
4_test_peak_9785_lociStitched	chr19	38649570	38670513	ACTN4	EIF3K,MAP4K1	ACTN4	370
4_test_peak_6817_lociStitched	chr16	29148134	29158732			RRN3P2	371
4_test_peak_12590_lociStitched	chr22	20237815	20246298	RTN4R	LOC284865,LINC00896,MIR1286	MIR1286	372
2_test_peak_5403_lociStitched	chr14	68789447	68796573	ZFP36L1		ZFP36L1	373
6_test_peak_16807_lociStitched	chr7	41689765	41705826	INHBA-AS1,INHBA		INHBA-AS1	374
3_test_peak_5383_lociStitched	chr14	65041500	65055937	FNTB,MIR4706,MAX,CHURC1-FNTB	MAX,LOC100506321	MIR4706	375
3_test_peak_13092_lociStitched	chr22	49838597	49861374	ZBED4	BRD1	ZBED4	376
1_test_peak_6799_lociStitched	chr16	28492848	28497061	APOBR	IL27,CLN3,NUPR1	APOBR	377
6_test_peak_15250_lociStitched	chr5	151000000	151000000	SMIM3	DCTN4	SMIM3	378
8_test_peak_4960_lociStitched	chr13	48144725	48161916		MED4	MED4	379
4_test_peak_7082_lociStitched	chr16	67993315	68013315	DPEP2	LCAT,SLC12A4,DPEP3,LOC100131303,DDX28,DUS2	DPEP2	380
1_test_peak_1448_lociStitched	chr1	167000000	167000000	POU2F1	LINC01363	POU2F1	381
4_test_peak_1234_lociStitched	chr1	151000000	151000000	ADAMTSL4,ADAMTSL4-AS1	FALEC,ADAMTSL4,MCL1,MIR4257	ADAMTSL4-AS1	382
6_test_peak_1399_lociStitched	chr1	161000000	161000000	CD244	LY9,ITLN1	CD244	383
6_test_peak_6309_lociStitched	chr15	90818955	90845527		FURIN,FES	FURIN	384
7_test_peak_11001_lociStitched	chr2	96147546	96164196		ASTL,DUSP2,ADRA2B,STARD7-AS1,STARD7	DUSP2	385
1_test_peak_14852_lociStitched	chr5	56814402	56817096	MAP3K1		MAP3K1	386
5_test_peak_3385_lociStitched	chr11	67405670	67421006	TBC1D10C,CARNS1	CORO1B,CLCF1,CABP4,PPP1CA,GPR152,RAD9A,PTPRCAP,TMEM134,RPS6KB2	CARNS1	387
3_test_peak_14242_lociStitched	chr4	6676806	6696300	S100P	BLOC1S4,LOC93622,MRFAP1,MRFAP1L1	S100P	388
6_test_peak_9594_lociStitched	chr19	19444242	19462640	GATAD2A	MIR640,GATAD2A	GATAD2A	389
6_test_peak_5350_lociStitched	chr14	61470999	61480192	PRKCH		LOC101927780	390
9_test_peak_5910_lociStitched	chr15	50054177	50078056	ATP8B4		ATP8B4	391
4_test_peak_10027_lociStitched	chr19	48322202	48333939	TMEM143,EMP3	SYNGR4,TMEM143,ZNF114,CCDC114	EMP3	392
4_test_peak_6364_lociStitched	chr15	98731990	98754643	IGF1R	MIR4714	MIR4714	393
2_test_peak_3311_lociStitched	chr11	65637947	65653016	SIPA1,MIR4489	MIR4690,KCNK7,MAP3K11,PCNXL3,RELA	MIR4489	394
1_test_peak_4319_lociStitched	chr12	57520837	57523974	MBD6	MARS,DCTN2,DDIT3,ARHGAP9,KIF5A,MIR616,MIR6758	MBD6	395
3_test_peak_9834_lociStitched	chr19	40417349	40434296	SERTAD1	SPTBN4,PRX,MIR6796,SERTAD3,BLVRB,HIPK4	SERTAD1	396
6_test_peak_10839_lociStitched	chr2	69974849	69986849	PCBP1-AS1	ASPRV1	ASPRV1	397
6_test_peak_18150_lociStitched	chr9	36141488	36153508	GLIPR2	CCIN,CLTA,GLIPR2	GLIPR2	398
2_test_peak_8572_lociStitched	chr17	82292351	82299376		CD7,CSNK1D,SECTM1	CD7	399
1_test_peak_10398_lociStitched	chr2	20049362	20052290	LAPTM4A	MATN3	LAPTM4A	400
3_test_peak_7975_lociStitched	chr17	43359699	43369937	LINC00910	ARL4D	LINC00910	401
1_test_peak_4316_lociStitched	chr12	57476229	57480812	ARHGAP9	INHBE,MARS,MBD6,GLI1,DDIT3,MIR616,INHBC,MIR6758	ARHGAP9	402
5_test_peak_18798_lociStitched	chr9	137000000	137000000		EGFL7,MIR126,AGPAT2	EGFL7	403
2_test_peak_14806_lociStitched	chr5	40676971	40682819	PTGER4		PTGER4	404
6_test_peak_15530_lociStitched	chr6	2125002	2142486	GMDS		GMDS	405
3_test_peak_12041_lociStitched	chr20	47315891	47321629	ZMYND8,LOC100131496	ZMYND8	LOC100131496	406
3_test_peak_14127_lociStitched	chr3	197000000	197000000	NRROS	LINC01063	NRROS	407
6_test_peak_15339_lociStitched	chr5	172000000	172000000	STK10	EFCAB9	STK10	408
1_test_peak_10793_lociStitched	chr2	68250425	68253368	PPP3R1		PPP3R1	409
3_test_peak_8528_lociStitched	chr17	81451933	81460172	BAHCC1	MIR3186	MIR3186	410
2_test_peak_8872_lociStitched	chr18	62715054	62720605	PHLPP1		PHLPP1	411
5_test_peak_17912_lociStitched	chr8	133000000	133000000	SLA,TG	SLA,MIR7848	SLA	412
3_test_peak_7442_lociStitched	chr17	3910632	3917714	P2RX1	ATP2A3,CAMKK1	P2RX1	413
4_test_peak_6974_lociStitched	chr16	54049304	54065065	FTO	FTO-IT1	FTO-IT1	414
3_test_peak_16559_lociStitched	chr7	1510343	1515962		INTS1,TMEM184A,MAFK	INTS1	415
4_test_peak_5247_lociStitched	chr14	35285676	35294618	PSMA6	PSMA6	PSMA6	416
1_test_peak_7177_lociStitched	chr16	75647250	75649800	KARS,TERF2IP	ADAT1,KARS	TERF2IP	417
4_test_peak_9788_lociStitched	chr19	38683269	38695034	ACTN4	CAPN12	ACTN4	418
3_test_peak_17587_lociStitched	chr8	37880200	37904088	RAB11FIP1	RAB11FIP1,BRF2,GOT1L1	RAB11FIP1	419
5_test_peak_8595_lociStitched	chr17	83193512	83204079		RPL23AP87	RPL23AP87	420
6_test_peak_1807_lociStitched	chr1	230000000	230000000	GALNT2		GALNT2	421
4_test_peak_18309_lociStitched	chr9	91191672	91208661			LOC100129316	422
test_peak_8065	chr17	48595933	48598800	HOXB6,HOXB-AS3	HOXB3,HOXB7,HOXB9,MIR10A,HOXB4,HOXB8,HOXB5,MIR196A1	HOXB-AS3	423
4_test_peak_15406_lociStitched	chr5	177000000	177000000	GRK6	F12,PRR7,DBN1,PRR7-AS1,PFN3,GRK6,SLC34A1	GRK6	424
test_peak_10785	chr2	66445065	66447159	MEIS1	MEIS1-AS3,MEIS1-AS2	MEIS1-AS2	425
4_test_peak_13067_lociStitched	chr22	46672036	46678069	GRAMD4		GRAMD4	426
2_test_peak_12652_lociStitched	chr22	23694845	23698138	RGL4,GUSBP11		RGL4	427
6_test_peak_409_lociStitched	chr1	26283925	26291989	UBXN11	UBXN11,CEP85,SH3BGRL3,CD52	SH3BGRL3	428
2_test_peak_9422_lociStitched	chr19	13978505	13988467	RFX1	PODNL1,RLN3,DCAF15,IL27RA	RFX1	429
1_test_peak_17426_lociStitched	chr7	157000000	157000000		DNAJB6	DNAJB6	430
4_test_peak_6825_lociStitched	chr16	29594488	29607185	MIR3680-1	SLC7A5P1	SLC7A5P1	431
2_test_peak_18541_lociStitched	chr9	125000000	125000000	NR6A1	OLFML2A,NR6A1	NR6A1	432
6_test_peak_18306_lociStitched	chr9	91148165	91164871			LOC100129316	433
1_test_peak_18362_lociStitched	chr9	94166111	94167457		MIRLET7A1,MIRLET7F1,MIRLET7D,MIRLET7DHG	MIRLET7A1	434
1_test_peak_18240_lociStitched	chr9	79572161	79574082	TLE4	TLE4	TLE4	435
7_test_peak_12087_lociStitched	chr20	50259021	50276795	LINC01272	LINC01271,LINC01270	LINC01272	436
4_test_peak_15895_lociStitched	chr6	35718482	35732461	LOC285847,FKBP5	CLPSL2,FKBP5,ARMC12,CLPSL1	FKBP5	437
2_test_peak_9858_lociStitched	chr19	41297635	41308635	HNRNPUL1	CCDC97,TGFB1	CCDC97	438
5_test_peak_10336_lociStitched	chr2	8534552	8545732		LOC101929567	LOC101929567	439
2_test_peak_41_lociStitched	chr1	1777906	1783140	NADK	NADK,SLC35E2	NADK	440
5_test_peak_3507_lociStitched	chr11	75264030	75277931	ARRB1	TPBGL	TPBGL	441
3_test_peak_15159_lociStitched	chr5	139000000	139000000	MZB1,PROB1	PAIP2,DNAJC18,SLC23A1,SPATA24	MZB1	442
4_test_peak_9303_lociStitched	chr19	11318091	11325888	RAB3D,TSPAN16	TMEM205,SWSAP1,CCDC159,LPPR2,TSPAN16	RAB3D	443

## Sheet: Super enhancers in AML4
Super enhancers in AML4				OVERLAP_GENES	PROXIMAL_GENES	CLOSEST_GENE	enhancerRank
41_test_peak_37438_lociStitched	chr9	134000000	134000000	RXRA,MIR4669		RXRA	1
14_test_peak_18339_lociStitched	chr19	4050819	4115694	MAP2K2,ZBTB7A	CREB3L3,PIAS4	ZBTB7A	2
14_test_peak_36574_lociStitched	chr9	93082514	93144243	NINJ1,C9orf89,SUSD3	WNK2,SUSD3	C9orf89	3
18_test_peak_5297_lociStitched	chr10	132000000	132000000	C10orf91,PWWP2B	PWWP2B,LRRC27	C10orf91	4
25_test_peak_21372_lociStitched	chr2	43157492	43241308	THADA,ZFP36L2,LINC01126		ZFP36L2	5
38_test_peak_181_lociStitched	chr1	2196931	2331577	FAAP20,SKI,MORN1	LOC100129534,FAAP20	SKI	6
21_test_peak_17823_lociStitched	chr18	77052260	77133819	MBP	MBP	MBP	7
50_test_peak_25835_lociStitched	chr22	36328675	36474136	TXN2,MYH9	MIR6819,FOXRED2	MYH9	8
21_test_peak_33253_lociStitched	chr7	5376553	5459463	TNRC18	MIR589	TNRC18	9
17_test_peak_4488_lociStitched	chr10	71693820	71776012	C10orf105,C10orf54,CDH23	CDH23,MIR7152	C10orf105	10
6_test_peak_6061_lociStitched	chr11	47358484	47397450	SPI1	SPI1,SLC39A13,MIR4487,MYBPC3,PSMC3	SPI1	11
17_test_peak_526_lociStitched	chr1	12125192	12189287	MIR7846,TNFRSF1B,TNFRSF8	MIR4632,VPS13D	MIR7846	12
12_test_peak_30649_lociStitched	chr5	173000000	173000000	DUSP1	LOC101928093,ERGIC1	DUSP1	13
28_test_peak_16732_lociStitched	chr17	77382529	77497504	SEPT9,MIR4316	LOC100507351	2021-09-09	14
41_test_peak_5217_lociStitched	chr10	125000000	125000000	LHPP,FAM53B-AS1,FAM53B	FAM53B-AS1	FAM53B-AS1	15
3_test_peak_26595_lociStitched	chr22	50528059	50547808	ODF3B,TYMP	KLHDC7B,CHKB-AS1,TYMP,ADM2,SCO2,MIOX,CPT1B,CHKB,SYCE3,LMF2,NCAPH2	ODF3B	16
18_test_peak_3703_lociStitched	chr1	235000000	235000000	LOC101927851		LOC101927851	17
19_test_peak_4399_lociStitched	chr10	69042963	69102555	SRGN	VPS26A	SRGN	18
4_test_peak_18880_lociStitched	chr19	12777728	12796628	JUNB,MIR5684	BEST2,RTBDN,ASNA1,HOOK2,RNASEH2A,PRDX2,C19orf43,MAST1	MIR5684	19
20_test_peak_13005_lociStitched	chr16	11557668	11641453	LITAF	SNN,LITAF	LITAF	20
17_test_peak_18913_lociStitched	chr19	13051210	13105850	NFIX,LYL1,TRMT1	IER2,STX10,NACC1	LYL1	21
11_test_peak_11936_lociStitched	chr15	74762421	74806665	CSK,MIR4513	CYP1A1,CPLX3,MIR6882,CSK,LMAN1L,CYP1A2,ULK3	CSK	22
10_test_peak_6462_lociStitched	chr11	65403230	65455464	NEAT1,FRMD8,MIR612	MALAT1,SLC25A45,FRMD8,TIGD3	NEAT1	23
17_test_peak_21166_lociStitched	chr2	28347740	28450407	FOSL2,FLJ31356	PLB1,LOC100505716	FLJ31356	24
5_test_peak_6470_lociStitched	chr11	65470326	65508718	MALAT1	SCYL1,LTBP3,NEAT1,MIR612	MALAT1	25
test_peak_6598	chr11	67266633	67290302	ANKRD13D,ADRBK1	KDM2A,SSH3,LOC100130987	ANKRD13D	26
7_test_peak_26808_lociStitched	chr3	12993470	13025898	IQSEC1	IQSEC1	IQSEC1	27
3_test_peak_15905_lociStitched	chr17	45220223	45236330	FMNL1	MAP3K14-AS1,SPATA32	FMNL1	28
22_test_peak_25131_lociStitched	chr21	45479635	45556280	COL18A1,SLC19A1	MIR6815,SLC19A1	SLC19A1	29
11_test_peak_19321_lociStitched	chr19	18278262	18320187	LSM4,MIR3188,JUND	PDE4C,JUND,PGPEP1,LOC729966,KIAA1683	MIR3188	30
14_test_peak_1559_lociStitched	chr1	42923301	42980436	SLC2A1-AS1,SLC2A1		SLC2A1-AS1	31
11_test_peak_19955_lociStitched	chr19	42244223	42286484	CIC,ERF	DEDD2,GSK3A,ZNF526,PRR19,PAFAH1B3,MEGF8,TMEM145,ERF	CIC	32
2_test_peak_19776_lociStitched	chr19	39397089	39412011	ZFP36,MIR4530,MED29	PLEKHG2,SUPT5H,RPS16,PAF1	ZFP36	33
17_test_peak_37345_lociStitched	chr9	133000000	133000000	RALGDS,GBGT1	RALGDS,CEL,CELP,OBP2B	RALGDS	34
22_test_peak_25687_lociStitched	chr22	30254545	30324556	GATSL3,TBC1D10A,OSM	SF3A1,LIF,CCDC157	GATSL3	35
10_test_peak_18941_lociStitched	chr19	13138945	13182381	NACC1,IER2,STX10	LYL1,TRMT1	IER2	36
32_test_peak_14291_lociStitched	chr16	88451686	88539667	ZFPM1,MIR5189	ZC3H18,ZNF469	MIR5189	37
4_test_peak_14676_lociStitched	chr17	2382799	2402855	MNT	TSR1,SGSM2,LOC284009	MNT	38
15_test_peak_24744_lociStitched	chr21	33361004	33405661	IFNGR2	IFNAR1	IFNGR2	39
test_peak_26410	chr22	46061109	46077944		PRR34,MIR3619,LINC00899,PRR34-AS1,MIRLET7BHG,MIRLET7A3,MIR4763,MIRLET7B	PRR34	40
12_test_peak_15275_lociStitched	chr17	21271619	21314872	MAP2K3	NATD1	MAP2K3	41
test_peak_15989	chr17	48575755	48593797	HOXB5,HOXB-AS3,MIR10A,HOXB4	HOXB3,HOXB1,HOXB-AS3,HOXB2,HOXB7,HOXB9,HOXB6,HOXB8,HOXB-AS1,MIR196A1	MIR10A	42
17_test_peak_8757_lociStitched	chr12	111000000	111000000	SH2B3	FAM109A	SH2B3	43
15_test_peak_10791_lociStitched	chr14	92632560	92679527	RIN3		LGMN	44
5_test_peak_20171_lociStitched	chr19	47094083	47114616	ZC3H4	TMEM160,SAE1	ZC3H4	45
15_test_peak_26525_lociStitched	chr22	49925576	49972635	CRELD2,MIR6821,PIM3	IL17REL,CRELD2,ALG12	PIM3	46
29_test_peak_34957_lociStitched	chr8	23474726	23561876	SLC25A37	ENTPD4	SLC25A37	47
15_test_peak_1378_lociStitched	chr1	36338901	36401625	STK40,LSM10	EVA1B,SH3D21,OSCP1	STK40	48
22_test_peak_30638_lociStitched	chr5	172000000	172000000	STK10	EFCAB9	STK10	49
13_test_peak_26851_lociStitched	chr3	14402489	14454515	SLC6A6	LINC01267,SLC6A6	SLC6A6	50
12_test_peak_33167_lociStitched	chr7	2496000	2538754	MIR4648,LFNG,BRAT1	IQCE,GRIFIN	LFNG	51
12_test_peak_5362_lociStitched	chr10	133000000	133000000	TUBGCP2,ADAM8	UTF1,PRAP1,MIR202,ADAM8,ZNF511,TUBGCP2,CALY,MIR202HG,VENTX	ADAM8	52
31_test_peak_36482_lociStitched	chr9	89422201	89538066	SEMA4D		SEMA4D	53
10_test_peak_26480_lociStitched	chr22	46730826	46777070	TBC1D22A,CERK	TBC1D22A	TBC1D22A	54
8_test_peak_1617_lociStitched	chr1	44404962	44434676	RNF220	ERI3	RNF220	55
9_test_peak_28701_lociStitched	chr4	2785877	2815240	SH3BP2	ADD1,SH3BP2,TNIP2	SH3BP2	56
5_test_peak_18013_lociStitched	chr19	1244210	1267198	ATP5D,MIDN	C19orf24,CIRBP,CIRBP-AS1,STK11,CBARP,EFNA2	MIDN	57
5_test_peak_7781_lociStitched	chr12	12714242	12735812	CDKN1B,APOLD1	MIR613,APOLD1,GPR19	APOLD1	58
18_test_peak_16674_lociStitched	chr17	76470266	76531447	PRCD,RHBDF2,CYGB	SNORD1A,SNORD1B,SNHG16,UBE2O,AANAT,SNORD1C,PRCD	RHBDF2	59
19_test_peak_35699_lociStitched	chr8	141000000	141000000	DENND3		DENND3	60
8_test_peak_14978_lociStitched	chr17	8913865	8967776	PIK3R5	PIK3R5,PIK3R6	PIK3R5	61
3_test_peak_3660_lociStitched	chr1	235000000	235000000	IRF2BP2	LOC101927787,LINC00184	IRF2BP2	62
22_test_peak_10387_lociStitched	chr14	68898821	68980286	ACTN1-AS1,ACTN1		ACTN1	63
15_test_peak_17999_lociStitched	chr19	1154608	1231165	STK11,CBARP,SBNO2	C19orf24,CIRBP,SBNO2,CIRBP-AS1,ATP5D,MIDN,GPX4	STK11	64
15_test_peak_11722_lociStitched	chr15	64840726	64898020	PLEKHO2	PIF1,ANKDD1A,PLEKHO2	PLEKHO2	65
17_test_peak_24333_lociStitched	chr20	57389091	57433854	RBM38	RAE1,MTRNR2L3,RBM38	RBM38	66
17_test_peak_27313_lociStitched	chr3	50589900	50645593	MAPKAPK3,CISH	C3orf18,HEMK1,MIR4787,DOCK3,CISH	MAPKAPK3	67
14_test_peak_17136_lociStitched	chr17	82266765	82330710	CD7,CSNK1D,SECTM1	SLC16A3,UTS2R,TEX19,CSNK1D,MIR6787	CD7	68
12_test_peak_24085_lociStitched	chr20	47303447	47365788	ZMYND8,LOC100131496	ZMYND8	LOC100131496	69
22_test_peak_23692_lociStitched	chr20	31661419	31728240	ABALON,BCL2L1	TPX2,BCL2L1,COX4I2	ABALON	70
12_test_peak_37267_lociStitched	chr9	131000000	131000000	FAM78A,NUP214	PPAPDC3	FAM78A	71
13_test_peak_5507_lociStitched	chr11	1746748	1784903	IFITM10,CTSD	KRTAP5-6,SYT8	CTSD	72
10_test_peak_38484_lociStitched	chrX	154000000	154000000	FLNA,EMD	TKTL1,RPL10,TEX28,FLNA,ATP6AP1,SNORA70,DNASE1L1,GDI1,TAZ,CH17-340M24.3	FLNA	73
17_test_peak_13386_lociStitched	chr16	29594376	29674435	SPN,SLC7A5P1,MIR3680-1	QPRT	SLC7A5P1	74
test_peak_18952	chr19	13832699	13845459	LOC284454,MIR27A,MIR24-2,MIR23A	NANOS3,ZSWIM4,MIR181D,MIR181C	MIR23A	75
23_test_peak_21913_lociStitched	chr2	87455041	87540617	LINC00152		LINC00152	76
test_peak_33428	chr7	27163196	27175042	MIR196B,HOXA10,HOXA10-HOXA9,HOXA10-AS,HOXA9	HOXA11,HOXA-AS3,HOTTIP,HOXA-AS2,HOXA7,HOXA3,HOXA5,HOXA4,HOXA13,HOXA6,HOXA11-AS	HOXA10-AS	77
9_test_peak_11133_lociStitched	chr14	105000000	105000000	GPR132	CDCA4,LOC102723354,GPR132	GPR132	78
12_test_peak_34214_lociStitched	chr7	102000000	102000000	LOC100630923,PRKRIP1,ORAI2	POLR2J,ALKBH4,MIR4467,MIR5090,LRWD1,MIR548O	ORAI2	79
8_test_peak_2724_lociStitched	chr1	156000000	157000000	MEF2D		MEF2D	80
20_test_peak_909_lociStitched	chr1	24956579	25046203	MIR4425,RUNX3	MIR6731,RUNX3	MIR4425	81
test_peak_19644	chr19	35897564	35909378	NFKBID,TYROBP,HCST	APLP1,TYROBP,NPHS1,KIRREL2,HCST,LRFN3	HCST	82
14_test_peak_16620_lociStitched	chr17	75822775	75876016	TRIM47,UNK,UNC13D,WBP2	UNK,TRIM65,MRPL38,MIR4738,H3F3B	UNC13D	83
12_test_peak_6835_lociStitched	chr11	73363909	73403966	RELT,FAM168A,ARHGEF17		RELT	84
6_test_peak_14425_lociStitched	chr16	89462801	89509175	ANKRD11,SPG7	LOC101927817,ANKRD11	ANKRD11	85
6_test_peak_6229_lociStitched	chr11	61954389	61982354	FTH1,BEST1	RAB3IL1,BEST1	FTH1	86
10_test_peak_20037_lociStitched	chr19	44738687	44766446	MIR8085,BCL3	BCAM,CEACAM16,CBLC	BCL3	87
15_test_peak_6789_lociStitched	chr11	72804427	72836599	ATG16L2	STARD10,MIR4692	ATG16L2	88
4_test_peak_31857_lociStitched	chr6	42770329	42790518		PRPH2,TBCC,ATP6V0CP3,GLTSCR1L	TBCC	89
test_peak_16185	chr17	58330371	58340975	BZRAP1-AS1,MIR142,MIR4736	BZRAP1-AS1,MPO,BZRAP1,SUPT4H1	MIR4736	90
13_test_peak_15795_lociStitched	chr17	43266677	43301437	RNU2-1	LINC00854	RNU2-1	91
4_test_peak_27235_lociStitched	chr3	49332455	49359349	USP4,GPX1,RHOA	GPX1	USP4	92
16_test_peak_36811_lociStitched	chr9	114000000	114000000	AKNA,DFNB31	ORM2,ORM1	AKNA	93
10_test_peak_25906_lociStitched	chr22	37220311	37245702	RAC2	SSTR3,CYTH4,C1QTNF6	RAC2	94
4_test_peak_4226_lociStitched	chr10	43393970	43421317	HNRNPF	ZNF487,FXYD4	HNRNPF	95
11_test_peak_11017_lociStitched	chr14	103000000	103000000	EXOC3L4,TNFAIP2	CDC42BPB	TNFAIP2	96
16_test_peak_30188_lociStitched	chr5	132000000	133000000	C5orf56,IRF1	IL5	IRF1	97
18_test_peak_19731_lociStitched	chr19	38636039	38720054	EIF3K,ACTN4	CAPN12,MAP4K1	ACTN4	98
12_test_peak_4523_lociStitched	chr10	72291050	72337050	DNAJB12	DNAJB12,DDIT4	DDIT4	99
10_test_peak_24221_lociStitched	chr20	50258748	50310284	LINC01272,LINC01270	LINC01271	LINC01270	100
2_test_peak_9624_lociStitched	chr13	50121979	50130854	DLEU1,DLEU2	ST13P4	DLEU2	101
13_test_peak_3313_lociStitched	chr1	208000000	208000000	LOC148696	CD34,MIR29C,MIR29B2	LOC148696	102
8_test_peak_34098_lociStitched	chr7	100000000	100000000	PILRB,STAG3L5P-PVRIG2P-PILRB,PILRA	STAG3L5P-PVRIG2P-PILRB,PMS2P1,STAG3L5P,MEPCE,PPP1R35,ZCWPW1,MIR6840,PVRIG2P	PILRA	103
17_test_peak_19557_lociStitched	chr19	33240266	33304104	CEBPA-AS1,CEBPA	LRP3,SLC7A10	CEBPA	104
10_test_peak_35847_lociStitched	chr8	144000000	144000000	PLEC,PARP10,MIR661	EPPK1,GRINA,SPATC1	PLEC	105
12_test_peak_15663_lociStitched	chr17	40311076	40357919	RARA-AS1,RARA	CDC6,RARA,GJD3	RARA	106
17_test_peak_28464_lociStitched	chr3	197000000	197000000	NRROS,LINC01063	FBXO45,WDR53	LINC01063	107
5_test_peak_26555_lociStitched	chr22	50173153	50205301	TRABD,PANX2,SELO	TUBGCP6,HDAC10,MOV10L1	TRABD	108
9_test_peak_1115_lociStitched	chr1	27858379	27893529	RPA2,THEMIS2	SCARNA1,PPP1R8,SMPDL3B,THEMIS2	THEMIS2	109
8_test_peak_27277_lociStitched	chr3	50232928	50261264	GNAI2	HYAL1,SEMA3B,IFRD2,MIR6872,MIR5787,GNAT1,HYAL3,NAT6,SEMA3B-AS1,LSMEM2,SLC38A3	GNAI2	110
3_test_peak_13165_lociStitched	chr16	21506771	21521176	SLC7A5P2	SMG1P3,MIR3680-1	SLC7A5P2	111
10_test_peak_25552_lociStitched	chr22	24420312	24463895	ADORA2A,ADORA2A-AS1,SPECC1L-ADORA2A	ADORA2A,UPB1	ADORA2A	112
18_test_peak_35635_lociStitched	chr8	133000000	134000000	ST3GAL1	ST3GAL1	ST3GAL1	113
11_test_peak_6775_lociStitched	chr11	72712862	72746593	ARAP1	STARD10,PDE2A,MIR4692	ARAP1	114
11_test_peak_1092_lociStitched	chr1	27598180	27637422	FGR,AHDC1	IFI6	FGR	115
7_test_peak_23485_lociStitched	chr20	4794969	4830653	RASSF2		RASSF2	116
2_test_peak_24851_lociStitched	chr21	37364980	37371029	DYRK1A	DYRK1A	DYRK1A	117
4_test_peak_4888_lociStitched	chr10	99520350	99541209	LINC01475,NKX2-3		LINC01475	118
10_test_peak_10482_lociStitched	chr14	73725943	73772086	ELMSAN1,MIR4505	PNMA1,LOC100506476	MIR4505	119
15_test_peak_12304_lociStitched	chr15	90818430	90882756	FURIN	UNC45A,FES,HDDC3,MAN2A2	FURIN	120
test_peak_37039	chr9	128000000	128000000	MIR3960,MIR2861,SH2D3C,CDK9	SH2D3C,TOR2A,FPGS	SH2D3C	121
10_test_peak_19288_lociStitched	chr19	17997117	18031286	ARRDC2,KCNN1	ARRDC2	ARRDC2	122
test_peak_17012	chr17	81395719	81403540	BAHCC1,MIR4740	LOC100130370,MIR3186	BAHCC1	123
10_test_peak_15853_lociStitched	chr17	44246310	44289204	SLC4A1	ATXN7L3,UBTF,SLC25A39,MIR6782,RUNDC3A,RUNDC3A-AS1	SLC4A1	124
15_test_peak_23068_lociStitched	chr2	233000000	233000000	INPP5D	NGEF,INPP5D,NEU2	INPP5D	125
18_test_peak_30587_lociStitched	chr5	170000000	170000000	LCP2	C5orf58,LINC01366,KCNIP1	LCP2	126
test_peak_8988	chr12	122000000	122000000	SETD1B,LINC01089	RHOF	LINC01089	127
9_test_peak_1535_lociStitched	chr1	41714612	41769455	HIVEP3		HIVEP3	128
9_test_peak_4976_lociStitched	chr10	103000000	103000000	SUFU,TRIM8,ARL3	SFXN2	TRIM8	129
1_test_peak_11827_lociStitched	chr15	68816602	68822150	ANP32A	MIR4312,ANP32A-IT1	ANP32A	130
14_test_peak_13726_lociStitched	chr16	57648572	57699653	ADGRG1,DRC7,ADGRG3	ADGRG1,KATNB1,ADGRG3	ADGRG3	131
20_test_peak_26461_lociStitched	chr22	46560733	46622768		GRAMD4,CELSR1	GRAMD4	132
13_test_peak_23184_lociStitched	chr2	239000000	239000000	HDAC4	MIR4269	MIR4269	133
11_test_peak_1645_lociStitched	chr1	44802043	44832534	PTCH2,BTBD19,TCTEX1D4,PLK3	SNORD38A,RPS8,SNORD38B,SNORD55,BEST4,SNORD46	BTBD19	134
8_test_peak_11669_lociStitched	chr15	63483215	63505936	USP3		USP3	135
18_test_peak_28448_lociStitched	chr3	196000000	196000000	ZDHHC19,LINC00885,SLC51A		ZDHHC19	136
5_test_peak_33921_lociStitched	chr7	75604927	75640232	HIP1		PMS2P3	137
1_test_peak_34271_lociStitched	chr7	105000000	105000000	KMT2E,KMT2E-AS1	LINC01004	KMT2E-AS1	138
10_test_peak_2445_lociStitched	chr1	151000000	151000000	ADAMTSL4,MCL1,ADAMTSL4-AS1	ADAMTSL4,ENSA,ECM1,FALEC,MCL1,MIR4257	ADAMTSL4-AS1	139
9_test_peak_4495_lociStitched	chr10	71816947	71891771	PSAP	C10orf54,CDH23,PSAP,MIR7152	PSAP	140
4_test_peak_230_lociStitched	chr1	3066937	3079128	LINC00982,PRDM16	ACTRT2,MIR4251	PRDM16	141
9_test_peak_12206_lociStitched	chr15	88621257	88653688	AEN,ISG20	MIR7-2,ISG20,LINC01586,MIR3529,MIR1179	ISG20	142
11_test_peak_20609_lociStitched	chr19	56105508	56145045	ZNF444,ZNF787	ZSCAN5B,LOC101928886,ZNF444,GALP	ZNF787	143
12_test_peak_21675_lociStitched	chr2	69902147	69953081	MXD1,SNRNP27	MXD1,ASPRV1	MXD1	144
13_test_peak_33187_lociStitched	chr7	2622731	2671158	TTYH3	AMZ1	TTYH3	145
11_test_peak_23128_lociStitched	chr2	238000000	238000000	LRRFIP1		LRRFIP1	146
5_test_peak_19944_lociStitched	chr19	42195109	42220993	DEDD2,ZNF526	DEDD2,CIC,ERF,GSK3A	DEDD2	147
7_test_peak_30787_lociStitched	chr5	177000000	178000000	PDLIM7,DOK3,DDX41	DOK3,FAM193B,PRR7,DBN1,PRR7-AS1	PDLIM7	148
21_test_peak_1198_lociStitched	chr1	30729789	30784297	MIR4420,LAPTM5	MATN1,MATN1-AS1	LAPTM5	149
5_test_peak_15789_lociStitched	chr17	43231574	43252425	RNU2-1	TMEM106A,LINC00854	RNU2-1	150
7_test_peak_11924_lociStitched	chr15	74598340	74619518	CLK3		CLK3	151
6_test_peak_31564_lociStitched	chr6	34223183	34247210	MIR6835,HMGA1,C6orf1	HMGA1,C6orf1	HMGA1	152
14_test_peak_5985_lociStitched	chr11	44564366	44614988	CD82		CD82	153
15_test_peak_24121_lociStitched	chr20	48750910	48803553	PREX1		PREX1	154
1_test_peak_23038_lociStitched	chr2	232000000	232000000	PTMA	PTMA,MIR1244-2	PTMA	155
15_test_peak_9211_lociStitched	chr12	132000000	132000000	MMP17,ULK1	PUS1,EP400	ULK1	156
14_test_peak_18645_lociStitched	chr19	8484009	8520289	HNRNPM,ZNF414,PRAM1	HNRNPM	PRAM1	157
13_test_peak_35715_lociStitched	chr8	141000000	141000000	SLC45A4		SLC45A4	158
11_test_peak_146_lociStitched	chr1	2125761	2179063	PRKCZ	FAAP20,SKI	FAAP20	159
4_test_peak_20244_lociStitched	chr19	48320284	48334439	TMEM143,EMP3	SYNGR4,TMEM143,ZNF114,CCDC114	EMP3	160
14_test_peak_29581_lociStitched	chr5	1474399	1516585	MIR6075,LPCAT1	SLC6A3	MIR6075	161
9_test_peak_25949_lociStitched	chr22	37607764	37641712	GGA1,SH3BP1	NOL12,LGALS2,LOC101927051,PDXP,LGALS1,CDC42EP1	SH3BP1	162
14_test_peak_2599_lociStitched	chr1	154000000	154000000	IL6R	TDRD10,SHE	IL6R	163
7_test_peak_6609_lociStitched	chr11	67351428	67382000	POLD4,CLCF1,LOC100130987	RAD9A,PPP1CA,TBC1D10C,SSH3,CARNS1,RPS6KB2	CLCF1	164
10_test_peak_18102_lociStitched	chr19	1929844	1977404	CSNK1G2,CSNK1G2-AS1	BTBD2,ADAT3,SCAMP4,ABHD17A	CSNK1G2-AS1	165
12_test_peak_33016_lociStitched	chr7	590922	619783	PRKAR1B,LOC101926963	LOC101927000	LOC101926963	166
test_peak_14909	chr17	7840918	7845776	KDM6B	CYB5D1,CHD3,TMEM88,NAA38	KDM6B	167
5_test_peak_347_lociStitched	chr1	6579239	6604614	TAS1R1,KLHL21,ZBTB48	THAP3,NOL9,ZBTB48,TAS1R1,PHF13	KLHL21	168
18_test_peak_9861_lociStitched	chr13	114000000	114000000	RASA3		RASA3	169
9_test_peak_2685_lociStitched	chr1	156000000	156000000	ARHGEF2	RXFP4,RIT1,SCARNA4,SSR2,MIR6738,KIAA0907,SNORA80E	ARHGEF2	170
17_test_peak_3691_lociStitched	chr1	235000000	235000000			LOC101927851	171
20_test_peak_11789_lociStitched	chr15	67073802	67135517	SMAD3	SMAD3	SMAD3	172
6_test_peak_16657_lociStitched	chr17	76251170	76274360	QRICH2,UBALD2	RNF157	UBALD2	173
8_test_peak_1251_lociStitched	chr1	31925432	31962301	PTP4A2	PTP4A2	PTP4A2	174
1_test_peak_14840_lociStitched	chr17	7011563	7016098	ALOX12-AS1,RNASEK-C17orf49,C17orf49,RNASEK,MIR497HG	ALOX12,RNASEK,SLC16A11,MIR195,MIR497,BCL6B,SLC16A13	C17orf49	175
15_test_peak_36125_lociStitched	chr9	33125433	33168577	B4GALT1-AS1,B4GALT1	SMU1	B4GALT1-AS1	176
11_test_peak_12337_lociStitched	chr15	92801244	92846207		LINC01578,ASB9P1	ASB9P1	177
5_test_peak_2780_lociStitched	chr1	160000000	160000000	TAGLN2,IGSF9	VSIG8,CFAP45,LINC01133,IGSF9,SLAMF9,MIR4259	TAGLN2	178
test_peak_12773	chr16	2512745	2521711	ATP6V0C,AMDHD2	CEMP1,MIR3178,TBC1D24,NTN3,PDPK1,MIR6768	AMDHD2	179
13_test_peak_14723_lociStitched	chr17	3887005	3929855	P2RX1,CAMKK1,ATP2A3	ATP2A3,C17orf85	P2RX1	180
7_test_peak_34723_lociStitched	chr7	159000000	159000000	ESYT2	WDR60	ESYT2	181
9_test_peak_11959_lociStitched	chr15	75021202	75073707	PPCDC,SCAMP5	PPCDC,SCAMP5	PPCDC	182
6_test_peak_11086_lociStitched	chr14	105000000	105000000	MIR4710,INF2	ADSSL1,SIVA1,INF2	INF2	183
2_test_peak_22488_lociStitched	chr2	156000000	156000000	NR4A2		NR4A2	184
8_test_peak_22416_lociStitched	chr2	136000000	136000000	CXCR4		CXCR4	185
6_test_peak_117_lociStitched	chr1	1749874	1783947	NADK	CDK11A,SLC35E2	NADK	186
10_test_peak_14182_lociStitched	chr16	85552703	85577768		GSE1	GSE1	187
4_test_peak_30732_lociStitched	chr5	177000000	177000000	CDHR2,RNF44		CDHR2	188
4_test_peak_3870_lociStitched	chr10	3764804	3786862	KLF6	KLF6	KLF6	189
test_peak_26407	chr22	46040475	46048782	LINC00899	PRR34,MIR3619,PRR34-AS1,LOC730668,MIRLET7BHG	LINC00899	190
3_test_peak_1358_lociStitched	chr1	36149859	36163145	MAP7D1,TRAPPC3	MAP7D1,COL8A2,TRAPPC3	TRAPPC3	191
6_test_peak_32140_lociStitched	chr6	109000000	109000000	FOXO3		FOXO3	192
11_test_peak_10553_lociStitched	chr14	75273738	75303497	LINC01220,FOS		LINC01220	193
10_test_peak_14195_lociStitched	chr16	85602829	85653081	GSE1	GINS2,GSE1	GSE1	194
5_test_peak_1503_lociStitched	chr1	40380557	40400424	SMAP2		SMAP2	195
14_test_peak_33066_lociStitched	chr7	996459	1073710	GPR146,C7orf50,MIR339	GPER1,ADAP1,CYP2W1,COX19	GPR146	196
4_test_peak_659_lociStitched	chr1	16888838	16914673	RNVU1-18	CROCC	CROCC	197
3_test_peak_11880_lociStitched	chr15	72461955	72476721	ARIH1		ARIH1	198
14_test_peak_11855_lociStitched	chr15	70461586	70510332			SALRNA3	199
8_test_peak_14124_lociStitched	chr16	84592965	84614413	COTL1	KLHL36	COTL1	200
19_test_peak_21325_lociStitched	chr2	42925958	42978850			LOC102723854	201
3_test_peak_9183_lociStitched	chr12	125000000	125000000	MIR5188,UBC	SCARB1,DHX37	MIR5188	202
9_test_peak_19294_lociStitched	chr19	18088561	18128911	MAST3,IL12RB1	PIK3R2,IFI30,IL12RB1	IL12RB1	203
1_test_peak_28850_lociStitched	chr4	15001209	15005509	CPEB2,CPEB2-AS1,LOC101929095	CPEB2	CPEB2	204
5_test_peak_28415_lociStitched	chr3	196000000	196000000	TNK2	TNK2,MIR6829	TNK2	205
1_test_peak_17418_lociStitched	chr18	3447000	3453569	TGIF1	TGIF1,GAPLINC	TGIF1	206
10_test_peak_20091_lociStitched	chr19	45428374	45485850	RTN2,MIR6088,FOSB	CD3EAP,VASP,PPP1R13L,PPM1N,ERCC1	FOSB	207
10_test_peak_37212_lociStitched	chr9	130000000	130000000	MIR6855,FNBP1,USP20	TOR1B,C9orf78,TOR1A	MIR6855	208
11_test_peak_13532_lociStitched	chr16	31344771	31369221	ITGAX	ITGAX,ITGAD	ITGAX	209
7_test_peak_2631_lociStitched	chr1	155000000	155000000	ZBTB7B,DCST2	CKS1B,PBXIP1,SHC1,PYGO2,LENEP,ADAM15,EFNA4,LOC100505666,MIR4258,FLAD1,ZBTB7B,DCST1	ZBTB7B	210
10_test_peak_25085_lociStitched	chr21	44900413	44933302	LINC01547,ITGB2-AS1,ITGB2	FAM207A,ITGB2-AS1,PTTG1IP	ITGB2	211
9_test_peak_10371_lociStitched	chr14	68771650	68821926	ZFP36L1		ZFP36L1	212
3_test_peak_34846_lociStitched	chr8	12753403	12767374	LONRF1,LOC340357	MIR3926-2,MIR3926-1,LINC00681	LONRF1	213
15_test_peak_14376_lociStitched	chr16	88954168	89006102	CBFA2T3	CBFA2T3,LOC100129697	CBFA2T3	214
12_test_peak_9124_lociStitched	chr12	124000000	124000000	NCOR2		MIR6880	215
8_test_peak_17212_lociStitched	chr17	83192063	83207563		RPL23AP87	RPL23AP87	216
12_test_peak_19000_lociStitched	chr19	14348265	14387364	ADGRE5	PKN1,DDX39A	ADGRE5	217
10_test_peak_18205_lociStitched	chr19	2598872	2637891	MIR7850,GNG7		MIR7850	218
16_test_peak_37494_lociStitched	chr9	136000000	136000000	UBAC1,NACC2	CAMSAP1	UBAC1	219
11_test_peak_12551_lociStitched	chr16	322794	365058	AXIN1	LOC100134368,DECR2,NME4,AXIN1,MRPL28,RGS11,PDIA2,TMEM8A,ARHGDIG	AXIN1	220
18_test_peak_7349_lociStitched	chr11	126000000	126000000	DCPS,ST3GAL4,ST3GAL4-AS1	SRPR,FOXRED1,ST3GAL4,TIRAP	ST3GAL4-AS1	221
7_test_peak_19481_lociStitched	chr19	21585042	21607623			ZNF429	222
12_test_peak_35558_lociStitched	chr8	130000000	130000000	MIR5194,FAM49B	FAM49B	MIR5194	223
3_test_peak_24272_lociStitched	chr20	53579739	53595186	ZNF217	LOC101927770	ZNF217	224
11_test_peak_27871_lociStitched	chr3	130000000	130000000	PLXND1	H1FOO,RHO	PLXND1	225
10_test_peak_23171_lociStitched	chr2	239000000	239000000	MGC16025,HDAC4		MGC16025	226
15_test_peak_28585_lociStitched	chr4	996844	1055942	IDUA,FGFRL1	SLC26A1,DGKQ	FGFRL1	227
8_test_peak_20855_lociStitched	chr1_KI270762v1_alt	192258	232917	TTC34		TTC34	228
5_test_peak_26627_lociStitched	chr22_KI270733v1_random	113849	135983	RNA18S5,RNA28S5,MIR3687-1,RNA5-8S5,MIR6724-1,RNA45S5		MIR6724-1	229
10_test_peak_12239_lociStitched	chr15	89802704	89848787	C15orf38-AP3S2,ANPEP,AP3S2	AP3S2,MIR5009,MESP2,MIR5094	ANPEP	230
16_test_peak_24600_lociStitched	chr21	5085446	5124311	C21orf33	PWP2	C21orf33	231
19_test_peak_19129_lociStitched	chr19	16206962	16294355	AP1M1	FAM32A,AP1M1,CIB3,KLF2	AP1M1	232
20_test_peak_25524_lociStitched	chr22	24133488	24190925	CABIN1,SUSD2		SUSD2	233
7_test_peak_5271_lociStitched	chr10	128000000	128000000	PTPRE		PTPRE	234
7_test_peak_24515_lociStitched	chr20	63625915	63643236	LOC100505771,STMN3,GMEB2	RTEL1,STMN3	LOC100505771	235
14_test_peak_23617_lociStitched	chr20	23102228	23162881	LINC00656	CD93	LINC00656	236
4_test_peak_35042_lociStitched	chr8	30077373	30096317	SARAF,LEPROTL1	MBOAT4	SARAF	237
12_test_peak_9243_lociStitched	chr12	132000000	133000000	FBRSL1		FBRSL1	238
4_test_peak_13766_lociStitched	chr16	66514423	66527583	TK2	CKLF,TK2,CMTM1,BEAN1-AS1	TK2	239
13_test_peak_5562_lociStitched	chr11	2287306	2316304	TSPAN32,C11orf21	ASCL2	C11orf21	240
5_test_peak_6509_lociStitched	chr11	65765602	65782032	AP5B1	OVOL1-AS1,OVOL1,RNASEH2C	AP5B1	241
4_test_peak_36142_lociStitched	chr9	33814271	33843775	UBE2R2	PRSS3	UBE2R2	242
test_peak_21698	chr2	70084956	70090033	PCBP1-AS1,PCBP1	LOC100133985	PCBP1	243
12_test_peak_14147_lociStitched	chr16	84972947	85025916	ZDHHC7	KIAA0513	ZDHHC7	244
7_test_peak_13609_lociStitched	chr16	50261617	50285898	ADCY7	ADCY7,MIR6771	ADCY7	245
8_test_peak_16862_lociStitched	chr17	78861970	78897243	CEP295NL,TIMP2	CEP295NL,USP36	CEP295NL	246
1_test_peak_27533_lociStitched	chr3	71579526	71585510	FOXP1	FOXP1,MIR1284	FOXP1	247
8_test_peak_35437_lociStitched	chr8	103000000	103000000			AZIN1	248
3_test_peak_2136_lociStitched	chr1	113000000	113000000	ST7L,CAPZA1	MOV10	CAPZA1	249
8_test_peak_777_lociStitched	chr1	21313129	21340139	ECE1	LOC100506801,ECE1	ECE1	250
10_test_peak_571_lociStitched	chr1	15409327	15434741	EFHD2	CELA2B,CTRC,CELA2A	EFHD2	251
7_test_peak_3730_lociStitched	chr1	236000000	236000000	LYST	MIR1537	LYST	252
7_test_peak_34172_lociStitched	chr7	102000000	102000000			CUX1	253
12_test_peak_27421_lociStitched	chr3	53142836	53181589	PRKCD	RFT1	PRKCD	254
6_test_peak_25746_lociStitched	chr22	31214514	31236106	LIMK2	LIMK2	LIMK2	255
test_peak_14934	chr17	8150479	8158960	PER1	MIR4521,HES7,ALOXE3,BORCS6,SNORD118,MIR6883,TMEM107,VAMP2	PER1	256
2_test_peak_32074_lociStitched	chr6	89073254	89083405	PNRC1	SRSF12	PNRC1	257
5_test_peak_21573_lociStitched	chr2	64636123	64658152	SERTAD2	LOC339807	SERTAD2	258
2_test_peak_18133_lociStitched	chr19	2162727	2172473	DOT1L	AP3D1	DOT1L	259
15_test_peak_15573_lociStitched	chr17	38868430	38906952	LASP1	LASP1,SNORA21,CWC25,RPL23,MIR6779,MIR4727,C17orf98,LINC00672	LASP1	260
test_peak_5517	chr11	1848266	1855743	LSP1	TNNI2,LSP1,MIR4298,SYT8,LINC01150,MIR7847	LSP1	261
2_test_peak_8311_lociStitched	chr12	57519372	57527162	DDIT3,MBD6	MARS,DCTN2,DDIT3,ARHGAP9,KIF5A,MIR616,MIR6758	MBD6	262
12_test_peak_34230_lociStitched	chr7	103000000	103000000	RASA4B,RASA4	SPDYE2B,POLR2J2,POLR2J3,UPK3BL	RASA4	263
test_peak_22455	chr2	145000000	145000000	ZEB2-AS1,ZEB2	LINC01412	ZEB2-AS1	264
11_test_peak_7968_lociStitched	chr12	47798371	47833735	HDAC7	HDAC7,RAPGEF3,SLC48A1	HDAC7	265
12_test_peak_5636_lociStitched	chr11	3127363	3169426	OSBPL5	OSBPL5,MRGPRG,MRGPRG-AS1	OSBPL5	266
12_test_peak_7217_lociStitched	chr11	119000000	119000000	CXCR5,BCL9L,MIR4492	UPK2,FOXR1	BCL9L	267
11_test_peak_13919_lociStitched	chr16	70398421	70433346	ST3GAL2	FUK,RNU6-23P	ST3GAL2	268
1_test_peak_35416_lociStitched	chr8	101000000	101000000	YWHAZ		YWHAZ	269
10_test_peak_30920_lociStitched	chr5_KI270791v1_alt	5152	35357	LPCAT1		LPCAT1	270
24_test_peak_10728_lociStitched	chr14	91349052	91407511	CCDC88C		CCDC88C	271
10_test_peak_7488_lociStitched	chr12	607620	646129	LOC100049716,NINJ2		LOC100049716	272
12_test_peak_26224_lociStitched	chr22	42414498	42445924	NFAM1	LINC01315	NFAM1	273
4_test_peak_19772_lociStitched	chr19	39320490	39343708	SAMD4B,GMFG	IFNL1,GMFG,LRFN1,MED29,PAF1	GMFG	274
8_test_peak_21834_lociStitched	chr2	85405333	85439573	CAPG,SH2D6	CAPG	CAPG	275
7_test_peak_24426_lociStitched	chr20	62596054	62634931		MIR1-1,MIR1-1HG,C20orf166-AS1,SLCO4A1,SLCO4A1-AS1,MIR133A2	SLCO4A1	276
6_test_peak_6396_lociStitched	chr11	64742086	64773484	RASGRP2,SF1,PYGM	MEN1,NRXN2,MAP4K2,PYGM	PYGM	277
7_test_peak_5081_lociStitched	chr10	111000000	111000000	PDCD4,PDCD4-AS1	PDCD4,SHOC2,BBIP1,MIR4680	PDCD4-AS1	278
12_test_peak_9849_lociStitched	chr13	114000000	114000000	RASA3		RASA3	279
8_test_peak_23514_lociStitched	chr20	5639207	5674806		GPCPD1	GPCPD1	280
14_test_peak_12022_lociStitched	chr15	76984328	77036929	PSTPIP1	TSPAN3	PSTPIP1	281
9_test_peak_318_lociStitched	chr1	5994872	6040916	KCNAB2	KCNAB2,NPHP4	KCNAB2	282
5_test_peak_5322_lociStitched	chr10	133000000	133000000	INPP5A		INPP5A	283
4_test_peak_5664_lociStitched	chr11	3826747	3842206	RHOG	NUP98,STIM1,PGAP2,MIR4687	RHOG	284
8_test_peak_467_lociStitched	chr1	10377585	10426984	KIF1B,PGD	PEX14,APITD1-CORT,CORT,DFFA,PGD	PGD	285
10_test_peak_25349_lociStitched	chr22	20231129	20285503	MIR1286,RTN4R	LINC00896,DGCR6L,LOC284865	MIR1286	286
15_test_peak_19208_lociStitched	chr19	17107267	17141775	MYO9B	MYO9B,HAUS8	MYO9B	287
2_test_peak_31155_lociStitched	chr6	12008133	12013393	HIVEP1	LOC101928253	HIVEP1	288
7_test_peak_5047_lociStitched	chr10	104000000	104000000	ITPRIP,LOC101927472,CFAP58-AS1	CFAP58,GSTO2	ITPRIP	289
1_test_peak_27213_lociStitched	chr3	49017713	49023288	NDUFAF3,MIR191,DALRD3,MIR425	DALRD3,IMPDH2,P4HTM,WDR6,NDUFAF3	NDUFAF3	290
8_test_peak_499_lociStitched	chr1	11718777	11749835	DRAXIN,AGTRAP	C1orf167,LOC102724659,AGTRAP,MAD2L2	AGTRAP	291
7_test_peak_30523_lociStitched	chr5	155000000	155000000	LARP1	MIR378H	LARP1	292
2_test_peak_1015_lociStitched	chr1	26692372	26699146	ARID1A		ARID1A	293
11_test_peak_7605_lociStitched	chr12	6323797	6369522	PLEKHG6,SCNN1A,TNFRSF1A	LTBR	TNFRSF1A	294
1_test_peak_7944_lociStitched	chr12	45726583	45731441	ARID2,LINC00938		ARID2	295
9_test_peak_1292_lociStitched	chr1	32962717	32999357	RNF19B	AK2	RNF19B	296
6_test_peak_19812_lociStitched	chr19	40393796	40434638	SERTAD1,PRX	SPTBN4,PRX,MIR6796,SERTAD3,PLD3,C19orf47,BLVRB,HIPK4	PRX	297
8_test_peak_25106_lociStitched	chr21	44966222	45002979	FAM207A,LINC00163,LINC00162	ITGB2,LINC01547,ITGB2-AS1	LINC00163	298
10_test_peak_6858_lociStitched	chr11	73972735	74019562	UCP2,UCP3,C2CD3	DNAJB13	UCP3	299
10_test_peak_15130_lociStitched	chr17	17823178	17851756	TOM1L2,SREBF1	SMCR5,MIR6777,MIR33B	SREBF1	300
6_test_peak_13845_lociStitched	chr16	67984242	68014575	LOC100131303,DPEP2	LCAT,SLC12A4,DPEP3,DDX28,PSMB10,DUS2	DPEP2	301
8_test_peak_8179_lociStitched	chr12	54286000	54308330	NFE2	COPZ1,CBX5,LOC102724050,MIR148B,NFE2,HNRNPA1	NFE2	302
12_test_peak_31078_lociStitched	chr6	7126069	7170718	RREB1		RREB1	303
15_test_peak_25919_lociStitched	chr22	37267050	37315604	CYTH4	RAC2,LOC100506271	CYTH4	304
13_test_peak_25622_lociStitched	chr22	28791660	28829338	XBP1	CCDC117,CHEK2,HSCB	XBP1	305
9_test_peak_17072_lociStitched	chr17	81836375	81868702	P4HB,ARHGDIA	ANAPC11,FAM195B,ALYREF,GCGR,ARHGDIA,PCYT2,NPB,PPP1R27,SIRT7	P4HB	306
test_peak_30860	chr5	180000000	180000000	SQSTM1	LTC4S,MGAT4B,C5orf45,MIR1229	SQSTM1	307
6_test_peak_31943_lociStitched	chr6	45419446	45445764	RUNX2	SUPT3H	RUNX2	308
9_test_peak_12099_lociStitched	chr15	79952016	79991256	BCL2A1	ST20-MTHFS,ST20,ST20-AS1	BCL2A1	309
11_test_peak_30324_lociStitched	chr5	140000000	140000000	CXXC5		CXXC5	310
11_test_peak_8970_lociStitched	chr12	122000000	122000000	MORN3,ORAI1	TMEM120B,KDM2B	MORN3	311
13_test_peak_3949_lociStitched	chr10	11148022	11181121	CELF2	CELF2-AS2,CELF2	CELF2	312
1_test_peak_29233_lociStitched	chr4	103000000	103000000	LOC105377348,UBE2D3	CISD2,LOC105377348,LOC102723704,UBE2D3	UBE2D3	313
12_test_peak_4638_lociStitched	chr10	79068027	79113620	ZMIZ1	ZMIZ1-AS1	ZMIZ1	314
6_test_peak_14243_lociStitched	chr16	87845574	87868357	SLC7A5	MIR6775	SLC7A5	315
test_peak_22886	chr2	218000000	218000000	SLC11A1,CTDSP1	CATIP-AS2,MIR26B,CATIP,VIL1,CTDSP1,CATIP-AS1	CTDSP1	316
5_test_peak_1005_lociStitched	chr1	26531486	26556941	RPS6KA1,MIR1976		RPS6KA1	317
10_test_peak_19859_lociStitched	chr19	40796547	40834589	MIA-RAB4B,RAB4B,RAB4B-EGLN2,EGLN2	MIA,C19orf54,SNRPA,CYP2A7,CYP2A6	EGLN2	318
3_test_peak_32557_lociStitched	chr6	163000000	163000000	QKI,CAHM	QKI	CAHM	319
test_peak_1398	chr1	37473513	37480799	LINC01137,ZC3H12A,MIR6732	MIR5581,MEAF6	ZC3H12A	320
9_test_peak_34832_lociStitched	chr8	11853545	11880205	CTSB	FDFT1,CTSB	CTSB	321
16_test_peak_12057_lociStitched	chr15	78031889	78084650	TBC1D2B	SH2D7,TBC1D2B,LOC91450,CIB2	TBC1D2B	322
6_test_peak_17425_lociStitched	chr18	3593234	3607356	DLGAP1,DLGAP1-AS2,DLGAP1-AS1		DLGAP1-AS2	323
15_test_peak_3996_lociStitched	chr10	14548175	14589031	FAM107B	FAM107B	FAM107B	324
6_test_peak_16717_lociStitched	chr17	77121334	77146426	SEC14L1	MIR6516,SEC14L1,SCARNA16	SEC14L1	325
7_test_peak_27104_lociStitched	chr3	46088526	46111858			XCR1	326
13_test_peak_1048_lociStitched	chr1	27099099	27139103	SLC9A1		SLC9A1	327
6_test_peak_20589_lociStitched	chr19	55604142	55636182	ZNF784,ZNF865	ZNF580,EPN1,ZNF524,U2AF2,FIZ1,ZNF581,ZNF579,CCDC106	ZNF784	328
3_test_peak_11746_lociStitched	chr15	65787494	65805722	DENND4A	DENND4A	DENND4A	329
12_test_peak_34466_lociStitched	chr7	139000000	139000000	ZC3HAV1	TTC26	ZC3HAV1	330
6_test_peak_10601_lociStitched	chr14	77026434	77053194	IRF2BPL,LOC283575	CIPC,LOC102724190	LOC283575	331
6_test_peak_18298_lociStitched	chr19	3537087	3558736	C19orf71,MFSD12	HMG20B,MFSD12,TBXA2R,GIPC3,FZR1,DOHH,CACTIN-AS1	C19orf71	332
2_test_peak_24797_lociStitched	chr21	34882244	34891645	RUNX1		RUNX1	333
6_test_peak_20098_lociStitched	chr19	45505768	45522671	VASP	PPM1N,FOSB,RTN2	VASP	334
test_peak_20695	chr19	58553600	58560148	CHMP2A,MZF1-AS1,UBE2M	ZBTB45,TRIM28,CENPBD1P1,SLC27A5,MZF1,MIR6807	CHMP2A	335
7_test_peak_6487_lociStitched	chr11	65571563	65592924	SSSCA1,FAM89B,KCNK7,EHBP1L1	SCYL1,PCNXL3,SIPA1,LTBP3,MAP3K11,SSSCA1,SSSCA1-AS1,KCNK7,MIR4690	EHBP1L1	336
2_test_peak_28315_lociStitched	chr3	188000000	188000000	BCL6	BCL6,RTP2,LOC100131635	BCL6	337
12_test_peak_4666_lociStitched	chr10	79264161	79299221	ZMIZ1	PPIF	PPIF	338
10_test_peak_10773_lociStitched	chr14	92507146	92550088	RIN3		RIN3	339
9_test_peak_12262_lociStitched	chr15	90033616	90065865	ZNF710	IDH2,MIR3174	MIR3174	340
6_test_peak_19306_lociStitched	chr19	18155583	18182077	PIK3R2,IFI30	RAB3A,PIK3R2,PDE4C,MPV17L2	IFI30	341
7_test_peak_4212_lociStitched	chr10	43105074	43142131	RET,CSGALNACT2		CSGALNACT2	342
12_test_peak_26151_lociStitched	chr22	40950135	40969846	RBX1		RBX1	343
7_test_peak_9046_lociStitched	chr12	123000000	123000000	VPS37B,HIP1R	HIP1R	VPS37B	344
9_test_peak_27425_lociStitched	chr3	53232487	53256610	TKT		TKT	345
14_test_peak_17199_lociStitched	chr17	83072610	83125639	METRNL	B3GNTL1	METRNL	346
4_test_peak_2571_lociStitched	chr1	154000000	154000000	SLC39A1,DENND4B,CRTC2	MIR6737,RAB13,JTB,CREB3L4,RPS27,GATAD2B	DENND4B	347
7_test_peak_3741_lociStitched	chr1	236000000	236000000		LYST	LYST	348
6_test_peak_34126_lociStitched	chr7	101000000	101000000	GIGYF1,GNB2	TFR2,POP7,ZAN,EPO,ACTL6B	GIGYF1	349
12_test_peak_3516_lociStitched	chr1	227000000	227000000	ITPKB,ITPKB-IT1		ITPKB-IT1	350
6_test_peak_15110_lociStitched	chr17	17681317	17711483	RAI1	SMCR2	RAI1	351
13_test_peak_15382_lociStitched	chr17	29699520	29727918	SSH2		SSH2	352
2_test_peak_20526_lociStitched	chr19	53865555	53879937	MYADM	CACNG7,NLRP12,PRKCG	MYADM	353
8_test_peak_22321_lociStitched	chr2	127000000	127000000	GYPC	GYPC	GYPC	354
11_test_peak_18359_lociStitched	chr19	4359705	4390926	SH3GL1,MPND	CHAF1A,MPND,STAP2	SH3GL1	355
11_test_peak_35943_lociStitched	chr8_KI270816v1_alt	19532	69233	GSDMD,ZC3H3,NAPRT,MROH6		ZC3H3	356
8_test_peak_33101_lociStitched	chr7	1529929	1562921	TMEM184A,MAFK	PSMG3,PSMG3-AS1,INTS1	TMEM184A	357
3_test_peak_30456_lociStitched	chr5	150000000	150000000	LOC102546298	RPS14,NDST1	LOC102546298	358
5_test_peak_15341_lociStitched	chr17	28926337	28951600	PHF12,LOC101927018	FLOT2,DHRS13	PHF12	359
6_test_peak_3270_lociStitched	chr1	207000000	207000000	RASSF5	EIF2D	RASSF5	360
test_peak_25226	chr22	17767425	17774985	BID	MIR3198-1,LINC00528,BID	BID	361
10_test_peak_31215_lociStitched	chr6	14701585	14744735			LINC01108	362
17_test_peak_21904_lociStitched	chr2	87396585	87430851		LINC00152	LINC00152	363
3_test_peak_593_lociStitched	chr1	15829129	15838220	FLJ37453	SPEN,UQCRHL	SPEN	364
6_test_peak_10983_lociStitched	chr14	102000000	103000000	ANKRD9,TECPR2	MIR4309	ANKRD9	365
2_test_peak_34374_lociStitched	chr7	129000000	129000000		METTL2B	METTL2B	366
7_test_peak_26563_lociStitched	chr22	50293250	50318255	PLXNB2,DENND6B	PPP6R2,MAPK11,TUBGCP6,HDAC10,MAPK12	PLXNB2	367
2_test_peak_30887_lociStitched	chr5	181000000	181000000	MGAT1	HEIH,ZFP62,LINC00847,MGAT1	MGAT1	368
7_test_peak_13437_lociStitched	chr16	30168714	30206586	SULT1A4,CORO1A,BOLA2,SLX1A-SULT1A3,LOC388242,SLX1B,LOC606724	MAPK3,LOC613037	CORO1A	369
10_test_peak_33125_lociStitched	chr7	1986885	2037951	MAD1L1	MAD1L1	MAD1L1	370
14_test_peak_28652_lociStitched	chr4	1748551	1798465	FGFR3	SLBP,TACC3,TMEM129,FGFR3	FGFR3	371
1_test_peak_31334_lociStitched	chr6	24718675	24722169	C6orf62		C6orf62	372
4_test_peak_19892_lociStitched	chr19	41406749	41429235	B3GNT8,BCKDHA	ATP5SL,TMEM91,ERICH4,EXOSC5,B9D2	B3GNT8	373
13_test_peak_9164_lociStitched	chr12	125000000	125000000			SCARB1	374
1_test_peak_3786_lociStitched	chr1	245000000	245000000	HNRNPU	COX20,HNRNPU-AS1	HNRNPU	375
5_test_peak_19991_lociStitched	chr19	43673079	43702192		IRGC,PLAUR,CADM4	PLAUR	376
6_test_peak_13626_lociStitched	chr16	50664944	50694740	SNX20,LOC101927272	MIR3181,CYLD,NOD2	SNX20	377
7_test_peak_32346_lociStitched	chr6	137000000	137000000	IFNGR1	IL22RA2	IFNGR1	378
5_test_peak_24184_lociStitched	chr20	49809446	49832798	SLC9A8		SLC9A8	379
10_test_peak_31808_lociStitched	chr6	42010287	42045860	CCND3	TAF8,CCND3	CCND3	380
5_test_peak_30498_lociStitched	chr5	151000000	151000000	CCDC69	GM2A	CCDC69	381
11_test_peak_35010_lociStitched	chr8	27360348	27409464	PTK2B	MIR6842,TRIM35	MIR6842	382
2_test_peak_29726_lociStitched	chr5	42991227	43010848	FLJ32255	LOC153684,ANXA2R,LOC648987	FLJ32255	383
11_test_peak_21179_lociStitched	chr2	28594566	28628541	PLB1		PLB1	384
1_test_peak_22587_lociStitched	chr2	174000000	174000000	SP3		SP3	385
11_test_peak_7680_lociStitched	chr12	7933481	7991052	SLC2A3	SLC2A14,FOXJ2	SLC2A3	386
8_test_peak_20133_lociStitched	chr19	46600227	46622129	CALM3,PPP5D1,PTGIR	DACT3,DACT3-AS1,GNG8	CALM3	387
6_test_peak_23864_lociStitched	chr20	36588526	36615423	TGIF2,TGIF2-C20orf24,SLA2,C20orf24	TGIF2,MYL9,C20orf24,SLA2,DLGAP4-AS1	C20orf24	388
5_test_peak_37174_lociStitched	chr9	129000000	129000000	LINC00963		LINC00963	389
12_test_peak_16038_lociStitched	chr17	49722984	49757042	FAM117A	KAT7,SPOP,SLC35B1	FAM117A	390
6_test_peak_24878_lociStitched	chr21	38804866	38832949	ETS2	LINC00114,LOC101928398	ETS2	391
test_peak_17117	chr17	82225900	82232679	SLC16A3	SLC16A3,CSNK1D,MIR6787,CCDC57	SLC16A3	392
6_test_peak_28856_lociStitched	chr4	15653178	15675841	FBXL5	FAM200B,FBXL5,BST1	FBXL5	393
13_test_peak_13275_lociStitched	chr16	28136642	28167254	XPO6	XPO6	XPO6	394
11_test_peak_33041_lociStitched	chr7	900863	934975	ADAP1	GET4,CYP2W1,COX19	ADAP1	395
2_test_peak_32025_lociStitched	chr6	73518421	73524443	EEF1A1		EEF1A1	396
9_test_peak_33884_lociStitched	chr7	74757256	74790945	NCF1,GTF2I	LOC101926943	NCF1	397
5_test_peak_28638_lociStitched	chr4	1714525	1728503	TACC3,TMEM129	SLBP,FAM53A,TMEM129	TACC3	398
1_test_peak_9641_lociStitched	chr13	51451110	51454483	INTS6,INTS6-AS1	INTS6	INTS6	399
1_test_peak_13326_lociStitched	chr16	28822415	28825230	ATXN2L	SH2B1,ATXN2L,TUFM,MIR4721	ATXN2L	400
5_test_peak_21963_lociStitched	chr2	96144622	96164399	DUSP2	ASTL,ADRA2B,STARD7-AS1,STARD7	DUSP2	401
2_test_peak_36353_lociStitched	chr9	72356355	72366182	ZFAND5	ZFAND5	ZFAND5	402
2_test_peak_4960_lociStitched	chr10	102000000	102000000	NFKB2	RPARP-AS1,PSD,FBXL15,CUEDC2,MIR146B,NFKB2	NFKB2	403
4_test_peak_26361_lociStitched	chr22	45158053	45179733	NUP50-AS1,NUP50	KIAA0930,NUP50-AS1,MIR1249	NUP50	404
15_test_peak_5533_lociStitched	chr11	1906584	1949886	MRPL23,TNNT3,LINC01150	LSP1,TNNT3,MIR4298,H19,MIR7847,LINC01219,HOTS,MRPL23-AS1,MIR675	TNNT3	405
1_test_peak_29493_lociStitched	chr4	184000000	184000000	IRF2		IRF2	406
9_test_peak_21583_lociStitched	chr2	64819682	64866087	LOC101927438		LOC101927438	407
11_test_peak_19433_lociStitched	chr19	19444154	19490304	GATAD2A	NDUFA13,MIR640,CILP2,YJEFN3,TSSK6	GATAD2A	408
12_test_peak_28788_lociStitched	chr4	6886624	6918699	TBC1D14		TBC1D14	409
8_test_peak_11964_lociStitched	chr15	75104093	75132465			PPCDC	410
12_test_peak_24436_lociStitched	chr20	62648123	62686115	SLCO4A1,SLCO4A1-AS1	NTSR1	SLCO4A1-AS1	411
11_test_peak_23494_lociStitched	chr20	5056239	5091475		PCNA-AS1,SLC23A2,PCNA,CDS2,TMEM230	TMEM230	412
6_test_peak_20003_lociStitched	chr19	43764677	43785412	KCNN4	LYPD5,ZNF283,SMG9,IRGC	KCNN4	413
15_test_peak_28819_lociStitched	chr4	8182878	8229274	SH3TC1	HTRA3,ABLIM2	SH3TC1	414
5_test_peak_37773_lociStitched	chrUn_GL000220v1	148438	158900	MIR6724-1,RNA5-8S5,RNA18S5		MIR6724-1	415
8_test_peak_17888_lociStitched	chr19	488446	517242	MADCAM1,TPGS1	GZMM,CDC34,ODF3L2,SHC2	TPGS1	416
6_test_peak_25988_lociStitched	chr22	38162514	38194862	PLA2G6	PLA2G6,MAFF	PLA2G6	417
2_test_peak_11164_lociStitched	chr14	105000000	105000000	C14orf80,CRIP1	CRIP2,TMEM121	CRIP1	418
3_test_peak_5762_lociStitched	chr11	9252921	9274912	DENND5A	TMEM41B	DENND5A	419
9_test_peak_33850_lociStitched	chr7	74209331	74231272	LAT2	LAT2,MIR590,RFC2,EIF4H	LAT2	420
8_test_peak_14043_lociStitched	chr16	81446957	81483169	CMIP	CMIP	CMIP	421
3_test_peak_3671_lociStitched	chr1	235000000	235000000		LINC01132	LINC01132	422
1_test_peak_10073_lociStitched	chr14	34872937	34875578	BAZ1A	BAZ1A	BAZ1A	423
6_test_peak_5402_lociStitched	chr11	310165	331154	IFITM3,IFITM1	ATHL1,B4GALNT4,IFITM5,NLRP6,IFITM2	IFITM3	424
14_test_peak_15353_lociStitched	chr17	29114512	29156088	MYO18A	TIAF1,MYO18A	MYO18A	425
5_test_peak_33615_lociStitched	chr7	44614805	44641072	OGDH	DDX56,TMED4	OGDH	426
8_test_peak_17991_lociStitched	chr19	1080268	1107456	HMHA1,GPX4,POLR2E	ABCA7,SBNO2	POLR2E	427
3_test_peak_22862_lociStitched	chr2	218000000	218000000	PNKD,TMBIM1	AAMP,MIR6810,GPBAR1,PNKD,MIR6513	TMBIM1	428
10_test_peak_34221_lociStitched	chr7	102000000	103000000	RASA4B	POLR2J,ORAI2,ALKBH4,MIR4467,MIR5090,LRWD1,POLR2J3,SPDYE2B	RASA4B	429
3_test_peak_20292_lociStitched	chr19	48871213	48879653	PPP1R15A	NUCB1,PLEKHA4,TULP2,HSD17B14,NUCB1-AS1	PPP1R15A	430
5_test_peak_27178_lociStitched	chr3	48465439	48479243	SHISA5,ATRIP,TREX1	PLXNB1,TMA7,CCDC51,SHISA5	SHISA5	431
6_test_peak_842_lociStitched	chr1	23497440	23539686	LOC101928163,E2F2	ID3,ASAP3	LOC101928163	432
7_test_peak_12634_lociStitched	chr16	1300947	1331884	UBE2I	TSR3,UNKL,BAIAP3,UBE2I,GNPTG,TPSD1	UBE2I	433
13_test_peak_21082_lociStitched	chr2	25273003	25315696	DNMT3A	MIR1301,DNMT3A	MIR1301	434
8_test_peak_30476_lociStitched	chr5	151000000	151000000	SMIM3	DCTN4	SMIM3	435
3_test_peak_26628_lociStitched	chr22_KI270733v1_random	166876	173457	MIR3687-1,RNA18S5		MIR3687-1	436
5_test_peak_21995_lociStitched	chr2	96527021	96539915	ARID5A	NEURL3	ARID5A	437
5_test_peak_15984_lociStitched	chr17	48541024	48555745	HOXB3,HOXB2,HOXB-AS1	HOXB-AS3,HOXB1,MIR10A,HOXB6,HOXB4,HOXB5	HOXB2	438
5_test_peak_13353_lociStitched	chr16	29144902	29159812			RRN3P2	439
11_test_peak_9145_lociStitched	chr12	125000000	125000000	NCOR2		NCOR2	440
6_test_peak_3206_lociStitched	chr1	204000000	205000000	MDM4	MDM4,PIK3C2B	MDM4	441
test_peak_20180	chr19	47225749	47231920	MIR3190,BBC3,MIR3191	INAFM1,CCDC9,BBC3	MIR3191	442
7_test_peak_16816_lociStitched	chr17	78329399	78366211	LOC101928674,SOCS3	PGS1	SOCS3	443
5_test_peak_28555_lociStitched	chr4	680702	708491	MFSD7,MYL5,PCGF3	PDE6B,ATP5I	MFSD7	444
10_test_peak_4846_lociStitched	chr10	97353155	97377658	RRP12	FRAT1,PGAM1,RRP12,FRAT2	FRAT2	445
5_test_peak_26826_lociStitched	chr3	13403711	13421647	NUP210		NUP210	446
9_test_peak_6358_lociStitched	chr11	64322411	64354374	MIR7155,CCDC88B	RPS6KA4,BAD,GPR137,TRMT112,TEX40,ESRRA,KCNK4,MIR1237,PRDX5	CCDC88B	447
2_test_peak_13303_lociStitched	chr16	28487477	28498646	CLN3,APOBR	IL27,NUPR1,CLN3	CLN3	448
5_test_peak_2696_lociStitched	chr1	156000000	156000000	SEMA4A,LMNA	SEMA4A,SLC25A44,LMNA,MEX3A	SEMA4A	449
3_test_peak_14316_lociStitched	chr16	88633743	88653394	MVD,IL17C,CYBA	SNAI3-AS1,SNAI3	IL17C	450
test_peak_15845	chr17	44217444	44223013	UBTF	ASB16,TMUB2,SLC4A1,ATXN7L3,ASB16-AS1,MIR6782	UBTF	451
4_test_peak_28280_lociStitched	chr3	186000000	186000000	IGF2BP2	MIR548AQ,IGF2BP2	IGF2BP2	452
2_test_peak_29790_lociStitched	chr5	57172511	57179889	GPBP1	GPBP1	GPBP1	453
3_test_peak_20297_lociStitched	chr19	48960713	48968349	BAX,FTL,GYS1	DHDH,LHB,NUCB1-AS1,MIR6798,GYS1,RUVBL2,BAX	FTL	454
2_test_peak_33408_lociStitched	chr7	26194214	26202762	HNRNPA2B1,CBX3	NFE2L3	HNRNPA2B1	455
8_test_peak_26021_lociStitched	chr22	38733084	38761400	GTPBP1,SUN2	DNAL4,JOSD1	SUN2	456
1_test_peak_6663_lociStitched	chr11	68035956	68042313	TCIRG1,NDUFS8	ALDH3B1,TCIRG1,MIR4691,MIR6753,UNC93B1,MIR7113	TCIRG1	457
5_test_peak_5068_lociStitched	chr10	110000000	110000000	MXI1	MXI1	MXI1	458
10_test_peak_27129_lociStitched	chr3	46925887	46965033	CCDC12	PTH1R,NBEAL2,NRADDP	CCDC12	459
5_test_peak_20151_lociStitched	chr19	46715433	46735314	PRKD2,STRN4	PRKD2,MIR320E,FKRP,SLC1A5	PRKD2	460
2_test_peak_36339_lociStitched	chr9	70411855	70421386	KLF9		KLF9	461
7_test_peak_15433_lociStitched	chr17	30951839	30980940	ADAP2,RNF135,DPRXP4	TEFM	RNF135	462
5_test_peak_8491_lociStitched	chr12	92123997	92145963	C12orf79,BTG1	C12orf79	C12orf79	463
2_test_peak_26171_lociStitched	chr22	41410282	41415181		TEF,TOB2	TEF	464
7_test_peak_35723_lociStitched	chr8	141000000	141000000		LINC01300,SLC45A4	SLC45A4	465
test_peak_6349	chr11	64237217	64242478	FKBP2,VEGFB	BAD,DNAJC4,NUDT22,PLCB3,TRPT1,FERMT3,KCNK4,GPR137,VEGFB,PPP1R14B	FKBP2	466
6_test_peak_19587_lociStitched	chr19	34996137	35015707	GRAMD1A	GRAMD1A,HPN,SCN1B,ZNF792	GRAMD1A	467
6_test_peak_20349_lociStitched	chr19	49637976	49662973	RRAS,IRF3,SCAF1	IRF3,CPT1C,MIR5088,BCL2L12,PRR12,PRMT1,ADM5	SCAF1	468
3_test_peak_32476_lociStitched	chr6	157000000	157000000	MIR4466,ARID1B		MIR4466	469
13_test_peak_19358_lociStitched	chr19	18468696	18519794	ELL	KXD1,ISYNA1,SSBP4,FKBP8	ELL	470
8_test_peak_7174_lociStitched	chr11	118000000	118000000	IL10RA	TMPRSS13,IL10RA	IL10RA	471
2_test_peak_23286_lociStitched	chr2	241000000	241000000	SEPT2,HDLBP	SEPT2,FARP2,HDLBP	2021-09-02	472
3_test_peak_4035_lociStitched	chr10	17215137	17231523	VIM-AS1,VIM	TRDMT1	VIM-AS1	473
4_test_peak_14255_lociStitched	chr16	87945281	87957484	BANP	BANP,CA5A	BANP	474
8_test_peak_2315_lociStitched	chr1	146000000	146000000	TXNIP,POLR3GL	LOC101928979,LIX1L,RNVU1-6,HFE2,ANKRD34A	TXNIP	475
11_test_peak_15243_lociStitched	chr17	21123906	21153735	DHRS7B	LINC01563	DHRS7B	476
6_test_peak_31772_lociStitched	chr6	41181941	41203227	TREML2	TREML5P,TREM2,TREML4,TREML3P,TREML1	TREML2	477
7_test_peak_22866_lociStitched	chr2	218000000	218000000	PNKD,CATIP-AS2	AAMP,GPBAR1,MIR6810,CATIP,SLC11A1,MIR6513,TMBIM1,CATIP-AS1	PNKD	478
3_test_peak_2527_lociStitched	chr1	152000000	152000000	S100A11	LOC100131107,TCHHL1,NBPF18P,S100A10	S100A11	479
8_test_peak_38339_lociStitched	chrX	130000000	130000000	SASH3,XPNPEP2		SASH3	480
test_peak_33427	chr7	27154039	27162518	HOXA7,HOXA-AS3,HOXA10-HOXA9,HOXA9	HOXA10,HOXA11,HOXA10-AS,MIR196B,HOTTIP,HOXA-AS2,HOXA3,HOXA5,HOXA4,HOXA13,HOXA6,HOXA11-AS	HOXA7	481
11_test_peak_16485_lociStitched	chr17	74442798	74482599	GPRC5C,CD300A	CD300LB	CD300A	482
8_test_peak_8662_lociStitched	chr12	109000000	109000000	MIR4496,SELPLG	TMEM119	SELPLG	483
17_test_peak_10862_lociStitched	chr14	99230929	99275026	BCL11B	BCL11B	BCL11B	484
3_test_peak_6454_lociStitched	chr11	65376163	65389405	SLC25A45,FRMD8	FRMD8,DPF2,TIGD3,SLC25A45,NEAT1	SLC25A45	485
6_test_peak_16982_lociStitched	chr17	81148829	81182413	AATK-AS1,AATK	MIR3065,CEP131,MIR1250,AATK,MIR657,MIR338	AATK-AS1	486
10_test_peak_30152_lociStitched	chr5	131000000	131000000	CDC42SE2	CDC42SE2	CDC42SE2	487
10_test_peak_26474_lociStitched	chr22	46654087	46695923	CERK,GRAMD4		GRAMD4	488
4_test_peak_1430_lociStitched	chr1	37995965	38010037	FHL3	UTP11L,INPP5B,POU3F1,SF3A3	FHL3	489
10_test_peak_36206_lociStitched	chr9	36140046	36166676	GLIPR2	CCIN,CLTA,GLIPR2	CCIN	490
6_test_peak_30743_lociStitched	chr5	177000000	177000000	UIMC1	ZNF346	UIMC1	491
2_test_peak_22757_lociStitched	chr2	201000000	201000000	CLK1	CLK1,RNU6-31P,PPIL3,BZW1,NIF3L1,LOC101927795	CLK1	492
2_test_peak_24211_lociStitched	chr20	50186843	50195249	CEBPB,CEBPB-AS1	LINC01273,TMEM189-UBE2V1	CEBPB	493
14_test_peak_24898_lociStitched	chr21	38979232	39017018		LOC400867,LOC101928435	LOC101928435	494
6_test_peak_21269_lociStitched	chr2	37615862	37654619	CDC42EP3	CDC42EP3	CDC42EP3	495
1_test_peak_10996_lociStitched	chr14	103000000	103000000	RCOR1		RCOR1	496
6_test_peak_31231_lociStitched	chr6	14897593	14924696			JARID2	497
9_test_peak_273_lociStitched	chr1	3510087	3549224	MEGF6	MIR551A	MIR551A	498
4_test_peak_24361_lociStitched	chr20	59002060	59021995	CTSZ,TUBB1	PRELID3B,NELFCD,ATP5E	CTSZ	499
13_test_peak_6898_lociStitched	chr11	75314036	75350033	ARRB1,MIR326	RPS3,ARRB1	MIR326	500
11_test_peak_31040_lociStitched	chr6	6686854	6726402			LY86-AS1	501
10_test_peak_26290_lociStitched	chr22	43146016	43167778	TSPO,TTLL12	BIK,MCAT	TSPO	502
6_test_peak_18651_lociStitched	chr19	8557652	8578010	MYO1F	ZNF414,ADAMTS10	MYO1F	503
6_test_peak_19064_lociStitched	chr19	15316743	15334756		AKAP8,BRD4	BRD4	504
7_test_peak_4999_lociStitched	chr10	103000000	103000000	NT5C2	RPEL1,NT5C2	NT5C2	505
7_test_peak_27373_lociStitched	chr3	52231747	52254191	PPM1M,TWF2	ALAS1,WDR82,TLR9,MIR135A1,GLYCTK-AS1,MIRLET7G,GLYCTK	PPM1M	506
12_test_peak_1449_lociStitched	chr1	39192059	39231606	MACF1		MACF1	507
8_test_peak_35806_lociStitched	chr8	143000000	143000000	RHPN1	MAFA,TOP1MT,RHPN1-AS1,MAFA-AS1	RHPN1	508
8_test_peak_28804_lociStitched	chr4	7634707	7656191	SORCS2		AFAP1-AS1	509
4_test_peak_1174_lociStitched	chr1	28883058	28898930	EPB41	EPB41	EPB41	510
7_test_peak_19160_lociStitched	chr19	16442598	16462396	EPS15L1	EPS15L1,CALR3,C19orf44	EPS15L1	511
7_test_peak_21357_lociStitched	chr2	43125056	43143147			ZFP36L2	512
11_test_peak_21483_lociStitched	chr2	54557634	54603487	SPTBN1	RPL23AP32	SPTBN1	513
10_test_peak_37860_lociStitched	chrX	12949769	12982701	TMSB4X	TLR8-AS1,TLR8	TMSB4X	514
3_test_peak_773_lociStitched	chr1	21284896	21297369	ECE1,LOC100506801	ECE1	ECE1	515
1_test_peak_4331_lociStitched	chr10	50621888	50625873	SGMS1,SGMS1-AS1		SGMS1	516
test_peak_8985	chr12	122000000	122000000	RHOF	LINC01089,SETD1B	RHOF	517
5_test_peak_2489_lociStitched	chr1	151000000	151000000	ZNF687	PSMD4,PI4KB	ZNF687	518
7_test_peak_18388_lociStitched	chr19	4540232	4567066	SEMA6B	PLIN4,PLIN5,LRG1	SEMA6B	519
7_test_peak_37980_lociStitched	chrX	40146180	40180105	BCOR	BCOR	BCOR	520
2_test_peak_22914_lociStitched	chr2	219000000	219000000	FAM134A,CNPPD1	NHEJ1,SLC23A3,ATG9A,ZFAND2B,ANKZF1,ABCB6	FAM134A	521
test_peak_3172	chr1	203000000	203000000	BTG2,LINC01136	LINC01353,FMOD	BTG2	522
11_test_peak_5945_lociStitched	chr11	34416353	34448357	CAT		CAT	523
1_test_peak_36648_lociStitched	chr9	97982390	97985689	ANP32B	HEMGN	ANP32B	524
13_test_peak_16094_lociStitched	chr17	50904628	50950815		TOB1-AS1,TOB1	TOB1	525
4_test_peak_21687_lociStitched	chr2	69974625	69989716	PCBP1-AS1	ASPRV1	ASPRV1	526
6_test_peak_3666_lociStitched	chr1	235000000	235000000	LINC01132		LINC01132	527
11_test_peak_4642_lociStitched	chr10	79129374	79160523	ZMIZ1		ZMIZ1	528
3_test_peak_37166_lociStitched	chr9	129000000	129000000			LINC01503	529
2_test_peak_36687_lociStitched	chr9	99818526	99824629	NR4A3,LOC101928438		NR4A3	530
7_test_peak_17894_lociStitched	chr19	555396	577626	BSG	GZMM,CDC34,BSG,TPGS1,HCN2	BSG	531
1_test_peak_36132_lociStitched	chr9	33288022	33292051	NFX1	SPINK4,CHMP5,BAG1	NFX1	532
3_test_peak_34557_lociStitched	chr7	143000000	143000000	ZYX,MIR6892	FAM131B,EPHA1-AS1,EPHA1	ZYX	533
1_test_peak_30409_lociStitched	chr5	143000000	143000000	NR3C1	NR3C1	NR3C1	534
5_test_peak_20839_lociStitched	chr1_KI270762v1_alt	96764	109794	TNFRSF14,LOC115110		TNFRSF14	535
2_test_peak_29109_lociStitched	chr4	77818177	77823121	CNOT6L	MRPL1	CNOT6L	536
3_test_peak_13025_lociStitched	chr16	11782695	11801016	ZC3H7A	BCAR4,TXNDC11	ZC3H7A	537
7_test_peak_25432_lociStitched	chr22	21935687	21951067	PPM1F	TOP3B	PPM1F	538
13_test_peak_22401_lociStitched	chr2	136000000	136000000	DARS-AS1	DARS	DARS	539
7_test_peak_8153_lociStitched	chr12	53365313	53385392	SP1	SP7,AAAS,AMHR2	SP1	540
5_test_peak_24807_lociStitched	chr21	35025471	35051395	RUNX1,RUNX1-IT1		RUNX1-IT1	541
6_test_peak_25763_lociStitched	chr22	31614974	31640265	SFI1,PISD,MIR7109		PISD	542
test_peak_26408	chr22	46049642	46057031	PRR34,PRR34-AS1	MIR3619,LINC00899,LOC730668,MIRLET7BHG	PRR34-AS1	543
4_test_peak_25750_lociStitched	chr22	31278201	31292560	LIMK2,PIK3IP1	PIK3IP1-AS1	PIK3IP1	544
11_test_peak_11908_lociStitched	chr15	74385304	74429871	SEMA7A,MIR6881	UBL7-AS1,CYP11A1,UBL7,LOC729739	MIR6881	545
8_test_peak_196_lociStitched	chr1	2411698	2446944	PEX10	RER1,PLCH2,MORN1	PEX10	546
12_test_peak_19144_lociStitched	chr19	16355619	16384249	EPS15L1	KLF2	KLF2	547
9_test_peak_37329_lociStitched	chr9	133000000	133000000	GFI1B	GTF3C5,TSC1,MIR548AW,MIR6877	GFI1B	548
7_test_peak_33225_lociStitched	chr7	4711181	4749120	FOXK1	AP5Z1,MIR4656	AP5Z1	549
5_test_peak_9087_lociStitched	chr12	123000000	123000000	RILPL2	SETD8,SNRNP35	RILPL2	550
9_test_peak_38165_lociStitched	chrX	65987102	66022434	MIR223,VSIG4	VSIG4	MIR223	551
3_test_peak_210_lociStitched	chr1	2545652	2557850	TNFRSF14,LOC115110	PANK4,HES5,LOC100996583,FAM213B	TNFRSF14	552
5_test_peak_6665_lociStitched	chr11	68118890	68147422	CHKA		CHKA	553
2_test_peak_35648_lociStitched	chr8	134000000	134000000	ST3GAL1	ST3GAL1	ST3GAL1	554
4_test_peak_26095_lociStitched	chr22	39518897	39529305	ATF4,RPS19BP1	CACNA1I,MIEF1,MGAT3-AS1,MGAT3,RPS19BP1	ATF4	555
5_test_peak_31622_lociStitched	chr6	35717274	35733301	LOC285847,FKBP5	CLPSL2,FKBP5,ARMC12,CLPSL1	FKBP5	556
9_test_peak_23379_lociStitched	chr20	1802690	1841490		LOC100289473	LOC100289473	557
1_test_peak_23388_lociStitched	chr20	2101531	2104348	STK35		STK35	558
9_test_peak_9470_lociStitched	chr13	40981849	41019378	ELF1	WBP4	ELF1	559
11_test_peak_23707_lociStitched	chr20	32056317	32087133	HCK	CCM2L,TM9SF4,HCK	HCK	560
7_test_peak_31061_lociStitched	chr6	6856592	6893340			RREB1	561
2_test_peak_11844_lociStitched	chr15	70095140	70101106	TLE3	MIR629,TLE3	TLE3	562
6_test_peak_38076_lociStitched	chrX	48936378	48962831	OTUD5,KCND1	PIM2,SLC35A2,PQBP1,GRIPAP1,TIMM17B	OTUD5	563
2_test_peak_12348_lociStitched	chr15	92878684	92885383	LINC01578	CHD2,MIR3175	LINC01578	564
15_test_peak_18762_lociStitched	chr19	10730727	10766661	DNM2	DNM2,MIR4748,QTRT1,MIR638	MIR638	565
6_test_peak_5484_lociStitched	chr11	1296938	1318937	TOLLIP,TOLLIP-AS1	MIR6744	TOLLIP	566
7_test_peak_2457_lociStitched	chr1	151000000	151000000	ENSA	ADAMTSL4-AS1,MCL1,ENSA	ENSA	567
5_test_peak_514_lociStitched	chr1	11960285	11987160	PLOD1,MFN2	KIAA2013,MIIP,MIR6729	MFN2	568
10_test_peak_28425_lociStitched	chr3	196000000	196000000	LINC00885	TFRC	LINC00885	569
7_test_peak_16870_lociStitched	chr17	78910240	78934685	TIMP2	CEP295NL,LGALS3BP	TIMP2	570
4_test_peak_424_lociStitched	chr1	9628428	9655311	PIK3CD-AS1,PIK3CD	TMEM201,PIK3CD-AS2	PIK3CD	571
test_peak_26990	chr3	38163471	38166769	OXSR1	MYD88,ACAA1	OXSR1	572
9_test_peak_31714_lociStitched	chr6	37161515	37189654	PIM1		PIM1	573
2_test_peak_25783_lociStitched	chr22	35299228	35308733	TOM1	HMGXB4,TOM1,MIR6069,MIR3909	TOM1	574
2_test_peak_13470_lociStitched	chr16	30656895	30661486	FBRS	ZNF689,SRCAP,PRR14,SNORA30,LOC730183	FBRS	575
5_test_peak_19021_lociStitched	chr19	14505748	14523888	DNAJB1	PTGER1,MIR639,GIPC1,NDUFB7,TECR	DNAJB1	576
1_test_peak_5384_lociStitched	chr11	206411	209793	BET1L,RIC8A,MIR6743	SCGB1C1,ODF3,SIRT3,PSMD13,BET1L	RIC8A	577
test_peak_7662	chr12	6950464	6960457	PTPN6	MIR141,ENO2,MIR200C,SCARNA12,PHB2,RNU7-1,LRRC23,C12orf57,ATN1,EMG1	PTPN6	578
11_test_peak_8612_lociStitched	chr12	105000000	105000000	CHST11		MIR3922	579
4_test_peak_7038_lociStitched	chr11	94543442	94559346	FUT4	C11orf97,MRE11A,PIWIL4,ANKRD49	FUT4	580
5_test_peak_15857_lociStitched	chr17	44314764	44340142	RUNDC3A,SLC25A39	SLC25A39,SLC4A1,ITGA2B,FAM171A2,GRN,RUNDC3A-AS1	SLC25A39	581
1_test_peak_23845_lociStitched	chr20	35740675	35744772	RBM39	PHF20,RBM39,ROMO1,NFS1	RBM39	582
7_test_peak_19827_lociStitched	chr19	40570152	40587010	SHKBP1,SPTBN4	LTBP4,SPTBN4	SHKBP1	583
7_test_peak_36530_lociStitched	chr9	91407908	91423752	NFIL3	AUH	NFIL3	584
9_test_peak_36562_lociStitched	chr9	93024137	93043845	FGD3	LOC101927954,SUSD3	LOC101927954	585
4_test_peak_818_lociStitched	chr1	22018486	22041526	LOC101928043,LINC00339	CDC42,CELA3A,CELA3B,LINC00339	LOC101928043	586
1_test_peak_11287_lociStitched	chr15	31324757	31329775	KLF13		KLF13	587
9_test_peak_4274_lociStitched	chr10	46076028	46107085		AGAP7P,MSMB,NCOA4	AGAP7P	588
4_test_peak_23510_lociStitched	chr20	5605385	5613698	GPCPD1		GPCPD1	589
5_test_peak_3719_lociStitched	chr1	235000000	235000000	LINC01348	SNORA14B,TOMM20	LINC01348	590
3_test_peak_17845_lociStitched	chr18	79393670	79407258	NFATC1	NFATC1	NFATC1	591
9_test_peak_1131_lociStitched	chr1	28110668	28139988		PTAFR,EYA3	EYA3	592
4_test_peak_17912_lociStitched	chr19	679518	703983	FSTL3,PRSS57	POLRMT,RNF126,FGF22,PALM,MISP	PRSS57	593
3_test_peak_17803_lociStitched	chr18	76490596	76504083	C18orf65,ZNF516	LINC00908	C18orf65	594
6_test_peak_8200_lociStitched	chr12	54403222	54419780	LOC102724050,ITGA5	GPR84,LOC102724050,ZNF385A	ITGA5	595
10_test_peak_35968_lociStitched	chr8_KI270819v1_alt	58091	90923				596
10_test_peak_1484_lociStitched	chr1	40038404	40065865	CAP1	PPT1	CAP1	597
9_test_peak_6682_lociStitched	chr11	68825776	68855864	CPT1A	IGHMBP2,MRPL21	CPT1A	598
1_test_peak_38333_lociStitched	chrX	124000000	124000000	STAG2,LOC101928402	STAG2	STAG2	599
14_test_peak_6084_lociStitched	chr11	47987637	48033833	PTPRJ		PTPRJ	600
12_test_peak_16804_lociStitched	chr17	78240010	78292754	TMEM235,LOC100996291	TMEM235,BIRC5	LOC100996291	601
test_peak_18953	chr19	13845853	13848517		NANOS3,LOC284454,MIR23A,MIR27A,MIR24-2,MIR181D,MIR181C	MIR23A	602
8_test_peak_10592_lociStitched	chr14	76938521	76963584			IRF2BPL	603
test_peak_15842	chr17	44197326	44201049	ATXN7L3	ASB16,UBTF,TMUB2,ATXN7L3,ASB16-AS1,MIR6782	ATXN7L3	604
4_test_peak_22762_lociStitched	chr2	201000000	201000000	CFLAR	CFLAR,CFLAR-AS1,FAM126B,NDUFB3	CFLAR	605
1_test_peak_28024_lociStitched	chr3	150000000	150000000	TSC22D2	TSC22D2	TSC22D2	606
3_test_peak_36171_lociStitched	chr9	35107403	35116474	FAM214B	FANCG,PIGO,VCP,UNC13B,STOML2	FAM214B	607
7_test_peak_18747_lociStitched	chr19	10592219	10617137	SLC44A2	ILF3-AS1,AP1M2,CDKN2D,ILF3,ATG4D,SLC44A2,MIR1238,KRI1	SLC44A2	608
test_peak_18157	chr19	2269011	2272322	OAZ1	SF3A2,PLEKHJ1,C19orf35,MIR1227,MIR6789,AMH,JSRP1,MIR4321,LINGO3	OAZ1	609
7_test_peak_4988_lociStitched	chr10	103000000	103000000	WBP1L	AS3MT,CYP17A1,BORCS7	WBP1L	610
1_test_peak_32391_lociStitched	chr6	143000000	143000000	HIVEP2		HIVEP2	611
2_test_peak_27938_lociStitched	chr3	137000000	137000000	STAG1		STAG1	612
5_test_peak_18909_lociStitched	chr19	13009831	13023613	NFIX	NFIX,DAND5	NFIX	613
1_test_peak_8633_lociStitched	chr12	106000000	106000000	CKAP4		CKAP4	614
6_test_peak_4858_lociStitched	chr10	97405404	97429482	PGAM1	ZDHHC16,RRP12,EXOSC1	PGAM1	615
2_test_peak_18442_lociStitched	chr19	5621513	5628418	SAFB,SAFB2	SAFB	SAFB	616
6_test_peak_5466_lociStitched	chr11	895256	922269	CHID1	AP2A2,CHID1	CHID1	617
10_test_peak_24447_lociStitched	chr20	62725526	62746507	NTSR1	MRGBP,LINC00659	NTSR1	618
5_test_peak_27470_lociStitched	chr3	58332369	58357388	PXK	RPP14,PXK	PXK	619
test_peak_989	chr1	26282593	26292358	UBXN11	UBXN11,CEP85,SH3BGRL3,CD52	SH3BGRL3	620
3_test_peak_1339_lociStitched	chr1	35800545	35811939	AGO4	CLSPN	AGO4	621
2_test_peak_1712_lociStitched	chr1	50967937	50979362	CDKN2C	FAF1	CDKN2C	622
10_test_peak_16571_lociStitched	chr17	75294529	75326399	GRB2	LOC100287042,MRPS7,MIF4GD,SLC25A19,GGA3	SLC25A19	623
1_test_peak_1674_lociStitched	chr1	46300729	46304230	UQCRH,LRRC41	NSUN4	LRRC41	624
5_test_peak_13557_lociStitched	chr16	31868819	31880510	ZNF267	ZNF267	ZNF267	625
3_test_peak_24640_lociStitched	chr21	8388131	8390912	RNA28S5,LOC100507412,MIR6724-1	RNA45S5	LOC100507412	626
2_test_peak_30174_lociStitched	chr5	132000000	132000000	SLC22A4	PDLIM4	SLC22A4	627
9_test_peak_22254_lociStitched	chr2	113000000	113000000	PSD4	IL1RN,PAX8-AS1	PSD4	628
8_test_peak_36539_lociStitched	chr9	92734991	92775470	BICD2	BICD2,ANKRD19P	BICD2	629
5_test_peak_33083_lociStitched	chr7	1454405	1469849	MICALL2	INTS1	MICALL2	630
4_test_peak_22810_lociStitched	chr2	208000000	208000000	METTL21A		METTL21A	631
5_test_peak_19096_lociStitched	chr19	16069760	16087091	TPM4	LINC00905,HSH2D,RAB8A	TPM4	632
7_test_peak_19623_lociStitched	chr19	35430579	35461724	FFAR2	KRTDAP,LINC01531,DMKN	FFAR2	633
8_test_peak_2186_lociStitched	chr1	117000000	117000000	CD58	LOC101929023,MIR548AC	LOC101929023	634
12_test_peak_33686_lociStitched	chr7	50335918	50363762	IKZF1	IKZF1	IKZF1	635
5_test_peak_8275_lociStitched	chr12	56680414	56701815	PTGES3	NACA,ATP5B,SNORD59B,BAZ2A,SNORD59A	PTGES3	636
7_test_peak_1055_lociStitched	chr1	27339538	27370778	SYTL1,MAP3K6,FCN3	TMEM222,ACTG1P20,MAP3K6,GPR3,CD164L2,RNU6-48P	MAP3K6	637
3_test_peak_7298_lociStitched	chr11	123000000	123000000	HSPA8	SNORD14E,LOC341056,SNORD14C,SNORD14D,HSPA8	HSPA8	638
5_test_peak_16854_lociStitched	chr17	78774430	78785804	CYTH1		CYTH1	639
test_peak_19109	chr19	16139221	16149989	HSH2D	FAM32A,AP1M1,RAB8A,CIB3	HSH2D	640
11_test_peak_28161_lociStitched	chr3	172000000	172000000	FNDC3B		FNDC3B	641
5_test_peak_12443_lociStitched	chr15_KI270849v1_alt	33651	59857	TRIM69,LOC100419583,B2M		B2M	642
6_test_peak_20358_lociStitched	chr19	49761246	49782628	AP2A1,TSKS	MIR6800,MED25,MIR6799,AP2A1,FUZ	AP2A1	643
10_test_peak_20982_lociStitched	chr2	10325511	10380583	HPCAL1		HPCAL1	644
test_peak_17946	chr19	906423	912056	R3HDM4	CFD,ARID3A,KISS1R,MED16	R3HDM4	645
8_test_peak_14744_lociStitched	chr17	3943707	3973410	ATP2A3	ATP2A3,P2RX1	ATP2A3	646
3_test_peak_2820_lociStitched	chr1	161000000	161000000	PVRL4,ARHGAP30	DEDD,KLHDC9,ARHGAP30,USF1,NIT1,TSTD1,PFDN2,F11R	ARHGAP30	647
12_test_peak_30259_lociStitched	chr5	135000000	135000000	H2AFY	H2AFY	H2AFY	648
1_test_peak_10905_lociStitched	chr14	100000000	100000000	YY1	MIR6764	YY1	649
4_test_peak_27853_lociStitched	chr3	129000000	129000000		HMCES,COPG1,CNBP,MIR6826	COPG1	650
7_test_peak_37507_lociStitched	chr9	136000000	136000000	NACC2		NACC2	651
6_test_peak_33273_lociStitched	chr7	5553350	5575423		FSCN1,FBXL18,LOC221946,ACTB	FSCN1	652
4_test_peak_16916_lociStitched	chr17	80253735	80265047	RNF213	SLC26A11,SGSH	RNF213	653
test_peak_17113	chr17	82215734	82220269		SLC16A3,MIR6787,CCDC57	CCDC57	654
7_test_peak_1775_lociStitched	chr1	54375647	54409058	SSBP3		SSBP3	655
1_test_peak_26889_lociStitched	chr3	18423016	18426429	SATB1	SATB1-AS1	SATB1	656
3_test_peak_1274_lociStitched	chr1	32334293	32352381	MARCKSL1	TSSK3,BSDC1,HDAC1,FAM229A	MARCKSL1	657
7_test_peak_16600_lociStitched	chr17	75626489	75653244	RECQL5,SMIM6,SMIM5,MYO15B	SAP30BP	SMIM5	658
5_test_peak_11977_lociStitched	chr15	75195318	75215968	C15orf39	GOLGA6C	C15orf39	659
6_test_peak_6811_lociStitched	chr11	73185448	73221712	P2RY2	FCHSD2,P2RY6,P2RY2	P2RY2	660
5_test_peak_2339_lociStitched	chr1	146000000	146000000	RNVU1-18		NUDT4P1	661
4_test_peak_1011_lociStitched	chr1	26619458	26648820		ARID1A	ARID1A	662
4_test_peak_6656_lociStitched	chr11	67997437	68019536	UNC93B1,ALDH3B1	ALDH3B1,NDUFS8,TCIRG1,MIR4691,MIR6753,MIR7113	ALDH3B1	663
8_test_peak_12121_lociStitched	chr15	81286832	81315404	IL16,STARD5	TMC3-AS1	IL16	664
5_test_peak_21690_lociStitched	chr2	70018446	70048615	PCBP1-AS1	PCBP1	PCBP1-AS1	665
1_test_peak_2421_lociStitched	chr1	150000000	150000000	HIST2H2AB,HIST2H2AC,HIST2H2BE	BOLA1,MTMR11,HIST2H2AA3,HIST2H2BC,HIST2H3A,SV2A,HIST2H2AA4,SF3B4,HIST2H3C	HIST2H2AC	666
6_test_peak_16495_lociStitched	chr17	74512055	74529642	CD300LB	CD300A,CD300C	CD300LB	667
4_test_peak_15813_lociStitched	chr17	43359549	43370087	LINC00910	ARL4D	LINC00910	668
6_test_peak_31641_lociStitched	chr6	36114161	36128375		MAPK13	MAPK13	669
5_test_peak_25317_lociStitched	chr22	20014327	20029733	ARVCF,TANGO2	TANGO2,MIR185	TANGO2	670
10_test_peak_37691_lociStitched	chr9	137000000	137000000	NRARP,EXD3	FAM166A,NELFB,TOR4A,C9orf173-AS1,C9orf173	NRARP	671
4_test_peak_4139_lociStitched	chr10	30418213	30437134	MAP3K8	MIR7162,GOLGA2P6	MAP3K8	672
7_test_peak_6143_lociStitched	chr11	59262528	59284561		MPEG1	MPEG1	673
7_test_peak_26370_lociStitched	chr22	45222262	45237404	KIAA0930	UPK3A,KIAA0930,MIR1249	KIAA0930	674
6_test_peak_28599_lociStitched	chr4	1200296	1219774	LOC100130872,CTBP1-AS,SPON2,CTBP1	CTBP1,SPON2,CTBP1-AS2	CTBP1-AS	675
2_test_peak_6591_lociStitched	chr11	67117638	67122561	KDM2A	KDM2A	KDM2A	676
2_test_peak_11239_lociStitched	chr15	22656873	22667252	WHAMMP3	GOLGA8IP	WHAMMP3	677
8_test_peak_37537_lociStitched	chr9	136000000	136000000	GPSM1,DKFZP434A062	GPSM1,CARD9,DNLZ,MGC50722	GPSM1	678
7_test_peak_8592_lociStitched	chr12	104000000	104000000	CHST11	CHST11	CHST11	679
7_test_peak_18566_lociStitched	chr19	7469924	7493788	PEX11G,ARHGEF18,LOC100128573	PNPLA6,ZNF358,C19orf45,MCOLN1	PEX11G	680
7_test_peak_17180_lociStitched	chr17	82858637	82889100	TBCD	ZNF750	ZNF750	681
6_test_peak_23034_lociStitched	chr2	232000000	232000000		PTMA,MIR1244-2	PTMA	682
6_test_peak_12316_lociStitched	chr15	90900553	90917787	MAN2A2	PRC1-AS1,FES,UNC45A,HDDC3,RCCD1,FURIN	MAN2A2	683
5_test_peak_6803_lociStitched	chr11	73140615	73158653	FCHSD2		FCHSD2	684
11_test_peak_21970_lociStitched	chr2	96224592	96261839	TMEM127,STARD7-AS1	CIAO1,SNRNP200,STARD7	TMEM127	685
2_test_peak_17752_lociStitched	chr18	62522148	62526995	ZCCHC2		ZCCHC2	686
8_test_peak_22594_lociStitched	chr2	174000000	174000000		SP3	SP3	687
13_test_peak_17392_lociStitched	chr18	2957681	2995660	LPIN2	LOC727896	LOC727896	688
4_test_peak_34918_lociStitched	chr8	22693746	22719718	PEBP4	BIN3,EGR3	EGR3	689
2_test_peak_5935_lociStitched	chr11	34044713	34053968	CAPRIN1		CAPRIN1	690
3_test_peak_35525_lociStitched	chr8	125000000	125000000	TRIB1		TRIB1	691
7_test_peak_24063_lociStitched	chr20	46350084	46366627	SLC35C2,ELMO2	ELMO2,CDH22,SLC35C2	SLC35C2	692
3_test_peak_19395_lociStitched	chr19	18966710	18985713		HOMER3,SUGP2,ARMC6,DDX49,COPE	HOMER3	693
6_test_peak_9940_lociStitched	chr14	22545969	22570084	DAD1	ABHD4	DAD1	694
4_test_peak_21723_lociStitched	chr2	71064151	71084532	NAGK	MCEE,OR7E91P,MPHOSPH10	NAGK	695
2_test_peak_3405_lociStitched	chr1	221000000	221000000	HLX,HLX-AS1	LINC01352	HLX	696
7_test_peak_22500_lociStitched	chr2	157000000	157000000	CYTIP		CYTIP	697
10_test_peak_7485_lociStitched	chr12	553425	593804	NINJ2,B4GALNT3	LOC100049716	NINJ2	698
2_test_peak_1965_lociStitched	chr1	92475872	92487201	GFI1		GFI1	699
7_test_peak_935_lociStitched	chr1	25266661	25286675	RHD	SYF2,RHD,RSRP1	RHD	700
8_test_peak_7188_lociStitched	chr11	118000000	118000000	MPZL3,AMICA1	MPZL3,MPZL2,SCN2B,AMICA1	AMICA1	701
8_test_peak_31134_lociStitched	chr6	11349676	11377304	NEDD9	NEDD9	NEDD9	702
4_test_peak_33413_lociStitched	chr7	26291655	26315363	SNX10	SNX10	SNX10	703
4_test_peak_38_lociStitched	chr1	1141830	1159110	LINC01342	TTLL10,C1orf159,TNFRSF18,MIR200A,MIR429,MIR200B	LINC01342	704
3_test_peak_34035_lociStitched	chr7	98280640	98288465	BRI3	TECPR1	BRI3	705
10_test_peak_13934_lociStitched	chr16	70677940	70704486	VAC14,MTSS1L		MTSS1L	706
1_test_peak_26173_lociStitched	chr22	41443995	41448523	TOB2	ACO2,PHF5A	TOB2	707
11_test_peak_7373_lociStitched	chr11	129000000	129000000	FLI1	FLI1,SENCR	SENCR	708
13_test_peak_7010_lociStitched	chr11	86139349	86180615			EED	709
2_test_peak_10064_lociStitched	chr14	34545829	34557314	RNVU1-18	EAPP	EAPP	710
8_test_peak_27962_lociStitched	chr3	139000000	139000000		LINC01391,FOXL2,FOXL2NB	LINC01391	711
1_test_peak_13226_lociStitched	chr16	24538926	24541602	RBBP6		RBBP6	712
9_test_peak_10266_lociStitched	chr14	61470341	61490923	PRKCH		LOC101927780	713
2_test_peak_17043_lociStitched	chr17	81510258	81520365	ACTG1	FSCN2,ACTG1,FAAP100,NPLOC4	ACTG1	714
3_test_peak_21516_lociStitched	chr2	60867424	60883562	LINC01185,REL	REL	LINC01185	715
4_test_peak_34298_lociStitched	chr7	106000000	106000000			NAMPT	716
6_test_peak_8726_lociStitched	chr12	111000000	111000000	PPTC7	TCTN1	PPTC7	717
7_test_peak_36878_lociStitched	chr9	121000000	121000000	STOM	STOM	STOM	718
6_test_peak_16829_lociStitched	chr17	78410999	78421593	PGS1	LOC101928674,PGS1	PGS1	719
2_test_peak_4844_lociStitched	chr10	97318047	97332303	FRAT1	ARHGAP19,FRAT2	FRAT1	720
9_test_peak_15113_lociStitched	chr17	17724142	17758397	RAI1	SMCR2,SMCR5,RAI1-AS1	RAI1-AS1	721
10_test_peak_25632_lociStitched	chr22	29195294	29226905	EMID1	EWSR1,RHBDD3,EMID1	EMID1	722
7_test_peak_17308_lociStitched	chr17_KI270861v1_alt	139858	161328	MIR22,WDR81,MIR22HG,TLCD2		TLCD2	723
2_test_peak_5436_lociStitched	chr11	746225	750719	TALDO1	PANO1,EPS8L2,LOC171391,SLC25A22,CEND1,PDDC1	TALDO1	724
3_test_peak_16289_lociStitched	chr17	63697529	63707399	STRADA,LOC729683,LIMD2	STRADA	LOC729683	725
7_test_peak_5326_lociStitched	chr10	133000000	133000000	INPP5A		INPP5A	726
6_test_peak_29413_lociStitched	chr4	154000000	154000000		TLR2	TLR2	727
9_test_peak_23398_lociStitched	chr20	2279984	2315764	TGM3		TGM3	728
11_test_peak_37695_lociStitched	chr9	137000000	137000000	EXD3	NOXA1,ENTPD8,NSMF,MIR7114	EXD3	729
4_test_peak_26691_lociStitched	chr3	4976852	4989280	BHLHE40-AS1,BHLHE40	BHLHE40-AS1	BHLHE40-AS1	730
5_test_peak_38089_lociStitched	chrX	49148526	49177691	PRICKLE3,PLP2,MAGIX	WDR45,SYP-AS1,GPKOW,SYP	MAGIX	731
2_test_peak_9805_lociStitched	chr13	111000000	111000000	ING1,CARS2	ING1	CARS2	732
9_test_peak_6039_lociStitched	chr11	46658942	46688664	ARHGAP1,ATG13	ZNF408,HARBI1,F2	ARHGAP1	733
6_test_peak_18676_lociStitched	chr19	9785058	9798675		PIN1,ZNF846,UBL5,FBXL12	ZNF846	734
1_test_peak_2480_lociStitched	chr1	151000000	151000000	MLLT11,CDC42SE1	CDC42SE1,PRUNE,C1orf56,BNIPL,GABPB2,FAM63A	CDC42SE1	735
1_test_peak_1844_lociStitched	chr1	65065576	65069347		MIR101-1,MIR3671	MIR101-1	736
11_test_peak_16171_lociStitched	chr17	58277903	58309920	BZRAP1,MPO	BZRAP1-AS1,MIR4736,MIR142,LPO,BZRAP1,SUPT4H1	MPO	737
5_test_peak_27350_lociStitched	chr3	52037606	52071358	DUSP7,LINC00696	RPL29	DUSP7	738
7_test_peak_12830_lociStitched	chr16	3048928	3087417	IL32,MMP25-AS1,MMP25	ZNF205,CLDN6,ZNF205-AS1,ZNF213,CCDC64B,TNFRSF12A,HCFC1R1,LOC100128770,ZNF213-AS1,CLDN9,LOC101929613,THOC6,ZSCAN10	IL32	739
5_test_peak_34160_lociStitched	chr7	101000000	101000000	CLDN15,FIS1	PLOD3,ZNHIT1,MOGAT3	CLDN15	740
4_test_peak_23239_lociStitched	chr2	241000000	241000000	GPR35	CAPN10-AS1,RNPEPL1,CAPN10	GPR35	741
5_test_peak_12217_lociStitched	chr15	89087532	89109315	ABHD2	ABHD2	ABHD2	742
9_test_peak_5923_lociStitched	chr11	33871942	33896352	LMO2	LMO2	LMO2	743
3_test_peak_3147_lociStitched	chr1	202000000	202000000	PTPN7	LGR6,PTPRVP,GPR37L1,ARL8A,PTPN7	PTPN7	744
8_test_peak_19918_lociStitched	chr19	41797847	41812364	CEACAM3	LYPD4,CEACAM6,DMRTC2,RPS19	CEACAM3	745
7_test_peak_6133_lociStitched	chr11	59207514	59225031	DTX4,MPEG1		MPEG1	746
1_test_peak_26018_lociStitched	chr22	38699687	38702455	JOSD1	CBY1,TOMM22,GTPBP1,FAM227A	JOSD1	747
6_test_peak_25460_lociStitched	chr22	22920197	22947287		MIR5571,IGLL5	IGLL5	748
1_test_peak_16055_lociStitched	chr17	50144984	50154531	PPP1R9B	SGCA,COL1A1,PDK2,HILS1,SAMD14	PPP1R9B	749
1_test_peak_32002_lociStitched	chr6	63571798	63574081	PTP4A1		PTP4A1	750
1_test_peak_11990_lociStitched	chr15	75452017	75456434	SIN3A	SIN3A	SIN3A	751
test_peak_24157	chr20	49276016	49279944	SNORD12C,ZFAS1,ZNFX1	ZFAS1,SNORD12B,SNORD12	ZFAS1	752
7_test_peak_36515_lociStitched	chr9	91186322	91209392			LOC100129316	753
4_test_peak_37224_lociStitched	chr9	130000000	130000000	FNBP1	GPR107	FNBP1	754
9_test_peak_30366_lociStitched	chr5	142000000	142000000	DIAPH1,HDAC3	RELL2,LOC100505658,DIAPH1,FCHSD1	DIAPH1	755
10_test_peak_24302_lociStitched	chr20	53902870	53936867		SUMO1P1	SUMO1P1	756
1_test_peak_2399_lociStitched	chr1	150000000	150000000	LINC00869	PPIAL4C,LINC00869	LINC00869	757
test_peak_30771	chr5	177000000	177000000	GRK6	F12,PRR7,DBN1,PRR7-AS1,PFN3,GRK6,SLC34A1	GRK6	758
9_test_peak_16931_lociStitched	chr17	80826100	80860501	RPTOR	LOC101928855	LOC101928855	759
7_test_peak_26330_lociStitched	chr22	44180080	44201224	PARVG		PARVG	760
2_test_peak_35430_lociStitched	chr8	103000000	103000000	KLF10		KLF10	761
test_peak_2418	chr1	150000000	150000000	HIST2H2AA4,HIST2H3A	HIST2H4B,HIST2H3D,HIST2H2AA3,HIST2H2BF,HIST2H3C,HIST2H2AB,HIST2H2BE,HIST2H2AC,HIST2H2BC	HIST2H2AA4	762
2_test_peak_4055_lociStitched	chr10	21516364	21528141	SKIDA1	MLLT10,CASC10,MIR1915	SKIDA1	763
1_test_peak_33797_lociStitched	chr7	73003709	73007030	STAG3L3,PMS2P7	LOC541473,SPDYE8P,LOC100101148,TRIM73,NSUN5P2	STAG3L3	764
1_test_peak_35095_lociStitched	chr8	38380196	38383876	WHSC1L1	LETM2	WHSC1L1	765
7_test_peak_20386_lociStitched	chr19	49890260	49918473	NUP62,IL4I1	IL4I1,MIR4751,AKT1S1,SIGLEC11,MIR4750,PTOV1-AS2,ATF5,PTOV1-AS1,PNKP,PTOV1,TBC1D17,NUP62,MIR4749	IL4I1	766
8_test_peak_16553_lociStitched	chr17	75093251	75126327	ARMC7,SLC16A5	NT5C,HN1,ATP5H,ARMC7,KCTD2	ARMC7	767
10_test_peak_12522_lociStitched	chr16	103707	123417	NPRL3	SNRNP25,HBM,HBZ,RHBDF1,MPG,NPRL3,HBA2	NPRL3	768
8_test_peak_34262_lociStitched	chr7	105000000	105000000		LHFPL3-AS2,LINC01004	LHFPL3-AS2	769
3_test_peak_15896_lociStitched	chr17	45143478	45151637	HEXIM1,ACBD4	MIR6784,HEXIM2,PLCD3,ACBD4	HEXIM1	770
1_test_peak_22809_lociStitched	chr2	208000000	208000000	CREB1		CREB1	771
3_test_peak_10092_lociStitched	chr14	35400229	35406064	NFKBIA		NFKBIA	772
8_test_peak_9134_lociStitched	chr12	124000000	125000000	NCOR2		NCOR2	773
4_test_peak_26513_lociStitched	chr22	49838591	49862889	ZBED4	BRD1	ZBED4	774
3_test_peak_11240_lociStitched	chr15	22710353	22718684		LOC283683,WHAMMP3	LOC283683	775
9_test_peak_18827_lociStitched	chr19	11562889	11585354	ACP5	ECSIT,ELOF1,ZNF627,CNN1,ACP5	ACP5	776
8_test_peak_37221_lociStitched	chr9	130000000	130000000	FNBP1		MIR6855	777
3_test_peak_33267_lociStitched	chr7	5526607	5539676	ACTB	FBXL18,LOC221946,MIR589	ACTB	778
3_test_peak_25566_lociStitched	chr22	24542176	24556486	GUCD1,SNRPD3	SNRPD3,ADORA2A-AS1,GGT1,GUCD1,LRRC75B,UPB1	GUCD1	779
1_test_peak_27722_lociStitched	chr3	123000000	123000000	DIRC2,HSPBAP1		HSPBAP1	780
1_test_peak_24358_lociStitched	chr20	58888421	58892907	GNAS,LOC101927932	GNAS-AS1	GNAS	781
3_test_peak_33318_lociStitched	chr7	6623777	6638669	ZNF316,ZNF853	C7orf26,ZDHHC4	ZNF316	782
4_test_peak_7570_lociStitched	chr12	4268861	4290236	CCND2,CCND2-AS1	TIGAR	CCND2-AS1	783
9_test_peak_15652_lociStitched	chr17	40091855	40112911	THRA,NR1D1	MSL1,MIR6866,MED24,CASC3,THRA	NR1D1	784
1_test_peak_34011_lociStitched	chr7	92832260	92837285	CDK6,LOC101927497	LOC101927497	CDK6	785
13_test_peak_26264_lociStitched	chr22	42911772	42938050	PACSIN2		PACSIN2	786
4_test_peak_6237_lociStitched	chr11	62018498	62034263			FTH1	787
5_test_peak_34406_lociStitched	chr7	130000000	130000000	UBE2H	UBE2H	UBE2H	788
2_test_peak_11873_lociStitched	chr15	72222244	72232084	PKM	PKM,GRAMD2,PARP6	PKM	789
6_test_peak_3833_lociStitched	chr1	249000000	249000000	MIR3124,SH3BP5L	ZNF672,LYPD8,ZNF692	SH3BP5L	790
1_test_peak_29733_lociStitched	chr5	43064020	43067878	LOC100506639,LOC100132356,LOC648987	LOC648987,LOC153684,ANXA2R	LOC100132356	791
1_test_peak_8000_lociStitched	chr12	49056290	49061501		DHH,LMBR1L,PRKAG1,RHEBL1,KMT2D	KMT2D	792
1_test_peak_35412_lociStitched	chr8	101000000	101000000	PABPC1	MIR7705	PABPC1	793
4_test_peak_20369_lociStitched	chr19	49806528	49821300	AP2A1,MED25,FUZ	MIR6800,PTOV1,FUZ,MIR6799,PTOV1-AS2,AP2A1,PTOV1-AS1,TSKS,PNKP,MIR4749	FUZ	794
test_peak_2419	chr1	150000000	150000000	HIST2H2BC,HIST2H2AA4,HIST2H3C	HIST2H4B,BOLA1,HIST2H2AA3,HIST2H2BF,HIST2H3D,HIST2H3A,HIST2H2AB,HIST2H2BE,HIST2H2AC	HIST2H2AA3	795
1_test_peak_33625_lociStitched	chr7	44976153	44981960	MYO1G	CCM2,SNHG15,SNORA9	MYO1G	796
3_test_peak_2738_lociStitched	chr1	157000000	157000000	HDGF	CRABP2,RRNAD1,ISG20L2,PRCC,MRPL24	HDGF	797
13_test_peak_30086_lociStitched	chr5	119000000	119000000	TNFAIP8	TNFAIP8	TNFAIP8	798
2_test_peak_6423_lociStitched	chr11	64915185	64927184	PPP2R5B,ATG2A	EHD1,GPHA2,MIR192,MIR6750,MIR6749,C11orf85,MIR194-2	PPP2R5B	799
5_test_peak_3467_lociStitched	chr1	225000000	225000000	LBR		LBR	800
test_peak_12900	chr16	4623928	4627185	MGRN1	MIR6769A,UBALD1,MGRN1	MGRN1	801
2_test_peak_5186_lociStitched	chr10	124000000	124000000	CHST15		CHST15	802
1_test_peak_32328_lociStitched	chr6	136000000	136000000	BCLAF1	MTFR2	BCLAF1	803
4_test_peak_18062_lociStitched	chr19	1649178	1658469	TCF3	UQCR11	TCF3	804
3_test_peak_34587_lociStitched	chr7	149000000	149000000	ZNF746	ZNF777	ZNF746	805
9_test_peak_16845_lociStitched	chr17	78735330	78761716	CYTH1	CYTH1	CYTH1	806
7_test_peak_27811_lociStitched	chr3	129000000	129000000	RPN1	LINC01565	LINC01565	807
7_test_peak_7618_lociStitched	chr12	6532110	6552081	GAPDH,IFFO1	NCAPD2,GAPDH,SCARNA11,MRPL51,NOP2,SCARNA10	GAPDH	808
1_test_peak_6752_lociStitched	chr11	72222300	72225953	INPPL1	FOLR1,PHOX2A,FOLR2	INPPL1	809
5_test_peak_19140_lociStitched	chr19	16324788	16339011	KLF2		KLF2	810
9_test_peak_36920_lociStitched	chr9	124000000	124000000		NEK6	NEK6	811
4_test_peak_2902_lociStitched	chr1	168000000	168000000	RCSD1		RCSD1	812
2_test_peak_20220_lociStitched	chr19	47599810	47610832	GLTSCR1	ZNF541	GLTSCR1	813
1_test_peak_10688_lociStitched	chr14	90382172	90384528		CALM1	CALM1	814
2_test_peak_29319_lociStitched	chr4	139000000	139000000		ELF2	ELF2	815
test_peak_17950	chr19	924733	928831	ARID3A	KISS1R,MED16,R3HDM4	ARID3A	816

## Sheet: Super enhancers in AML5
Super enhancers in AML5				OVERLAP_GENES	PROXIMAL_GENES	CLOSEST_GENE	enhancerRank
13_test_peak_1591_lociStitched	chr1	235000000	235000000	LOC101927851		LOC101927851	1
17_test_peak_15562_lociStitched	chr8	133000000	134000000	ST3GAL1	ST3GAL1	ST3GAL1	2
21_test_peak_10949_lociStitched	chr22	46576548	46620949		GRAMD4,CELSR1	GRAMD4	3
8_test_peak_1551_lociStitched	chr1	235000000	235000000	IRF2BP2	LOC101927787,LINC00184	IRF2BP2	4
14_test_peak_4915_lociStitched	chr14	92646494	92670818	RIN3		LGMN	5
20_test_peak_2015_lociStitched	chr10	69043971	69091652	SRGN	VPS26A	SRGN	6
2_test_peak_14366_lociStitched	chr7	5418805	5430408	TNRC18		TNRC18	7
10_test_peak_466_lociStitched	chr1	40380718	40401446	SMAP2	ZFP69B	SMAP2	8
8_test_peak_4893_lociStitched	chr14	92515649	92549966	RIN3		RIN3	9
13_test_peak_16179_lociStitched	chr9	131000000	131000000	FAM78A,NUP214	PPAPDC3	FAM78A	10
3_test_peak_3373_lociStitched	chr12	12715933	12737113	CDKN1B,APOLD1	MIR613,APOLD1,GPR19	APOLD1	11
4_test_peak_8382_lociStitched	chr19	47094940	47114139	ZC3H4	TMEM160,SAE1	ZC3H4	12
13_test_peak_738_lociStitched	chr1	101000000	101000000		LINC01307	LINC01307	13
12_test_peak_10448_lociStitched	chr21	38471132	38496586	ERG	ERG	ERG	14
10_test_peak_2849_lociStitched	chr11	67268974	67288497	ADRBK1	ANKRD13D,KDM2A,SSH3,LOC100130987	ANKRD13D	15
14_test_peak_1745_lociStitched	chr10	11161929	11180375	CELF2	CELF2	CELF2	16
10_test_peak_13020_lociStitched	chr5	132000000	132000000	C5orf56	SLC22A5,LOC553103,MIR3936	C5orf56	17
11_test_peak_13829_lociStitched	chr6	45419876	45439414	RUNX2	SUPT3H	RUNX2	18
14_test_peak_8876_lociStitched	chr2	43194496	43225069	ZFP36L2	LINC01126	ZFP36L2	19
12_test_peak_13441_lociStitched	chr6	7137034	7169486	RREB1		RREB1	20
7_test_peak_5376_lociStitched	chr15	74776468	74800114	CSK,MIR4513	CPLX3,MIR6882,CSK,LMAN1L,CYP1A2,ULK3	MIR4513	21
2_test_peak_14845_lociStitched	chr7	105000000	105000000	KMT2E,KMT2E-AS1	LINC01004	KMT2E-AS1	22
12_test_peak_6826_lociStitched	chr17	49730229	49754839	FAM117A	KAT7,SLC35B1	FAM117A	23
10_test_peak_6895_lociStitched	chr17	58332622	58345762	BZRAP1-AS1,SUPT4H1,MIR4736	BZRAP1-AS1,MIR142,BZRAP1,SUPT4H1	BZRAP1-AS1	24
8_test_peak_3784_lociStitched	chr12	104000000	104000000	CHST11	CHST11	CHST11	25
9_test_peak_16513_lociStitched	chrX	65986989	66019163	MIR223	VSIG4	MIR223	26
3_test_peak_14736_lociStitched	chr7	92827417	92837643	CDK6,LOC101927497	LOC101927497	CDK6	27
15_test_peak_5434_lociStitched	chr15	78037301	78069570	TBC1D2B	SH2D7,TBC1D2B,LOC91450	TBC1D2B	28
8_test_peak_6749_lociStitched	chr17	43266787	43300886	RNU2-1	LINC00854	RNU2-1	29
6_test_peak_9804_lociStitched	chr2	231000000	231000000	B3GNT7	MIR4777	B3GNT7	30
9_test_peak_4765_lociStitched	chr14	73742413	73763248	ELMSAN1,MIR4505	PNMA1,LOC100506476	MIR4505	31
11_test_peak_6164_lociStitched	chr16	81625044	81640010	CMIP	LOC100129617,MIR6504	MIR6504	32
9_test_peak_8649_lociStitched	chr2	8514481	8545914		LOC101929567	LOC101929567	33
11_test_peak_15546_lociStitched	chr8	130000000	130000000	CCDC26		CCDC26	34
4_test_peak_7885_lociStitched	chr19	12777986	12794254	JUNB,MIR5684	BEST2,RTBDN,ASNA1,HOOK2,RNASEH2A,PRDX2,C19orf43,MAST1	MIR5684	35
11_test_peak_6212_lociStitched	chr16	85553131	85574118		GSE1	GSE1	36
10_test_peak_3358_lociStitched	chr12	11789212	11813675	ETV6		ETV6	37
8_test_peak_14823_lociStitched	chr7	102000000	102000000	LOC100630923,PRKRIP1	POLR2J,ORAI2,ALKBH4,MIR4467,MIR5090,LRWD1,MIR548O	ORAI2	38
3_test_peak_9583_lociStitched	chr2	181000000	181000000	ITGA4		ITGA4	39
3_test_peak_10434_lociStitched	chr21	37365121	37370652	DYRK1A	DYRK1A	DYRK1A	40
10_test_peak_7982_lociStitched	chr19	16138206	16149713	HSH2D	FAM32A,AP1M1,RAB8A,CIB3	HSH2D	41
5_test_peak_3149_lociStitched	chr11	122000000	122000000	SORL1		SORL1	42
9_test_peak_8934_lociStitched	chr2	54557695	54589558	SPTBN1	RPL23AP32	SPTBN1	43
1_test_peak_5343_lociStitched	chr15	68817180	68821712	ANP32A	MIR4312,ANP32A-IT1	ANP32A	44
8_test_peak_14324_lociStitched	chr7	603351	619830	PRKAR1B,LOC101926963	LOC101927000	LOC101926963	45
test_peak_9444	chr2	145000000	145000000	ZEB2-AS1,ZEB2	LINC01412	ZEB2-AS1	46
3_test_peak_10730_lociStitched	chr22	30263336	30270873	OSM	LIF,GATSL3	OSM	47
8_test_peak_2791_lociStitched	chr11	65417197	65430304	NEAT1	SLC25A45,FRMD8,MIR612	NEAT1	48
17_test_peak_11606_lociStitched	chr3	128000000	128000000	MGLL		MGLL	49
9_test_peak_1562_lociStitched	chr1	235000000	235000000		LINC01132	LINC01132	50
10_test_peak_14155_lociStitched	chr6	156000000	156000000			MIR1202	51
10_test_peak_5806_lociStitched	chr16	17341823	17370515	XYLT1		XYLT1	52
4_test_peak_3338_lociStitched	chr12	11648562	11666941	ETV6		ETV6	53
5_test_peak_11966_lociStitched	chr3	197000000	197000000	NRROS,LINC01063		LINC01063	54
8_test_peak_11142_lociStitched	chr3	17964795	17988143	LOC339862		LOC339862	55
10_test_peak_7135_lociStitched	chr17	81426696	81440387	BAHCC1	LOC100130370,MIR3186,MIR4740	MIR3186	56
3_test_peak_3025_lociStitched	chr11	94543667	94560575	FUT4	C11orf97,MRE11A,PIWIL4,ANKRD49	FUT4	57
9_test_peak_4475_lociStitched	chr14	22417783	22433918			DAD1	58
2_test_peak_9826_lociStitched	chr2	232000000	232000000	PTMA	PTMA,MIR1244-2	PTMA	59
2_test_peak_13786_lociStitched	chr6	42775121	42784269		TBCC,ATP6V0CP3,GLTSCR1L	TBCC	60
6_test_peak_2376_lociStitched	chr10	133000000	133000000	INPP5A		INPP5A	61
8_test_peak_6866_lociStitched	chr17	57442398	57463695	MSI2		LOC101927557	62
5_test_peak_1868_lociStitched	chr10	30418265	30437104	MAP3K8	MIR7162,GOLGA2P6	MAP3K8	63
4_test_peak_9072_lociStitched	chr2	70085369	70096021	PCBP1-AS1,PCBP1	LOC100133985	PCBP1	64
8_test_peak_10499_lociStitched	chr21	42119227	42129484	UMODL1	UMODL1-AS1	UMODL1-AS1	65
1_test_peak_11450_lociStitched	chr3	71580843	71585083	FOXP1	FOXP1,MIR1284	FOXP1	66
6_test_peak_10693_lociStitched	chr22	25735632	25750459	MYO18B		MYO18B	67
10_test_peak_16153_lociStitched	chr9	130000000	130000000	FNBP1,USP20	MIR6855,C9orf78	MIR6855	68
2_test_peak_4303_lociStitched	chr13	50122513	50126730	DLEU1,DLEU2	ST13P4	DLEU2	69
9_test_peak_4477_lociStitched	chr14	22447394	22466983			DAD1	70
7_test_peak_9366_lociStitched	chr2	127000000	127000000	GYPC	GYPC	GYPC	71
13_test_peak_16027_lociStitched	chr9	114000000	114000000	AKNA	ORM2,ORM1	AKNA	72
5_test_peak_7975_lociStitched	chr19	16070164	16087346	TPM4	LINC00905,HSH2D,RAB8A	TPM4	73
12_test_peak_5231_lociStitched	chr15	55251284	55282971	RAB27A	PIGB,PIGBOS1	RAB27A	74
2_test_peak_13907_lociStitched	chr6	89073302	89082955	PNRC1	SRSF12	PNRC1	75
4_test_peak_10219_lociStitched	chr20	53589116	53595355		LOC101927770,ZNF217	ZNF217	76
10_test_peak_15074_lociStitched	chr7	157000000	157000000	DNAJB6	DNAJB6	DNAJB6	77
9_test_peak_5592_lociStitched	chr15	94286523	94308610	MCTP2	MCTP2	MCTP2	78
7_test_peak_10972_lociStitched	chr22	46672946	46688102	CERK,GRAMD4		GRAMD4	79
10_test_peak_14721_lociStitched	chr7	92624780	92659170	CDK6	FAM133B,RNU6-10P	FAM133B	80
9_test_peak_5184_lociStitched	chr15	50247412	50263387	HDC		HDC	81
6_test_peak_8911_lociStitched	chr2	46977699	46986908	TTC7A	TTC7A,MCFD2	MCFD2	82
8_test_peak_3808_lociStitched	chr12	105000000	105000000	CHST11		MIR3922	83
7_test_peak_7204_lociStitched	chr17	83193484	83204034		RPL23AP87	RPL23AP87	84
2_test_peak_296_lociStitched	chr1	26695395	26702506	ARID1A		ARID1A	85
8_test_peak_9274_lociStitched	chr2	106000000	106000000	NCK2	NCK2	NCK2	86
4_test_peak_5531_lociStitched	chr15	90654284	90666303	LINC01585,CRTC3-AS1		LINC01585	87
5_test_peak_6743_lociStitched	chr17	43231471	43252440	RNU2-1	TMEM106A,LINC00854	RNU2-1	88
3_test_peak_10184_lociStitched	chr20	47354283	47361317	ZMYND8	LOC100131496,ZMYND8	ZMYND8	89
6_test_peak_4749_lociStitched	chr14	71399330	71421008		SNORD56B	SNORD56B	90
4_test_peak_7697_lociStitched	chr19	3132135	3142082	GNA15,LOC100996351	NCLN,GNA11,S1PR4	GNA15	91
5_test_peak_7929_lociStitched	chr19	13839120	13847897		NANOS3,LOC284454,MIR23A,ZSWIM4,MIR27A,MIR24-2,MIR181D,MIR181C	MIR23A	92
2_test_peak_11002_lociStitched	chr22	50189318	50194038	TRABD	PANX2,MOV10L1,SELO	TRABD	93
5_test_peak_10649_lociStitched	chr22	23575743	23583983	IGLL1	IGLL1,PCAT14,DRICH1	IGLL1	94
2_test_peak_15133_lociStitched	chr8	12753476	12767201	LONRF1,LOC340357	MIR3926-2,MIR3926-1,LINC00681	LONRF1	95
9_test_peak_8219_lociStitched	chr19	38666826	38692977	ACTN4	EIF3K,MAP4K1	ACTN4	96
5_test_peak_1077_lociStitched	chr1	156000000	157000000	MEF2D	MEF2D	MEF2D	97
12_test_peak_1443_lociStitched	chr1	222000000	222000000	DUSP10	DUSP10	DUSP10	98
8_test_peak_11954_lociStitched	chr3	196000000	196000000		ZDHHC19,LINC00885,SLC51A	ZDHHC19	99
9_test_peak_11762_lociStitched	chr3	152000000	152000000	AADACL2-AS1,SUCNR1	AADACL2-AS1	SUCNR1	100
2_test_peak_6507_lociStitched	chr17	17681390	17695429	RAI1	SMCR2	RAI1	101
4_test_peak_3961_lociStitched	chr12	122000000	122000000	RHOF,LINC01089	SETD1B	RHOF	102
5_test_peak_10515_lociStitched	chr21	42513261	42528848	SLC37A1	RSPH1	SLC37A1	103
12_test_peak_8002_lociStitched	chr19	16444756	16458606	EPS15L1	EPS15L1,CALR3,C19orf44	EPS15L1	104
8_test_peak_3128_lociStitched	chr11	120000000	120000000	PVRL1	LOC102724301	PVRL1	105
6_test_peak_8861_lociStitched	chr2	43158223	43179323		LINC01126,ZFP36L2	ZFP36L2	106
10_test_peak_446_lociStitched	chr1	39194824	39217781	MACF1		MACF1	107
8_test_peak_7450_lociStitched	chr18	49021340	49032186		MIR4744	MIR4744	108
3_test_peak_6783_lociStitched	chr17	45223925	45230027	FMNL1	MAP3K14-AS1,SPATA32	FMNL1	109
6_test_peak_2349_lociStitched	chr10	128000000	128000000	PTPRE		PTPRE	110
11_test_peak_5484_lociStitched	chr15	85689450	85708043	AKAP13		LOC101929679	111
9_test_peak_8849_lociStitched	chr2	43127944	43137854			LOC102723854	112
4_test_peak_14048_lociStitched	chr6	135000000	135000000	MYB	MIR548A2	MYB	113
4_test_peak_8494_lociStitched	chr19	52922763	52940263	ZNF321P,ZNF816-ZNF321P	ZNF320,ZNF888,ZNF816	ZNF321P	114
1_test_peak_11687_lociStitched	chr3	136000000	136000000	MSL2		MSL2	115
2_test_peak_15843_lociStitched	chr9	78029114	78032908	GNAQ		GNAQ	116
7_test_peak_6228_lociStitched	chr16	85913832	85937393	MIR6774,IRF8		MIR6774	117
4_test_peak_8247_lociStitched	chr19	39398085	39408910	ZFP36,MED29	PLEKHG2,SUPT5H,RPS16,PAF1,MIR4530	ZFP36	118
7_test_peak_5164_lociStitched	chr15	50053327	50084894	ATP8B4		ATP8B4	119
10_test_peak_2624_lociStitched	chr11	44568277	44580352	CD82		CD82	120
2_test_peak_8513_lociStitched	chr19	55250733	55256123	PPP6R1	TMEM86B,MIR6804,HSPBP1,PTPRH,BRSK1,MIR6802,MIR6803	PPP6R1	121
4_test_peak_4489_lociStitched	chr14	22555149	22570280	DAD1	ABHD4	DAD1	122
6_test_peak_523_lociStitched	chr1	44407271	44433867	RNF220		RNF220	123
5_test_peak_8054_lociStitched	chr19	18291732	18318949	LSM4	PDE4C,JUND,PGPEP1,LOC729966,MIR3188,KIAA1683	LSM4	124
5_test_peak_9835_lociStitched	chr2	233000000	233000000	INPP5D	INPP5D,NEU2	INPP5D	125
4_test_peak_13566_lociStitched	chr6	21587162	21603238	SOX4		SOX4	126
11_test_peak_10344_lociStitched	chr21	17775380	17795786	C21orf91-OT1,C21orf91	C21orf91-OT1,C21orf91	C21orf91-OT1	127
4_test_peak_10935_lociStitched	chr22	46057866	46072659	PRR34-AS1	PRR34,MIR3619,LINC00899,MIRLET7BHG,MIRLET7A3,MIR4763,MIRLET7B	PRR34	128
8_test_peak_14651_lociStitched	chr7	74212489	74224522	LAT2	LAT2,MIR590,RFC2,EIF4H	LAT2	129
4_test_peak_14947_lociStitched	chr7	139000000	139000000	ZC3HAV1	TTC26	ZC3HAV1	130
6_test_peak_11637_lociStitched	chr3	129000000	129000000		RPN1,LINC01565	LINC01565	131
10_test_peak_7548_lociStitched	chr18	77053677	77069150	MBP	MBP	MBP	132
7_test_peak_6435_lociStitched	chr17	7834112	7845235	KDM6B	CYB5D1,CHD3,TMEM88,NAA38	KDM6B	133
3_test_peak_170_lociStitched	chr1	15834033	15837636	FLJ37453	SPEN,UQCRHL	SPEN	134
8_test_peak_12840_lociStitched	chr5	80182901	80198918	SERINC5		SERINC5	135
6_test_peak_15882_lociStitched	chr9	91148037	91165364			LOC100129316	136
7_test_peak_3345_lociStitched	chr12	11745722	11775245	ETV6		ETV6	137
4_test_peak_11268_lociStitched	chr3	44438441	44443325	ZNF445		ZNF445	138
5_test_peak_4630_lociStitched	chr14	52310420	52318143	PTGER2	PTGDR	PTGER2	139
11_test_peak_6138_lociStitched	chr16	75062583	75078086	ZNRF1	LDHD	LDHD	140
6_test_peak_12695_lociStitched	chr5	40672654	40683596	PTGER4		PTGER4	141
3_test_peak_7351_lociStitched	chr18	13612652	13628167	LDLRAD4	MIR4526,LDLRAD4	LDLRAD4	142
3_test_peak_188_lociStitched	chr1	16895384	16905264	RNVU1-18	CROCC	CROCC	143
8_test_peak_10464_lociStitched	chr21	38980584	38990330		LOC400867,LOC101928435	LOC101928435	144
7_test_peak_3081_lociStitched	chr11	114000000	114000000	ZBTB16		ZBTB16	145
5_test_peak_4133_lociStitched	chr13	27445276	27455987	MTIF3	RNU6-63P,GTF3A	MTIF3	146
5_test_peak_13589_lociStitched	chr6	25164787	25181384		CMAHP	CMAHP	147
1_test_peak_15938_lociStitched	chr9	97983242	97985632	ANP32B	HEMGN	ANP32B	148
1_test_peak_14102_lociStitched	chr6	143000000	143000000	HIVEP2		HIVEP2	149
4_test_peak_10859_lociStitched	chr22	39447897	39472365	MGAT3	ATF4,MIEF1,MGAT3-AS1,MGAT3,TAB1,LOC100506472	MGAT3	150
7_test_peak_8840_lociStitched	chr2	42960674	42968764			LOC102723854	151
6_test_peak_13578_lociStitched	chr6	25027455	25051131	FAM65B		FAM65B	152
7_test_peak_7462_lociStitched	chr18	49045611	49056428	DYM,MIR4744		MIR4744	153
2_test_peak_12589_lociStitched	chr5	962293	966094		LOC100506688,NKD2	LOC100506688	154
6_test_peak_12109_lociStitched	chr4	16051466	16059583	PROM1	PROM1	PROM1	155
4_test_peak_14983_lociStitched	chr7	143000000	143000000		EPHB6,PRSS2,PRSS1	PRSS2	156
3_test_peak_12018_lociStitched	chr4	1714910	1724071	TACC3,TMEM129	SLBP,FAM53A,TMEM129	TMEM129	157
3_test_peak_13911_lociStitched	chr6	89350703	89358236	UBE2J1	GABRR2	UBE2J1	158
4_test_peak_14515_lociStitched	chr7	41870030	41883144			INHBA	159
6_test_peak_67_lociStitched	chr1	3880083	3892669	C1orf174,DFFB	LINC01134,CEP104,DFFB,LINC01346	C1orf174	160
9_test_peak_16217_lociStitched	chr9	133000000	133000000	GFI1B	GTF3C5,TSC1,MIR548AW,MIR6877	GFI1B	161
8_test_peak_9534_lociStitched	chr2	175000000	175000000	WIPF1		WIPF1	162
3_test_peak_5578_lociStitched	chr15	94229905	94238791			MCTP2	163
4_test_peak_2370_lociStitched	chr10	132000000	132000000	C10orf91	PWWP2B	C10orf91	164
3_test_peak_9077_lociStitched	chr2	70132165	70143606		PCBP1,LOC100133985,PCBP1-AS1,C2orf42	LOC100133985	165
6_test_peak_7909_lociStitched	chr19	13140856	13156007	NACC1,IER2,STX10	LYL1,TRMT1	STX10	166
4_test_peak_4846_lociStitched	chr14	87995432	88007258	GPR65	LOC101928791,LINC01146,GALC	GPR65	167
7_test_peak_13030_lociStitched	chr5	132000000	132000000	C5orf56	IRF1	IRF1	168
5_test_peak_1345_lociStitched	chr1	205000000	205000000	MDM4	MDM4,PIK3C2B	MDM4	169
5_test_peak_7965_lociStitched	chr19	15835699	15845812	UCA1	OR10H5,LOC102724279,OR10H1	UCA1	170
4_test_peak_7942_lociStitched	chr19	14369362	14384426	ADGRE5	PKN1,DDX39A	ADGRE5	171
3_test_peak_7723_lociStitched	chr19	4064565	4090044	ZBTB7A	MAP2K2	ZBTB7A	172
7_test_peak_844_lociStitched	chr1	117000000	117000000	CD58	LOC101929023,MIR548AC	LOC101929023	173
9_test_peak_6269_lociStitched	chr16	88790291	88800660		PIEZO1,LOC339059,CDT1,APRT	CDT1	174
6_test_peak_4733_lociStitched	chr14	69687182	69712984	SUSD6		SRSF5	175
6_test_peak_9304_lociStitched	chr2	111000000	111000000	MIR4435-2HG		MIR4435-2HG	176
4_test_peak_8285_lociStitched	chr19	41297094	41308624	HNRNPUL1	CCDC97,TGFB1	CCDC97	177
8_test_peak_5502_lociStitched	chr15	89129211	89137543	ABHD2	ABHD2	ABHD2	178
10_test_peak_15367_lociStitched	chr8	71176141	71194056			EYA1	179
6_test_peak_1596_lociStitched	chr1	235000000	235000000	LINC01348	SNORA14B,TOMM20	LINC01348	180
4_test_peak_3319_lociStitched	chr12	9758444	9765799	CD69	CLECL1	CD69	181
6_test_peak_7389_lociStitched	chr18	31651099	31673329	B4GALT6		B4GALT6	182
1_test_peak_4719_lociStitched	chr14	68793316	68796773	ZFP36L1		ZFP36L1	183
2_test_peak_13183_lociStitched	chr5	155000000	155000000	LARP1		LARP1	184
2_test_peak_7484_lociStitched	chr18	51195168	51197639	MEX3C		MEX3C	185
7_test_peak_321_lociStitched	chr1	27874750	27892394	RPA2,THEMIS2	SCARNA1,PPP1R8,SMPDL3B,THEMIS2	THEMIS2	186
4_test_peak_9047_lociStitched	chr2	68726136	68738534	ARHGAP25	ARHGAP25	ARHGAP25	187
5_test_peak_802_lociStitched	chr1	112000000	112000000	TMIGD3	C1orf162,ADORA3,TMIGD3	ADORA3	188
4_test_peak_4705_lociStitched	chr14	65041458	65055663	FNTB,MIR4706,MAX,CHURC1-FNTB	MAX,LOC100506321	MIR4706	189
3_test_peak_15088_lociStitched	chr7_KI270803v1_alt	818776	831776		PRSS3P2	PRSS3P2	190
8_test_peak_14465_lociStitched	chr7	29327976	29343304	CHN2		LOC102724484	191
6_test_peak_9619_lociStitched	chr2	195000000	195000000			SLC39A10	192
5_test_peak_12827_lociStitched	chr5	78496562	78510617	LHFPL2		SCAMP1-AS1	193
7_test_peak_6516_lociStitched	chr17	17751171	17763847	RAI1,RAI1-AS1	SMCR5,MIR6777	RAI1-AS1	194
2_test_peak_1974_lociStitched	chr10	61897264	61903881	ARID5B		ARID5B	195
6_test_peak_9113_lociStitched	chr2	74834311	74850207	HK2		HK2	196
4_test_peak_14332_lociStitched	chr7	1508551	1514195		INTS1,MICALL2,TMEM184A,MAFK	INTS1	197
5_test_peak_9187_lociStitched	chr2	96147255	96164840		ASTL,DUSP2,ADRA2B,STARD7-AS1,STARD7	DUSP2	198
5_test_peak_3310_lociStitched	chr12	9730604	9739224	CLECL1	CD69	CLECL1	199
8_test_peak_3170_lociStitched	chr11	123000000	123000000	UBASH3B		CRTAM	200
6_test_peak_7175_lociStitched	chr17	82200212	82218710	CCDC57	SLC16A3,MIR6787	CCDC57	201
6_test_peak_4900_lociStitched	chr14	92582583	92588553	RIN3		RIN3	202
7_test_peak_14163_lociStitched	chr6	156000000	156000000			MIR1202	203
8_test_peak_6026_lociStitched	chr16	66517145	66526506	TK2	CKLF,TK2,CMTM1,BEAN1-AS1	TK2	204
5_test_peak_10670_lociStitched	chr22	24429812	24437436	SPECC1L-ADORA2A,ADORA2A,ADORA2A-AS1	ADORA2A	ADORA2A	205
6_test_peak_492_lociStitched	chr1	41727178	41751986	HIVEP3		HIVEP3	206
5_test_peak_11947_lociStitched	chr3	196000000	196000000		TFRC,LINC00885	LINC00885	207
8_test_peak_10714_lociStitched	chr22	28802647	28815923		CCDC117,XBP1	XBP1	208
4_test_peak_7907_lociStitched	chr19	13097523	13105685	NFIX,LYL1,TRMT1	IER2,STX10,NACC1	LYL1	209
8_test_peak_15330_lociStitched	chr8	65944612	65956314			DNAJC5B	210
2_test_peak_4556_lociStitched	chr14	35286207	35294722	PSMA6	PSMA6	PSMA6	211
6_test_peak_5611_lociStitched	chr15	101000000	101000000	CHSY1	VIMP,SNRPA1	CHSY1	212
2_test_peak_11672_lociStitched	chr3	131000000	131000000	ATP2C1	ATP2C1	ATP2C1	213
5_test_peak_3904_lociStitched	chr12	117000000	117000000			C12orf49	214
6_test_peak_16256_lociStitched	chr9	137000000	137000000		EGFL7,MIR126,AGPAT2	EGFL7	215
5_test_peak_3792_lociStitched	chr12	105000000	105000000	CHST11	MIR3922	MIR3922	216
5_test_peak_7430_lociStitched	chr18	45666808	45671955	SLC14A2		SLC14A2	217
1_test_peak_602_lociStitched	chr1	65066402	65069282		MIR101-1,MIR3671	MIR101-1	218
5_test_peak_10221_lociStitched	chr20	53608436	53624240		ZNF217	ZNF217	219
7_test_peak_14842_lociStitched	chr7	105000000	105000000		LHFPL3-AS2,LINC01004	LHFPL3-AS2	220
2_test_peak_1559_lociStitched	chr1	235000000	235000000	LINC01132		LINC01132	221
6_test_peak_12228_lociStitched	chr4	69306556	69322732		UGT2B28	UGT2B28	222
1_test_peak_4547_lociStitched	chr14	34873261	34875470	BAZ1A	BAZ1A	BAZ1A	223
4_test_peak_13255_lociStitched	chr5	173000000	173000000	ERGIC1		ERGIC1	224
1_test_peak_14898_lociStitched	chr7	129000000	129000000			METTL2B	225
3_test_peak_6949_lociStitched	chr17	64014626	64025830	ICAM2	PRR29,SCN4A,PRR29-AS1,ICAM2	ICAM2	226
4_test_peak_14805_lociStitched	chr7	102000000	102000000			CUX1	227
7_test_peak_16335_lociStitched	chrX	13080909	13092543		FAM9C	FAM9C	228
7_test_peak_3410_lociStitched	chr12	19229446	19245571	PLEKHA5		PLEKHA5	229
6_test_peak_10800_lociStitched	chr22	37222109	37242508	RAC2	SSTR3,CYTH4,C1QTNF6	RAC2	230
3_test_peak_13420_lociStitched	chr6	6701598	6725682			LY86-AS1	231
6_test_peak_9852_lociStitched	chr2	238000000	238000000	LRRFIP1		LRRFIP1	232
3_test_peak_7958_lociStitched	chr19	15331167	15334783		AKAP8	AKAP8	233
9_test_peak_12177_lociStitched	chr4	48208007	48226504	TEC		TEC	234
1_test_peak_1306_lociStitched	chr1	203000000	203000000	KDM5B	MGAT4EP,PCAT6	KDM5B	235
4_test_peak_12973_lociStitched	chr5	119000000	119000000	TNFAIP8	TNFAIP8	TNFAIP8	236
4_test_peak_4165_lociStitched	chr13	30370551	30377294	LINC00426	LINC01058	LINC00426	237
5_test_peak_6251_lociStitched	chr16	87947976	87957474	BANP	BANP,CA5A	BANP	238
4_test_peak_10226_lociStitched	chr20	53642141	53660382			ZNF217	239
1_test_peak_12556_lociStitched	chr4	184000000	184000000	IRF2		IRF2	240
1_test_peak_4744_lociStitched	chr14	71320390	71321874			SNORD56B	241
4_test_peak_6545_lociStitched	chr17	21140597	21148681	DHRS7B		DHRS7B	242
5_test_peak_4683_lociStitched	chr14	61472025	61479391	PRKCH		LOC101927780	243
6_test_peak_3159_lociStitched	chr11	123000000	123000000	UBASH3B		UBASH3B	244
9_test_peak_14368_lociStitched	chr7	5455299	5462351		MIR589,TNRC18	TNRC18	245
2_test_peak_15065_lociStitched	chr7	157000000	157000000		DNAJB6	DNAJB6	246
5_test_peak_4417_lociStitched	chr13	111000000	111000000	ARHGEF7	LOC101060553,ARHGEF7-AS1	ARHGEF7	247
7_test_peak_8833_lociStitched	chr2	42926228	42935026			LOC102723854	248
7_test_peak_11133_lociStitched	chr3	17938286	17949607		LOC339862	LOC339862	249
6_test_peak_2327_lociStitched	chr10	125000000	125000000	FAM53B		FAM53B-AS1	250
3_test_peak_1095_lociStitched	chr1	160000000	160000000	TAGLN2	VSIG8,CFAP45,LINC01133,IGSF9,SLAMF9,MIR4259	TAGLN2	251
3_test_peak_4560_lociStitched	chr14	35365159	35368890		NFKBIA	NFKBIA	252
7_test_peak_15239_lociStitched	chr8	38936070	38943212	PLEKHA2	HTRA4	HTRA4	253
4_test_peak_15465_lociStitched	chr8	103000000	103000000			AZIN1	254
1_test_peak_939_lociStitched	chr1	150000000	150000000	LINC00869	PPIAL4C,LINC00869	LINC00869	255
1_test_peak_13867_lociStitched	chr6	63572515	63574124	PTP4A1		PTP4A1	256
5_test_peak_4218_lociStitched	chr13	41004252	41018449	ELF1	WBP4,ELF1	ELF1	257
5_test_peak_10399_lociStitched	chr21	34905250	34910763	RUNX1	RUNX1	RUNX1	258
7_test_peak_13381_lociStitched	chr6	2783299	2797543	WRNIP1	MYLK4,SERPINB1,WRNIP1	WRNIP1	259
5_test_peak_5171_lociStitched	chr15	50107918	50116356	ATP8B4		ATP8B4	260
2_test_peak_2932_lociStitched	chr11	73143031	73154260		FCHSD2	FCHSD2	261
5_test_peak_10914_lociStitched	chr22	43256880	43265081	SCUBE1		TTLL12	262
5_test_peak_9422_lociStitched	chr2	136000000	136000000		CXCR4	CXCR4	263
7_test_peak_4806_lociStitched	chr14	75452921	75459960	JDP2		JDP2	264
4_test_peak_11657_lociStitched	chr3	130000000	130000000	PLXND1	H1FOO,RHO	PLXND1	265
8_test_peak_1873_lociStitched	chr10	30488576	30503602			MAP3K8	266
6_test_peak_11443_lociStitched	chr3	71440257	71446607	FOXP1		MIR1284	267
1_test_peak_11500_lociStitched	chr3	105000000	105000000	ALCAM		ALCAM	268
5_test_peak_11618_lociStitched	chr3	128000000	128000000	MGLL		MGLL	269
3_test_peak_6758_lociStitched	chr17	43359829	43369872	LINC00910	ARL4D	LINC00910	270
1_test_peak_8308_lociStitched	chr19	42269192	42270855	CIC	PAFAH1B3,GSK3A,ZNF526,PRR19,DEDD2,CIC,TMEM145,ERF	CIC	271
4_test_peak_12437_lociStitched	chr4	139000000	139000000		ELF2	ELF2	272
2_test_peak_4865_lociStitched	chr14	90382348	90384225		CALM1	CALM1	273
4_test_peak_16623_lociStitched	chrX	130000000	130000000	SASH3	XPNPEP2	SASH3	274
1_test_peak_10886_lociStitched	chr22	41412827	41414848		TEF,TOB2	TEF	275
1_test_peak_13432_lociStitched	chr6	7107024	7109894	RREB1		RREB1	276
6_test_peak_15497_lociStitched	chr8	120000000	120000000			COL14A1	277
5_test_peak_3797_lociStitched	chr12	105000000	105000000	CHST11	MIR3922	MIR3922	278
3_test_peak_12029_lociStitched	chr4	2280849	2290948	ZFYVE28	POLN,MIR4800,MXD4	MXD4	279
3_test_peak_3397_lociStitched	chr12	14948538	14960545	ARHGDIB	LINC01489,PDE6H,ERP27	ARHGDIB	280
7_test_peak_2317_lociStitched	chr10	125000000	125000000	LHPP,FAM53B		FAM53B-AS1	281
3_test_peak_10748_lociStitched	chr22	31217836	31231204	LIMK2	LIMK2	LIMK2	282
4_test_peak_770_lociStitched	chr1	110000000	110000000		GSTM3,EPS8L3	EPS8L3	283
3_test_peak_15807_lociStitched	chr9	71885079	71899144	ABHD17B	C9orf85	ABHD17B	284
4_test_peak_15942_lociStitched	chr9	98099347	98109378	TRIM14	NANS	TRIM14	285
7_test_peak_1546_lociStitched	chr1	235000000	235000000		TARBP1,LINC01354	LINC01354	286
2_test_peak_13478_lociStitched	chr6	12008324	12011276		LOC101928253,HIVEP1	HIVEP1	287
4_test_peak_9573_lociStitched	chr2	181000000	181000000	MIR4437,LOC101927156		MIR4437	288
4_test_peak_10646_lociStitched	chr22	23215267	23219857	BCR	FBXW4P1	BCR	289
1_test_peak_15845_lociStitched	chr9	79572085	79573935	TLE4	TLE4	TLE4	290
3_test_peak_3253_lociStitched	chr12	4142477	4165471			CCND2	291
6_test_peak_6917_lociStitched	chr17	59827491	59839222	VMP1	MIR21	MIR21	292
1_test_peak_2658_lociStitched	chr11	47392843	47395768		SPI1,SLC39A13,MIR4487,MYBPC3,PSMC3	MIR4487	293
1_test_peak_12709_lociStitched	chr5	42991180	42993391	FLJ32255	LOC153684,ANXA2R,LOC648987	FLJ32255	294
5_test_peak_1235_lociStitched	chr1	182000000	182000000	LINC01344		LINC01344	295
1_test_peak_10395_lociStitched	chr21	34888617	34890993	RUNX1		RUNX1	296
4_test_peak_7188_lociStitched	chr17	82590950	82604118	FOXK2	WDR45B	WDR45B	297
3_test_peak_15534_lociStitched	chr8	130000000	130000000	CCDC26	CCDC26	CCDC26	298
7_test_peak_1659_lociStitched	chr1	247000000	247000000	CNST	LOC255654,TFB2M	CNST	299
5_test_peak_7828_lociStitched	chr19	10408436	10425015	PDE4A	PDE4A,CDC37,TYK2,MIR1181	PDE4A	300
3_test_peak_10141_lociStitched	chr20	44067868	44071181	TOX2		JPH2	301
4_test_peak_1575_lociStitched	chr1	235000000	235000000			LOC101927851	302
4_test_peak_9159_lociStitched	chr2	87457334	87471667	LINC00152		LINC00152	303
4_test_peak_13508_lociStitched	chr6	14903612	14923130			JARID2	304
4_test_peak_5630_lociStitched	chr15_KI270849v1_alt	33679	36566	B2M		B2M	305
5_test_peak_9474_lociStitched	chr2	157000000	157000000	CYTIP	FAM133DP	CYTIP	306
5_test_peak_12960_lociStitched	chr5	119000000	119000000	TNFAIP8	TNFAIP8	TNFAIP8	307
2_test_peak_4125_lociStitched	chr13	26982250	26984661			USP12-AS1	308
6_test_peak_13547_lociStitched	chr6	20200726	20206642	MBOAT1	MBOAT1	MBOAT1	309
6_test_peak_7625_lociStitched	chr19	1250496	1261481	MIDN	C19orf24,CIRBP,CIRBP-AS1,ATP5D,STK11,CBARP,EFNA2	MIDN	310
4_test_peak_7073_lociStitched	chr17	77460284	77466452	2021-09-09	2021-09-09	2021-09-09	311
2_test_peak_7289_lociStitched	chr18	3596012	3606434	DLGAP1,DLGAP1-AS2,DLGAP1-AS1		DLGAP1-AS2	312
5_test_peak_3154_lociStitched	chr11	123000000	123000000	UBASH3B		UBASH3B	313
1_test_peak_6017_lociStitched	chr16	57688169	57689930	ADGRG3	ADGRG3,DRC7,ADGRG1,KATNB1	DRC7	314
4_test_peak_9359_lociStitched	chr2	127000000	127000000			GYPC	315
2_test_peak_7918_lociStitched	chr19	13206969	13209141	CACNA1A		IER2	316
4_test_peak_9163_lociStitched	chr2	87485609	87499075	LINC00152		LINC00152	317
1_test_peak_12484_lociStitched	chr4	146000000	146000000	ZNF827	ZNF827	ZNF827	318
3_test_peak_16430_lociStitched	chrX	45757961	45770063		MIR222,MIR221,LOC392452	MIR222	319
5_test_peak_12966_lociStitched	chr5	119000000	119000000	TNFAIP8	TNFAIP8	TNFAIP8	320
3_test_peak_16247_lociStitched	chr9	136000000	136000000	QSOX2	LHX3	QSOX2	321
4_test_peak_11900_lociStitched	chr3	187000000	187000000		CRYGS,LOC253573,TBCCD1,DNAJB11	CRYGS	322
4_test_peak_7182_lociStitched	chr17	82292392	82298902		CD7,CSNK1D,SECTM1	CSNK1D	323
4_test_peak_144_lociStitched	chr1	12435206	12448705	VPS13D		SNORA59A	324
3_test_peak_1733_lociStitched	chr10	6926198	6934086			LINC00707	325
2_test_peak_3433_lociStitched	chr12	25385150	25387123			KRAS	326
3_test_peak_11205_lociStitched	chr3	34015780	34021168			PDCD6IP	327
7_test_peak_6185_lociStitched	chr16	84594577	84603676	COTL1	KLHL36	COTL1	328
4_test_peak_5596_lociStitched	chr15	99278081	99282212	LRRC28	HSP90B2P,TTC23	HSP90B2P	329
6_test_peak_15994_lociStitched	chr9	110000000	110000000	AKAP2,PALM2-AKAP2	C9orf152	AKAP2	330
4_test_peak_7052_lociStitched	chr17	76480971	76494286	RHBDF2	PRCD,AANAT,UBE2O,CYGB	RHBDF2	331
5_test_peak_14976_lociStitched	chr7	143000000	143000000		MTRNR2L6,PRSS2,PRSS1	PRSS1	332
4_test_peak_9876_lociStitched	chr2	239000000	239000000	HDAC4	MIR4269	MIR4269	333
3_test_peak_5561_lociStitched	chr15	92804038	92810289		ASB9P1	ASB9P1	334
3_test_peak_7271_lociStitched	chr18	2959803	2972872	LPIN2	LOC727896	LOC727896	335
2_test_peak_3027_lociStitched	chr11	94573919	94576704	PIWIL4	FUT4	PIWIL4	336
3_test_peak_15257_lociStitched	chr8	42140141	42143427		AP3M2	AP3M2	337
1_test_peak_11247_lociStitched	chr3	42013071	42014541			ULK4	338
6_test_peak_3236_lociStitched	chr12	2500092	2504949	CACNA1C		CACNA1C-AS2	339
5_test_peak_11367_lociStitched	chr3	50590672	50606251		C3orf18,HEMK1,CISH,MAPKAPK3	CISH	340
3_test_peak_3585_lociStitched	chr12	54298847	54304887	NFE2	COPZ1,CBX5,NFE2,LOC102724050,MIR148B,HNRNPA1	NFE2	341
3_test_peak_284_lociStitched	chr1	26119822	26128236	PDIK1L	PDIK1L,ZNF593,CNKSR1,FAM110D	PDIK1L	342
3_test_peak_2796_lociStitched	chr11	65471575	65478199		SCYL1,NEAT1,MALAT1,MIR612	MALAT1	343
3_test_peak_6619_lociStitched	chr17	31309837	31319037	EVI2B,NF1,EVI2A	OMG	EVI2B	344
2_test_peak_16237_lociStitched	chr9	134000000	134000000		RXRA	RXRA	345
5_test_peak_13559_lociStitched	chr6	20409505	20418860	E2F3		E2F3	346
1_test_peak_15918_lociStitched	chr9	94166136	94167449		MIRLET7A1,MIRLET7F1,MIRLET7D,MIRLET7DHG	MIRLET7A1	347
5_test_peak_613_lociStitched	chr1	66335450	66350706	PDE4B	PDE4B	PDE4B	348
1_test_peak_10656_lociStitched	chr22	23695183	23697581	RGL4,GUSBP11		RGL4	349
7_test_peak_622_lociStitched	chr1	66729907	66739759	SGIP1	TCTEX1D1	TCTEX1D1	350
2_test_peak_9372_lociStitched	chr2	127000000	127000000		MAP3K2,MIR4783,PROC	PROC	351
5_test_peak_13208_lociStitched	chr5	160000000	160000000		PTTG1,MIR3142,MIR146A,SLU7	MIR3142	352
5_test_peak_6093_lociStitched	chr16	70427763	70431513	ST3GAL2	FUK,RNU6-23P	ST3GAL2	353
5_test_peak_10164_lociStitched	chr20	44970568	44990783	STK4	TOMM34,STK4-AS1	STK4	354
5_test_peak_2458_lociStitched	chr11	3783504	3788197	NUP98	PGAP2	PGAP2	355
4_test_peak_7370_lociStitched	chr18	23228055	23238253	CABLES1		CABLES1	356
1_test_peak_1703_lociStitched	chr10	3783145	3785178	KLF6	KLF6	KLF6	357
4_test_peak_10503_lociStitched	chr21	42228654	42237502	ABCG1	ABCG1	ABCG1	358
5_test_peak_6289_lociStitched	chr16	89097567	89116446	ACSF3	ACSF3,LOC400558,LINC00304	ACSF3	359
5_test_peak_13377_lociStitched	chr6	2718215	2734240	MYLK4	WRNIP1	MYLK4	360
5_test_peak_1757_lociStitched	chr10	11204151	11210859	CELF2	CELF2	CELF2	361
6_test_peak_15399_lociStitched	chr8	89972897	89982918	NBN	DECR1	NBN	362
4_test_peak_10407_lociStitched	chr21	35025473	35029730	RUNX1	RUNX1-IT1	RUNX1-IT1	363
3_test_peak_12918_lociStitched	chr5	101000000	101000000	ST8SIA4		ST8SIA4	364
1_test_peak_4128_lociStitched	chr13	27250829	27252477	RPL21	SNORA27,LINC00412,RASL11A,SNORD102	SNORD102	365
5_test_peak_2405_lociStitched	chr11	310905	326924	IFITM3,IFITM1	ATHL1,B4GALNT4,IFITM5,NLRP6,IFITM2	IFITM3	366
2_test_peak_15676_lociStitched	chr9	6680539	6682387		GLDC,KDM4C	GLDC	367
4_test_peak_14500_lociStitched	chr7	38310664	38317488		TRG-AS1,TARP	TRG-AS1	368
4_test_peak_5397_lociStitched	chr15	75105118	75110469			PPCDC	369
4_test_peak_1641_lociStitched	chr1	246000000	246000000	SMYD3		SMYD3	370
4_test_peak_9016_lociStitched	chr2	64944261	64947526		SLC1A4,LOC400958	LOC400958	371
5_test_peak_2648_lociStitched	chr11	46671745	46687463	ARHGAP1,ATG13	ZNF408,F2	ARHGAP1	372
4_test_peak_2363_lociStitched	chr10	132000000	132000000		PWWP2B,C10orf91	PWWP2B	373
1_test_peak_4174_lociStitched	chr13	30615683	30617573		USPL1	USPL1	374
5_test_peak_16058_lociStitched	chr9	121000000	121000000	GSN-AS1,GSN	GSN	GSN-AS1	375
2_test_peak_1595_lociStitched	chr1	235000000	235000000		LOC101927851	LOC101927851	376
5_test_peak_8815_lociStitched	chr2	37851342	37856915	LINC00211	LINC00211	LINC00211	377
6_test_peak_16398_lociStitched	chrX	40005301	40014812			BCOR	378
4_test_peak_3255_lociStitched	chr12	4268937	4271817	CCND2-AS1	TIGAR,CCND2	CCND2	379

## Sheet: Super enhancers in AML6
Super enhancers in AML6				OVERLAP_GENES	PROXIMAL_GENES	CLOSEST_GENE	enhancerRank
29_test_peak_5532_lociStitched	chr10	69042340	69102028	SRGN	VPS26A	SRGN	1
34_test_peak_16023_lociStitched	chr16	28136719	28212020	XPO6	XPO6	XPO6	2
19_test_peak_36046_lociStitched	chr5	173000000	173000000	DUSP1	LOC101928093,ERGIC1	DUSP1	3
24_test_peak_24441_lociStitched	chr2	69974472	70050153	PCBP1-AS1	PCBP1,ASPRV1	ASPRV1	4
4_test_peak_30096_lociStitched	chr22	50528380	50545363	ODF3B,TYMP	KLHDC7B,CHKB-AS1,TYMP,ADM2,SCO2,MIOX,CPT1B,CHKB,SYCE3,LMF2,NCAPH2	ODF3B	5
50_test_peak_26673_lociStitched	chr2	239000000	239000000	MGC16025,HDAC4	MIR4269	MGC16025	6
51_test_peak_28658_lociStitched	chr21	38383656	38507146	ERG	LINC01423,ERG	ERG	7
23_test_peak_36614_lociStitched	chr6	11317714	11393806	NEDD9	NEDD9	NEDD9	8
12_test_peak_29372_lociStitched	chr22	31192628	31236018	RNF185,LIMK2	LIMK2,RNF185,MIR3928	LIMK2	9
35_test_peak_35451_lociStitched	chr5	132000000	133000000	C5orf56,IRF1	IL5	IRF1	10
23_test_peak_42660_lociStitched	chr8	141000000	141000000	SLC45A4		SLC45A4	11
23_test_peak_13030_lociStitched	chr14	75256982	75313848	LINC01220,FOS		FOS	12
28_test_peak_14093_lociStitched	chr15	55241925	55291019	RAB27A	PIGB,RSL24D1,PIGBOS1	RAB27A	13
37_test_peak_12785_lociStitched	chr14	68899776	68979510	ACTN1	ACTN1-AS1	ACTN1	14
26_test_peak_26538_lociStitched	chr2	233000000	233000000	INPP5D	NGEF,INPP5D,NEU2	INPP5D	15
48_test_peak_29489_lociStitched	chr22	36351095	36456576	MYH9	TXN2	MYH9	16
16_test_peak_43779_lociStitched	chr9	93083093	93132067	NINJ1,C9orf89,SUSD3	SUSD3	C9orf89	17
7_test_peak_7776_lociStitched	chr11	65416591	65455132	NEAT1,MIR612	MALAT1,SLC25A45,FRMD8	MIR612	18
12_test_peak_30328_lociStitched	chr3	12994184	13018617	IQSEC1	IQSEC1	IQSEC1	19
17_test_peak_938_lociStitched	chr1	27858371	27905209	RPA2,THEMIS2	SCARNA1,PPP1R8,SMPDL3B,THEMIS2	THEMIS2	20
6_test_peak_7569_lociStitched	chr11	61954474	61973785	FTH1,BEST1	RAB3IL1,BEST1	FTH1	21
26_test_peak_24410_lociStitched	chr2	69915056	69956889	MXD1	MXD1,ASPRV1,SNRNP27	MXD1	22
36_test_peak_35957_lociStitched	chr5	170000000	170000000	LCP2	C5orf58,LINC01366,KCNIP1	LCP2	23
12_test_peak_19404_lociStitched	chr17	78406489	78426389	DNAH17,PGS1	LOC101928674,PGS1,SOCS3	PGS1	24
14_test_peak_15698_lociStitched	chr16	11583815	11641894	LITAF	SNN,LITAF	LITAF	25
26_test_peak_38532_lociStitched	chr6	159000000	159000000	TAGAP	FNDC1,RSPH3,LOC101929122	TAGAP	26
22_test_peak_43697_lociStitched	chr9	91394639	91429665	NFIL3	AUH	NFIL3	27
12_test_peak_6334_lociStitched	chr10	104000000	104000000	ITPRIP,LOC101927472,CFAP58-AS1	GSTO2,CFAP58,MIR4482	ITPRIP	28
27_test_peak_42638_lociStitched	chr8	141000000	141000000	DENND3		DENND3	29
25_test_peak_45412_lociStitched	chrX	65986509	66022309	MIR223,VSIG4	VSIG4	MIR223	30
19_test_peak_10164_lociStitched	chr12	64664389	64740512	RASSF3,GNS	MIR548C,MIR548Z	GNS	31
30_test_peak_27807_lociStitched	chr20	49763935	49845303	SLC9A8		SLC9A8	32
16_test_peak_11488_lociStitched	chr13	40960915	41019620	ELF1	WBP4,SUGT1P3,TPTE2P5	ELF1	33
8_test_peak_21313_lociStitched	chr19	12777883	12794379	JUNB,MIR5684	BEST2,RTBDN,ASNA1,HOOK2,RNASEH2A,PRDX2,C19orf43,MAST1	MIR5684	34
20_test_peak_4716_lociStitched	chr10	3740280	3785234	LOC105376360,KLF6	KLF6	KLF6	35
21_test_peak_34349_lociStitched	chr5	1474263	1518838	MIR6075,LPCAT1	SLC6A3	MIR6075	36
20_test_peak_22648_lociStitched	chr19	47346374	47391235	DHX34	C5AR2,C5AR1,MEIS3	DHX34	37
20_test_peak_42544_lociStitched	chr8	133000000	134000000	ST3GAL1	ST3GAL1	ST3GAL1	38
29_test_peak_5597_lociStitched	chr10	71693795	71771545	C10orf105,C10orf54,CDH23	CDH23,MIR7152	C10orf105	39
19_test_peak_44678_lociStitched	chr9	134000000	134000000	RXRA,MIR4669		MIR4669	40
9_test_peak_7383_lociStitched	chr11	47374205	47397321	SPI1	SPI1,SLC39A13,MIR4487,MYBPC3,PSMC3	SPI1	41
13_test_peak_30835_lociStitched	chr3	46088689	46115616			XCR1	42
18_test_peak_14728_lociStitched	chr15	79953513	79992167	BCL2A1	ST20-MTHFS,ST20,ST20-AS1	BCL2A1	43
28_test_peak_5909_lociStitched	chr10	88062414	88121227			PTEN	44
12_test_peak_1442_lociStitched	chr1	40380706	40404790	SMAP2	ZFP69B	SMAP2	45
8_test_peak_23642_lociStitched	chr2	28378920	28410797	FOSL2,FLJ31356		FLJ31356	46
11_test_peak_17923_lociStitched	chr17	28917538	28951526	PHF12,LOC101927018	FLOT2,DHRS13	LOC101927018	47
22_test_peak_32389_lociStitched	chr3	172000000	172000000	FNDC3B		FNDC3B	48
23_test_peak_1284_lociStitched	chr1	36348959	36401546	STK40,LSM10	EVA1B,SH3D21,OSCP1	STK40	49
22_test_peak_24354_lociStitched	chr2	68732067	68778851	ARHGAP25	ARHGAP25	ARHGAP25	50
38_test_peak_4935_lociStitched	chr10	14539853	14588606	FAM107B	FAM107B	FAM107B	51
14_test_peak_16485_lociStitched	chr16	57663389	57691845	ADGRG1,ADGRG3	DRC7,ADGRG1,KATNB1,ADGRG3	ADGRG3	52
7_test_peak_38506_lociStitched	chr6	159000000	159000000	SYTL3,DYNLT1,TMEM181	MIR7161,DYNLT1	SYTL3	53
48_test_peak_14675_lociStitched	chr15	78006874	78084657	TBC1D2B	SH2D7,TBC1D2B,LOC91450,CIB2	TBC1D2B	54
17_test_peak_21371_lociStitched	chr19	13138472	13173384	NACC1,IER2,STX10	LYL1,TRMT1	IER2	55
7_test_peak_40463_lociStitched	chr7	105000000	105000000	KMT2E,KMT2E-AS1	LINC01004	KMT2E	56
25_test_peak_28529_lociStitched	chr21	34992851	35051807	RUNX1,RUNX1-IT1		RUNX1-IT1	57
28_test_peak_20436_lociStitched	chr18	76435882	76503986	C18orf65,ZNF516	LINC00908	ZNF516	58
8_test_peak_25868_lociStitched	chr2	177000000	177000000	NFE2L2,MIR3128	MIR4444-1,MIR6512,HNRNPA3	MIR3128	59
11_test_peak_14868_lociStitched	chr15	88624236	88656393	AEN,ISG20	MIR7-2,ISG20,LINC01586,MIR3529,MIR1179	ISG20	60
3_test_peak_40512_lociStitched	chr7	106000000	106000000			NAMPT	61
14_test_peak_25405_lociStitched	chr2	136000000	136000000	CXCR4		CXCR4	62
16_test_peak_27841_lociStitched	chr20	50259886	50309450	LINC01272,LINC01270	LINC01271	LINC01270	63
17_test_peak_42405_lociStitched	chr8	130000000	130000000	MIR5194,FAM49B	FAM49B	MIR5194	64
17_test_peak_10577_lociStitched	chr12	105000000	105000000	CHST11	MIR3922	MIR3922	65
6_test_peak_13153_lociStitched	chr14	87992109	88007176	GALC,GPR65	LOC101928791,LINC01146,GALC	GPR65	66
6_test_peak_22598_lociStitched	chr19	47094751	47114385	ZC3H4	TMEM160,SAE1	ZC3H4	67
17_test_peak_12602_lociStitched	chr14	61471168	61503844	PRKCH		LOC101927780	68
9_test_peak_40312_lociStitched	chr7	100000000	100000000	PILRB,STAG3L5P-PVRIG2P-PILRB,PILRA	STAG3L5P-PVRIG2P-PILRB,PMS2P1,STAG3L5P,MEPCE,ZCWPW1,MIR6840,PVRIG2P	PILRA	69
14_test_peak_3936_lociStitched	chr1	208000000	208000000		LOC148696,CD34,MIR29C,MIR29B2	LOC148696	70
7_test_peak_2698_lociStitched	chr1	151000000	151000000	ADAMTSL4,MCL1,ADAMTSL4-AS1	ADAMTSL4,MCL1,FALEC,ENSA,MIR4257	ADAMTSL4-AS1	71
17_test_peak_17598_lociStitched	chr17	8915783	8970401	PIK3R5	PIK3R5,PIK3R6	PIK3R5	72
15_test_peak_26985_lociStitched	chr20	5056382	5101345	TMEM230	PCNA-AS1,SLC23A2,PCNA,CDS2	TMEM230	73
29_test_peak_30907_lociStitched	chr3	46925929	46990401	CCDC12,NBEAL2	PTH1R,NRADDP	CCDC12	74
25_test_peak_12452_lociStitched	chr14	50920867	50968930	PYGL	PYGL,ABHD12B	PYGL	75
10_test_peak_6625_lociStitched	chr10	128000000	128000000	PTPRE		PTPRE	76
10_test_peak_17289_lociStitched	chr17	2383320	2401195	MNT	TSR1,SGSM2,LOC284009	MNT	77
20_test_peak_27716_lociStitched	chr20	48750862	48797853	PREX1		PREX1	78
19_test_peak_41358_lociStitched	chr8	23502092	23561661	SLC25A37	ENTPD4	SLC25A37	79
7_test_peak_32611_lociStitched	chr3	188000000	188000000	BCL6	BCL6,RTP2,LOC100131635	BCL6	80
5_test_peak_22193_lociStitched	chr19	39397484	39410410	ZFP36,MIR4530,MED29	PLEKHG2,SUPT5H,RPS16,PAF1	ZFP36	81
8_test_peak_20849_lociStitched	chr19	4052146	4090548	MAP2K2,ZBTB7A	PIAS4	ZBTB7A	82
2_test_peak_2290_lociStitched	chr1	113000000	113000000	ST7L,CAPZA1	MOV10	CAPZA1	83
13_test_peak_14544_lociStitched	chr15	74775413	74801680	CSK,MIR4513	CYP1A1,CPLX3,MIR6882,CSK,LMAN1L,CYP1A2,ULK3	MIR4513	84
26_test_peak_19957_lociStitched	chr18	9734447	9805154	RAB31		RAB31	85
18_test_peak_36347_lociStitched	chr5_KI270791v1_alt	5346	39521	LPCAT1		LPCAT1	86
5_test_peak_35148_lociStitched	chr5	98927074	98942223	LOC100289230	CHD1	LOC100289230	87
8_test_peak_2802_lociStitched	chr1	152000000	152000000	S100A11	LOC100131107,TCHHL1,NBPF18P,S100A10	S100A11	88
15_test_peak_7783_lociStitched	chr11	65492415	65508915	MALAT1	SCYL1,LTBP3,MIR612	MALAT1	89
17_test_peak_10375_lociStitched	chr12	92122150	92159043	C12orf79,BTG1	C12orf79	C12orf79	90
9_test_peak_3962_lociStitched	chr1	210000000	210000000	LAMB3	HSD11B1,MIR4260,G0S2	LAMB3	91
13_test_peak_6411_lociStitched	chr10	111000000	111000000	PDCD4,PDCD4-AS1	PDCD4,SHOC2,BBIP1,MIR4680	PDCD4-AS1	92
12_test_peak_33140_lociStitched	chr4	15653164	15669049	FBXL5	FAM200B,FBXL5,BST1	FBXL5	93
21_test_peak_3527_lociStitched	chr1	184000000	184000000	NCF2	NCF2,RGL1,ARPC5,APOBEC4	NCF2	94
12_test_peak_43022_lociStitched	chr9	27564313	27602753	C9orf72	MOB3B,IFNK	C9orf72	95
11_test_peak_29344_lociStitched	chr22	30258076	30283634	OSM	TBC1D10A,LIF,GATSL3	OSM	96
16_test_peak_16798_lociStitched	chr16	81447083	81500212	CMIP	MIR7854	CMIP	97
10_test_peak_3901_lociStitched	chr1	207000000	207000000	CD55		CD55	98
13_test_peak_19835_lociStitched	chr18	2635725	2658732	CBX3P2,SMCHD1		CBX3P2	99
16_test_peak_14251_lociStitched	chr15	63489705	63517883	USP3		USP3	100
31_test_peak_41416_lociStitched	chr8	27331231	27405303	PTK2B	MIR6842,TRIM35	PTK2B	101
17_test_peak_4416_lociStitched	chr1	235000000	235000000	LOC101927851		LOC101927851	102
19_test_peak_23674_lociStitched	chr2	28588274	28630314	PLB1		PLB1	103
19_test_peak_33538_lociStitched	chr4	73702599	73736489		CXCL8	CXCL8	104
12_test_peak_20468_lociStitched	chr18	77052718	77081422	MBP	MBP	MBP	105
12_test_peak_40413_lociStitched	chr7	102000000	102000000	LOC100630923,PRKRIP1,ORAI2	POLR2J,ALKBH4,MIR4467,MIR5090,LRWD1,MIR548O	ORAI2	106
5_test_peak_37489_lociStitched	chr6	42770686	42787139		PRPH2,TBCC,ATP6V0CP3,GLTSCR1L	TBCC	107
7_test_peak_21709_lociStitched	chr19	18279036	18318903	LSM4,MIR3188,JUND	PDE4C,JUND,PGPEP1,LOC729966,KIAA1683	MIR3188	108
22_test_peak_314_lociStitched	chr1	10377717	10427011	KIF1B,PGD	PEX14,APITD1-CORT,CORT,DFFA,PGD	PGD	109
4_test_peak_34653_lociStitched	chr5	42991154	43011294	FLJ32255	LOC153684,ANXA2R,LOC648987	FLJ32255	110
20_test_peak_42473_lociStitched	chr8	130000000	130000000	ASAP1	ASAP1-IT1	ASAP1-IT1	111
8_test_peak_11390_lociStitched	chr13	30735566	30749126	ALOX5AP		ALOX5AP	112
5_test_peak_14162_lociStitched	chr15	58138236	58149462	AQP9		AQP9	113
12_test_peak_38215_lociStitched	chr6	137000000	137000000	IFNGR1	IL22RA2	IFNGR1	114
7_test_peak_41263_lociStitched	chr8	18067978	18085619	ASAH1,LOC101929066		ASAH1	115
22_test_peak_31086_lociStitched	chr3	50236244	50260877	GNAI2	HYAL1,SEMA3B,IFRD2,MIR6872,MIR5787,GNAT1,HYAL3,NAT6,SEMA3B-AS1,LSMEM2,SLC38A3	GNAI2	116
10_test_peak_8096_lociStitched	chr11	72712867	72742515	ARAP1	PDE2A,MIR4692	ARAP1	117
14_test_peak_8123_lociStitched	chr11	72804467	72836469	ATG16L2	STARD10,MIR4692	ATG16L2	118
8_test_peak_18759_lociStitched	chr17	58332634	58345654	BZRAP1-AS1,SUPT4H1,MIR4736	BZRAP1-AS1,MIR142,BZRAP1,SUPT4H1	BZRAP1-AS1	119
29_test_peak_43756_lociStitched	chr9	93023243	93065814	FGD3,SUSD3	LOC101927954,SUSD3,C9orf89	SUSD3	120
25_test_peak_31128_lociStitched	chr3	50588337	50637400	MAPKAPK3,CISH	C3orf18,HEMK1,MIR4787,DOCK3,CISH	MAPKAPK3	121
18_test_peak_24787_lociStitched	chr2	96203129	96262039	TMEM127,STARD7-AS1,STARD7	CIAO1,SNRNP200	STARD7	122
8_test_peak_19032_lociStitched	chr17	65029359	65066427	GNA13	LOC100507002	GNA13	123
9_test_peak_42031_lociStitched	chr8	89970443	89984708	NBN	DECR1	NBN	124
22_test_peak_31222_lociStitched	chr3	53223377	53272137	TKT		TKT	125
4_test_peak_9390_lociStitched	chr12	12716638	12737073	CDKN1B,APOLD1	MIR613,APOLD1,GPR19	APOLD1	126
15_test_peak_6663_lociStitched	chr10	132000000	132000000	C10orf91,PWWP2B	PWWP2B	C10orf91	127
6_test_peak_4086_lociStitched	chr1	221000000	221000000	HLX,HLX-AS1	LINC01352	HLX	128
9_test_peak_40508_lociStitched	chr7	106000000	106000000			NAMPT	129
6_test_peak_6724_lociStitched	chr11	310067	335949	IFITM3,IFITM1	ATHL1,B4GALNT4,IFITM5,NLRP6,IFITM2	IFITM3	130
10_test_peak_26969_lociStitched	chr20	4803054	4830813	RASSF2		RASSF2	131
11_test_peak_22865_lociStitched	chr19	51735054	51773264	FPR1,FPR2	SPACA6P-AS,MIRLET7E,MIR99B,MIR125A,HAS1,SPACA6P,FPR3	FPR1	132
15_test_peak_28273_lociStitched	chr21	14519759	14550810	SAMSN1	SAMSN1,SAMSN1-AS1	SAMSN1	133
22_test_peak_6877_lociStitched	chr11	3861720	3927498	STIM1	MIR4687,RHOG	MIR4687	134
4_test_peak_28590_lociStitched	chr21	37365103	37371262	DYRK1A	DYRK1A	DYRK1A	135
22_test_peak_44084_lociStitched	chr9	114000000	114000000	AKNA	ORM2,ORM1	AKNA	136
22_test_peak_28414_lociStitched	chr21	33361337	33405472	IFNGR2	IFNAR1	IFNGR2	137
15_test_peak_14899_lociStitched	chr15	89109082	89144246	ABHD2	ABHD2	ABHD2	138
10_test_peak_29687_lociStitched	chr22	38941297	38969042	APOBEC3A,APOBEC3A_B,APOBEC3B-AS1	APOBEC3B,APOBEC3A,APOBEC3C	APOBEC3A	139
6_test_peak_42337_lociStitched	chr8	125000000	125000000	TRIB1		TRIB1	140
13_test_peak_26508_lociStitched	chr2	232000000	232000000	PTMA	PTMA,MIR1244-2	PTMA	141
9_test_peak_37393_lociStitched	chr6	41182091	41203269	TREML2	TREML5P,TREM2,TREML4,TREML3P,TREML1	TREML2	142
7_test_peak_5294_lociStitched	chr10	43392868	43421330	HNRNPF	ZNF487,FXYD4	HNRNPF	143
16_test_peak_18281_lociStitched	chr17	40321407	40345502	RARA-AS1,RARA	CDC6,RARA,GJD3	RARA	144
13_test_peak_9094_lociStitched	chr12	6332703	6368925	TNFRSF1A,SCNN1A	LTBR,PLEKHG6	TNFRSF1A	145
22_test_peak_4846_lociStitched	chr10	11145194	11180368	CELF2	CELF2-AS2,CELF2	CELF2	146
12_test_peak_17392_lociStitched	chr17	4710676	4736823	CXCL16,ARRB2,MED11	PELP1,VMO1,TM4SF5,LOC101559451,ARRB2,ZMYND15	MED11	147
16_test_peak_13364_lociStitched	chr14	92647649	92681091	RIN3		LGMN	148
14_test_peak_27983_lociStitched	chr20	56465914	56507844	GCNT7,RTFDC1	FAM209A,FAM209B	RTFDC1	149
20_test_peak_23918_lociStitched	chr2	43194303	43240779	THADA,ZFP36L2,LINC01126		ZFP36L2	150
5_test_peak_18491_lociStitched	chr17	45221888	45232493	FMNL1	MAP3K14-AS1,SPATA32	FMNL1	151
17_test_peak_21826_lociStitched	chr19	19443615	19490517	GATAD2A	NDUFA13,MIR640,CILP2,YJEFN3,TSSK6	GATAD2A	152
23_test_peak_26850_lociStitched	chr20	1802579	1859046		SIRPA,LOC100289473	LOC100289473	153
20_test_peak_20473_lociStitched	chr18	77094444	77129745	MBP		MBP	154
11_test_peak_23845_lociStitched	chr2	42096278	42119050		PKDCC	PKDCC	155
15_test_peak_37737_lociStitched	chr6	87691760	87757914	AKIRIN2	LOC101928911	AKIRIN2	156
11_test_peak_4466_lociStitched	chr1	236000000	236000000	LYST	MIR1537	LYST	157
5_test_peak_8344_lociStitched	chr11	78413582	78429099	LOC101928865,GAB2		GAB2	158
10_test_peak_18851_lociStitched	chr17	60135450	60172880	CA4	WFDC21P,LOC653653	CA4	159
20_test_peak_25382_lociStitched	chr2	136000000	136000000	DARS-AS1	DARS	DARS	160
23_test_peak_8774_lociStitched	chr11	123000000	123000000	UBASH3B		UBASH3B	161
6_test_peak_28713_lociStitched	chr21	41360680	41370561	MX2	FAM3B,MX1	MX2	162
15_test_peak_6360_lociStitched	chr10	110000000	110000000	ADD3	ADD3-AS1	ADD3-AS1	163
5_test_peak_1642_lociStitched	chr1	50967300	50979618	CDKN2C	FAF1	CDKN2C	164
10_test_peak_21683_lociStitched	chr19	18088342	18128618	MAST3,IL12RB1	PIK3R2,IFI30,IL12RB1	IL12RB1	165
9_test_peak_19259_lociStitched	chr17	76250428	76273303	UBALD2	QRICH2,RNF157	UBALD2	166
6_test_peak_37881_lociStitched	chr6	109000000	109000000	FOXO3		FOXO3	167
7_test_peak_16529_lociStitched	chr16	66515203	66527570	TK2	CKLF,TK2,CMTM1,BEAN1-AS1	TK2	168
11_test_peak_34115_lociStitched	chr4	154000000	154000000		TLR2	TLR2	169
10_test_peak_12079_lociStitched	chr13	114000000	114000000	TFDP1	GRK1,ATP4B	TFDP1	170
23_test_peak_36501_lociStitched	chr6	6693849	6727613			LY86-AS1	171
10_test_peak_19305_lociStitched	chr17	77097893	77146406	SEC14L1	MIR6516,SEC14L1,SCARNA16	SEC14L1	172
11_test_peak_9281_lociStitched	chr12	9730831	9765769	CD69,CLECL1		CD69	173
7_test_peak_22431_lociStitched	chr19	43672857	43701958		IRGC,PLAUR,CADM4	PLAUR	174
10_test_peak_24510_lociStitched	chr2	71063654	71084302	NAGK	MCEE,OR7E91P,MPHOSPH10	NAGK	175
12_test_peak_40744_lociStitched	chr7	135000000	135000000	C7orf49,TMEM140	C7orf49,MIR6509,WDR91	TMEM140	176
15_test_peak_3284_lociStitched	chr1	168000000	168000000	RCSD1	CREG1	RCSD1	177
8_test_peak_15054_lociStitched	chr15	92797738	92811148		ASB9P1	ASB9P1	178
14_test_peak_3102_lociStitched	chr1	159000000	159000000	AIM2	IFI16	AIM2	179
25_test_peak_39757_lociStitched	chr7	50306512	50361698	IKZF1	IKZF1	IKZF1	180
9_test_peak_19397_lociStitched	chr17	78375265	78390728	PGS1	LOC101928674,PGS1,SOCS3	PGS1	181
9_test_peak_36648_lociStitched	chr6	11518621	11542971	TMEM170B		TMEM170B	182
19_test_peak_20747_lociStitched	chr19	2611022	2636178	MIR7850,GNG7		MIR7850	183
9_test_peak_22480_lociStitched	chr19	44741307	44766219	MIR8085,BCL3	BCAM,CEACAM16,CBLC	MIR8085	184
19_test_peak_27173_lociStitched	chr20	23102304	23162868	LINC00656	CD93	LINC00656	185
12_test_peak_30591_lociStitched	chr3	36892472	36924236	TRANK1		TRANK1	186
7_test_peak_19637_lociStitched	chr17	82267365	82299154	CSNK1D	SLC16A3,CD7,CSNK1D,MIR6787,SECTM1	CSNK1D	187
26_test_peak_36551_lociStitched	chr6	7125087	7170504	RREB1		RREB1	188
4_test_peak_41229_lociStitched	chr8	12753399	12767278	LONRF1,LOC340357	MIR3926-2,MIR3926-1,LINC00681	LONRF1	189
4_test_peak_38586_lociStitched	chr6	163000000	163000000	QKI,CAHM	QKI	CAHM	190
15_test_peak_12828_lociStitched	chr14	69615179	69654708	SUSD6	CCDC177	SUSD6	191
9_test_peak_2708_lociStitched	chr1	151000000	151000000	ENSA	ADAMTSL4-AS1,MCL1,ENSA	ENSA	192
4_test_peak_35402_lociStitched	chr5	132000000	132000000	FNIP1,RAPGEF6	RAPGEF6	RAPGEF6	193
10_test_peak_42520_lociStitched	chr8	133000000	133000000	TG	WISP1,SLA	SLA	194
9_test_peak_41681_lociStitched	chr8	47352434	47379268	SPIDR		SPIDR	195
9_test_peak_24879_lociStitched	chr2	98502074	98518673	INPP4A		INPP4A	196
4_test_peak_40990_lociStitched	chr7	151000000	151000000	NUB1		NUB1	197
22_test_peak_19344_lociStitched	chr17	77426159	77471598	2021-09-09	SEPT9,MIR4316	2021-09-09	198
4_test_peak_11654_lociStitched	chr13	48220729	48237977	ITM2B		ITM2B	199
9_test_peak_1485_lociStitched	chr1	41715428	41769296	HIVEP3		HIVEP3	200
22_test_peak_26628_lociStitched	chr2	238000000	238000000	LRRFIP1		LRRFIP1	201
14_test_peak_40700_lociStitched	chr7	131000000	131000000	LOC100506860,LINC-PINT	MIR29A,LINC-PINT,MIR29B1	LOC100506860	202
15_test_peak_43158_lociStitched	chr9	36126527	36166545	GLIPR2	CCIN,CLTA,GLIPR2	GLIPR2	203
18_test_peak_1411_lociStitched	chr1	40034855	40067620	CAP1	PPT1	CAP1	204
12_test_peak_9608_lociStitched	chr12	31875705	31908293			KIAA1551	205
15_test_peak_44974_lociStitched	chrX	12947068	12982819	TMSB4X	TLR8-AS1,TLR8	TMSB4X	206
5_test_peak_35762_lociStitched	chr5	150000000	150000000	LOC102546298	RPS14,NDST1	LOC102546298	207
test_peak_24465	chr2	70085000	70089593	PCBP1-AS1,PCBP1	LOC100133985	PCBP1	208
10_test_peak_3787_lociStitched	chr1	203000000	203000000	LINC01136,LINC01353	CHIT1,BTG2	LINC01353	209
8_test_peak_15283_lociStitched	chr15_KI270849v1_alt	33440	59780	TRIM69,LOC100419583,B2M		B2M	210
19_test_peak_6094_lociStitched	chr10	97353309	97379677	RRP12	FRAT1,PGAM1,RRP12,FRAT2	FRAT2	211
17_test_peak_6264_lociStitched	chr10	103000000	103000000	NT5C2	RPEL1,NT5C2	NT5C2	212
8_test_peak_43870_lociStitched	chr9	97901840	97923059	C9orf156	FOXE1,HEMGN	C9orf156	213
23_test_peak_8478_lociStitched	chr11	96207240	96267921	MAML2		MIR1260B	214
14_test_peak_32192_lociStitched	chr3	152000000	152000000	AADACL2-AS1,SUCNR1	AADACL2-AS1	SUCNR1	215
8_test_peak_1810_lociStitched	chr1	66328435	66350790	PDE4B	PDE4B	PDE4B	216
19_test_peak_29562_lociStitched	chr22	37220772	37242455	RAC2	SSTR3,CYTH4,C1QTNF6	RAC2	217
3_test_peak_11735_lociStitched	chr13	50121950	50127922	DLEU1,DLEU2	ST13P4	DLEU2	218
16_test_peak_17972_lociStitched	chr17	29699322	29728056	SSH2		SSH2	219
5_test_peak_36189_lociStitched	chr5	177000000	178000000	PDLIM7,DOK3,DDX41	DOK3,FAM193B,PRR7,DBN1,PRR7-AS1	PDLIM7	220
15_test_peak_23009_lociStitched	chr19	56104490	56138584	ZNF787	LOC101928886,ZNF444,GALP	ZNF787	221
24_test_peak_42449_lociStitched	chr8	130000000	130000000	ASAP1		ASAP1-IT1	222
22_test_peak_1136_lociStitched	chr1	32980374	33011615	AK2	RNF19B	RNF19B	223
10_test_peak_40801_lociStitched	chr7	139000000	139000000	ZC3HAV1	TTC26	ZC3HAV1	224
14_test_peak_62_lociStitched	chr1	2132824	2159320	PRKCZ	FAAP20	PRKCZ	225
3_test_peak_3484_lociStitched	chr1	182000000	182000000			ZNF648	226
15_test_peak_8183_lociStitched	chr11	73365642	73390918	RELT,ARHGEF17		RELT	227
9_test_peak_24613_lociStitched	chr2	74834164	74852670	HK2		HK2	228
14_test_peak_2523_lociStitched	chr1	146000000	146000000	TXNIP,POLR3GL	RBM8A,LOC101928979,LIX1L,RNVU1-6,ANKRD34A,HFE2	TXNIP	229
6_test_peak_17515_lociStitched	chr17	7833953	7845423	KDM6B	CYB5D1,CHD3,TMEM88,NAA38	KDM6B	230
13_test_peak_3971_lociStitched	chr1	210000000	210000000	TRAF3IP3	HSD11B1,C1orf74,TRAF3IP3,IRF6	TRAF3IP3	231
4_test_peak_25613_lociStitched	chr2	157000000	157000000	CYTIP		CYTIP	232
15_test_peak_7731_lociStitched	chr11	64852306	64888025	EHD1	GPHA2,ATG2A,MEN1,MAP4K2,PPP2R5B,MIR6749,CDC42BPG,MIR192,MIR6750,MIR194-2	EHD1	233
19_test_peak_33059_lociStitched	chr4	6875058	6927266	TBC1D14,KIAA0232		TBC1D14	234
8_test_peak_34293_lociStitched	chr4	185000000	185000000	MIR3945	ACSL1,SLED1,LINC01093,LOC731424	MIR3945	235
7_test_peak_3036_lociStitched	chr1	156000000	157000000	MEF2D	MEF2D	MEF2D	236
13_test_peak_20615_lociStitched	chr19	1249926	1273444	CIRBP-AS1,CIRBP,MIDN	C19orf24,ATP5D,STK11,CBARP,EFNA2	CIRBP	237
5_test_peak_1302_lociStitched	chr1	36468067	36489121	CSF3R	OSCP1,CSF3R,MRPS15	CSF3R	238
12_test_peak_44994_lociStitched	chrX	13078630	13093346		FAM9C	FAM9C	239
7_test_peak_30119_lociStitched	chr22_GL383583v2_alt	57064	73901	APOBEC3A_B		APOBEC3A_B	240
8_test_peak_4376_lociStitched	chr1	235000000	235000000	IRF2BP2	LOC101927787,LINC00184	IRF2BP2	241
14_test_peak_32033_lociStitched	chr3	139000000	139000000		LINC01391,FOXL2,FOXL2NB	LINC01391	242
16_test_peak_30372_lociStitched	chr3	14409198	14436985	SLC6A6	SLC6A6	SLC6A6	243
17_test_peak_43599_lociStitched	chr9	89375182	89426640	SEMA4D		SEMA4D	244
15_test_peak_343_lociStitched	chr1	11719141	11749188	DRAXIN,AGTRAP	C1orf167,LOC102724659,AGTRAP,MAD2L2	AGTRAP	245
18_test_peak_35677_lociStitched	chr5	143000000	143000000	ARHGAP26	ARHGAP26,LOC101926975	ARHGAP26	246
21_test_peak_34425_lociStitched	chr5	10589148	10643683	ANKRD33B		ANKRD33B	247
11_test_peak_21427_lociStitched	chr19	14355866	14384631	ADGRE5	PKN1,DDX39A	ADGRE5	248
13_test_peak_29949_lociStitched	chr22	45155853	45179695	NUP50-AS1,NUP50	KIAA0930,NUP50-AS1,MIR1249	NUP50	249
8_test_peak_19459_lociStitched	chr17	78867026	78892389	CEP295NL,TIMP2	CEP295NL,USP36	CEP295NL	250
15_test_peak_31030_lociStitched	chr3	49333427	49356424	USP4	GPX1	USP4	251
5_test_peak_508_lociStitched	chr1	16889341	16905883	RNVU1-18	CROCC	CROCC	252
14_test_peak_41985_lociStitched	chr8	81130582	81162284		PAG1	PAG1	253
9_test_peak_9337_lociStitched	chr12	11648880	11674465	ETV6		ETV6	254
15_test_peak_7904_lociStitched	chr11	67268463	67288472	ADRBK1	ANKRD13D,KDM2A,SSH3,LOC100130987	ANKRD13D	255
15_test_peak_27966_lociStitched	chr20	56400529	56430834	CSTF1,CASS4	AURKA,RTFDC1,FAM210B	CASS4	256
8_test_peak_16244_lociStitched	chr16	31113100	31143169	KAT8,PRSS36,PRSS8	ZNF668,ZNF646,VKORC1,PRSS53,FUS,PRSS36,BCKDK	PRSS8	257
12_test_peak_35370_lociStitched	chr5	131000000	131000000	CDC42SE2	CDC42SE2	CDC42SE2	258
12_test_peak_823_lociStitched	chr1	26257267	26292421	CEP85,UBXN11,SH3BGRL3	UBXN11,LOC101928303,CEP85,CD52	SH3BGRL3	259
5_test_peak_17843_lociStitched	chr17	21278230	21298277	MAP2K3	NATD1	MAP2K3	260
14_test_peak_38340_lociStitched	chr6	144000000	144000000	STX11	SF3B5	STX11	261
20_test_peak_4335_lociStitched	chr1	233000000	233000000			SIPA1L2	262
13_test_peak_887_lociStitched	chr1	27110749	27138729	SLC9A1		SLC9A1	263
21_test_peak_7431_lociStitched	chr11	48007300	48067507	PTPRJ	MIR3161	PTPRJ	264
5_test_peak_1569_lociStitched	chr1	44806246	44821414	BTBD19,PTCH2,TCTEX1D4	PTCH2,SNORD38A,PLK3,RPS8,SNORD38B,SNORD55,BEST4,SNORD46	BTBD19	265
5_test_peak_25979_lociStitched	chr2	192000000	192000000	NABP1	LOC105747689	NABP1	266
4_test_peak_34258_lociStitched	chr4	184000000	184000000	IRF2		IRF2	267
7_test_peak_28495_lociStitched	chr21	34875077	34892383	RUNX1		RUNX1	268
9_test_peak_5212_lociStitched	chr10	30982934	31006695	ZNF438	ZNF438	ZNF438	269
14_test_peak_22027_lociStitched	chr19	35429726	35461333	FFAR2	KRTDAP,LINC01531,DMKN	FFAR2	270
12_test_peak_32904_lociStitched	chr4	1292192	1306820	MAEA	CTBP1,MAEA,UVSSA,CTBP1-AS2	MAEA	271
8_test_peak_8275_lociStitched	chr11	75762941	75780044	DGAT2,LOC283214	MOGAT2,UVRAG	DGAT2	272
5_test_peak_7575_lociStitched	chr11	62019351	62034830			FTH1	273
test_peak_25514	chr2	145000000	145000000	ZEB2-AS1,ZEB2	LINC01412	ZEB2-AS1	274
11_test_peak_15460_lociStitched	chr16	2505814	2527475	ATP6V0C,AMDHD2	CEMP1,C16orf59,MIR3178,TBC1D24,NTN3,PDPK1,MIR6768	ATP6V0C	275
7_test_peak_6802_lociStitched	chr11	1843972	1854114	LSP1	TNNI2,LSP1,MIR4298,SYT8,LINC01150,MIR7847	LSP1	276
16_test_peak_1337_lociStitched	chr1	37842857	37863190	INPP5B,MTF1	C1orf122,MANEAL,YRDC	MTF1	277
13_test_peak_20799_lociStitched	chr19	3162986	3192127	GNA15,NCLN,S1PR4	LOC100996351,CELF5	S1PR4	278
6_test_peak_37765_lociStitched	chr6	89072052	89087289	PNRC1	SRSF12	PNRC1	279
13_test_peak_11054_lociStitched	chr12	123000000	123000000	VPS37B	HIP1R	VPS37B	280
20_test_peak_21077_lociStitched	chr19	8485515	8518305	HNRNPM,ZNF414,PRAM1	HNRNPM	PRAM1	281
9_test_peak_7480_lociStitched	chr11	59246994	59284396		MPEG1	MPEG1	282
4_test_peak_8326_lociStitched	chr11	78288147	78296835	GAB2		GAB2	283
12_test_peak_37573_lociStitched	chr6	45422596	45448209	RUNX2	SUPT3H	RUNX2	284
9_test_peak_15590_lociStitched	chr16	4616499	4642023	MGRN1	MIR6769A,UBALD1,MGRN1	MGRN1	285
23_test_peak_25808_lociStitched	chr2	175000000	175000000	WIPF1		WIPF1	286
17_test_peak_5851_lociStitched	chr10	80458414	80505497	TSPAN14	LOC102723703,SH2D4B,FAM213A,LOC101929574	TSPAN14	287
12_test_peak_8248_lociStitched	chr11	75260944	75279644	ARRB1	TPBGL	TPBGL	288
9_test_peak_40045_lociStitched	chr7	75611764	75625739	HIP1		PMS2P3	289
17_test_peak_2356_lociStitched	chr1	116000000	117000000	CD58	LOC101929023,MIR548AC	LOC101929023	290
8_test_peak_3218_lociStitched	chr1	162000000	162000000	FCGR3B	RPL31P11,FCGR3B,FCGR2C,FCGR2B,HSPA7	FCGR3B	291
18_test_peak_30545_lociStitched	chr3	32398808	32433833	CMTM7	CMTM7	CMTM7	292
12_test_peak_41133_lociStitched	chr8	671551	704727	ERICH1	ERICH1-AS1	ERICH1	293
12_test_peak_32208_lociStitched	chr3	152000000	152000000	MBNL1-AS1,MBNL1	MBNL1	MBNL1	294
1_test_peak_33814_lociStitched	chr4	103000000	103000000	LOC105377348,UBE2D3	CISD2,LOC105377348,LOC102723704,UBE2D3	UBE2D3	295
21_test_peak_8876_lociStitched	chr11	129000000	129000000	FLI1	FLI1,SENCR	SENCR	296
12_test_peak_31393_lociStitched	chr3	71423014	71465111	FOXP1		MIR1284	297
2_test_peak_36946_lociStitched	chr6	24719193	24722431		C6orf62	C6orf62	298
7_test_peak_13629_lociStitched	chr14	105000000	105000000	GPR132	CDCA4,LOC102723354,GPR132	GPR132	299
12_test_peak_25464_lociStitched	chr2	143000000	143000000	ARHGAP15		ARHGAP15	300
19_test_peak_22161_lociStitched	chr19	38649665	38695206	ACTN4	EIF3K,CAPN12,MAP4K1	ACTN4	301
4_test_peak_19697_lociStitched	chr17	83193647	83204257		RPL23AP87	RPL23AP87	302
18_test_peak_15941_lociStitched	chr16	23851166	23883119	PRKCB		PRKCB	303
9_test_peak_31887_lociStitched	chr3	129000000	129000000		HMCES,COPG1,CNBP,MIR6826	COPG1	304
18_test_peak_39684_lociStitched	chr7	44615014	44640865	OGDH	DDX56,TMED4	OGDH	305
16_test_peak_18202_lociStitched	chr17	38872104	38922574	LASP1,MIR6779	LASP1,SNORA21,CWC25,RPL23,FBXO47,MIR4727,C17orf98,LINC00672	MIR6779	306
14_test_peak_13342_lociStitched	chr14	92507075	92540863	RIN3		RIN3	307
9_test_peak_6674_lociStitched	chr10	133000000	133000000	INPP5A		INPP5A	308
10_test_peak_25300_lociStitched	chr2	128000000	128000000	UGGT1		UGGT1	309
13_test_peak_18411_lociStitched	chr17	43266792	43301467	RNU2-1	LINC00854	RNU2-1	310
10_test_peak_1087_lociStitched	chr1	31928879	31962280	PTP4A2	PTP4A2	PTP4A2	311
19_test_peak_15240_lociStitched	chr15	101000000	101000000	CHSY1		CHSY1	312
9_test_peak_32925_lociStitched	chr4	1714823	1752942	TACC3,TMEM129	SLBP,FAM53A,TMEM129,FGFR3	TACC3	313
6_test_peak_9590_lociStitched	chr12	31743207	31752661		H3F3C,AMN1	AMN1	314
8_test_peak_35864_lociStitched	chr5	157000000	157000000	CYFIP2		CYFIP2	315
3_test_peak_28850_lociStitched	chr21	44964814	44970734	FAM207A	ITGB2,LINC00163,LINC01547,LINC00162,ITGB2-AS1	LINC00163	316
16_test_peak_24074_lociStitched	chr2	54559518	54605132	SPTBN1	RPL23AP32	SPTBN1	317
1_test_peak_33126_lociStitched	chr4	15001171	15005698	CPEB2,CPEB2-AS1,LOC101929095	CPEB2	CPEB2	318
7_test_peak_6685_lociStitched	chr10	133000000	133000000	TUBGCP2,ADAM8	UTF1,MIR202,ADAM8,ZNF511,TUBGCP2,MIR202HG,VENTX	ADAM8	319
19_test_peak_23915_lociStitched	chr2	43152616	43180300		LINC01126,ZFP36L2	ZFP36L2	320
15_test_peak_21611_lociStitched	chr19	17107762	17139333	MYO9B	MYO9B,HAUS8	MYO9B	321
3_test_peak_42678_lociStitched	chr8	142000000	142000000	TSNARE1		TSNARE1	322
5_test_peak_15728_lociStitched	chr16	11782853	11810304	ZC3H7A	BCAR4,TXNDC11,RSL1D1	ZC3H7A	323
8_test_peak_45378_lociStitched	chrX	56764036	56783594	LINC01420	UQCRBP1	UQCRBP1	324
16_test_peak_11635_lociStitched	chr13	48144099	48163232		MED4	MED4	325
7_test_peak_6164_lociStitched	chr10	100000000	100000000	CHUK,ERLIN1	SNORA12	ERLIN1	326
14_test_peak_12934_lociStitched	chr14	73739648	73771537	ELMSAN1,MIR4505	PNMA1,LOC100506476	MIR4505	327
7_test_peak_25611_lociStitched	chr2	157000000	157000000	CYTIP	FAM133DP	CYTIP	328
4_test_peak_18426_lociStitched	chr17	43359428	43372875	LINC00910	ARL4D	LINC00910	329
17_test_peak_35523_lociStitched	chr5	135000000	135000000	H2AFY	DCANP1,H2AFY	H2AFY	330
14_test_peak_16887_lociStitched	chr16	84593039	84614814	COTL1	KLHL36	COTL1	331
8_test_peak_11293_lociStitched	chr13	24267018	24290174	SPATA13	SPATA13-AS1,LINC00566,C1QTNF9	SPATA13	332
17_test_peak_31299_lociStitched	chr3	58332936	58370742	PXK	RPP14,PXK	PXK	333
9_test_peak_33023_lociStitched	chr4	6677084	6696506	S100P	BLOC1S4,LOC93622,MRFAP1,MRFAP1L1	S100P	334
22_test_peak_21747_lociStitched	chr19	18478030	18519138	ELL	KXD1,ISYNA1,FKBP8	ELL	335
21_test_peak_18735_lociStitched	chr17	58271680	58305640	BZRAP1,MPO	BZRAP1-AS1,MIR4736,MIR142,LPO,BZRAP1,SUPT4H1	MPO	336
17_test_peak_25502_lociStitched	chr2	144000000	144000000	ZEB2		ZEB2-AS1	337
1_test_peak_41811_lociStitched	chr8	58593802	58597608	NSMAF	SDCBP	SDCBP	338
6_test_peak_14454_lociStitched	chr15	69755206	69767853			LINC00593	339
19_test_peak_35291_lociStitched	chr5	119000000	119000000	TNFAIP8	TNFAIP8	TNFAIP8	340
5_test_peak_3821_lociStitched	chr1	205000000	205000000	MDM4	MDM4,PIK3C2B	MDM4	341
17_test_peak_9194_lociStitched	chr12	7948861	7991170		SLC2A3,FOXJ2	SLC2A3	342
12_test_peak_36956_lociStitched	chr6	24922307	24959854	FAM65B	FAM65B	FAM65B	343
13_test_peak_39804_lociStitched	chr7	64628502	64656481		LOC641746,ZNF107,MIR6839	ZNF107	344
15_test_peak_7223_lociStitched	chr11	34422113	34465084	CAT	ELF5	CAT	345
16_test_peak_4481_lociStitched	chr1	236000000	236000000		LYST	LYST	346
11_test_peak_14578_lociStitched	chr15	75104273	75132260			PPCDC	347
11_test_peak_12992_lociStitched	chr14	75120242	75147981	TMED10,NEK9		NEK9	348
12_test_peak_24262_lociStitched	chr2	64636095	64658020	SERTAD2	LOC339807	SERTAD2	349
11_test_peak_10947_lociStitched	chr12	121000000	121000000	CAMKK2	CAMKK2,ANAPC5	CAMKK2	350
5_test_peak_35815_lociStitched	chr5	151000000	151000000	CCDC69	GM2A	CCDC69	351
8_test_peak_10061_lociStitched	chr12	56699763	56728649	NACA	HSD17B6,NACA,PTGES3,PRIM1	NACA	352
12_test_peak_17372_lociStitched	chr17	4161622	4190099	ANKFY1,MIR5096	CYB5D2,ZZEF1	CYB5D2	353
13_test_peak_6450_lociStitched	chr10	117000000	117000000		PDZD8	PDZD8	354
16_test_peak_29864_lociStitched	chr22	42414258	42441149	NFAM1	LINC01315	NFAM1	355
10_test_peak_6237_lociStitched	chr10	103000000	103000000	SUFU,TRIM8		TRIM8	356
7_test_peak_39861_lociStitched	chr7	66748933	66769070	RABGEF1	RABGEF1	RABGEF1	357
11_test_peak_25032_lociStitched	chr2	106000000	106000000	NCK2	NCK2	NCK2	358
5_test_peak_17726_lociStitched	chr17	17823789	17850181	TOM1L2,SREBF1	SMCR5,MIR6777,MIR33B	SREBF1	359
1_test_peak_17459_lociStitched	chr17	7011717	7015569	ALOX12-AS1,RNASEK-C17orf49,C17orf49,RNASEK	ALOX12,RNASEK,SLC16A11,MIR497HG,MIR195,MIR497,BCL6B,SLC16A13	C17orf49	360
3_test_peak_41722_lociStitched	chr8	47734089	47739211	CEBPD,SPIDR		CEBPD	361
12_test_peak_14325_lociStitched	chr15	64870258	64897816		PIF1,ANKDD1A,PLEKHO2	ANKDD1A	362
9_test_peak_5434_lociStitched	chr10	61980759	62017524	ARID5B	ARID5B	ARID5B	363
10_test_peak_11161_lociStitched	chr12	132000000	132000000	ULK1	PUS1,MMP17	ULK1	364
13_test_peak_42500_lociStitched	chr8	133000000	133000000	SLA,TG	SLA,MIR7848	SLA	365
12_test_peak_17990_lociStitched	chr17	30337687	30369882		CPD,BLMH,TMIGD1	TMIGD1	366
10_test_peak_15630_lociStitched	chr16	8629196	8645457	METTL22	ABAT,TMEM114	METTL22	367
5_test_peak_41643_lociStitched	chr8	42139688	42149257		AP3M2	AP3M2	368
4_test_peak_8806_lociStitched	chr11	123000000	123000000	HSPA8	SNORD14E,LOC341056,SNORD14C,SNORD14D,HSPA8	HSPA8	369
12_test_peak_38123_lociStitched	chr6	133000000	133000000	VNN2,VNN3	VNN2,SLC18B1,VNN3,VNN1	VNN3	370
14_test_peak_8665_lociStitched	chr11	118000000	118000000	MPZL3,AMICA1	MPZL3,MPZL2,SCN2B,AMICA1	AMICA1	371
17_test_peak_27606_lociStitched	chr20	44968229	44994100	STK4	TOMM34,STK4-AS1	STK4	372
9_test_peak_41541_lociStitched	chr8	37874008	37904271	RAB11FIP1	RAB11FIP1,BRF2,GOT1L1	RAB11FIP1	373
18_test_peak_6785_lociStitched	chr11	1757526	1792765	CTSD	TNNI2,IFITM10,SYT8	CTSD	374
5_test_peak_30794_lociStitched	chr3	44438489	44452049	ZNF445		ZNF445	375
9_test_peak_16349_lociStitched	chr16	50664869	50694379	SNX20,LOC101927272	MIR3181,CYLD,NOD2	SNX20	376
5_test_peak_6530_lociStitched	chr10	124000000	124000000	CHST15		CHST15	377
5_test_peak_45031_lociStitched	chrX	15674252	15681113	CA5BP1	TMEM27	CA5BP1	378
15_test_peak_11794_lociStitched	chr13	51814891	51838612	LINC00282	CCDC70,DHRS12,LINC00282	LINC00282	379
18_test_peak_27938_lociStitched	chr20	53892401	53935570		SUMO1P1	SUMO1P1	380
7_test_peak_21881_lociStitched	chr19	21586342	21605020			ZNF429	381
6_test_peak_27442_lociStitched	chr20	36588578	36607882	TGIF2,C20orf24,TGIF2-C20orf24	TGIF2,MYL9,C20orf24,SLA2,DLGAP4-AS1	C20orf24	382
13_test_peak_36752_lociStitched	chr6	14711039	14744344			LINC01108	383
8_test_peak_27880_lociStitched	chr20	53579116	53596193	ZNF217	LOC101927770	ZNF217	384
4_test_peak_3130_lociStitched	chr1	160000000	160000000	NCSTN,COPA	SUMO1P3,NCSTN,NHLH1,COPA	NCSTN	385
12_test_peak_24272_lociStitched	chr2	64819611	64861322	LOC101927438		LOC101927438	386
8_test_peak_2268_lociStitched	chr1	111000000	111000000	C1orf162,TMIGD3	ATP5F1,C1orf162,OVGP1,WDR77,ADORA3	C1orf162	387
5_test_peak_19541_lociStitched	chr17	81148869	81161174	AATK	AATK-AS1,MIR3065,MIR1250,AATK,MIR657,MIR338	AATK-AS1	388
1_test_peak_42143_lociStitched	chr8	101000000	101000000	YWHAZ		YWHAZ	389
2_test_peak_10101_lociStitched	chr12	57520742	57527058	MBD6	MARS,DCTN2,DDIT3,ARHGAP9,KIF5A,MIR616,MIR6758	MBD6	390
9_test_peak_18047_lociStitched	chr17	31301611	31319505	EVI2B,NF1,EVI2A	OMG	EVI2B	391
4_test_peak_10602_lociStitched	chr12	106000000	106000000	CKAP4		CKAP4	392
11_test_peak_15986_lociStitched	chr16	27304852	27328060	IL4R	FLJ21408,IL4R,NSMCE1	IL4R	393
8_test_peak_20676_lociStitched	chr19	2041173	2061523	MKNK2	IZUMO4,MKNK2,MOB3A,BTBD2	MKNK2	394
10_test_peak_29203_lociStitched	chr22	24429554	24442942	ADORA2A,ADORA2A-AS1,SPECC1L-ADORA2A	ADORA2A	ADORA2A	395
7_test_peak_24223_lociStitched	chr2	64210896	64224289		LOC100507006,LINC00309	LOC100507006	396
10_test_peak_32339_lociStitched	chr3	172000000	172000000	PLD1	TMEM212,PLD1	PLD1	397
6_test_peak_4760_lociStitched	chr10	5283793	5298332			UCN3	398
13_test_peak_41726_lociStitched	chr8	47841394	47870390	PRKDC		PRKDC	399
5_test_peak_12870_lociStitched	chr14	71319924	71325604			SNORD56B	400
12_test_peak_26405_lociStitched	chr2	225000000	225000000	DOCK10		DOCK10	401
10_test_peak_36775_lociStitched	chr6	14897948	14924875			JARID2	402
6_test_peak_32440_lociStitched	chr3	177000000	177000000		LINC00501	LINC00501	403
14_test_peak_22348_lociStitched	chr19	41798003	41812269	CEACAM3	LYPD4,CEACAM6,DMRTC2,RPS19	CEACAM3	404
8_test_peak_43543_lociStitched	chr9	85715330	85741981	AGTPBP1		AGTPBP1	405
17_test_peak_44570_lociStitched	chr9	131000000	131000000	FAM78A	PPAPDC3	FAM78A	406
3_test_peak_6972_lociStitched	chr11	9263268	9274313	DENND5A	TMEM41B	DENND5A	407
8_test_peak_9979_lociStitched	chr12	55629460	55650953	OR10P1	METTL7B	OR10P1	408
2_test_peak_54_lociStitched	chr1	1777631	1783693	NADK	NADK,SLC35E2	NADK	409
15_test_peak_24871_lociStitched	chr2	98452229	98478550	INPP4A		INPP4A	410
10_test_peak_2809_lociStitched	chr1	153000000	153000000	S100A9	S100A8,PGLYRP4,S100A7A,PGLYRP3,S100A12	S100A9	411
16_test_peak_40827_lociStitched	chr7	140000000	140000000	HIPK2	HIPK2,TBXAS1	HIPK2	412
7_test_peak_21519_lociStitched	chr19	16070009	16087077	TPM4	LINC00905,HSH2D,RAB8A	TPM4	413
13_test_peak_17210_lociStitched	chr17	601428	646654	VPS53		VPS53	414
8_test_peak_37294_lociStitched	chr6	36114780	36128370		MAPK13	MAPK13	415
18_test_peak_13309_lociStitched	chr14	92385918	92426736	SLC24A4		SLC24A4	416
8_test_peak_17575_lociStitched	chr17	8411477	8421904		KRBA2,NDEL1,RNF222,RPL26	RNF222	417
9_test_peak_11942_lociStitched	chr13	99484016	99508038	LINC01232,TM9SF2		LINC01232	418
15_test_peak_45231_lociStitched	chrX	45753046	45772249		MIR222,MIR221,LOC392452	MIR222	419
16_test_peak_20208_lociStitched	chr18	45962163	45985217	EPG5,PSTPIP2		EPG5	420
4_test_peak_7823_lociStitched	chr11	65770593	65778536	AP5B1	OVOL1-AS1,OVOL1,RNASEH2C	AP5B1	421
9_test_peak_1222_lociStitched	chr1	35799861	35812160	AGO4	CLSPN	AGO4	422
4_test_peak_31676_lociStitched	chr3	122000000	122000000	HCLS1,GOLGB1	HCLS1	HCLS1	423
12_test_peak_10247_lociStitched	chr12	69329198	69351107	LYZ	YEATS4	LYZ	424
11_test_peak_5449_lociStitched	chr10	62617756	62639434	ZNF365		ZNF365	425
6_test_peak_7537_lociStitched	chr11	61146422	61171922	VPS37C	PGA3,CD5	VPS37C	426
7_test_peak_31608_lociStitched	chr3	113000000	113000000	ATG3,SLC35A5	LINC01279	SLC35A5	427
3_test_peak_39622_lociStitched	chr7	41861648	41883413			INHBA	428
6_test_peak_40552_lociStitched	chr7	112000000	112000000	DOCK4		DOCK4	429
4_test_peak_40496_lociStitched	chr7	106000000	106000000	NAMPT		NAMPT	430
8_test_peak_16062_lociStitched	chr16	28599070	28615270	SULT1A1	SULT1A2,SULT1A1,SGF29,NPIPB8	SULT1A1	431
7_test_peak_17349_lociStitched	chr17	3905240	3926437	P2RX1,ATP2A3	ATP2A3,CAMKK1	P2RX1	432
1_test_peak_4560_lociStitched	chr1	245000000	245000000	HNRNPU	COX20,HNRNPU-AS1	HNRNPU	433
3_test_peak_44659_lociStitched	chr9	134000000	134000000	VAV2		SARDH	434
10_test_peak_4789_lociStitched	chr10	6185090	6208745	PFKFB3	MIR3155B,MIR3155A	PFKFB3	435
13_test_peak_31819_lociStitched	chr3	129000000	129000000	RPN1	LINC01565	LINC01565	436
8_test_peak_3872_lociStitched	chr1	207000000	207000000	RASSF5	EIF2D	RASSF5	437
test_peak_21394	chr19	13838513	13843967		NANOS3,LOC284454,MIR23A,ZSWIM4,MIR27A,MIR24-2,MIR181D,MIR181C	MIR23A	438
6_test_peak_25278_lociStitched	chr2	127000000	127000000		MAP3K2,MIR4783,PROC	PROC	439
14_test_peak_45657_lociStitched	chrX	130000000	130000000	SASH3,XPNPEP2		SASH3	440
3_test_peak_2239_lociStitched	chr1	111000000	111000000	CD53		CD53	441
10_test_peak_25421_lociStitched	chr2	136000000	136000000			CXCR4	442
6_test_peak_5068_lociStitched	chr10	26429922	26446746	APBB1IP		APBB1IP	443
4_test_peak_6921_lociStitched	chr11	6191560	6204474	OR52W1	OR52B2,C11orf42,CNGA4,FAM160A2	OR52W1	444
13_test_peak_4178_lociStitched	chr1	226000000	226000000		H3F3A,SDE2,H3F3AP4	H3F3A	445
1_test_peak_31426_lociStitched	chr3	71580558	71585688	FOXP1	FOXP1,MIR1284	FOXP1	446
6_test_peak_4304_lociStitched	chr1	232000000	232000000	TSNAX-DISC1,TSNAX	SNRPD2P2	TSNAX-DISC1	447
15_test_peak_15152_lociStitched	chr15	98842710	98882348	IGF1R		MIR4714	448
10_test_peak_5645_lociStitched	chr10	72315993	72337036	DNAJB12	DNAJB12,DDIT4	DNAJB12	449
6_test_peak_14524_lociStitched	chr15	73980605	73997375	PML,STOML1	PML,STOML1	STOML1	450
13_test_peak_2835_lociStitched	chr1	153000000	153000000	S100A8	S100A7A,PGLYRP4,S100A7L2,S100A9,S100A12	S100A8	451
3_test_peak_43072_lociStitched	chr9	33288101	33297604	NFX1	SPINK4,CHMP5,BAG1	NFX1	452
16_test_peak_2574_lociStitched	chr1	148000000	148000000	ACP6		ACP6	453
13_test_peak_31408_lociStitched	chr3	71487310	71531480	FOXP1	MIR1284	MIR1284	454
9_test_peak_30199_lociStitched	chr3	5183065	5200443	EDEM1	MIR4790	EDEM1	455
6_test_peak_16257_lociStitched	chr16	31344835	31369512	ITGAX	ITGAX,ITGAD	ITGAX	456
15_test_peak_39478_lociStitched	chr7	36260565	36288597	EEPD1		KIAA0895	457
14_test_peak_44531_lociStitched	chr9	130000000	130000000	FNBP1		MIR6855	458
16_test_peak_21962_lociStitched	chr19	33261151	33300917	CEBPA	CEBPA-AS1,SLC7A10	CEBPA	459
8_test_peak_16905_lociStitched	chr16	84750954	84788979	USP10	CRISPLD2	CRISPLD2	460
16_test_peak_9432_lociStitched	chr12	14947044	14961585	ARHGDIB	LINC01489,PDE6H,ERP27	ARHGDIB	461
4_test_peak_13906_lociStitched	chr15	44659444	44667149	PATL2,SPG11	B2M	SPG11	462
16_test_peak_3000_lociStitched	chr1	156000000	156000000	ARHGEF2	RXFP4,RIT1,SCARNA4,SSR2,MIR6738,KIAA0907,SNORA80E	ARHGEF2	463
16_test_peak_44232_lociStitched	chr9	121000000	121000000	STOM	STOM	STOM	464
4_test_peak_41499_lociStitched	chr8	30090488	30107687	LEPROTL1	DCTN6,SARAF,MBOAT4	LEPROTL1	465
6_test_peak_24815_lociStitched	chr2	96527252	96539582	ARID5A	NEURL3	ARID5A	466
5_test_peak_43482_lociStitched	chr9	79571815	79592582	TLE4	TLE4	TLE4	467
8_test_peak_29387_lociStitched	chr22	31272652	31292106	LIMK2,PIK3IP1	PIK3IP1-AS1	PIK3IP1	468
2_test_peak_36657_lociStitched	chr6	12008401	12013158	HIVEP1	LOC101928253	HIVEP1	469
13_test_peak_16832_lociStitched	chr16	81813638	81842494	PLCG2		PLCG2	470
7_test_peak_461_lociStitched	chr1	15829154	15837825	FLJ37453	SPEN,UQCRHL	SPEN	471
7_test_peak_23954_lociStitched	chr2	45565772	45584202	SRBD1		SRBD1	472
8_test_peak_27571_lociStitched	chr20	44479663	44497901	TTPAL,SERINC3	PKIG,C20orf62,TTPAL,LINC01430,SERINC3	TTPAL	473
12_test_peak_24241_lociStitched	chr2	64260066	64284152		LOC100507006	LOC100507006	474
15_test_peak_33387_lociStitched	chr4	40550948	40587431	RBM47	RBM47,MIR4802	RBM47	475
11_test_peak_34273_lociStitched	chr4	185000000	185000000	ACSL1	ACSL1,SLED1,MIR3945,LOC731424	ACSL1	476
5_test_peak_12619_lociStitched	chr14	61552278	61569893	LOC101927780	FLJ22447	LOC101927780	477
12_test_peak_42524_lociStitched	chr8	133000000	133000000	NDRG1	NDRG1	NDRG1	478
3_test_peak_29150_lociStitched	chr22	23694457	23699013	RGL4,GUSBP11		RGL4	479
10_test_peak_34863_lociStitched	chr5	68232360	68262053	PIK3R1	LOC102467655,PIK3R1	PIK3R1	480
14_test_peak_32370_lociStitched	chr3	172000000	172000000	FNDC3B		FNDC3B	481
3_test_peak_43504_lociStitched	chr9	83470797	83483152	FRMD3	FRMD3	FRMD3	482
11_test_peak_18529_lociStitched	chr17	47646787	47671025	KPNB1	TBKBP1	KPNB1	483
4_test_peak_3751_lociStitched	chr1	202000000	202000000	PTPN7	LGR6,PTPRVP,GPR37L1,PTPN7,ARL8A	PTPN7	484
9_test_peak_21600_lociStitched	chr19	17066922	17092182	MYO9B,HAUS8	MYO9B,HAUS8,CPAMD8	MYO9B	485
4_test_peak_27831_lociStitched	chr20	50186652	50198472	CEBPB,CEBPB-AS1	LINC01273,TMEM189-UBE2V1	CEBPB-AS1	486
9_test_peak_37409_lociStitched	chr6	41268936	41281002	TREM1	TREML5P,TREML4,TREM1	TREM1	487
10_test_peak_25791_lociStitched	chr2	174000000	174000000		SP3	SP3	488
8_test_peak_8440_lociStitched	chr11	94543524	94559381	FUT4	C11orf97,MRE11A,PIWIL4,ANKRD49	FUT4	489
4_test_peak_12302_lociStitched	chr14	34857162	34875734	BAZ1A	BAZ1A	BAZ1A	490
12_test_peak_36883_lociStitched	chr6	18387456	18412958	RNF144B		RNF144B	491
14_test_peak_6580_lociStitched	chr10	125000000	125000000	FAM53B-AS1,FAM53B	FAM53B-AS1	FAM53B-AS1	492
3_test_peak_3829_lociStitched	chr1	205000000	205000000	NFASC	CNTN2	CNTN2	493
8_test_peak_32753_lociStitched	chr3	196000000	196000000	LINC00885	ZDHHC19,SLC51A	ZDHHC19	494
10_test_peak_16454_lociStitched	chr16	57112148	57146979	CPNE2	FAM192A,RSPRY1	CPNE2	495
9_test_peak_37282_lociStitched	chr6	36015662	36038520	MAPK14,SLC26A8	MAPK14	MAPK14	496
11_test_peak_10526_lociStitched	chr12	104000000	104000000	NT5DC3		NT5DC3	497
4_test_peak_21696_lociStitched	chr19	18168779	18180998	PIK3R2,IFI30	RAB3A,PIK3R2,PDE4C,MPV17L2	IFI30	498
11_test_peak_14770_lociStitched	chr15	81286753	81312984	IL16,STARD5	TMC3-AS1	IL16	499
15_test_peak_8168_lociStitched	chr11	73187753	73216573		P2RY2,FCHSD2,P2RY6	P2RY2	500
12_test_peak_17942_lociStitched	chr17	29111350	29149344	MYO18A	TIAF1,MYO18A	MYO18A	501
17_test_peak_34232_lociStitched	chr4	184000000	184000000	LOC728175	LOC102723766	LOC728175	502
5_test_peak_22538_lociStitched	chr19	45501992	45516504	PPM1N,VASP	FOSB,RTN2	VASP	503
7_test_peak_6459_lociStitched	chr10	119000000	119000000	CACUL1		CACUL1	504
10_test_peak_37539_lociStitched	chr6	43790286	43804510		VEGFA	VEGFA	505
7_test_peak_9529_lociStitched	chr12	27226097	27250974	STK38L		STK38L	506
6_test_peak_41314_lociStitched	chr8	22694886	22723868	PEBP4	BIN3,EGR3	EGR3	507
6_test_peak_12855_lociStitched	chr14	70871981	70888317		PCNX	PCNX	508
9_test_peak_20818_lociStitched	chr19	3545399	3555777	MFSD12	HMG20B,MFSD12,GIPC3,C19orf71,FZR1,DOHH	MFSD12	509
10_test_peak_28618_lociStitched	chr21	38276498	38297014	KCNJ15	LINC01423,KCNJ15	KCNJ15	510
11_test_peak_31730_lociStitched	chr3	123000000	123000000	HSPBAP1	DIRC2	HSPBAP1	511
9_test_peak_8745_lociStitched	chr11	121000000	121000000	SORL1		SORL1	512
6_test_peak_20121_lociStitched	chr18	32084847	32094699	RNF138	RNF138	RNF138	513
12_test_peak_20910_lociStitched	chr19	4955123	4977614	UHRF1,KDM4B	MIR4747	KDM4B	514
7_test_peak_35340_lociStitched	chr5	127000000	127000000	LMNB1		LMNB1	515
7_test_peak_84_lociStitched	chr1	2233936	2256906	SKI	FAAP20	SKI	516
1_test_peak_26087_lociStitched	chr2	201000000	201000000	CLK1	CLK1,RNU6-31P,PPIL3,NIF3L1	CLK1	517
5_test_peak_19901_lociStitched	chr18	3595917	3607029	DLGAP1,DLGAP1-AS2,DLGAP1-AS1		DLGAP1-AS2	518
6_test_peak_1974_lociStitched	chr1	89270445	89287802	GBP5	GBP5,LOC729930	GBP5	519
2_test_peak_12288_lociStitched	chr14	34545941	34557269	RNVU1-18	EAPP	EAPP	520
5_test_peak_32867_lociStitched	chr4	686994	710835	MFSD7,PCGF3	PDE6B,MYL5,ATP5I	PCGF3	521
1_test_peak_35706_lociStitched	chr5	143000000	143000000	NR3C1	NR3C1	NR3C1	522
17_test_peak_1178_lociStitched	chr1	33326075	33348033	PHC2,MIR3605	A3GALT2,LOC101929464	MIR3605	523
4_test_peak_25778_lociStitched	chr2	174000000	174000000	SP3		SP3	524
5_test_peak_16323_lociStitched	chr16	48601861	48624302	N4BP1		N4BP1	525
3_test_peak_38624_lociStitched	chr6	167000000	167000000	RNASET2	FGFR1OP,MIR3939,RPS6KA2-AS1	RNASET2	526
1_test_peak_3430_lociStitched	chr1	180000000	180000000	TOR1AIP1	TOR1AIP1,TOR1AIP2	TOR1AIP1	527
14_test_peak_19430_lociStitched	chr17	78735428	78760068	CYTH1	CYTH1	CYTH1	528
test_peak_19627	chr17	82215716	82220445		SLC16A3,MIR6787,CCDC57	CCDC57	529
test_peak_24481	chr2	70140598	70142568		LOC100133985,C2orf42	LOC100133985	530
1_test_peak_29661_lociStitched	chr22	38504088	38506408	DDX17	KDELR3,KCNJ4	DDX17	531
6_test_peak_21482_lociStitched	chr19	15318093	15334599		AKAP8,BRD4	BRD4	532
4_test_peak_10134_lociStitched	chr12	62250962	62265825	USP15,MIR6125		USP15	533
4_test_peak_35994_lociStitched	chr5	170000000	170000000	LINC01366	LINC01366,KCNIP1,LCP2	LINC01366	534
11_test_peak_19861_lociStitched	chr18	2958576	2980946	LPIN2	LOC727896	LOC727896	535
4_test_peak_3632_lociStitched	chr1	193000000	193000000	RGS2		RGS2	536
5_test_peak_12886_lociStitched	chr14	71399282	71419158		SNORD56B	SNORD56B	537
6_test_peak_28175_lociStitched	chr20	63863151	63875877	TPD52L2	MIR941-1,TPD52L2,MIR941-4,MIR941-5,ABHD16B,DNAJC5	TPD52L2	538
6_test_peak_6500_lociStitched	chr10	119000000	119000000	GRK5	MIR4681	MIR4681	539
11_test_peak_19941_lociStitched	chr18	9672851	9712585	RAB31		RAB31	540
2_test_peak_22708_lociStitched	chr19	48961525	48968160	BAX,FTL,GYS1	DHDH,LHB,NUCB1-AS1,MIR6798,GYS1,RUVBL2,BAX	FTL	541
9_test_peak_38233_lociStitched	chr6	138000000	138000000			LOC100130476	542
4_test_peak_40455_lociStitched	chr7	105000000	105000000		LHFPL3-AS2,LINC01004	LHFPL3-AS2	543
8_test_peak_28846_lociStitched	chr21	44907033	44932774	ITGB2-AS1,ITGB2	FAM207A,LINC01547,ITGB2-AS1,PTTG1IP	ITGB2	544
11_test_peak_26880_lociStitched	chr20	2288023	2302597	TGM3		TGM3	545
6_test_peak_28255_lociStitched	chr21	14477932	14493177	SAMSN1		SAMSN1	546
4_test_peak_5475_lociStitched	chr10	63255067	63274403	JMJD1C		JMJD1C	547
5_test_peak_19416_lociStitched	chr17	78440798	78445468	DNAH17	DNAH17-AS1	DNAH17-AS1	548
3_test_peak_22703_lociStitched	chr19	48872384	48876588	PPP1R15A	NUCB1,PLEKHA4,TULP2,HSD17B14,NUCB1-AS1	PPP1R15A	549
6_test_peak_28056_lociStitched	chr20	60046325	60059185	C20orf197	CDH26,LOC729296	C20orf197	550
4_test_peak_22679_lociStitched	chr19	48322162	48334002	TMEM143,EMP3	SYNGR4,TMEM143,ZNF114,CCDC114	EMP3	551
12_test_peak_11984_lociStitched	chr13	109000000	109000000	LINC00399		LINC00399	552
2_test_peak_11373_lociStitched	chr13	30615575	30628289	USPL1		USPL1	553
7_test_peak_18644_lociStitched	chr17	50904598	50931817		TOB1-AS1,TOB1	TOB1	554
3_test_peak_6527_lociStitched	chr10	124000000	124000000			CHST15	555
16_test_peak_21571_lociStitched	chr19	16442467	16463208	EPS15L1	EPS15L1,CALR3,C19orf44	EPS15L1	556
8_test_peak_6115_lociStitched	chr10	97405667	97429691	PGAM1	ZDHHC16,RRP12,EXOSC1	PGAM1	557
9_test_peak_14445_lociStitched	chr15	69713219	69727399			LINC00593	558
7_test_peak_14887_lociStitched	chr15	89088427	89095663	ABHD2	ABHD2	ABHD2	559
2_test_peak_13222_lociStitched	chr14	90382375	90384448		CALM1	CALM1	560
7_test_peak_6472_lociStitched	chr10	119000000	119000000	FAM45A	FAM45A,SFXN4,PRDX3,EIF3A	FAM45A	561
8_test_peak_23977_lociStitched	chr2	46535524	46570065	LOC100506142,RHOQ	PIGF,ATP6V1E2,CRIPT	RHOQ	562
2_test_peak_40200_lociStitched	chr7	92830881	92837379	CDK6,LOC101927497	LOC101927497	CDK6	563
4_test_peak_9619_lociStitched	chr12	32481434	32488263	FGD4	FGD4	FGD4	564
15_test_peak_43818_lociStitched	chr9	94325469	94359212	LOC100132077,NUTM2F	HIATL1	LOC100132077	565
4_test_peak_32481_lociStitched	chr3	183000000	183000000	ATP11B		ATP11B	566
6_test_peak_36090_lociStitched	chr5	174000000	174000000		LINC01484,LINC01485	LINC01485	567
1_test_peak_11449_lociStitched	chr13	36344314	36346891	SPG20,SPG20-AS1	SPG20,SPG20-AS1,CCDC169-SOHLH2	SPG20-AS1	568
9_test_peak_9408_lociStitched	chr12	14256142	14275698			ATF7IP	569
12_test_peak_6861_lociStitched	chr11	3824264	3839474	PGAP2,RHOG	NUP98,STIM1,PGAP2,MIR4687	RHOG	570
10_test_peak_36517_lociStitched	chr6	6879351	6892369			RREB1	571
6_test_peak_40237_lociStitched	chr7	98276631	98295038	BRI3,BAIAP2L1	TECPR1	BRI3	572
3_test_peak_22184_lociStitched	chr19	39327769	39339400	GMFG	IFNL1,LRFN1,SAMD4B,GMFG	GMFG	573
8_test_peak_846_lociStitched	chr1	26619759	26648547		ARID1A	ARID1A	574
6_test_peak_696_lociStitched	chr1	22018630	22041026	LOC101928043,LINC00339	CDC42,CELA3A,CELA3B,LINC00339	LOC101928043	575
2_test_peak_11972_lociStitched	chr13	108000000	108000000	TNFSF13B	TNFSF13B,LIG4,ABHD13	TNFSF13B	576
12_test_peak_11594_lociStitched	chr13	46160172	46182191	LCP1	LRRC63	LCP1	577
5_test_peak_18036_lociStitched	chr17	30953172	30973170	ADAP2,RNF135	TEFM,DPRXP4	RNF135	578
4_test_peak_4996_lociStitched	chr10	17215193	17230637	VIM-AS1,VIM	TRDMT1	VIM-AS1	579
5_test_peak_19507_lociStitched	chr17	80254388	80264956	RNF213	SLC26A11,SGSH	RNF213	580
8_test_peak_28866_lociStitched	chr21	45514591	45536679	SLC19A1	MIR6815,SLC19A1	SLC19A1	581
test_peak_19230	chr17	75783294	75786877	UNK,MIR4738	GALK1,H3F3B	UNK	582
6_test_peak_36687_lociStitched	chr6	13300036	13308636	TBC1D7	LOC100130357,TBC1D7	LOC100130357	583
15_test_peak_44303_lociStitched	chr9	124000000	124000000	PSMB7	LOC100129034	LOC100129034	584
test_peak_15075	chr15	92882724	92885509	LINC01578	CHD2,MIR3175	LINC01578	585
test_peak_19630	chr17	82226622	82230864	SLC16A3	SLC16A3,CSNK1D,MIR6787,CCDC57	SLC16A3	586
14_test_peak_8338_lociStitched	chr11	78310122	78352023	GAB2		GAB2	587
9_test_peak_117_lociStitched	chr1	3880016	3893172	C1orf174,DFFB	LINC01134,CEP104,DFFB,LINC01346	C1orf174	588
3_test_peak_26732_lociStitched	chr2	241000000	241000000	RNPEPL1	ANKMY1,GPR35,CAPN10,CAPN10-AS1,DUSP28	RNPEPL1	589
4_test_peak_1254_lociStitched	chr1	36151789	36163037	MAP7D1,TRAPPC3	MAP7D1,COL8A2,TRAPPC3	TRAPPC3	590
7_test_peak_16609_lociStitched	chr16	67993653	68014373	LOC100131303,DPEP2	LCAT,SLC12A4,DPEP3,DDX28,DUS2	DPEP2	591
2_test_peak_35750_lociStitched	chr5	150000000	150000000	CD74	CD74,RPS14	CD74	592
7_test_peak_21165_lociStitched	chr19	10592212	10604947	SLC44A2	ILF3-AS1,AP1M2,CDKN2D,ILF3,ATG4D,SLC44A2,MIR1238,KRI1	SLC44A2	593
2_test_peak_7969_lociStitched	chr11	68036121	68041902	TCIRG1,NDUFS8	ALDH3B1,TCIRG1,MIR4691,MIR6753,UNC93B1,MIR7113	TCIRG1	594
11_test_peak_5791_lociStitched	chr10	79241839	79268492	ZMIZ1		PPIF	595
11_test_peak_14263_lociStitched	chr15	63983226	64010616	DAPK2		DAPK2	596
7_test_peak_20647_lociStitched	chr19	1842591	1857857	REXO1,KLF16	ATP8B3,LOC100288123,ADAT3,MIR1909,SCAMP4,ABHD17A	REXO1	597
19_test_peak_14426_lociStitched	chr15	68779441	68796201	ANP32A	MIR4312,ANP32A-IT1	MIR4312	598
11_test_peak_7235_lociStitched	chr11	35162253	35178457	CD44	LOC100507144,CD44	CD44	599
12_test_peak_41589_lociStitched	chr8	38935930	38958176	PLEKHA2	HTRA4,ADAM9,TM2D2	HTRA4	600
9_test_peak_22621_lociStitched	chr19	47311151	47324535	C5AR1	DHX34,INAFM1,C5AR2	C5AR1	601
8_test_peak_18601_lociStitched	chr17	49728590	49743362	FAM117A	KAT7,SLC35B1	SLC35B1	602
5_test_peak_45097_lociStitched	chrX	23766878	23785299	SAT1	SAT1,ACOT9	SAT1	603
8_test_peak_6295_lociStitched	chr10	104000000	104000000	OBFC1	SH3PXD2A	OBFC1	604
8_test_peak_41170_lociStitched	chr8	8237732	8246449	FAM86B3P		FAM86B3P	605
8_test_peak_4710_lociStitched	chr10	3655161	3671746	LOC105376360		KLF6	606
8_test_peak_42301_lociStitched	chr8	125000000	125000000	TATDN1,NDUFB9	MIR6844,TATDN1,NDUFB9	TATDN1	607
2_test_peak_7781_lociStitched	chr11	65471243	65478192		SCYL1,NEAT1,MALAT1,MIR612	MALAT1	608
16_test_peak_972_lociStitched	chr1	28110792	28136386		PTAFR,EYA3	EYA3	609
9_test_peak_43797_lociStitched	chr9	93490965	93512327	FAM120A	FAM120AOS	FAM120AOS	610
9_test_peak_42857_lociStitched	chr9	257660	282265	DOCK8	C9orf66,DOCK8	DOCK8	611
15_test_peak_45580_lociStitched	chrX	116000000	116000000	DANT2		DANT2	612
8_test_peak_10351_lociStitched	chr12	92059780	92080940	C12orf79		C12orf79	613
9_test_peak_23059_lociStitched	chr19	57797893	57820297	ZNF552	ZNF587,ZNF587B,FKBP1AP1,ZNF586	ZNF552	614
4_test_peak_27859_lociStitched	chr20	50338482	50350330		LINC01271,LINC01270	LINC01271	615
5_test_peak_17854_lociStitched	chr17	27281308	27296217	MIR4522,WSB1		MIR4522	616
7_test_peak_5168_lociStitched	chr10	30418334	30437781	MAP3K8	MIR7162,GOLGA2P6	MAP3K8	617
6_test_peak_27685_lociStitched	chr20	47351976	47361211	ZMYND8	LOC100131496,ZMYND8	ZMYND8	618
6_test_peak_3584_lociStitched	chr1	185000000	185000000			GS1-279B7.1	619
16_test_peak_29161_lociStitched	chr22	24129666	24159382	CABIN1	SUSD2	SUSD2	620
13_test_peak_3072_lociStitched	chr1	159000000	159000000		MNDA,OR6N1,OR6K6,OR6N2	MNDA	621
2_test_peak_29441_lociStitched	chr22	35299827	35303227	TOM1	HMGXB4,TOM1,MIR6069,MIR3909	TOM1	622
8_test_peak_13511_lociStitched	chr14	102000000	102000000	PPP2R5C		PPP2R5C	623
2_test_peak_19274_lociStitched	chr17	76489776	76494583	RHBDF2	PRCD,AANAT,RHBDF2,UBE2O,CYGB	RHBDF2	624
1_test_peak_19031_lociStitched	chr17	64984470	64987507		AMZ2P1	AMZ2P1	625
7_test_peak_13247_lociStitched	chr14	91108782	91124734	C14orf159	C14orf159,SNORA11B,RPS6KA5	C14orf159	626
13_test_peak_3667_lociStitched	chr1	199000000	199000000	PTPRC	PTPRC	PTPRC	627
2_test_peak_25592_lociStitched	chr2	156000000	156000000		NR4A2	NR4A2	628
4_test_peak_29146_lociStitched	chr22	23671185	23677427	GUSBP11	RGL4,DRICH1	RGL4	629
12_test_peak_7174_lociStitched	chr11	33873524	33896478	LMO2	LMO2	LMO2	630
10_test_peak_18827_lociStitched	chr17	59827873	59849459	MIR21,VMP1	RPS6KB1,TUBD1	MIR21	631
2_test_peak_6091_lociStitched	chr10	97317644	97332370	FRAT1	ARHGAP19,FRAT2	FRAT1	632
11_test_peak_6249_lociStitched	chr10	103000000	103000000	WBP1L	AS3MT,BORCS7,CYP17A1	CYP17A1	633
7_test_peak_18403_lociStitched	chr17	43231435	43252288	RNU2-1	TMEM106A,LINC00854	RNU2-1	634
2_test_peak_27019_lociStitched	chr20	5608330	5611618	GPCPD1		GPCPD1	635
3_test_peak_41010_lociStitched	chr7	152000000	152000000		PRKAG2-AS1,GALNTL5,PRKAG2	GALNTL5	636
10_test_peak_7289_lociStitched	chr11	44568502	44593524	CD82		CD82	637
5_test_peak_4831_lociStitched	chr10	7183654	7189057	SFMBT2		SFMBT2	638
5_test_peak_33617_lociStitched	chr4	80058181	80079521	ANTXR2		ANTXR2	639
14_test_peak_30529_lociStitched	chr3	30628746	30655865	TGFBR2	TGFBR2	TGFBR2	640
18_test_peak_23228_lociStitched	chr1_GL383520v2_alt	296822	324367	PTPRC		PTPRC	641
8_test_peak_32204_lociStitched	chr3	152000000	152000000			MBNL1	642
9_test_peak_32959_lociStitched	chr4	2786362	2801698	SH3BP2	ADD1,SH3BP2,TNIP2	SH3BP2	643
3_test_peak_843_lociStitched	chr1	26539946	26544322	RPS6KA1	MIR1976,RPS6KA1	RPS6KA1	644
10_test_peak_9343_lociStitched	chr12	11748904	11773927	ETV6		ETV6	645
8_test_peak_37464_lociStitched	chr6	42364628	42395718	TRERF1		TRERF1	646
5_test_peak_41804_lociStitched	chr8	58392545	58405481		UBXN2B	UBXN2B	647
11_test_peak_4279_lociStitched	chr1	230000000	230000000	GALNT2		GALNT2	648
14_test_peak_34713_lociStitched	chr5	54590232	54625473			SNX18	649
3_test_peak_3200_lociStitched	chr1	161000000	161000000		CFAP126	CFAP126	650
8_test_peak_41981_lociStitched	chr8	81093588	81117616	PAG1		PAG1	651
7_test_peak_45480_lociStitched	chrX	76142339	76152600		PBDC1	PBDC1	652
9_test_peak_8918_lociStitched	chr11	130000000	130000000	APLP2	ST14	ST14	653
12_test_peak_34998_lociStitched	chr5	80183316	80216959	SERINC5	SERINC5	SERINC5	654
2_test_peak_22387_lociStitched	chr19	42269209	42281512	CIC	PAFAH1B3,GSK3A,ZNF526,PRR19,ERF,MEGF8,DEDD2,CIC,TMEM145	CIC	655
5_test_peak_3213_lociStitched	chr1	162000000	162000000		FCGR2A,HSPA7,HSPA6,FCGR3A,FCGR2C	FCGR3A	656
3_test_peak_5287_lociStitched	chr10	43137564	43142074	CSGALNACT2		CSGALNACT2	657
10_test_peak_15259_lociStitched	chr15	101000000	101000000	CHSY1	VIMP,SNRPA1	CHSY1	658
2_test_peak_7665_lociStitched	chr11	64237954	64242088	FKBP2,VEGFB	BAD,DNAJC4,NUDT22,PLCB3,FKBP2,TRPT1,FERMT3,KCNK4,GPR137,VEGFB,PPP1R14B	FKBP2	659
test_peak_10998	chr12	122000000	122000000	LINC01089	RHOF,SETD1B	LINC01089	660
9_test_peak_2904_lociStitched	chr1	154000000	154000000	IL6R		IL6R	661
9_test_peak_27195_lociStitched	chr20	24949113	24962669	CST7	APMAP	CST7	662
7_test_peak_4812_lociStitched	chr10	6382160	6401916			LOC399715	663
11_test_peak_5339_lociStitched	chr10	46076042	46106597		AGAP7P,MSMB,NCOA4	AGAP7P	664
8_test_peak_20667_lociStitched	chr19	1873786	1902416	ABHD17A	REXO1,CSNK1G2,ADAT3,KLF16,SCAMP4	ABHD17A	665
3_test_peak_40327_lociStitched	chr7	100000000	100000000	MEPCE,PPP1R35	MEPCE,NYAP1,ZCWPW1,C7orf61,TSC22D4	PPP1R35	666
9_test_peak_28063_lociStitched	chr20	60096752	60116733	LOC729296	C20orf197,LOC729296,MIR646HG	LOC729296	667
9_test_peak_24738_lociStitched	chr2	87485272	87520905	LINC00152		LINC00152	668
14_test_peak_28978_lociStitched	chr22	19084714	19111766	DGCR2	DGCR14,TSSK2,DGCR11,GSC2	DGCR2	669
15_test_peak_13321_lociStitched	chr14	92456314	92493515	SLC24A4	RIN3	RIN3	670
7_test_peak_541_lociStitched	chr1	17303417	17314357	PADI4	MIR3972	PADI4	671
2_test_peak_6138_lociStitched	chr10	99613305	99620476	SLC25A28	ENTPD7	SLC25A28	672
6_test_peak_39347_lociStitched	chr7	26293506	26314998	SNX10	SNX10	SNX10	673
10_test_peak_26042_lociStitched	chr2	197000000	197000000	ANKRD44-IT1,ANKRD44		ANKRD44-IT1	674
10_test_peak_36980_lociStitched	chr6	24986562	25017863	FAM65B		FAM65B	675
4_test_peak_30666_lociStitched	chr3	38201721	38208611	OXSR1		OXSR1	676
3_test_peak_19238_lociStitched	chr17	75846478	75859818	WBP2	MRPL38,UNC13D,TRIM47,TRIM65	WBP2	677
7_test_peak_20904_lociStitched	chr19	4914112	4934922	UHRF1,MIR4747	KDM4B,ARRDC5,PLIN3	MIR4747	678
13_test_peak_23994_lociStitched	chr2	46967794	46987041	TTC7A	TTC7A,MCFD2	MCFD2	679
1_test_peak_40644_lociStitched	chr7	129000000	129000000			METTL2B	680
6_test_peak_32116_lociStitched	chr3	147000000	147000000	PLSCR1	PLSCR2	PLSCR1	681
6_test_peak_13428_lociStitched	chr14	96789834	96816791	VRK1		VRK1	682
4_test_peak_44594_lociStitched	chr9	132000000	132000000	RAPGEF1		RAPGEF1	683
4_test_peak_38058_lociStitched	chr6	119000000	119000000	MAN1A1		MAN1A1	684
5_test_peak_32718_lociStitched	chr3	195000000	195000000	XXYLT1	MIR3137,XXYLT1-AS2,XXYLT1-AS1	XXYLT1-AS1	685
8_test_peak_27699_lociStitched	chr20	47726790	47749511	SULF2		SULF2	686
2_test_peak_35417_lociStitched	chr5	132000000	132000000	FNIP1		FNIP1	687
7_test_peak_14088_lociStitched	chr15	55218876	55227712	RAB27A	RSL24D1	RSL24D1	688
2_test_peak_3582_lociStitched	chr1	185000000	185000000		GS1-279B7.1	GS1-279B7.1	689
8_test_peak_11927_lociStitched	chr13	99268981	99293577	UBAC2	GPR18,GPR183	GPR18	690
7_test_peak_37479_lociStitched	chr6	42563892	42573175	UBR2		UBR2	691
10_test_peak_29918_lociStitched	chr22	43145148	43163914	TSPO	BIK,MCAT,TTLL12	TSPO	692
6_test_peak_10982_lociStitched	chr12	122000000	122000000	MORN3,ORAI1	TMEM120B,KDM2B	MORN3	693
4_test_peak_33961_lociStitched	chr4	139000000	139000000		ELF2	ELF2	694
6_test_peak_24327_lociStitched	chr2	68384330	68392215	PLEK		PLEK	695
8_test_peak_32321_lociStitched	chr3	170000000	170000000	GPR160		GPR160	696
1_test_peak_14428_lociStitched	chr15	68817158	68820265	ANP32A	MIR4312,ANP32A-IT1	ANP32A	697
8_test_peak_13576_lociStitched	chr14	103000000	103000000	TRAF3	TRAF3	TRAF3	698
9_test_peak_18386_lociStitched	chr17	43000306	43020106	RPL27,VAT1,IFI35	PTGES3L,AARSD1,PTGES3L-AARSD1,RUNDC1,RND2	IFI35	699
12_test_peak_27021_lociStitched	chr20	5642692	5657335		GPCPD1	GPCPD1	700
9_test_peak_7508_lociStitched	chr11	59757146	59777130	STX3	MRPL16,OR10V1,OR10V2P	STX3	701
13_test_peak_5099_lociStitched	chr10	27446386	27466478		PTCHD3,RAB18	PTCHD3	702
7_test_peak_13408_lociStitched	chr14	95485994	95520362		SYNE3,SNHG10,GLRX5,SCARNA13	SYNE3	703
1_test_peak_5398_lociStitched	chr10	58265639	58268419	IPMK	CISD1	IPMK	704
5_test_peak_30167_lociStitched	chr3	4451466	4478791	SUMF1	ITPR1,ITPR1-AS1	SUMF1	705
11_test_peak_26180_lociStitched	chr2	207000000	207000000	KLF7	MIR2355,MIR7845	KLF7	706
3_test_peak_39662_lociStitched	chr7	44044676	44048334	DBNL	PGAM2,MIR6837,MIR6838,LINC00957,SPDYE1,POLR2J4,DBNL,POLM,RASA4CP	DBNL	707
11_test_peak_36228_lociStitched	chr5	178000000	178000000	COL23A1		COL23A1	708
6_test_peak_37975_lociStitched	chr6	111000000	111000000	AMD1	CDK19,AMD1	AMD1	709
10_test_peak_661_lociStitched	chr1	21324245	21339451	ECE1	LOC100506801,ECE1	ECE1	710
7_test_peak_20220_lociStitched	chr18	46199565	46225157	C18orf25		C18orf25	711
8_test_peak_15813_lociStitched	chr16	17340770	17370378	XYLT1		XYLT1	712
7_test_peak_37941_lociStitched	chr6	110000000	110000000			GPR6	713
8_test_peak_9226_lociStitched	chr12	8050304	8071242	C3AR1,FOXJ2	NECAP1	C3AR1	714
4_test_peak_19136_lociStitched	chr17	74513019	74529526	CD300LB	CD300A,CD300C	CD300LB	715
8_test_peak_24154_lociStitched	chr2	60543430	60556972	BCL11A		BCL11A	716
8_test_peak_17004_lociStitched	chr16	87947534	87967123	BANP	BANP,CA5A	BANP	717
3_test_peak_45610_lociStitched	chrX	120000000	120000000	2021-09-06	MIR766	2021-09-06	718
6_test_peak_39898_lociStitched	chr7	72910373	72937894	POM121	LOC541473,SPDYE7P,LOC100101148,TRIM73,NSUN5P2	NSUN5P2	719
7_test_peak_26008_lociStitched	chr2	196000000	196000000	HECW2	LOC101927482	LOC101927482	720
test_peak_21396	chr19	13845849	13848122		NANOS3,LOC284454,MIR23A,MIR27A,MIR24-2,MIR181D,MIR181C	MIR23A	721
8_test_peak_12470_lociStitched	chr14	51866009	51886008	GNG2	GNG2,LOC102723604	GNG2	722
6_test_peak_32738_lociStitched	chr3	196000000	196000000	TNK2	TNK2,MIR6829	TNK2	723
7_test_peak_11610_lociStitched	chr13	46374283	46382900	KIAA0226L	KIAA0226L,RNU6-68P	KIAA0226L	724
7_test_peak_19366_lociStitched	chr17	78113546	78138100	TMC8,TMC6	C17orf99,AFMID,TK1,TNRC6C-AS1,SYNGR2	TMC6	725
2_test_peak_5419_lociStitched	chr10	61897197	61904142	ARID5B		ARID5B	726
9_test_peak_11672_lociStitched	chr13	48562585	48579301	LINC00462	RCBTB2	LINC00462	727
7_test_peak_30561_lociStitched	chr3	32456472	32486323	CMTM6	MIR548AY	CMTM6	728
7_test_peak_36282_lociStitched	chr5	180000000	180000000	SQSTM1,C5orf45	LTC4S,MGAT4B,C5orf45,MIR1229	SQSTM1	729
6_test_peak_15397_lociStitched	chr16	1468151	1483960	CLCN7	C16orf91,PTX4,TMEM204,TELO2,CCDC154,CLCN7	CLCN7	730
6_test_peak_21225_lociStitched	chr19	11319245	11325932	RAB3D,TSPAN16	TMEM205,SWSAP1,CCDC159,LPPR2,TSPAN16	RAB3D	731
14_test_peak_39387_lociStitched	chr7	30149277	30179771	MTURN		MTURN	732
4_test_peak_40914_lociStitched	chr7	143000000	143000000	ZYX,MIR6892	FAM131B,EPHA1-AS1,EPHA1	ZYX	733
11_test_peak_36158_lociStitched	chr5	177000000	177000000	PRELID1,RAB24,MXD3,NSD1	RAB24,LMAN2,RGS14	RAB24	734
10_test_peak_35376_lociStitched	chr5	131000000	131000000	CDC42SE2		CDC42SE2	735
10_test_peak_4447_lociStitched	chr1	235000000	235000000	LINC01348	SNORA14B,TOMM20	LINC01348	736
8_test_peak_23890_lociStitched	chr2	43126919	43136552			LOC102723854	737
2_test_peak_37776_lociStitched	chr6	89350642	89357803	UBE2J1	GABRR2	UBE2J1	738
7_test_peak_27490_lociStitched	chr20	37697556	37716261	CTNNBL1	LOC100287792,CTNNBL1	CTNNBL1	739
6_test_peak_28693_lociStitched	chr21	38810700	38832864	ETS2	LINC00114,LOC101928398	ETS2	740
5_test_peak_35848_lociStitched	chr5	155000000	155000000	LARP1		LARP1	741
9_test_peak_2445_lociStitched	chr1	121000000	121000000	FCGR1B	FCGR1B,HIST2H2BA	FCGR1B	742
7_test_peak_28337_lociStitched	chr21	29170405	29197751	LINC00189,MAP3K7CL		LINC00189	743
6_test_peak_139_lociStitched	chr1	6027631	6041027	KCNAB2	KCNAB2,NPHP4	KCNAB2	744
2_test_peak_21379_lociStitched	chr19	13207016	13210166	CACNA1A		IER2	745
2_test_peak_659_lociStitched	chr1	21292795	21296270	ECE1,LOC100506801	ECE1	LOC100506801	746
2_test_peak_4155_lociStitched	chr1	225000000	225000000		LBR	LBR	747
10_test_peak_32355_lociStitched	chr3	172000000	172000000			FNDC3B	748
5_test_peak_869_lociStitched	chr1	26828301	26839029	ZDHHC18	PIGV,SFN	ZDHHC18	749
8_test_peak_2230_lociStitched	chr1	110000000	110000000	SLC16A4	LAMTOR5-AS1,RBM15,SLC16A4,LAMTOR5,LOC440600	SLC16A4	750
7_test_peak_2643_lociStitched	chr1	150000000	150000000	FCGR1A,HIST2H2BF	HIST2H4B,HIST2H3D,HIST2H2BF,HIST2H3A,HIST2H2AA4	FCGR1A	751
7_test_peak_3707_lociStitched	chr1	200000000	200000000	LINC00862	ZNF281	LINC00862	752
9_test_peak_43658_lociStitched	chr9	90795537	90815464	SYK	SYK	SYK	753
6_test_peak_416_lociStitched	chr1	13702730	13732383	PRDM2	PRDM2	PRDM2	754
3_test_peak_27500_lociStitched	chr20	38089785	38095893	RPRD1B		RPRD1B	755
10_test_peak_32635_lociStitched	chr3	188000000	188000000			LPP	756
6_test_peak_8390_lociStitched	chr11	86138436	86144726			PICALM	757
5_test_peak_36059_lociStitched	chr5	173000000	173000000	ERGIC1		ERGIC1	758
4_test_peak_9070_lociStitched	chr12	6138087	6145730		VWF	VWF	759
12_test_peak_432_lociStitched	chr1	15411982	15435211	EFHD2	CELA2B,CTRC,CELA2A	EFHD2	760
7_test_peak_36748_lociStitched	chr6	14108666	14124580	CD83		CD83	761
12_test_peak_7032_lociStitched	chr11	10598105	10624809	MRVI1,MRVI1-AS1	LYVE1	MRVI1	762
5_test_peak_17638_lociStitched	chr17	10145312	10157979	GAS7		GAS7	763
4_test_peak_5894_lociStitched	chr10	87862427	87868056	KLLN,PTEN	CFL1P1,ATAD1	KLLN	764
4_test_peak_21549_lociStitched	chr19	16316446	16329802	KLF2		KLF2	765
10_test_peak_10745_lociStitched	chr12	111000000	111000000	SH2B3		SH2B3	766

## Sheet: Super enhancers in AML7
Super enhancers in AML7				OVERLAP_GENES	PROXIMAL_GENES	CLOSEST_GENE	enhancerRank
20_test_peak_29982_lociStitched	chr7	5395055	5464425	TNRC18	FBXL18,LOC221946,MIR589	TNRC18	1
12_test_peak_1080_lociStitched	chr1	44404300	44437755	RNF220	ERI3	RNF220	2
9_test_peak_4702_lociStitched	chr10	99519227	99551979	LINC01475,NKX2-3		NKX2-3	3
18_test_peak_3382_lociStitched	chr1	235000000	235000000	LOC101927851		LOC101927851	4
42_test_peak_18571_lociStitched	chr2	42913335	42984265			LOC102723854	5
test_peak_22808	chr22	46062734	46076465		PRR34,MIR3619,LINC00899,PRR34-AS1,MIRLET7BHG,MIRLET7A3,MIR4763,MIRLET7B	PRR34	6
test_peak_14646	chr17	48584179	48593980	HOXB-AS3,HOXB5	HOXB3,HOXB-AS3,HOXB2,HOXB7,HOXB9,MIR10A,HOXB6,HOXB4,HOXB8,HOXB-AS1,MIR196A1	HOXB-AS3	7
9_test_peak_14523_lociStitched	chr17	43266744	43301448	RNU2-1	LINC00854	RNU2-1	8
40_test_peak_7297_lociStitched	chr12	11743856	11820964	ETV6		ETV6	9
33_test_peak_21740_lociStitched	chr21	34882441	34948836	RUNX1		RUNX1	10
4_test_peak_19017_lociStitched	chr2	66568739	66587045	LOC100507073,MEIS1		LOC100507073	11
18_test_peak_1187_lociStitched	chr1	50957507	50986349	CDKN2C,FAF1		CDKN2C	12
8_test_peak_7328_lociStitched	chr12	12713890	12737774	CDKN1B,APOLD1	MIR613,APOLD1,GPR19	APOLD1	13
21_test_peak_9188_lociStitched	chr13	40980701	41019830	ELF1	WBP4	ELF1	14
26_test_peak_6809_lociStitched	chr11	123000000	123000000	UBASH3B		UBASH3B	15
25_test_peak_3712_lociStitched	chr10	11140879	11192615	CELF2	CELF2-AS2,CELF2	CELF2	16
23_test_peak_21885_lociStitched	chr21	38979334	39020959		LOC400867,LOC101928435	LOC101928435	17
30_test_peak_19069_lociStitched	chr2	68714536	68777369	ARHGAP25	ARHGAP25	ARHGAP25	18
25_test_peak_4242_lociStitched	chr10	69044339	69102377	SRGN	VPS26A	SRGN	19
37_test_peak_8319_lociStitched	chr12	104000000	105000000	CHST11	MIR3922,CHST11	CHST11	20
7_test_peak_15387_lociStitched	chr17	81325802	81346688	TMEM105	LINC00482,LOC100130370,SLC38A10	TMEM105	21
19_test_peak_32480_lociStitched	chr8	133000000	134000000	ST3GAL1	ST3GAL1	ST3GAL1	22
24_test_peak_3102_lociStitched	chr1	222000000	222000000	DUSP10	DUSP10	DUSP10	23
15_test_peak_27545_lociStitched	chr5	151000000	151000000	SMIM3	DCTN4	SMIM3	24
20_test_peak_30793_lociStitched	chr7	92621298	92662896	CDK6	FAM133B,RNU6-10P	FAM133B	25
6_test_peak_3847_lociStitched	chr10	21513933	21532258	SKIDA1	MLLT10,CASC10,MIR1915	SKIDA1	26
27_test_peak_11072_lociStitched	chr15	50048204	50117778	ATP8B4		ATP8B4	27
test_peak_15393	chr17	81395490	81403472	BAHCC1,MIR4740	LOC100130370,MIR3186	BAHCC1	28
test_peak_15391	chr17	81386314	81394106		BAHCC1,LOC100130370,MIR4740	LOC100130370	29
11_test_peak_6122_lociStitched	chr11	67263364	67289064	ADRBK1	ANKRD13D,KDM2A,SSH3,LOC100130987	ADRBK1	30
37_test_peak_11609_lociStitched	chr15	78018616	78072921	TBC1D2B	SH2D7,TBC1D2B,LOC91450	TBC1D2B	31
21_test_peak_10583_lociStitched	chr14	92647673	92675932	RIN3		LGMN	32
7_test_peak_6005_lociStitched	chr11	65403338	65430871	NEAT1,FRMD8	SLC25A45,FRMD8,MIR612,TIGD3	NEAT1	33
15_test_peak_28808_lociStitched	chr6	45417632	45446746	RUNX2	SUPT3H	RUNX2	34
23_test_peak_11777_lociStitched	chr15	89090568	89144237	ABHD2	ABHD2	ABHD2	35
18_test_peak_5061_lociStitched	chr10	133000000	133000000	INPP5A		INPP5A	36
25_test_peak_18641_lociStitched	chr2	43193016	43240798	THADA,ZFP36L2,LINC01126		ZFP36L2	37
19_test_peak_25381_lociStitched	chr4	16029500	16090761	PROM1	PROM1	PROM1	38
5_test_peak_14517_lociStitched	chr17	43231372	43252569	RNU2-1	TMEM106A,LINC00854	RNU2-1	39
9_test_peak_6015_lociStitched	chr11	65491340	65507358	MALAT1	SCYL1,MIR612	MALAT1	40
29_test_peak_21761_lociStitched	chr21	34982716	35032772	RUNX1	RUNX1-IT1	RUNX1-IT1	41
27_test_peak_2953_lociStitched	chr1	208000000	208000000		LOC148696,CD34,MIR29C,MIR29B2	LOC148696	42
24_test_peak_22834_lociStitched	chr22	46576641	46617764		GRAMD4,CELSR1	GRAMD4	43
10_test_peak_2261_lociStitched	chr1	156000000	157000000	MEF2D		MEF2D	44
26_test_peak_13131_lociStitched	chr16	75037970	75087943	ZNRF1	LDHD	LDHD	45
20_test_peak_18807_lociStitched	chr2	54557738	54605166	SPTBN1	RPL23AP32	SPTBN1	46
13_test_peak_16153_lociStitched	chr18	77052360	77081378	MBP	MBP	MBP	47
test_peak_22800	chr22	46042545	46048627	LINC00899	PRR34,MIR3619,PRR34-AS1,LOC730668,MIRLET7BHG	LINC00899	48
9_test_peak_27944_lociStitched	chr6	2782850	2823611	WRNIP1	MYLK4,SERPINB1,WRNIP1,MIR4645	WRNIP1	49
16_test_peak_34770_lociStitched	chrX	116000000	116000000	DANT2		DANT2	50
3_test_peak_31016_lociStitched	chr7	105000000	105000000	KMT2E,KMT2E-AS1	LINC01004	KMT2E-AS1	51
3_test_peak_24753_lociStitched	chr3	170000000	170000000	MECOM	MECOM	MECOM	52
22_test_peak_14797_lociStitched	chr17	57426904	57469222	MSI2		LOC101927557	53
10_test_peak_17094_lociStitched	chr19	18279303	18320035	LSM4,MIR3188,JUND	PDE4C,JUND,PGPEP1,LOC729966,KIAA1683	MIR3188	54
12_test_peak_3345_lociStitched	chr1	235000000	235000000	IRF2BP2	LOC101927787,LINC00184	IRF2BP2	55
14_test_peak_8801_lociStitched	chr12	123000000	123000000	VPS37B	HIP1R	VPS37B	56
18_test_peak_30804_lociStitched	chr7	92722658	92764402	CDK6	RNU6-10P	RNU6-10P	57
4_test_peak_5699_lociStitched	chr11	47375955	47396294	SPI1	SPI1,SLC39A13,MIR4487,MYBPC3,PSMC3	SPI1	58
13_test_peak_18950_lociStitched	chr2	64635826	64673240	SERTAD2	LOC339807	SERTAD2	59
4_test_peak_30827_lociStitched	chr7	92828628	92839158	CDK6,LOC101927497	LOC101927497	CDK6	60
test_peak_30209	chr7	27151027	27161563	HOXA-AS3,HOXA7	HOXA10,HOXA11,HOXA10-AS,MIR196B,HOTTIP,HOXA-AS2,HOXA3,HOXA2,HOXA5,HOXA4,HOXA9,HOXA13,HOXA6,HOXA10-HOXA9,HOXA11-AS	HOXA7	61
11_test_peak_19124_lociStitched	chr2	70071045	70108834	PCBP1-AS1,PCBP1	LOC100133985	PCBP1	62
11_test_peak_22338_lociStitched	chr22	28799439	28829359	XBP1	CCDC117	XBP1	63
13_test_peak_33910_lociStitched	chr9	131000000	131000000	FAM78A	PPAPDC3	FAM78A	64
26_test_peak_27066_lociStitched	chr5	119000000	119000000	TNFAIP8	TNFAIP8	TNFAIP8	65
7_test_peak_305_lociStitched	chr1	15829487	15850945	FLJ37453,SPEN	UQCRHL	SPEN	66
6_test_peak_21821_lociStitched	chr21	37357771	37375476	DYRK1A	DYRK1A	DYRK1A	67
11_test_peak_22383_lociStitched	chr22	30262702	30283448	OSM	TBC1D10A,LIF,GATSL3	OSM	68
5_test_peak_2314_lociStitched	chr1	160000000	160000000	TAGLN2	VSIG8,CFAP45,LINC01133,IGSF9,SLAMF9,MIR4259	TAGLN2	69
14_test_peak_16888_lociStitched	chr19	14355612	14385363	ADGRE5	PKN1,DDX39A	ADGRE5	70
4_test_peak_24326_lociStitched	chr3	128000000	128000000	GATA2,GATA2-AS1	DNAJB8,DNAJB8-AS1,LOC90246	GATA2-AS1	71
11_test_peak_28041_lociStitched	chr6	7127050	7158564	RREB1		RREB1	72
14_test_peak_18480_lociStitched	chr2	33475817	33505136	RASGRP3	RASGRP3	RASGRP3	73
22_test_peak_34577_lociStitched	chrX	65986520	66017972		MIR223,VSIG4	MIR223	74
24_test_peak_25101_lociStitched	chr3	196000000	196000000	LINC00885	ZDHHC19,TFRC,SLC51A	LINC00885	75
test_peak_14647	chr17	48594083	48599511	HOXB6,HOXB-AS3	HOXB3,HOXB2,HOXB7,HOXB9,MIR10A,HOXB4,HOXB8,HOXB-AS1,HOXB5,MIR196A1	HOXB-AS3	76
10_test_peak_14701_lociStitched	chr17	49723179	49747689	FAM117A	KAT7,SPOP,SLC35B1	SLC35B1	77
13_test_peak_21847_lociStitched	chr21	38468178	38496673	ERG	ERG	ERG	78
18_test_peak_16972_lociStitched	chr19	16114691	16150576	HSH2D,RAB8A	TPM4,CIB3,FAM32A,AP1M1	HSH2D	79
13_test_peak_13387_lociStitched	chr16	88770451	88800983	PIEZO1	LOC339059,CDT1,APRT,LOC100289580	PIEZO1	80
22_test_peak_27285_lociStitched	chr5	135000000	135000000	H2AFY	H2AFY	H2AFY	81
20_test_peak_20616_lociStitched	chr2	238000000	238000000	LRRFIP1		LRRFIP1	82
22_test_peak_32263_lociStitched	chr8	107000000	107000000	ANGPT1		ANGPT1	83
20_test_peak_922_lociStitched	chr1	39191859	39231580	MACF1		MACF1	84
18_test_peak_28372_lociStitched	chr6	25024497	25057446	FAM65B		FAM65B	85
22_test_peak_12394_lociStitched	chr16	17340525	17383132	XYLT1		XYLT1	86
8_test_peak_3872_lociStitched	chr10	22248587	22258792	LOC100130992	EBLN1	LOC100130992	87
8_test_peak_24005_lociStitched	chr3	71576449	71585706	FOXP1	FOXP1,MIR1284	FOXP1	88
22_test_peak_14172_lociStitched	chr17	29673236	29728141	SSH2		SSH2	89
16_test_peak_19464_lociStitched	chr2	106000000	106000000	NCK2	NCK2	NCK2	90
4_test_peak_24020_lociStitched	chr3	71749719	71760236	EIF4E3,GPR27	PROK2,EIF4E3	EIF4E3	91
7_test_peak_3348_lociStitched	chr1	235000000	235000000	LINC01132		LINC01132	92
14_test_peak_33874_lociStitched	chr9	130000000	130000000	FNBP1	GPR107	FNBP1	93
test_peak_30210	chr7	27161622	27170685	MIR196B,HOXA10,HOXA10-HOXA9,HOXA10-AS,HOXA9	HOXA11,HOXA-AS3,HOTTIP,HOXA-AS2,HOXA7,HOXA3,HOXA5,HOXA4,HOXA13,HOXA6,HOXA11-AS	HOXA9	94
test_peak_14650	chr17	48609737	48618660	HOXB8,HOXB7	HOXB3,HOXB-AS3,HOXB9,MIR10A,HOXB6,HOXB4,HOXB5,MIR196A1	HOXB8	95
19_test_peak_5494_lociStitched	chr11	33893873	33942102		LMO2	LMO2	96
13_test_peak_11481_lociStitched	chr15	74776675	74799895	CSK,MIR4513	CPLX3,MIR6882,CSK,LMAN1L,CYP1A2,ULK3	MIR4513	97
16_test_peak_11372_lociStitched	chr15	67074055	67122766	SMAD3	SMAD3	SMAD3	98
15_test_peak_26741_lociStitched	chr5	68237183	68265455	PIK3R1	LOC102467655,PIK3R1	PIK3R1	99
19_test_peak_24312_lociStitched	chr3	128000000	128000000	MGLL		MGLL	100
8_test_peak_16797_lociStitched	chr19	12777875	12794388	JUNB,MIR5684	BEST2,RTBDN,ASNA1,HOOK2,RNASEH2A,PRDX2,C19orf43,MAST1	MIR5684	101
11_test_peak_14947_lociStitched	chr17	59825493	59846912	MIR21,VMP1	RPS6KB1,TUBD1	MIR21	102
14_test_peak_4081_lociStitched	chr10	46074319	46106707		AGAP7P,MSMB,NCOA4	AGAP7P	103
17_test_peak_8742_lociStitched	chr12	122000000	122000000	MORN3,ORAI1	TMEM120B,KDM2B	MORN3	104
10_test_peak_6213_lociStitched	chr11	68825119	68844434	CPT1A		CPT1A	105
21_test_peak_24794_lociStitched	chr3	172000000	172000000		TMEM212-AS1	TMEM212-AS1	106
17_test_peak_23730_lociStitched	chr3	50590621	50633049	MAPKAPK3,CISH	C3orf18,HEMK1,MIR4787,DOCK3,CISH	CISH	107
18_test_peak_4303_lociStitched	chr10	71746559	71777188	CDH23,C10orf54	C10orf105,CDH23,MIR7152	C10orf54	108
19_test_peak_22472_lociStitched	chr22	36355853	36406979	MYH9		MYH9	109
9_test_peak_2441_lociStitched	chr1	168000000	168000000	RCSD1	CREG1	RCSD1	110
15_test_peak_4793_lociStitched	chr10	103000000	103000000	NT5C2	RPEL1,NT5C2	NT5C2	111
17_test_peak_12287_lociStitched	chr16	11583832	11640282	LITAF	SNN,LITAF	LITAF	112
14_test_peak_23153_lociStitched	chr3	14409241	14435369	SLC6A6	SLC6A6	SLC6A6	113
3_test_peak_17657_lociStitched	chr19	47109560	47114287	ZC3H4	SAE1	ZC3H4	114
9_test_peak_5043_lociStitched	chr10	132000000	132000000	C10orf91	PWWP2B	C10orf91	115
20_test_peak_20542_lociStitched	chr2	233000000	233000000	INPP5D	INPP5D,NEU2	INPP5D	116
13_test_peak_25128_lociStitched	chr3	197000000	197000000	NRROS,LINC01063	FBXO45,WDR53	LINC01063	117
4_test_peak_14585_lociStitched	chr17	45221853	45230481	FMNL1	MAP3K14-AS1,SPATA32	FMNL1	118
11_test_peak_14786_lociStitched	chr17	57355805	57409310	MSI2		MSI2	119
2_test_peak_19009_lociStitched	chr2	66431422	66440015	MEIS1-AS2,MEIS1-AS3,MEIS1	LOC729348	MEIS1	120
15_test_peak_18640_lociStitched	chr2	43158109	43180372		LINC01126,ZFP36L2	ZFP36L2	121
20_test_peak_25570_lociStitched	chr4	48192912	48248212	TEC		TEC	122
5_test_peak_24954_lociStitched	chr3	186000000	186000000	IGF2BP2	MIR548AQ,IGF2BP2	IGF2BP2	123
9_test_peak_2047_lociStitched	chr1	151000000	151000000	ENSA	ADAMTSL4-AS1,MCL1,ENSA	ENSA	124
20_test_peak_4460_lociStitched	chr10	79123913	79151331	ZMIZ1		ZMIZ1	125
8_test_peak_13311_lociStitched	chr16	85553058	85574325		GSE1	GSE1	126
17_test_peak_24984_lociStitched	chr3	187000000	187000000	CRYGS	LOC253573,TBCCD1,DNAJB11	CRYGS	127
8_test_peak_7211_lociStitched	chr12	9864817	9887946	KLRF2,CLEC2B	KLRF1,CLEC2A	KLRF2	128
23_test_peak_30337_lociStitched	chr7	38334723	38370392	TRG-AS1		TRG-AS1	129
13_test_peak_4193_lociStitched	chr10	63225553	63274581	JMJD1C		JMJD1C	130
17_test_peak_4456_lociStitched	chr10	79071516	79106281	ZMIZ1	ZMIZ1-AS1	ZMIZ1	131
8_test_peak_24406_lociStitched	chr3	131000000	131000000	ATP2C1	ATP2C1	ATP2C1	132
9_test_peak_17452_lociStitched	chr19	41296000	41308712	HNRNPUL1	CCDC97,TGFB1	CCDC97	133
test_peak_22803	chr22	46050449	46056761	PRR34,PRR34-AS1	MIR3619,LINC00899,LOC730668,MIRLET7BHG	PRR34-AS1	134
12_test_peak_4108_lociStitched	chr10	48445371	48481076	ARHGAP22	MAPK8	ARHGAP22	135
18_test_peak_33518_lociStitched	chr9	114000000	114000000	AKNA	ORM2,ORM1	AKNA	136
5_test_peak_9382_lociStitched	chr13	50106504	50127105	DLEU1,DLEU2	ST13P4	DLEU2	137
15_test_peak_29278_lociStitched	chr6	135000000	135000000	MYB	MIR548A2	MYB	138
7_test_peak_24375_lociStitched	chr3	130000000	130000000	PLXND1	H1FOO,RHO	PLXND1	139
11_test_peak_17001_lociStitched	chr19	16435426	16463271	EPS15L1	EPS15L1,CALR3,C19orf44	EPS15L1	140
10_test_peak_23185_lociStitched	chr3	15793575	15807312	ANKRD28	ANKRD28	ANKRD28	141
4_test_peak_11400_lociStitched	chr15	68811377	68820878	ANP32A	MIR4312,ANP32A-IT1	ANP32A	142
16_test_peak_20860_lociStitched	chr20	10477047	10514990	SLX4IP	MKKS	SLX4IP	143
7_test_peak_24623_lociStitched	chr3	152000000	152000000	MBNL1-AS1,MBNL1	MBNL1	MBNL1	144
11_test_peak_20402_lociStitched	chr2	218000000	218000000	PNKD,CATIP-AS2	AAMP,MIR6810,CATIP,SLC11A1,MIR6513,TMBIM1,CATIP-AS1	PNKD	145
11_test_peak_15843_lociStitched	chr18	31630377	31688035	B4GALT6	TTR	B4GALT6	146
17_test_peak_14141_lociStitched	chr17	29125268	29149874	MYO18A	TIAF1,MYO18A	MYO18A	147
7_test_peak_28589_lociStitched	chr6	35034235	35050973	ANKS1A		TCP11	148
13_test_peak_25070_lociStitched	chr3	195000000	195000000	XXYLT1,XXYLT1-AS2	MIR3137	XXYLT1-AS2	149
22_test_peak_2918_lociStitched	chr1	206000000	206000000	C1orf186	AVPR1B,CTSE	AVPR1B	150
test_peak_14645	chr17	48575763	48584015	MIR10A,HOXB4	HOXB3,HOXB-AS3,HOXB1,HOXB2,HOXB7,HOXB9,HOXB6,HOXB8,HOXB-AS1,HOXB5,MIR196A1	MIR10A	151
11_test_peak_7816_lociStitched	chr12	54403406	54429902	LOC102724050,ITGA5	GPR84,ZNF385A,GTSF1	ITGA5	152
3_test_peak_14641_lociStitched	chr17	48540890	48547594	HOXB2,HOXB-AS1	HOXB3,HOXB-AS3,HOXB1,MIR10A,HOXB4,HOXB5	HOXB-AS1	153
5_test_peak_3373_lociStitched	chr1	235000000	235000000			LOC101927851	154
16_test_peak_10348_lociStitched	chr14	75258059	75302545	LINC01220,FOS		FOS	155
test_peak_26602	chr5	42989856	42995085	FLJ32255	LOC153684,ANXA2R,LOC648987	FLJ32255	156
12_test_peak_19828_lociStitched	chr2	157000000	157000000	CYTIP	FAM133DP	CYTIP	157
18_test_peak_8030_lociStitched	chr12	68358773	68384621		MDM1	MDM1	158
5_test_peak_31730_lociStitched	chr8	30076553	30103642	SARAF,LEPROTL1	MBOAT4	LEPROTL1	159
14_test_peak_16170_lociStitched	chr18	77099715	77129762	MBP		MBP	160
4_test_peak_3355_lociStitched	chr1	235000000	235000000		LINC01132	LINC01132	161
1_test_peak_7577_lociStitched	chr12	45726572	45731621	ARID2,LINC00938		ARID2	162
7_test_peak_10273_lociStitched	chr14	73740629	73756224	ELMSAN1	MIR4505,PNMA1,LOC100506476	MIR4505	163
14_test_peak_29558_lociStitched	chr6	156000000	156000000			MIR1202	164
16_test_peak_28199_lociStitched	chr6	15287890	15314146	JARID2	JARID2-AS1	JARID2	165
18_test_peak_17356_lociStitched	chr19	38651383	38694908	ACTN4	EIF3K,CAPN12,MAP4K1	ACTN4	166
3_test_peak_28745_lociStitched	chr6	42774327	42784573		TBCC,ATP6V0CP3,GLTSCR1L	TBCC	167
13_test_peak_27193_lociStitched	chr5	132000000	132000000	C5orf56	SLC22A5,LOC553103	C5orf56	168
6_test_peak_21389_lociStitched	chr20	53578583	53595033	ZNF217	LOC101927770	ZNF217	169
13_test_peak_8656_lociStitched	chr12	118000000	118000000	TAOK3	SUDS3	TAOK3	170
18_test_peak_32535_lociStitched	chr8	141000000	141000000	DENND3		DENND3	171
10_test_peak_7799_lociStitched	chr12	54282753	54307650	HNRNPA1,NFE2	COPZ1,CBX5,LOC102724050,MIR148B,NFE2	NFE2	172
13_test_peak_23977_lociStitched	chr3	71439323	71468949	FOXP1		MIR1284	173
11_test_peak_28226_lociStitched	chr6	15398361	15443726	JARID2		JARID2	174
12_test_peak_28182_lociStitched	chr6	14897362	14933253			JARID2	175
14_test_peak_14658_lociStitched	chr17	48836054	48855731	CALCOCO2	TTLL6,ATP5G1,CALCOCO2	CALCOCO2	176
6_test_peak_12730_lociStitched	chr16	31113414	31142952	KAT8,PRSS36,PRSS8	ZNF668,ZNF646,VKORC1,PRSS53,FUS,PRSS36,BCKDK	PRSS8	177
2_test_peak_3881_lociStitched	chr10	22312947	22321050	COMMD3,COMMD3-BMI1	SPAG6,BMI1	COMMD3	178
5_test_peak_962_lociStitched	chr1	40380614	40390736	SMAP2	SMAP2	SMAP2	179
12_test_peak_34800_lociStitched	chrX	120000000	120000000	2021-09-06	MIR766	2021-09-06	180
8_test_peak_30395_lociStitched	chr7	41860851	41883945			INHBA	181
15_test_peak_23302_lociStitched	chr3	31212587	31234158			MIR466	182
10_test_peak_24609_lociStitched	chr3	152000000	152000000	AADACL2-AS1,SUCNR1	AADACL2-AS1	SUCNR1	183
3_test_peak_15673_lociStitched	chr18	3594080	3606840	DLGAP1,DLGAP1-AS2,DLGAP1-AS1		DLGAP1-AS2	184
9_test_peak_30974_lociStitched	chr7	102000000	102000000	LOC100630923,PRKRIP1,ORAI2	POLR2J,ALKBH4,MIR4467,MIR5090,LRWD1,MIR548O	ORAI2	185
7_test_peak_29127_lociStitched	chr6	111000000	111000000	AMD1	CDK19,AMD1	AMD1	186
5_test_peak_32322_lociStitched	chr8	120000000	120000000		COL14A1	COL14A1	187
12_test_peak_31002_lociStitched	chr7	105000000	105000000		LHFPL3-AS2,LINC01004	LHFPL3-AS2	188
18_test_peak_27378_lociStitched	chr5	140000000	140000000	CXXC5		CXXC5	189
4_test_peak_8187_lociStitched	chr12	93569757	93576842	SOCS2-AS1,SOCS2	SOCS2	SOCS2	190
21_test_peak_5555_lociStitched	chr11	35026940	35083422			LOC100507144	191
13_test_peak_10210_lociStitched	chr14	69614983	69653646	SUSD6	CCDC177	SUSD6	192
11_test_peak_4336_lociStitched	chr10	72296943	72336798	DNAJB12	DNAJB12,DDIT4	DNAJB12	193
13_test_peak_3528_lociStitched	chr1	247000000	247000000	CNST	LOC255654,TFB2M	CNST	194
3_test_peak_20520_lociStitched	chr2	232000000	232000000	PTMA	PTMA,MIR1244-2	PTMA	195
17_test_peak_34397_lociStitched	chrX	45753013	45772335		MIR222,MIR221,LOC392452	MIR222	196
5_test_peak_15430_lociStitched	chr17	81507969	81520109	ACTG1	FSCN2,ACTG1,FAAP100,NPLOC4	ACTG1	197
14_test_peak_23344_lociStitched	chr3	32398750	32433299	CMTM7	CMTM7	CMTM7	198
14_test_peak_2337_lociStitched	chr1	161000000	161000000	CD244	LY9,ITLN1	CD244	199
10_test_peak_2229_lociStitched	chr1	156000000	156000000	ARHGEF2	RXFP4,SCARNA4,SSR2,MIR6738,KIAA0907,SNORA80E	ARHGEF2	200
9_test_peak_19139_lociStitched	chr2	70121589	70143841	LOC100133985	PCBP1,PCBP1-AS1,C2orf42	LOC100133985	201
17_test_peak_543_lociStitched	chr1	26274585	26292258	CEP85,UBXN11,SH3BGRL3	UBXN11,LOC101928303,CEP85,CD52	SH3BGRL3	202
8_test_peak_6778_lociStitched	chr11	122000000	122000000	SORL1		SORL1	203
9_test_peak_21438_lociStitched	chr20	56409196	56427570	CASS4	CSTF1,AURKA,RTFDC1	CASS4	204
7_test_peak_12922_lociStitched	chr16	66515521	66526518	TK2	CKLF,TK2,CMTM1,BEAN1-AS1	TK2	205
11_test_peak_25488_lociStitched	chr4	38654952	38674623	KLF3-AS1,KLF3		KLF3-AS1	206
9_test_peak_9907_lociStitched	chr14	35283686	35300960	PSMA6	PSMA6	PSMA6	207
13_test_peak_27206_lociStitched	chr5	132000000	132000000	C5orf56	IRF1	IRF1	208
13_test_peak_33256_lociStitched	chr9	91146341	91177845			LOC100129316	209
10_test_peak_1515_lociStitched	chr1	92458457	92487264	GFI1		GFI1	210
11_test_peak_22217_lociStitched	chr22	23211798	23223847	BCR	FBXW4P1	BCR	211
7_test_peak_25033_lociStitched	chr3	191000000	191000000	IL1RAP		IL1RAP	212
3_test_peak_29643_lociStitched	chr6	163000000	163000000	QKI,CAHM	QKI	CAHM	213
9_test_peak_7060_lociStitched	chr12	6323546	6347484	PLEKHG6,SCNN1A,TNFRSF1A	LTBR	TNFRSF1A	214
9_test_peak_28399_lociStitched	chr6	25165501	25181879		CMAHP	CMAHP	215
2_test_peak_24708_lociStitched	chr3	160000000	160000000	C3orf80	IL12A-AS1	C3orf80	216
7_test_peak_11743_lociStitched	chr15	85689187	85708506	AKAP13		LOC101929679	217
2_test_peak_26517_lociStitched	chr5	36875165	36881002	NIPBL,NIPBL-AS1	NIPBL	NIPBL	218
10_test_peak_25696_lociStitched	chr4	73704217	73735973		CXCL8	CXCL8	219
5_test_peak_8602_lociStitched	chr12	117000000	117000000	MAP1LC3B2	LINC00173	MAP1LC3B2	220
5_test_peak_17391_lociStitched	chr19	39386286	39404685	PAF1,MED29	ZFP36,PLEKHG2,SUPT5H,SAMD4B,PAF1,RPS16,MIR4530	MED29	221
11_test_peak_31699_lociStitched	chr8	27361564	27405429	PTK2B	MIR6842	MIR6842	222
11_test_peak_16127_lociStitched	chr18	76466720	76500097	C18orf65,ZNF516	LINC00908	ZNF516	223
8_test_peak_20191_lociStitched	chr2	196000000	196000000	HECW2	STK17B,LOC101927482	LOC101927482	224
12_test_peak_23874_lociStitched	chr3	58332900	58357000	PXK	RPP14,PXK	PXK	225
10_test_peak_18388_lociStitched	chr2	28390486	28436084	FOSL2,FLJ31356		FLJ31356	226
10_test_peak_1621_lociStitched	chr1	108000000	108000000	VAV3	MIR7852,VAV3-AS1	VAV3-AS1	227
18_test_peak_9575_lociStitched	chr13	99271228	99322840	UBAC2,GPR183	GPR18,MIR623,FKSG29	GPR183	228
3_test_peak_24014_lociStitched	chr3	71721154	71727125	EIF4E3	GPR27	EIF4E3	229
14_test_peak_23916_lociStitched	chr3	69082328	69107349	ARL6IP5	TMF1,UBA3,MIR3136,LMOD3	ARL6IP5	230
12_test_peak_6309_lociStitched	chr11	73142865	73162950		FCHSD2	FCHSD2	231
8_test_peak_18217_lociStitched	chr2	16430389	16442287			FAM49A	232
14_test_peak_261_lociStitched	chr1	12132912	12185177	MIR7846,TNFRSF1B,TNFRSF8	MIR4632,VPS13D	MIR7846	233
12_test_peak_8522_lociStitched	chr12	111000000	111000000	SH2B3		SH2B3	234
4_test_peak_15517_lociStitched	chr17	83193435	83203916		RPL23AP87	RPL23AP87	235
7_test_peak_6297_lociStitched	chr11	72804710	72816988	ATG16L2	STARD10,MIR4692	ATG16L2	236
5_test_peak_567_lociStitched	chr1	26692285	26701492	ARID1A		ARID1A	237
17_test_peak_14092_lociStitched	chr17	28161584	28193510	NLK	PYY2	PYY2	238
4_test_peak_19112_lociStitched	chr2	69933422	69948989	MXD1	MXD1,ASPRV1,SNRNP27	ASPRV1	239
14_test_peak_30308_lociStitched	chr7	38217282	38257920	STARD3NL	TARP	TARP	240
7_test_peak_12887_lociStitched	chr16	57680272	57692869	ADGRG3	ADGRG3,DRC7,ADGRG1,KATNB1	DRC7	241
5_test_peak_11883_lociStitched	chr15	92802323	92810201		ASB9P1	ASB9P1	242
5_test_peak_12582_lociStitched	chr16	29149319	29159443			RRN3P2	243
test_peak_16859	chr19	13838554	13843784		NANOS3,LOC284454,MIR23A,ZSWIM4,MIR27A,MIR24-2,MIR181D,MIR181C	MIR23A	244
5_test_peak_28979_lociStitched	chr6	89072043	89083107	PNRC1	SRSF12	PNRC1	245
9_test_peak_5183_lociStitched	chr11	3137358	3163399	OSBPL5	OSBPL5	OSBPL5	246
8_test_peak_27157_lociStitched	chr5	131000000	131000000	CDC42SE2	CDC42SE2	CDC42SE2	247
7_test_peak_33102_lociStitched	chr9	77891324	77913912	GNAQ		GNAQ	248
13_test_peak_21010_lociStitched	chr20	32663675	32689321		C20orf203	C20orf203	249
9_test_peak_18741_lociStitched	chr2	46966937	46987034	TTC7A	TTC7A,MCFD2	MCFD2	250
6_test_peak_6009_lociStitched	chr11	65471241	65478590		SCYL1,NEAT1,MALAT1,MIR612	MALAT1	251
3_test_peak_29582_lociStitched	chr6	157000000	157000000	MIR4466,ARID1B		MIR4466	252
12_test_peak_29286_lociStitched	chr6	135000000	135000000	AHI1	MIR548A2	MIR548A2	253
5_test_peak_347_lociStitched	chr1	16889292	16905259	RNVU1-18	CROCC	CROCC	254
5_test_peak_32690_lociStitched	chr9	2015363	2028322	SMARCA2	SMARCA2	SMARCA2	255
9_test_peak_2851_lociStitched	chr1	204000000	205000000	MDM4	MDM4,PIK3C2B	MDM4	256
6_test_peak_16936_lociStitched	chr19	15318051	15334710		AKAP8,BRD4	BRD4	257
7_test_peak_30942_lociStitched	chr7	102000000	102000000			CUX1	258
3_test_peak_18886_lociStitched	chr2	60549312	60557568	BCL11A		BCL11A	259
4_test_peak_29913_lociStitched	chr7	1506030	1514798		INTS1,MICALL2,TMEM184A,MAFK	INTS1	260
13_test_peak_11524_lociStitched	chr15	75020821	75048064	PPCDC,SCAMP5	PPCDC,SCAMP5	PPCDC	261
7_test_peak_5287_lociStitched	chr11	9248461	9280627	DENND5A	TMEM41B	DENND5A	262
13_test_peak_3409_lociStitched	chr1	235000000	235000000	LINC01348	SNORA14B,TOMM20	LINC01348	263
11_test_peak_20224_lociStitched	chr2	197000000	197000000	ANKRD44-IT1,ANKRD44		ANKRD44-IT1	264
6_test_peak_20217_lociStitched	chr2	197000000	197000000	ANKRD44-IT1,ANKRD44		ANKRD44-IT1	265
6_test_peak_19242_lociStitched	chr2	85405248	85439101	CAPG,SH2D6	CAPG	CAPG	266
5_test_peak_13068_lociStitched	chr16	70423763	70433257	ST3GAL2	FUK,RNU6-23P	ST3GAL2	267
5_test_peak_33979_lociStitched	chr9	133000000	133000000	RALGDS	RALGDS,GBGT1,CELP	RALGDS	268
13_test_peak_15192_lociStitched	chr17	75295279	75347322	GRB2	LOC100287042,MRPS7,MIF4GD,SLC25A19,GGA3	SLC25A19	269
6_test_peak_855_lociStitched	chr1	36151515	36163229	MAP7D1,TRAPPC3	MAP7D1,COL8A2,TRAPPC3	TRAPPC3	270
9_test_peak_33285_lociStitched	chr9	92739015	92771032	BICD2	BICD2,ANKRD19P	BICD2	271
12_test_peak_26563_lociStitched	chr5	40484561	40517150			PTGER4	272
9_test_peak_12369_lociStitched	chr16	16061092	16093470	ABCC1		ABCC1	273
6_test_peak_22401_lociStitched	chr22	31216860	31233895	LIMK2	LIMK2	LIMK2	274
14_test_peak_14032_lociStitched	chr17	21129286	21161735	DHRS7B		DHRS7B	275
5_test_peak_25719_lociStitched	chr4	74079363	74109202	CXCL2	CXCL3,MTHFD2L,PPBPP2	CXCL2	276
9_test_peak_33207_lociStitched	chr9	89454689	89509440	SEMA4D		SEMA4D	277
9_test_peak_33865_lociStitched	chr9	130000000	130000000	FNBP1		MIR6855	278
11_test_peak_7259_lociStitched	chr12	11650511	11668934	ETV6		ETV6	279
9_test_peak_15825_lociStitched	chr18	26701591	26715646	PCAT18	KCTD1	PCAT18	280
11_test_peak_8367_lociStitched	chr12	105000000	105000000	CHST11		MIR3922	281
6_test_peak_9060_lociStitched	chr13	27441752	27455897	MTIF3	RNU6-63P,GTF3A	MTIF3	282
8_test_peak_8848_lociStitched	chr12	123000000	123000000	RILPL2	SETD8,SNRNP35	RILPL2	283
5_test_peak_5029_lociStitched	chr10	132000000	132000000	PWWP2B,LRRC27	LRRC27,C10orf91,PWWP2B	PWWP2B	284
7_test_peak_33603_lociStitched	chr9	121000000	121000000	GSN-AS1,GSN	GSN	GSN-AS1	285
1_test_peak_20017_lociStitched	chr2	177000000	177000000	NFE2L2	MIR3128,MIR6512	NFE2L2	286
1_test_peak_29448_lociStitched	chr6	143000000	143000000	HIVEP2		HIVEP2	287
4_test_peak_14533_lociStitched	chr17	43359611	43372847	LINC00910	ARL4D	LINC00910	288
4_test_peak_17070_lociStitched	chr19	18017406	18025185		ARRDC2	ARRDC2	289
10_test_peak_17141_lociStitched	chr19	18966491	18985735		HOMER3,SUGP2,ARMC6,DDX49,COPE	HOMER3	290
11_test_peak_18401_lociStitched	chr2	28594632	28627161	PLB1		PLB1	291
4_test_peak_19023_lociStitched	chr2	68230907	68253580	PPP3R1		PPP3R1	292
3_test_peak_32228_lociStitched	chr8	103000000	103000000	BAALC	BAALC-AS1,MIR3151,BAALC-AS2	BAALC-AS1	293
6_test_peak_916_lociStitched	chr1	37998926	38016545	UTP11L,FHL3	SF3A3,POU3F1	FHL3	294
12_test_peak_29141_lociStitched	chr6	111000000	111000000		RPF2,GTF3C6	GTF3C6	295
9_test_peak_13502_lociStitched	chr16_KI270853v1_alt	1719031	1754602	ABCC1		ABCC1	296
10_test_peak_19210_lociStitched	chr2	74834371	74851986	HK2		HK2	297
13_test_peak_34865_lociStitched	chrX	130000000	130000000	SASH3,XPNPEP2		SASH3	298
9_test_peak_756_lociStitched	chr1	31931221	31957915	PTP4A2	PTP4A2	PTP4A2	299
5_test_peak_20332_lociStitched	chr2	207000000	207000000	KLF7	MIR2355,KLF7,MIR7845	KLF7	300
6_test_peak_28735_lociStitched	chr6	42563881	42573264	UBR2		UBR2	301
6_test_peak_24138_lociStitched	chr3	108000000	108000000	LINC01215	CD47	LINC01215	302
5_test_peak_17876_lociStitched	chr19	55247180	55256180	PPP6R1	TMEM86B,MIR6804,HSPBP1,PTPRH,BRSK1,MIR6802,MIR6803	MIR6803	303
11_test_peak_23221_lociStitched	chr3	17972642	17990867	LOC339862		LOC339862	304
7_test_peak_13948_lociStitched	chr17	17681361	17697037	RAI1	SMCR2	RAI1	305
4_test_peak_1114_lociStitched	chr1	44806339	44820660	BTBD19,PTCH2,TCTEX1D4	PTCH2,SNORD38A,PLK3,RPS8,SNORD38B,SNORD55,BEST4,SNORD46	BTBD19	306
7_test_peak_16527_lociStitched	chr19	6056340	6068552	RFX2		RFX2	307
2_test_peak_498_lociStitched	chr1	25021234	25035356	MIR4425		MIR4425	308
5_test_peak_4704_lociStitched	chr10	99611697	99622524	SLC25A28	ENTPD7	SLC25A28	309
test_peak_14866	chr17	58333924	58338169	BZRAP1-AS1,MIR4736	BZRAP1-AS1,MIR142,BZRAP1,SUPT4H1	MIR4736	310
6_test_peak_24945_lociStitched	chr3	186000000	186000000	IGF2BP2	MIR548AQ,IGF2BP2-AS1	MIR548AQ	311
9_test_peak_23645_lociStitched	chr3	49341693	49353057		GPX1,USP4	USP4	312
9_test_peak_13960_lociStitched	chr17	17737456	17764234	RAI1,RAI1-AS1	SMCR5,MIR6777,MIR33B	RAI1-AS1	313
9_test_peak_2981_lociStitched	chr1	208000000	208000000	CD34		CD34	314
11_test_peak_30676_lociStitched	chr7	75613685	75639837	HIP1		PMS2P3	315
8_test_peak_30898_lociStitched	chr7	100000000	100000000	PILRB,STAG3L5P-PVRIG2P-PILRB,PILRA	STAG3L5P-PVRIG2P-PILRB,PMS2P1,STAG3L5P,MEPCE,ZCWPW1,MIR6840,PVRIG2P	PILRA	316
8_test_peak_27778_lociStitched	chr5	177000000	177000000	F12,GRK6	RGS14,PRR7,DBN1,PRR7-AS1,PFN3,GRK6,SLC34A1	GRK6	317
5_test_peak_8353_lociStitched	chr12	105000000	105000000	CHST11	MIR3922	MIR3922	318
10_test_peak_23536_lociStitched	chr3	46088795	46100943			XCR1	319
6_test_peak_9911_lociStitched	chr14	35340069	35368943		PSMA6,NFKBIA	NFKBIA	320
8_test_peak_14462_lociStitched	chr17	42311199	42322830	STAT5A,STAT3	STAT5B	STAT5A	321
11_test_peak_11534_lociStitched	chr15	75104505	75131335			PPCDC	322
14_test_peak_4503_lociStitched	chr10	79281761	79296240	ZMIZ1		PPIF	323
6_test_peak_17840_lociStitched	chr19	52922768	52940189	ZNF321P,ZNF816-ZNF321P	ZNF320,ZNF888,ZNF816	ZNF321P	324
4_test_peak_27835_lociStitched	chr5	180000000	180000000	SQSTM1,C5orf45	LTC4S,MGAT4B,C5orf45,MIR1229	SQSTM1	325
5_test_peak_13791_lociStitched	chr17	7834293	7844710	KDM6B	CYB5D1,CHD3,TMEM88,NAA38	KDM6B	326
10_test_peak_5526_lociStitched	chr11	34422032	34449037	CAT		CAT	327
7_test_peak_21216_lociStitched	chr20	44968363	44993391	STK4	TOMM34,STK4-AS1	STK4	328
3_test_peak_31134_lociStitched	chr7	129000000	129000000		METTL2B	METTL2B	329
11_test_peak_5617_lociStitched	chr11	44567652	44579898	CD82		CD82	330
1_test_peak_1143_lociStitched	chr1	46300966	46304648	UQCRH,LRRC41	NSUN4	LRRC41	331
5_test_peak_14444_lociStitched	chr17	42010606	42024699	DNAJC7,NKIRAS2	DNAJC7,CNP,ZNF385C	DNAJC7	332
17_test_peak_1046_lociStitched	chr1	43766062	43792042	ST3GAL3	MIR6079,LOC101929592	LOC101929592	333
6_test_peak_16817_lociStitched	chr19	13096034	13105749	NFIX,LYL1,TRMT1	IER2,STX10,NACC1	LYL1	334
13_test_peak_645_lociStitched	chr1	27862410	27887258	THEMIS2	SCARNA1,PPP1R8,SMPDL3B,THEMIS2,RPA2	THEMIS2	335
8_test_peak_27355_lociStitched	chr5	139000000	139000000	TMEM173	DNAJC18,ECSCR	TMEM173	336
7_test_peak_13417_lociStitched	chr16	88954664	88979637	CBFA2T3	CBFA2T3,LOC100129697	CBFA2T3	337
6_test_peak_12616_lociStitched	chr16	29662932	29681141	SPN,QPRT	SLC7A5P1	QPRT	338
6_test_peak_4778_lociStitched	chr10	103000000	103000000	SUFU,TRIM8		TRIM8	339
1_test_peak_13734_lociStitched	chr17	7011821	7015976	ALOX12-AS1,RNASEK-C17orf49,C17orf49,RNASEK,MIR497HG	ALOX12,RNASEK,SLC16A11,MIR195,MIR497,BCL6B,SLC16A13	C17orf49	340
11_test_peak_28165_lociStitched	chr6	14710395	14744281			LINC01108	341
9_test_peak_1718_lociStitched	chr1	112000000	112000000	TMIGD3	C1orf162,ADORA3,TMIGD3	ADORA3	342
6_test_peak_440_lociStitched	chr1	22018781	22041067	LOC101928043,LINC00339	CDC42,CELA3A,CELA3B,LINC00339	LOC101928043	343
4_test_peak_31327_lociStitched	chr7	143000000	143000000	CASP2	TMEM139,GSTK1,CLCN1	CASP2	344
8_test_peak_23703_lociStitched	chr3	50238170	50260798	GNAI2	HYAL1,SEMA3B,IFRD2,MIR6872,MIR5787,GNAT1,HYAL3,NAT6,SEMA3B-AS1,LSMEM2,SLC38A3	GNAI2	345
4_test_peak_10678_lociStitched	chr14	102000000	102000000	PPP2R5C		PPP2R5C	346
10_test_peak_28327_lociStitched	chr6	21587199	21610646	SOX4		SOX4	347
16_test_peak_10415_lociStitched	chr14	77580797	77608743	SPTLC2		SPTLC2	348
7_test_peak_8491_lociStitched	chr12	111000000	111000000	PPTC7	TCTN1	PPTC7	349
13_test_peak_16541_lociStitched	chr19	6227899	6252514	MLLT1		MLLT1	350
11_test_peak_7624_lociStitched	chr12	47801896	47817776	HDAC7	HDAC7,RAPGEF3,SLC48A1	HDAC7	351
6_test_peak_10161_lociStitched	chr14	65040783	65055478	FNTB,MIR4706,MAX,CHURC1-FNTB	MAX,LOC100506321	MIR4706	352
10_test_peak_6384_lociStitched	chr11	75315057	75349974	ARRB1,MIR326	RPS3,ARRB1	MIR326	353
test_peak_30211	chr7	27170740	27174830	HOXA10-HOXA9,HOXA10,HOXA10-AS	HOXA11,HOXA-AS3,HOTTIP,HOXA-AS2,HOXA7,HOXA3,HOXA5,MIR196B,HOXA4,HOXA9,HOXA13,HOXA6,HOXA11-AS	HOXA10	354
5_test_peak_34052_lociStitched	chr9	137000000	137000000		EGFL7,MIR126,AGPAT2	EGFL7	355
11_test_peak_29404_lociStitched	chr6	139000000	139000000		CITED2,TXLNB	CITED2	356
5_test_peak_15328_lociStitched	chr17	78874888	78890599	CEP295NL,TIMP2	CEP295NL,USP36	CEP295NL	357
2_test_peak_32839_lociStitched	chr9	33288411	33297582	NFX1	SPINK4,CHMP5,BAG1	NFX1	358
11_test_peak_26225_lociStitched	chr4	156000000	156000000	GUCY1A3	GUCY1A3	GUCY1A3	359
4_test_peak_28254_lociStitched	chr6	17701155	17715873	NUP153		NUP153	360
9_test_peak_16285_lociStitched	chr19	1249844	1262010	MIDN	C19orf24,CIRBP,CIRBP-AS1,ATP5D,STK11,CBARP,EFNA2	MIDN	361
9_test_peak_14245_lociStitched	chr17	31307390	31319627	EVI2B,NF1,EVI2A	OMG	EVI2B	362
7_test_peak_32121_lociStitched	chr8	89970301	89984119	NBN	DECR1	NBN	363
6_test_peak_6283_lociStitched	chr11	72725444	72742022	ARAP1	MIR4692,ARAP1	ARAP1	364
10_test_peak_11277_lociStitched	chr15	64429027	64461902	TRIP4	KIAA0101,ZNF609	ZNF609	365
4_test_peak_9145_lociStitched	chr13	32423949	32430684	N4BP2L1	N4BP2L1	N4BP2L1	366
6_test_peak_25233_lociStitched	chr4	1714345	1728379	TACC3,TMEM129	SLBP,FAM53A,TMEM129	TMEM129	367
10_test_peak_12255_lociStitched	chr16	10868867	10890390	CIITA	CIITA	CIITA	368
7_test_peak_18619_lociStitched	chr2	43129269	43137568			ZFP36L2	369
8_test_peak_8622_lociStitched	chr12	117000000	117000000			MAP1LC3B2	370
4_test_peak_23486_lociStitched	chr3	44438183	44444601	ZNF445		ZNF445	371
10_test_peak_31260_lociStitched	chr7	140000000	140000000	HIPK2		CLEC2L	372
4_test_peak_20270_lociStitched	chr2	201000000	201000000	CFLAR	CFLAR,CFLAR-AS1,FAM126B,NDUFB3	CFLAR	373
6_test_peak_15038_lociStitched	chr17	64384702	64412145	PECAM1	MIR1273E,MILR1	PECAM1	374
9_test_peak_3508_lociStitched	chr1	246000000	246000000	SMYD3		SMYD3	375
test_peak_19766	chr2	145000000	145000000	ZEB2-AS1,ZEB2	LINC01412	ZEB2-AS1	376
3_test_peak_5513_lociStitched	chr11	34044725	34054074	CAPRIN1		CAPRIN1	377
7_test_peak_13222_lociStitched	chr16	81624735	81637629	CMIP	LOC100129617,MIR6504	MIR6504	378
4_test_peak_24453_lociStitched	chr3	137000000	137000000	STAG1		STAG1	379
3_test_peak_20038_lociStitched	chr2	181000000	181000000	MIR4437,LOC101927156		MIR4437	380
6_test_peak_7206_lociStitched	chr12	9758208	9776336	CD69	CLECL1	CD69	381
2_test_peak_15220_lociStitched	chr17	75783313	75787923	UNK,MIR4738	GALK1,H3F3B	UNK	382
12_test_peak_33042_lociStitched	chr9	71885052	71902610	ABHD17B	C9orf85	ABHD17B	383
11_test_peak_8478_lociStitched	chr12	110000000	110000000	ATP2A2	ANAPC7	ANAPC7	384
5_test_peak_16957_lociStitched	chr19	16069946	16087349	TPM4	LINC00905,HSH2D,RAB8A	TPM4	385
13_test_peak_14424_lociStitched	chr17	40320778	40345486	RARA-AS1,RARA	CDC6,RARA,GJD3	RARA	386
3_test_peak_7436_lociStitched	chr12	26935789	26943197	FGFR1OP2,ASUN		FGFR1OP2	387
6_test_peak_26100_lociStitched	chr4	139000000	139000000		ELF2	ELF2	388
6_test_peak_18971_lociStitched	chr2	64749107	64768704			LOC101927438	389
11_test_peak_21283_lociStitched	chr20	48750833	48788325	PREX1		PREX1	390
4_test_peak_31454_lociStitched	chr7	157000000	157000000		DNAJB6	DNAJB6	391
13_test_peak_30631_lociStitched	chr7	74212538	74226323	LAT2	LAT2,MIR590,RFC2,EIF4H	LAT2	392
3_test_peak_4071_lociStitched	chr10	46021250	46036361	NCOA4,MSMB	NCOA4,TIMM23,PARGP1,MSMB	NCOA4	393
test_peak_8761	chr12	122000000	122000000	LINC01089	RHOF,SETD1B	LINC01089	394
10_test_peak_24613_lociStitched	chr3	152000000	152000000			MBNL1	395
10_test_peak_9085_lociStitched	chr13	28248472	28271620	PAN3	RNU6-82P	RNU6-82P	396
2_test_peak_28346_lociStitched	chr6	24719254	24722055		C6orf62	C6orf62	397
14_test_peak_421_lociStitched	chr1	21902145	21934433	HSPG2	CELA3B	HSPG2	398
10_test_peak_17166_lociStitched	chr19	19459444	19490485	GATAD2A	NDUFA13,MIR640,CILP2,YJEFN3,TSSK6	GATAD2A	399
9_test_peak_3325_lociStitched	chr1	234000000	235000000		TARBP1,LINC01354	LINC01354	400
3_test_peak_5076_lociStitched	chr10	133000000	133000000	TUBGCP2,ADAM8	UTF1,MIR202,ADAM8,ZNF511,TUBGCP2,MIR202HG,VENTX	ADAM8	401
9_test_peak_6889_lociStitched	chr11	129000000	129000000	FLI1	FLI1,SENCR	SENCR	402
11_test_peak_30493_lociStitched	chr7	50306593	50339855	IKZF1	IKZF1	IKZF1	403
3_test_peak_18243_lociStitched	chr2	20036060	20052314	LAPTM4A	MATN3,LOC101928222,WDR35	LAPTM4A	404
6_test_peak_28999_lociStitched	chr6	89347185	89358129	UBE2J1	GABRR2	UBE2J1	405
4_test_peak_6655_lociStitched	chr11	114000000	114000000	ZBTB16		ZBTB16	406
10_test_peak_11438_lociStitched	chr15	70474501	70510126			SALRNA3	407
10_test_peak_29387_lociStitched	chr6	139000000	139000000	TXLNB		TXLNB	408
4_test_peak_3246_lociStitched	chr1	228000000	228000000	IBA57	IBA57-AS1,C1orf145,GJC2,GUK1,OBSCN	IBA57	409
6_test_peak_6538_lociStitched	chr11	94543397	94560027	FUT4	C11orf97,MRE11A,PIWIL4,ANKRD49	FUT4	410
4_test_peak_27522_lociStitched	chr5	150000000	150000000	CD74	CD74,RPS14	CD74	411
3_test_peak_18892_lociStitched	chr2	60868128	60885061	LINC01185,REL	REL	LINC01185	412
6_test_peak_30463_lociStitched	chr7	47567844	47578050	TNS3	LINC01447	TNS3	413
3_test_peak_21107_lociStitched	chr20	36595230	36607807	C20orf24,TGIF2-C20orf24	TGIF2,C20orf24,SLA2,DLGAP4-AS1	C20orf24	414
10_test_peak_28006_lociStitched	chr6	6711519	6725390			LY86-AS1	415
6_test_peak_16726_lociStitched	chr19	11318116	11326279	RAB3D,TSPAN16	TMEM205,SWSAP1,CCDC159,LPPR2,TSPAN16	RAB3D	416
9_test_peak_25832_lociStitched	chr4	81491259	81513393		RASGEF1B	RASGEF1B	417
7_test_peak_11985_lociStitched	chr15_KI270849v1_alt	33206	53013	LOC100419583,B2M		B2M	418
4_test_peak_12142_lociStitched	chr16	2506872	2518251	ATP6V0C	CEMP1,C16orf59,MIR3178,AMDHD2,TBC1D24,NTN3,PDPK1,MIR6768	ATP6V0C	419
11_test_peak_33951_lociStitched	chr9	133000000	133000000	GFI1B	GTF3C5,TSC1,MIR548AW,MIR6877	GFI1B	420
6_test_peak_32208_lociStitched	chr8	103000000	103000000			AZIN1	421
13_test_peak_16840_lociStitched	chr19	13152055	13182478	IER2	STX10,LYL1,TRMT1,NACC1	IER2	422
test_peak_26605	chr5	43017194	43021322	LOC648987	LOC648987,LOC153684,ANXA2R,LOC100506639,FLJ32255,LOC100132356	LOC648987	423
10_test_peak_19991_lociStitched	chr2	175000000	175000000	WIPF1		WIPF1	424
7_test_peak_11039_lociStitched	chr15	45636609	45654862	SQRDL	BLOC1S6	SQRDL	425
8_test_peak_33650_lociStitched	chr9	124000000	124000000	NEK6		NEK6	426
9_test_peak_23119_lociStitched	chr3	12994702	13016821	IQSEC1	IQSEC1	IQSEC1	427
5_test_peak_24022_lociStitched	chr3	71777873	71783875	PROK2	GPR27,EIF4E3,PROK2	PROK2	428
7_test_peak_2276_lociStitched	chr1	157000000	157000000	HDGF	CRABP2,RRNAD1,ISG20L2,PRCC,MRPL24	HDGF	429
7_test_peak_7470_lociStitched	chr12	29152954	29166514	FAR2		FAR2	430
12_test_peak_28094_lociStitched	chr6	12941212	12968302	PHACTR1		PHACTR1	431
7_test_peak_20779_lociStitched	chr20	4064806	4084372		RNF24	RNF24	432
2_test_peak_27615_lociStitched	chr5	158000000	158000000	CLINT1	CLINT1	CLINT1	433
3_test_peak_20399_lociStitched	chr2	218000000	218000000	PNKD,TMBIM1	AAMP,MIR6810,GPBAR1,PNKD,MIR6513	TMBIM1	434
4_test_peak_31572_lociStitched	chr8	12753460	12767289	LONRF1,LOC340357	MIR3926-2,MIR3926-1,LINC00681	LONRF1	435
3_test_peak_24695_lociStitched	chr3	160000000	160000000	IL12A-AS1,LINC01100	IL12A	LINC01100	436
9_test_peak_8148_lociStitched	chr12	89751860	89769886		LINC00936	LINC00936	437
2_test_peak_3846_lociStitched	chr10	21493792	21500357	MIR1915,CASC10	MLLT10,SKIDA1	CASC10	438
7_test_peak_14850_lociStitched	chr17	58276119	58289609	MPO	BZRAP1-AS1,MIR4736,MIR142,LPO,BZRAP1	MPO	439
1_test_peak_15665_lociStitched	chr18	3446839	3450606	TGIF1	TGIF1,GAPLINC	TGIF1	440
2_test_peak_16056_lociStitched	chr18	62522137	62527322	ZCCHC2		ZCCHC2	441
6_test_peak_9771_lociStitched	chr14	22554023	22570336	DAD1	ABHD4	DAD1	442
8_test_peak_28302_lociStitched	chr6	20408761	20428131	E2F3		E2F3	443
13_test_peak_10481_lociStitched	chr14	89340219	89369038	FOXN3	FOXN3-AS1	FOXN3	444
5_test_peak_24131_lociStitched	chr3	108000000	108000000	CD47	LINC01215,CD47	CD47	445
2_test_peak_17713_lociStitched	chr19	48872401	48876748	PPP1R15A	NUCB1,PLEKHA4,TULP2,HSD17B14,NUCB1-AS1	PPP1R15A	446
7_test_peak_15869_lociStitched	chr18	35029584	35051422	MAPRE2		MAPRE2	447
10_test_peak_23514_lociStitched	chr3	45630564	45655642	LIMD1	SACM1L,LIMD1-AS1	LIMD1-AS1	448
5_test_peak_27167_lociStitched	chr5	131000000	131000000	CDC42SE2		CDC42SE2	449
1_test_peak_7945_lociStitched	chr12	57520856	57523983	MBD6	MARS,DCTN2,DDIT3,ARHGAP9,KIF5A,MIR616,MIR6758	MBD6	450
6_test_peak_14405_lociStitched	chr17	40096800	40131258	NR1D1,MSL1	THRA,RAPGEFL1,MED24,CASC3,MIR6866	MSL1	451
3_test_peak_26660_lociStitched	chr5	56811833	56819223	MAP3K1		MAP3K1	452
10_test_peak_21932_lociStitched	chr21	42117277	42126782	UMODL1	UMODL1-AS1	UMODL1-AS1	453
3_test_peak_17528_lociStitched	chr19	42269148	42280404	CIC	PAFAH1B3,GSK3A,ZNF526,PRR19,ERF,MEGF8,DEDD2,CIC,TMEM145	CIC	454
5_test_peak_1323_lociStitched	chr1	66334731	66352813	PDE4B	PDE4B	PDE4B	455
5_test_peak_28194_lociStitched	chr6	15250792	15269167	JARID2	JARID2-AS1	JARID2	456
7_test_peak_26918_lociStitched	chr5	88814026	88833869	MEF2C	MEF2C-AS1,MEF2C	MEF2C	457
6_test_peak_10740_lociStitched	chr14	105000000	105000000	GPR132	CDCA4,LOC102723354,GPR132	GPR132	458
3_test_peak_16354_lociStitched	chr19	2264221	2274458	OAZ1	SF3A2,PLEKHJ1,C19orf35,MIR1227,MIR6789,AMH,JSRP1,MIR4321,LINGO3	OAZ1	459

## Sheet: Super enhancers in AML8
Super enhancers in AML8				OVERLAP_GENES	PROXIMAL_GENES	CLOSEST_GENE	enhancerRank
28_test_peak_14028_lociStitched	chr9	77864391	77980350	GNAQ		GNAQ	1
23_test_peak_9392_lociStitched	chr22	46577123	46614818		GRAMD4,CELSR1	GRAMD4	2
21_test_peak_1494_lociStitched	chr1	235000000	235000000	LOC101927851		LOC101927851	3
14_test_peak_1869_lociStitched	chr10	69044196	69092404	SRGN	VPS26A	SRGN	4
7_test_peak_1443_lociStitched	chr1	235000000	235000000	IRF2BP2	LOC101927787,LINC00184	IRF2BP2	5
12_test_peak_5920_lociStitched	chr17	43266799	43301001	RNU2-1	LINC00854	RNU2-1	6
10_test_peak_11106_lociStitched	chr5	50634644	50680055	PARP8		PARP8	7
4_test_peak_381_lociStitched	chr1	40382943	40400283	SMAP2		SMAP2	8
13_test_peak_8885_lociStitched	chr20	53589065	53624231		LOC101927770,ZNF217	ZNF217	9
2_test_peak_12975_lociStitched	chr7	92830037	92838944	CDK6,LOC101927497	LOC101927497	CDK6	10
9_test_peak_10357_lociStitched	chr3	197000000	197000000	NRROS,LINC01063		LINC01063	11
7_test_peak_1218_lociStitched	chr1	199000000	199000000	MIR181A1HG		MIR181A1HG	12
22_test_peak_12954_lociStitched	chr7	92622632	92658146	CDK6	FAM133B,RNU6-10P	FAM133B	13
2_test_peak_13072_lociStitched	chr7	105000000	105000000	KMT2E,KMT2E-AS1	LINC01004	KMT2E-AS1	14
14_test_peak_11719_lociStitched	chr6	7129995	7166915	RREB1		RREB1	15
10_test_peak_1635_lociStitched	chr10	11162387	11180485	CELF2	CELF2	CELF2	16
8_test_peak_4419_lociStitched	chr14	92647713	92667208	RIN3		LGMN	17
2_test_peak_7264_lociStitched	chr19	47109372	47113183	ZC3H4	SAE1	ZC3H4	18
12_test_peak_2588_lociStitched	chr11	67269005	67288335	ADRBK1	ANKRD13D,KDM2A,SSH3,LOC100130987	ANKRD13D	19
4_test_peak_3018_lociStitched	chr12	12716583	12737126	CDKN1B,APOLD1	MIR613,APOLD1,GPR19	APOLD1	20
9_test_peak_3812_lociStitched	chr13	41001730	41019362	ELF1	WBP4,ELF1	ELF1	21
2_test_peak_8338_lociStitched	chr2	181000000	181000000	ITGA4		ITGA4	22
6_test_peak_5904_lociStitched	chr17	43231428	43252485	RNU2-1	TMEM106A,LINC00854	RNU2-1	23
6_test_peak_12094_lociStitched	chr6	45419845	45437650	RUNX2	SUPT3H	RUNX2	24
12_test_peak_12600_lociStitched	chr7	5419719	5429852	TNRC18		TNRC18	25
8_test_peak_2993_lociStitched	chr12	11745390	11774955	ETV6		ETV6	26
7_test_peak_6058_lociStitched	chr17	58333250	58345160	BZRAP1-AS1,MIR4736	BZRAP1-AS1,MIR142,BZRAP1,SUPT4H1	BZRAP1-AS1	27
5_test_peak_7912_lociStitched	chr2	70121753	70143669	LOC100133985	PCBP1,PCBP1-AS1,C2orf42	LOC100133985	28
12_test_peak_10140_lociStitched	chr3	152000000	152000000	AADACL2-AS1,SUCNR1	AADACL2-AS1	SUCNR1	29
2_test_peak_12184_lociStitched	chr6	89071979	89082802	PNRC1	SRSF12	PNRC1	30
4_test_peak_12057_lociStitched	chr6	42774659	42784482		TBCC,ATP6V0CP3,GLTSCR1L	TBCC	31
6_test_peak_7682_lociStitched	chr2	43210012	43224701	ZFP36L2	LINC01126	ZFP36L2	32
11_test_peak_6965_lociStitched	chr19	16138878	16149202	HSH2D	FAM32A,AP1M1,RAB8A,CIB3	HSH2D	33
5_test_peak_2960_lociStitched	chr12	9729914	9738396	CLECL1	CD69	CLECL1	34
test_peak_8196	chr2	145000000	145000000	ZEB2-AS1,ZEB2	LINC01412	ZEB2-AS1	35
7_test_peak_4293_lociStitched	chr14	71399305	71421361		SNORD56B	SNORD56B	36
11_test_peak_428_lociStitched	chr1	44406672	44434608	RNF220		RNF220	37
9_test_peak_2850_lociStitched	chr11	122000000	122000000	SORL1		SORL1	38
6_test_peak_8836_lociStitched	chr20	47353987	47361455	ZMYND8	LOC100131496,ZMYND8	ZMYND8	39
10_test_peak_5996_lociStitched	chr17	49732471	49747589	FAM117A	KAT7,SLC35B1	FAM117A	40
7_test_peak_8330_lociStitched	chr2	181000000	181000000	MIR4437,LOC101927156		MIR4437	41
1_test_peak_4763_lociStitched	chr15	68817152	68820841	ANP32A	MIR4312,ANP32A-IT1	ANP32A	42
7_test_peak_4833_lociStitched	chr15	78034839	78068883	TBC1D2B	SH2D7,TBC1D2B,LOC91450	TBC1D2B	43
4_test_peak_6740_lociStitched	chr19	3132806	3150994	GNA15,LOC100996351	NCLN,GNA11,S1PR4	GNA15	44
7_test_peak_6085_lociStitched	chr17	59827292	59839744	VMP1	MIR21	MIR21	45
3_test_peak_9066_lociStitched	chr21	37365315	37370789	DYRK1A	DYRK1A	DYRK1A	46
10_test_peak_11611_lociStitched	chr5	179000000	179000000	COL23A1		COL23A1	47
7_test_peak_11295_lociStitched	chr5	101000000	101000000	ST8SIA4		ST8SIA4	48
8_test_peak_11857_lociStitched	chr6	25164708	25181362		CMAHP	CMAHP	49
5_test_peak_1004_lociStitched	chr1	156000000	157000000	MEF2D	MEF2D	MEF2D	50
1_test_peak_14038_lociStitched	chr9	78028711	78032791	GNAQ		GNAQ	51
2_test_peak_9841_lociStitched	chr3	71580562	71585025	FOXP1	FOXP1,MIR1284	FOXP1	52
10_test_peak_362_lociStitched	chr1	39194768	39217040	MACF1		MACF1	53
2_test_peak_8571_lociStitched	chr2	232000000	232000000	PTMA	PTMA,MIR1244-2	PTMA	54
6_test_peak_2999_lociStitched	chr12	11798119	11822527	ETV6		ETV6	55
9_test_peak_5468_lociStitched	chr16	85553113	85571822		GSE1	GSE1	56
7_test_peak_2537_lociStitched	chr11	65417801	65426175	NEAT1	SLC25A45,FRMD8,MIR612	NEAT1	57
7_test_peak_6043_lociStitched	chr17	58271719	58284260	MPO	BZRAP1-AS1,MIR142,LPO,BZRAP1	MPO	58
9_test_peak_5752_lociStitched	chr17	29706515	29727925	SSH2		SSH2	59
5_test_peak_6956_lociStitched	chr19	15862636	15871378	LOC102724279	CYP4F2,UCA1	LOC102724279	60
11_test_peak_4885_lociStitched	chr15	85689351	85707972	AKAP13		LOC101929679	61
4_test_peak_8299_lociStitched	chr2	175000000	175000000	WIPF1		WIPF1	62
7_test_peak_1351_lociStitched	chr1	222000000	222000000	DUSP10	DUSP10	DUSP10	63
7_test_peak_4281_lociStitched	chr14	70980473	70999843	PCNX		PCNX	64
8_test_peak_14191_lociStitched	chr9	114000000	114000000	AKNA	ORM2,ORM1	AKNA	65
3_test_peak_6890_lociStitched	chr19	12778034	12794347	JUNB,MIR5684	BEST2,RTBDN,ASNA1,HOOK2,RNASEH2A,PRDX2,C19orf43,MAST1	MIR5684	66
7_test_peak_13760_lociStitched	chr8	133000000	134000000	ST3GAL1		ST3GAL1	67
8_test_peak_1462_lociStitched	chr1	235000000	235000000		LINC01132	LINC01132	68
2_test_peak_11839_lociStitched	chr6	24719388	24721991		C6orf62	C6orf62	69
3_test_peak_11362_lociStitched	chr5	131000000	131000000	CDC42SE2	CDC42SE2	CDC42SE2	70
8_test_peak_2806_lociStitched	chr11	114000000	114000000	ZBTB16		ZBTB16	71
9_test_peak_13737_lociStitched	chr8	130000000	130000000	CCDC26		CCDC26	72
3_test_peak_5923_lociStitched	chr17	43359883	43369977	LINC00910	ARL4D	LINC00910	73
2_test_peak_7825_lociStitched	chr2	64644534	64656638	SERTAD2	LOC339807	SERTAD2	74
3_test_peak_2988_lociStitched	chr12	11650577	11655335	ETV6		ETV6	75
6_test_peak_11561_lociStitched	chr5	173000000	173000000		DUSP1,LOC101928093,ERGIC1	DUSP1	76
8_test_peak_5784_lociStitched	chr17	31308297	31319214	EVI2B,NF1,EVI2A	OMG	EVI2B	77
10_test_peak_4027_lociStitched	chr14	22419471	22434335			DAD1	78
6_test_peak_13059_lociStitched	chr7	102000000	102000000	LOC100630923,PRKRIP1	POLR2J,ORAI2,ALKBH4,MIR4467,MIR5090,LRWD1,MIR548O	ORAI2	79
2_test_peak_232_lociStitched	chr1	26692612	26698176	ARID1A		ARID1A	80
8_test_peak_6620_lociStitched	chr18	77052685	77067437	MBP	MBP	MBP	81
4_test_peak_7868_lociStitched	chr2	68726407	68742737	ARHGAP25	ARHGAP25	ARHGAP25	82
4_test_peak_3733_lociStitched	chr13	27446171	27455864	MTIF3	RNU6-63P,GTF3A	MTIF3	83
5_test_peak_122_lociStitched	chr1	15833097	15837722	FLJ37453	SPEN,UQCRHL	SPEN	84
10_test_peak_9836_lociStitched	chr3	71440432	71456579	FOXP1		MIR1284	85
8_test_peak_13041_lociStitched	chr7	102000000	102000000			CUX1	86
2_test_peak_3589_lociStitched	chr12	122000000	122000000	RHOF,LINC01089	SETD1B	RHOF	87
10_test_peak_103_lociStitched	chr1	12434599	12449644	VPS13D		SNORA59A	88
4_test_peak_7975_lociStitched	chr2	87497146	87520763	LINC00152		LINC00152	89
4_test_peak_2970_lociStitched	chr12	9758376	9765409	CD69	CLECL1	CD69	90
4_test_peak_14557_lociStitched	chrX	66013877	66018920	MIR223	VSIG4	MIR223	91
9_test_peak_8603_lociStitched	chr2	239000000	239000000	HDAC4	MIR4269	MIR4269	92
5_test_peak_218_lociStitched	chr1	26123745	26128297	PDIK1L	PDIK1L,ZNF593,CNKSR1,FAM110D	PDIK1L	93
2_test_peak_10052_lociStitched	chr3	131000000	131000000	ATP2C1	ATP2C1	ATP2C1	94
1_test_peak_1681_lociStitched	chr10	21524945	21528265	SKIDA1	MLLT10,CASC10,MIR1915	SKIDA1	95
9_test_peak_1557_lociStitched	chr1	247000000	247000000	CNST	LOC255654,TFB2M	CNST	96
1_test_peak_10238_lociStitched	chr3	177000000	177000000	TBL1XR1		TBL1XR1	97
6_test_peak_9994_lociStitched	chr3	128000000	128000000	MGLL		MGLL	98
8_test_peak_9075_lociStitched	chr21	38470882	38477942	ERG	ERG	ERG	99
5_test_peak_6919_lociStitched	chr19	13839854	13847782		NANOS3,LOC284454,MIR23A,ZSWIM4,MIR27A,MIR24-2,MIR181D,MIR181C	MIR23A	100
2_test_peak_9385_lociStitched	chr22	46068941	46072693		PRR34,MIR3619,LINC00899,PRR34-AS1,MIRLET7BHG,MIRLET7A3,MIR4763,MIRLET7B	MIRLET7BHG	101
8_test_peak_2550_lociStitched	chr11	65499278	65505550	MALAT1	SCYL1	MALAT1	102
5_test_peak_12775_lociStitched	chr7	41869770	41883151			INHBA	103
8_test_peak_14481_lociStitched	chrX	45757801	45770047		MIR222,MIR221,LOC392452	MIR222	104
6_test_peak_11833_lociStitched	chr6	21587265	21598000	SOX4		SOX4	105
7_test_peak_4961_lociStitched	chr15	94229417	94234535			MCTP2	106
10_test_peak_8057_lociStitched	chr2	106000000	106000000	NCK2	NCK2	NCK2	107
4_test_peak_13386_lociStitched	chr8	30090150	30103707	LEPROTL1	SARAF,MBOAT4	LEPROTL1	108
8_test_peak_11787_lociStitched	chr6	15398900	15412628	JARID2		JARID2	109
4_test_peak_10974_lociStitched	chr5	962296	966993		LOC100506688,NKD2	LOC100506688	110
4_test_peak_4937_lociStitched	chr15	92803731	92810650		ASB9P1	ASB9P1	111
1_test_peak_10295_lociStitched	chr3	186000000	186000000	TRA2B	LOC344887	TRA2B	112
6_test_peak_11671_lociStitched	chr6	2783129	2797510	WRNIP1	MYLK4,SERPINB1,WRNIP1	WRNIP1	113
8_test_peak_13682_lociStitched	chr8	120000000	120000000			COL14A1	114
1_test_peak_12249_lociStitched	chr6	111000000	111000000	AMD1	AMD1	AMD1	115
7_test_peak_7724_lociStitched	chr2	46978650	46986713	TTC7A	TTC7A,MCFD2	MCFD2	116
8_test_peak_6411_lociStitched	chr18	3652291	3662002	DLGAP1	DLGAP1-AS2	DLGAP1-AS2	117
2_test_peak_12132_lociStitched	chr6	73518624	73524021	EEF1A1		EEF1A1	118
2_test_peak_141_lociStitched	chr1	16895670	16905246	RNVU1-18	CROCC	CROCC	119
5_test_peak_2161_lociStitched	chr10	133000000	133000000	INPP5A		INPP5A	120
6_test_peak_5499_lociStitched	chr16	88790356	88799857		PIEZO1,LOC339059,CDT1,APRT	CDT1	121
6_test_peak_2213_lociStitched	chr11	3781954	3788433	NUP98	PGAP2	PGAP2	122
8_test_peak_1943_lociStitched	chr10	87865180	87879837	PTEN	CFL1P1,ATAD1,KLLN	PTEN	123
6_test_peak_6631_lociStitched	chr18	77101885	77130979	MBP		MBP	124
5_test_peak_6026_lociStitched	chr17	57442444	57456510	MSI2		LOC101927557	125
4_test_peak_11199_lociStitched	chr5	78485453	78510195	LHFPL2		SCAMP1-AS1	126
7_test_peak_10596_lociStitched	chr4	69307055	69322769		UGT2B28	UGT2B28	127
2_test_peak_1818_lociStitched	chr10	61897527	61903820	ARID5B		ARID5B	128
7_test_peak_12322_lociStitched	chr6	135000000	135000000	MYB	MIR548A2	MYB	129
7_test_peak_13729_lociStitched	chr8	130000000	130000000	CCDC26	CCDC26	CCDC26	130
4_test_peak_12970_lociStitched	chr7	92747557	92756932	CDK6	RNU6-10P	RNU6-10P	131
5_test_peak_4033_lociStitched	chr14	22448566	22461491			DAD1	132
6_test_peak_7895_lociStitched	chr2	69932062	69947928	MXD1	MXD1,ASPRV1,SNRNP27	ASPRV1	133
3_test_peak_4789_lociStitched	chr15	74776714	74785785	CSK	LMAN1L,CPLX3,CYP1A2,MIR4513,CSK	CSK	134
6_test_peak_258_lociStitched	chr1	27867077	27891442	THEMIS2	SCARNA1,PPP1R8,SMPDL3B,THEMIS2,RPA2	THEMIS2	135
7_test_peak_9040_lociStitched	chr21	34905553	34911206	RUNX1	RUNX1	RUNX1	136
3_test_peak_14539_lociStitched	chrX	56767791	56779120	LINC01420	UQCRBP1	UQCRBP1	137
4_test_peak_3245_lociStitched	chr12	54298594	54305905	NFE2	COPZ1,CBX5,NFE2,LOC102724050,MIR148B,HNRNPA1	NFE2	138
7_test_peak_6983_lociStitched	chr19	16445552	16451981	EPS15L1	EPS15L1,CALR3,C19orf44	EPS15L1	139
7_test_peak_13653_lociStitched	chr8	107000000	107000000	ANGPT1		ANGPT1	140
4_test_peak_2748_lociStitched	chr11	94545783	94559304	FUT4	C11orf97,PIWIL4	FUT4	141
1_test_peak_14111_lociStitched	chr9	97983375	97985463	ANP32B	HEMGN	ANP32B	142
7_test_peak_4658_lociStitched	chr15	55267150	55283352	RAB27A	PIGB,PIGBOS1	RAB27A	143
6_test_peak_8983_lociStitched	chr21	17783615	17795801	C21orf91-OT1,C21orf91	C21orf91-OT1,C21orf91	C21orf91-OT1	144
4_test_peak_9225_lociStitched	chr22	28802075	28815566		CCDC117,XBP1	XBP1	145
6_test_peak_10345_lociStitched	chr3	196000000	196000000		ZDHHC19,LINC00885,SLC51A	ZDHHC19	146
6_test_peak_5706_lociStitched	chr17	21140572	21148207	DHRS7B		DHRS7B	147
5_test_peak_8823_lociStitched	chr20	44970493	44991088	STK4	TOMM34,STK4-AS1	STK4	148
2_test_peak_9521_lociStitched	chr3	15795685	15802285	ANKRD28	ANKRD28	ANKRD28	149
5_test_peak_1469_lociStitched	chr1	235000000	235000000			LOC101927851	150
4_test_peak_14068_lociStitched	chr9	91147077	91152346			LOC100129316	151
2_test_peak_6116_lociStitched	chr17	64014768	64025633	ICAM2	PRR29,SCN4A,PRR29-AS1,ICAM2	ICAM2	152
2_test_peak_9657_lociStitched	chr3	44439101	44441620	ZNF445		ZNF445	153
7_test_peak_6272_lociStitched	chr17	81426813	81435799	BAHCC1	LOC100130370,MIR3186,MIR4740	MIR3186	154
3_test_peak_13861_lociStitched	chr9	19153682	19162555		PLIN2	PLIN2	155
5_test_peak_10467_lociStitched	chr4	16053809	16057321	PROM1	PROM1	PROM1	156
5_test_peak_7011_lociStitched	chr19	18291680	18305585		PDE4C,LSM4,JUND,PGPEP1,LOC729966,MIR3188,KIAA1683	MIR3188	157
5_test_peak_6537_lociStitched	chr18	45666860	45671940	SLC14A2		SLC14A2	158
6_test_peak_13340_lociStitched	chr8	19626088	19642683	CSGALNACT1	CSGALNACT1	CSGALNACT1	159
2_test_peak_2723_lociStitched	chr11	86066193	86069127	PICALM		PICALM	160
6_test_peak_418_lociStitched	chr1	43831876	43836441	ST3GAL3	MIR6079	MIR6079	161
2_test_peak_13782_lociStitched	chr8	141000000	141000000	DENND3		DENND3	162
3_test_peak_8467_lociStitched	chr2	206000000	206000000		GCSHP3,INO80D	INO80D	163
4_test_peak_2749_lociStitched	chr11	94573803	94584218	PIWIL4	FUT4	PIWIL4	164
4_test_peak_4112_lociStitched	chr14	35286541	35294384	PSMA6	PSMA6	PSMA6	165
3_test_peak_11493_lociStitched	chr5	151000000	151000000		DCTN4,SMIM3	DCTN4	166
7_test_peak_10318_lociStitched	chr3	191000000	191000000	IL1RAP		IL1RAP	167
2_test_peak_2348_lociStitched	chr11	33889783	33894580	LMO2	LMO2	LMO2	168
5_test_peak_12376_lociStitched	chr6	141000000	141000000			NMBR	169
8_test_peak_7660_lociStitched	chr2	42926174	42934773			LOC102723854	170
6_test_peak_4622_lociStitched	chr15	50247506	50262494	HDC		HDC	171
5_test_peak_2417_lociStitched	chr11	47392863	47396063		SPI1,SLC39A13,MIR4487,MYBPC3,PSMC3	MIR4487	172
4_test_peak_13648_lociStitched	chr8	103000000	103000000	BAALC	BAALC-AS1,MIR3151,BAALC-AS2	BAALC-AS1	173
2_test_peak_4383_lociStitched	chr14	90382460	90384149		CALM1	CALM1	174
5_test_peak_10145_lociStitched	chr3	152000000	152000000			MBNL1	175
7_test_peak_9536_lociStitched	chr3	17980100	17986552	LOC339862		LOC339862	176
4_test_peak_13267_lociStitched	chr7	157000000	157000000		DNAJB6	DNAJB6	177
1_test_peak_9897_lociStitched	chr3	105000000	105000000	ALCAM		ALCAM	178
3_test_peak_1453_lociStitched	chr1	235000000	235000000	LINC01132		LINC01132	179
3_test_peak_6403_lociStitched	chr18	3595869	3606377	DLGAP1,DLGAP1-AS2,DLGAP1-AS1		DLGAP1-AS2	180
3_test_peak_4221_lociStitched	chr14	61475733	61480046	PRKCH		LOC101927780	181
6_test_peak_531_lociStitched	chr1	66333949	66350601	PDE4B	PDE4B	PDE4B	182
9_test_peak_3643_lociStitched	chr12	125000000	125000000		UBC,MIR5188,DHX37	MIR5188	183
4_test_peak_9113_lociStitched	chr21	42513393	42528826	SLC37A1	RSPH1	SLC37A1	184
2_test_peak_578_lociStitched	chr1	84144279	84147302	PRKACB	PRKACB	PRKACB	185
6_test_peak_5950_lociStitched	chr17	45224616	45229062	FMNL1	MAP3K14-AS1,SPATA32	FMNL1	186
1_test_peak_1249_lociStitched	chr1	203000000	203000000	KDM5B	MGAT4EP,PCAT6	KDM5B	187
4_test_peak_5428_lociStitched	chr16	75064814	75077089	ZNRF1	LDHD	LDHD	188
3_test_peak_14653_lociStitched	chrX	120000000	120000000	2021-09-06	MIR766	2021-09-06	189
5_test_peak_7667_lociStitched	chr2	42961766	42968554			LOC102723854	190
3_test_peak_10917_lociStitched	chr4	171000000	171000000		LOC100506122	LOC100506122	191
4_test_peak_6507_lociStitched	chr18	31646622	31659780	B4GALT6		B4GALT6	192
5_test_peak_13468_lociStitched	chr8	49166320	49171762			C8orf22	193
2_test_peak_9082_lociStitched	chr21	38493697	38496763	ERG	ERG	ERG	194
6_test_peak_3454_lociStitched	chr12	105000000	105000000	CHST11		MIR3922	195
2_test_peak_13664_lociStitched	chr8	107000000	107000000	ANGPT1	ANGPT1	ANGPT1	196
1_test_peak_522_lociStitched	chr1	65066561	65069111		MIR101-1,MIR3671	MIR101-1	197
6_test_peak_1621_lociStitched	chr10	6926117	6934043			LINC00707	198
6_test_peak_5397_lociStitched	chr16	70427789	70431521	ST3GAL2	FUK,RNU6-23P	ST3GAL2	199
4_test_peak_8562_lociStitched	chr2	232000000	232000000		C2orf57	C2orf57	200
5_test_peak_760_lociStitched	chr1	117000000	117000000	CD58	LOC101929023,MIR548AC	LOC101929023	201

## Sheet: Super enhancers in AML9
Super enhancers in AML9				OVERLAP_GENES	PROXIMAL_GENES	CLOSEST_GENE	enhancerRank
12_test_peak_16361_lociStitched	chr17	43266721	43301539	RNU2-1	LINC00854	RNU2-1	1
28_test_peak_37869_lociStitched	chr8	133000000	134000000	ST3GAL1	ST3GAL1	ST3GAL1	2
44_test_peak_7843_lociStitched	chr11	123000000	123000000	UBASH3B		UBASH3B	3
21_test_peak_8264_lociStitched	chr12	9721274	9797231	CD69,CLECL1	KLRF1	CD69	4
13_test_peak_1134_lociStitched	chr1	40377129	40404912	SMAP2	ZFP69B	SMAP2	5
22_test_peak_24286_lociStitched	chr20	53578607	53625874	ZNF217	LOC101927770	ZNF217	6
27_test_peak_23273_lociStitched	chr2	233000000	233000000	INPP5D	NGEF,INPP5D,NEU2	INPP5D	7
12_test_peak_8396_lociStitched	chr12	12713941	12741954	CDKN1B,APOLD1	MIR613,APOLD1,GPR19	APOLD1	8
16_test_peak_23221_lociStitched	chr2	232000000	232000000	PTMA	PTMA,MIR1244-2	PTMA	9
6_test_peak_19993_lociStitched	chr19	47094932	47114398	ZC3H4	TMEM160,SAE1	ZC3H4	10
21_test_peak_21474_lociStitched	chr2	68732349	68797151	ARHGAP25	ARHGAP25	ARHGAP25	11
11_test_peak_29153_lociStitched	chr4	38654410	38674905	KLF3-AS1,KLF3		KLF3-AS1	12
27_test_peak_3849_lociStitched	chr1	235000000	235000000	LOC101927851		LOC101927851	13
7_test_peak_16353_lociStitched	chr17	43231381	43252833	RNU2-1	TMEM106A,LINC00854	RNU2-1	14
25_test_peak_4293_lociStitched	chr10	11143239	11183468	CELF2	CELF2-AS2,CELF2	CELF2	15
33_test_peak_27381_lociStitched	chr3	71416232	71466292	FOXP1		MIR1284	16
12_test_peak_36966_lociStitched	chr8	30076357	30107790	SARAF,LEPROTL1	DCTN6,MBOAT4	LEPROTL1	17
19_test_peak_32095_lociStitched	chr5	173000000	173000000	DUSP1	LOC101928093,ERGIC1	DUSP1	18
6_test_peak_33436_lociStitched	chr6	42770655	42786993		PRPH2,TBCC,ATP6V0CP3,GLTSCR1L	TBCC	19
34_test_peak_32802_lociStitched	chr6	15253853	15338114	JARID2	JARID2-AS1	JARID2	20
18_test_peak_10412_lociStitched	chr13	40979964	41019318	ELF1	WBP4	ELF1	21
25_test_peak_30983_lociStitched	chr5	68217698	68282470	PIK3R1	LOC102467655,PIK3R1	PIK3R1	22
31_test_peak_23394_lociStitched	chr2	239000000	239000000	HDAC4	MIR4269,MGC16025	MIR4269	23
25_test_peak_12022_lociStitched	chr14	92648270	92676978	RIN3		LGMN	24
20_test_peak_21075_lociStitched	chr2	43192878	43240678	THADA,ZFP36L2,LINC01126		ZFP36L2	25
8_test_peak_4667_lociStitched	chr10	43392929	43421375	HNRNPF	ZNF487,FXYD4	HNRNPF	26
41_test_peak_35419_lociStitched	chr7	50306406	50363528	IKZF1	IKZF1	IKZF1	27
25_test_peak_24931_lociStitched	chr21	38460613	38503982	ERG	ERG	ERG	28
17_test_peak_30822_lociStitched	chr5	50633333	50680566	PARP8		PARP8	29
15_test_peak_13339_lociStitched	chr15	88624149	88654019	AEN,ISG20	MIR7-2,ISG20,LINC01586,MIR3529,MIR1179	ISG20	30
26_test_peak_39020_lociStitched	chr9	114000000	114000000	AKNA	ORM2,ORM1	AKNA	31
7_test_peak_3796_lociStitched	chr1	235000000	235000000	IRF2BP2	LOC101927787,LINC00184	IRF2BP2	32
11_test_peak_20824_lociStitched	chr2	28390314	28431426	FOSL2,FLJ31356		FLJ31356	33
14_test_peak_24810_lociStitched	chr21	34882542	34911942	RUNX1		RUNX1	34
30_test_peak_21790_lociStitched	chr2	87457521	87526479	LINC00152		LINC00152	35
2_test_peak_36057_lociStitched	chr7	105000000	105000000	KMT2E,KMT2E-AS1	LINC01004	KMT2E-AS1	36
5_test_peak_24904_lociStitched	chr21	37358814	37371117	DYRK1A	DYRK1A	DYRK1A	37
19_test_peak_31616_lociStitched	chr5	135000000	135000000	H2AFY	DCANP1,H2AFY	H2AFY	38
17_test_peak_27119_lociStitched	chr3	50590633	50637298	MAPKAPK3,CISH	C3orf18,HEMK1,MIR4787,DOCK3,CISH	MAPKAPK3	39
33_test_peak_4922_lociStitched	chr10	71712599	71771985	CDH23,C10orf105,C10orf54	CDH23,MIR7152	C10orf105	40
18_test_peak_24828_lociStitched	chr21	34992135	35051875	RUNX1,RUNX1-IT1		RUNX1-IT1	41
7_test_peak_1356_lociStitched	chr1	50966551	50980087	CDKN2C	FAF1	CDKN2C	42
17_test_peak_22592_lociStitched	chr2	175000000	175000000	WIPF1		WIPF1	43
2_test_peak_31280_lociStitched	chr5	98926848	98934457	LOC100289230	CHD1	LOC100289230	44
7_test_peak_18890_lociStitched	chr19	12777872	12794420	JUNB,MIR5684	BEST2,RTBDN,ASNA1,HOOK2,RNASEH2A,PRDX2,C19orf43,MAST1	MIR5684	45
32_test_peak_8308_lociStitched	chr12	11730771	11777948	ETV6		ETV6	46
10_test_peak_18937_lociStitched	chr19	13140426	13172721	NACC1,IER2,STX10	LYL1,TRMT1	IER2	47
16_test_peak_31882_lociStitched	chr5	151000000	151000000	SMIM3	DCTN4	SMIM3	48
14_test_peak_4843_lociStitched	chr10	69044113	69073287		SRGN	SRGN	49
18_test_peak_12162_lociStitched	chr14	102000000	102000000	PPP2R5C		PPP2R5C	50
15_test_peak_25501_lociStitched	chr22	28796017	28827920	XBP1	CCDC117	XBP1	51
16_test_peak_28357_lociStitched	chr3	183000000	183000000	MCF2L2,B3GNT5		B3GNT5	52
9_test_peak_6833_lociStitched	chr11	65416946	65430501	NEAT1	SLC25A45,FRMD8,MIR612	NEAT1	53
20_test_peak_21216_lociStitched	chr2	54557667	54605134	SPTBN1	RPL23AP32	SPTBN1	54
3_test_peak_10675_lociStitched	chr13	50122255	50130438	DLEU1,DLEU2	ST13P4	DLEU2	55
25_test_peak_313_lociStitched	chr1	12144304	12185897	MIR7846,TNFRSF1B	MIR4632,VPS13D	MIR7846	56
13_test_peak_11434_lociStitched	chr14	61470876	61503623	PRKCH		LOC101927780	57
16_test_peak_6963_lociStitched	chr11	67268901	67288486	ADRBK1	ANKRD13D,KDM2A,SSH3,LOC100130987	ANKRD13D	58
3_test_peak_34417_lociStitched	chr6	163000000	163000000	QKI,CAHM	QKI	CAHM	59
16_test_peak_16538_lociStitched	chr17	49711505	49749462	FAM117A	KAT7,SPOP,SLC35B1	SLC35B1	60
7_test_peak_1488_lociStitched	chr1	66316678	66351313	PDE4B	PDE4B	PDE4B	61
12_test_peak_19008_lociStitched	chr19	14356021	14385700	ADGRE5	PKN1,DDX39A	ADGRE5	62
1_test_peak_8721_lociStitched	chr12	45726425	45732037	ARID2,LINC00938		ARID2	63
9_test_peak_25553_lociStitched	chr22	30263062	30283653	OSM	TBC1D10A,LIF,GATSL3	OSM	64
23_test_peak_8369_lociStitched	chr12	11836078	11891156	ETV6		BCL2L14	65
11_test_peak_5572_lociStitched	chr10	111000000	111000000	PDCD4,PDCD4-AS1	PDCD4,SHOC2,BBIP1,MIR4680	PDCD4-AS1	66
9_test_peak_18481_lociStitched	chr19	4052508	4090186	ZBTB7A	PIAS4,MAP2K2	ZBTB7A	67
16_test_peak_2151_lociStitched	chr1	146000000	146000000	TXNIP,POLR3GL	RBM8A,LOC101928979,LIX1L,RNVU1-6,ANKRD34A,HFE2	TXNIP	68
13_test_peak_21145_lociStitched	chr2	46967021	46987105	TTC7A	TTC7A,MCFD2	MCFD2	69
20_test_peak_30673_lociStitched	chr5	39164608	39224642	FYB	FYB	FYB	70
19_test_peak_25351_lociStitched	chr22	23182228	23227679	BCR	FBXW4P1,RAB36,RSPH14	BCR	71
14_test_peak_32953_lociStitched	chr6	25006840	25055189	FAM65B		FAM65B	72
2_test_peak_32696_lociStitched	chr6	12008170	12013212	HIVEP1	LOC101928253	HIVEP1	73
4_test_peak_16696_lociStitched	chr17	58332724	58345926	BZRAP1-AS1,SUPT4H1,MIR4736	BZRAP1-AS1,MIR142,BZRAP1,SUPT4H1	BZRAP1-AS1	74
7_test_peak_33712_lociStitched	chr6	89071991	89083474	PNRC1	SRSF12	PNRC1	75
16_test_peak_24631_lociStitched	chr21	14519824	14550274	SAMSN1	SAMSN1,SAMSN1-AS1	SAMSN1	76
15_test_peak_15962_lociStitched	chr17	29704182	29728083	SSH2		SSH2	77
12_test_peak_26191_lociStitched	chr22	50530101	50545393	ODF3B	KLHDC7B,CHKB-AS1,TYMP,ADM2,SCO2,MIOX,CPT1B,CHKB,SYCE3,LMF2,NCAPH2	ODF3B	78
21_test_peak_14906_lociStitched	chr16	81447207	81505542	CMIP	MIR7854	CMIP	79
11_test_peak_24149_lociStitched	chr20	47348689	47365546	ZMYND8	LOC100131496,ZMYND8	ZMYND8	80
25_test_peak_26634_lociStitched	chr3	32398920	32433766	CMTM7	CMTM7	CMTM7	81
1_test_peak_12949_lociStitched	chr15	68816993	68820898	ANP32A	MIR4312,ANP32A-IT1	ANP32A	82
22_test_peak_799_lociStitched	chr1	27858381	27892867	RPA2,THEMIS2	SCARNA1,PPP1R8,SMPDL3B,THEMIS2	THEMIS2	83
17_test_peak_33514_lociStitched	chr6	45419807	45448177	RUNX2	SUPT3H	RUNX2	84
test_peak_21535	chr2	70085647	70089734	PCBP1-AS1,PCBP1	LOC100133985	PCBP1	85
19_test_peak_23343_lociStitched	chr2	238000000	238000000	LRRFIP1		LRRFIP1	86
24_test_peak_22001_lociStitched	chr2	106000000	106000000	NCK2	NCK2	NCK2	87
7_test_peak_454_lociStitched	chr1	16889256	16914557	RNVU1-18	CROCC	CROCC	88
10_test_peak_39366_lociStitched	chr9	129000000	129000000	LINC00963		LINC00963	89
22_test_peak_32611_lociStitched	chr6	7129516	7170379	RREB1		RREB1	90
1_test_peak_29840_lociStitched	chr4	103000000	103000000	LOC105377348,UBE2D3	CISD2,LOC105377348,LOC102723704,UBE2D3	UBE2D3	91
16_test_peak_13012_lociStitched	chr15	74775472	74800926	CSK,MIR4513	CYP1A1,CPLX3,MIR6882,CSK,LMAN1L,CYP1A2,ULK3	MIR4513	92
5_test_peak_30883_lociStitched	chr5	57166565	57180277	GPBP1	GPBP1	GPBP1	93
15_test_peak_5459_lociStitched	chr10	103000000	103000000	NT5C2	RPEL1,NT5C2	NT5C2	94
3_test_peak_28283_lociStitched	chr3	177000000	177000000	TBL1XR1		TBL1XR1	95
10_test_peak_6293_lociStitched	chr11	33864282	33912908	LMO2		LMO2	96
12_test_peak_27076_lociStitched	chr3	50238290	50260856	GNAI2	HYAL1,SEMA3B,IFRD2,MIR6872,MIR5787,GNAT1,HYAL3,NAT6,SEMA3B-AS1,LSMEM2,SLC38A3	GNAI2	97
4_test_peak_27407_lociStitched	chr3	71578228	71585179	FOXP1	FOXP1,MIR1284	FOXP1	98
8_test_peak_2571_lociStitched	chr1	156000000	157000000	MEF2D	MEF2D	MEF2D	99
9_test_peak_21363_lociStitched	chr2	64635998	64668480	SERTAD2	LOC339807	SERTAD2	100
13_test_peak_26408_lociStitched	chr3	12994521	13018692	IQSEC1	IQSEC1	IQSEC1	101
17_test_peak_28578_lociStitched	chr3	197000000	197000000	NRROS,LINC01063	FBXO45,WDR53	LINC01063	102
12_test_peak_13468_lociStitched	chr15	92802496	92832720		ASB9P1	ASB9P1	103
15_test_peak_7660_lociStitched	chr11	118000000	118000000	IL10RA	TMPRSS13,IL10RA	IL10RA	104
13_test_peak_35984_lociStitched	chr7	102000000	102000000	LOC100630923,PRKRIP1	POLR2J,ORAI2,ALKBH4,MIR4467,MIR5090,LRWD1,MIR548O	ORAI2	105
14_test_peak_18130_lociStitched	chr18	77052615	77069220	MBP	MBP	MBP	106
12_test_peak_40159_lociStitched	chrX	65986521	66018365		MIR223,VSIG4	MIR223	107
12_test_peak_2324_lociStitched	chr1	151000000	151000000	ADAMTSL4,MCL1,ADAMTSL4-AS1	ADAMTSL4,ENSA,MCL1,FALEC,MIR4257	ADAMTSL4-AS1	108
5_test_peak_1299_lociStitched	chr1	44806319	44820942	BTBD19,PTCH2,TCTEX1D4	PTCH2,SNORD38A,PLK3,RPS8,SNORD38B,SNORD55,BEST4,SNORD46	BTBD19	109
5_test_peak_34904_lociStitched	chr7	5419286	5430033	TNRC18		TNRC18	110
14_test_peak_37955_lociStitched	chr8	141000000	141000000	DENND3		DENND3	111
8_test_peak_29120_lociStitched	chr4	37976756	38005911	TBC1D1	PTTG2	PTTG2	112
test_peak_22392	chr2	145000000	145000000	ZEB2-AS1,ZEB2	LINC01412	ZEB2-AS1	113
19_test_peak_15926_lociStitched	chr17	29116961	29150582	MYO18A	TIAF1,MYO18A	MYO18A	114
11_test_peak_6850_lociStitched	chr11	65492408	65505965	MALAT1	SCYL1,MIR612	MALAT1	115
6_test_peak_7133_lociStitched	chr11	72712149	72741912	ARAP1	PDE2A,MIR4692	ARAP1	116
11_test_peak_32905_lociStitched	chr6	21586959	21610461	SOX4		SOX4	117
4_test_peak_8306_lociStitched	chr12	11648482	11667263	ETV6		ETV6	118
26_test_peak_13123_lociStitched	chr15	78034328	78070793	TBC1D2B	SH2D7,TBC1D2B,LOC91450	TBC1D2B	119
11_test_peak_15029_lociStitched	chr16	85553274	85574831		GSE1	GSE1	120
3_test_peak_21292_lociStitched	chr2	60867384	60883559	LINC01185,REL	REL	LINC01185	121
18_test_peak_32559_lociStitched	chr6	6679562	6726164			LY86-AS1	122
10_test_peak_1086_lociStitched	chr1	39192363	39217852	MACF1		MACF1	123
10_test_peak_3247_lociStitched	chr1	204000000	205000000	MDM4	MDM4,PIK3C2B	MDM4	124
16_test_peak_1269_lociStitched	chr1	44405800	44434546	RNF220		RNF220	125
13_test_peak_26463_lociStitched	chr3	14404379	14438548	SLC6A6	SLC6A6	SLC6A6	126
2_test_peak_3985_lociStitched	chr1	245000000	245000000	HNRNPU	COX20,HNRNPU-AS1	HNRNPU	127
3_test_peak_35794_lociStitched	chr7	92830858	92838835	CDK6,LOC101927497	LOC101927497	CDK6	128
5_test_peak_16441_lociStitched	chr17	45223281	45231534	FMNL1	MAP3K14-AS1,SPATA32	FMNL1	129
4_test_peak_7855_lociStitched	chr11	123000000	123000000	HSPA8	SNORD14E,LOC341056,SNORD14C,SNORD14D,HSPA8	HSPA8	130
13_test_peak_26822_lociStitched	chr3	43285928	43299267	SNRK		SNRK	131
17_test_peak_25688_lociStitched	chr22	36352595	36388019	MYH9		MYH9	132
13_test_peak_102_lociStitched	chr1	2278948	2316557	SKI	LOC100129534	LOC100129534	133
11_test_peak_6188_lociStitched	chr11	14611840	14646636	PDE3B,PSMA1		PSMA1	134
15_test_peak_36348_lociStitched	chr7	139000000	139000000	ZC3HAV1	ZC3HAV1L,TTC26	ZC3HAV1	135
8_test_peak_38508_lociStitched	chr9	70397521	70421525	KLF9		KLF9	136
10_test_peak_8778_lociStitched	chr12	47802542	47829451	HDAC7	HDAC7,RAPGEF3,SLC48A1	HDAC7	137
1_test_peak_17662_lociStitched	chr18	3446908	3452782	TGIF1	TGIF1,GAPLINC	TGIF1	138
7_test_peak_16375_lociStitched	chr17	43359253	43372950	LINC00910	ARL4D	LINC00910	139
5_test_peak_22456_lociStitched	chr2	157000000	157000000	CYTIP		CYTIP	140
12_test_peak_11965_lociStitched	chr14	91316661	91374124	CCDC88C		CCDC88C	141
5_test_peak_29586_lociStitched	chr4	80057894	80079698	ANTXR2		ANTXR2	142
10_test_peak_6614_lociStitched	chr11	61954745	61973628	FTH1,BEST1	RAB3IL1,BEST1	FTH1	143
7_test_peak_28965_lociStitched	chr4	15653246	15676194	FBXL5	FAM200B,FBXL5,BST1	FBXL5	144
22_test_peak_27564_lociStitched	chr3	112000000	112000000		CD200	CD200	145
4_test_peak_33802_lociStitched	chr6	109000000	109000000	FOXO3		FOXO3	146
15_test_peak_39586_lociStitched	chr9	137000000	137000000	EGFL7	EGFL7,AGPAT2,MIR126,FAM69B	EGFL7	147
2_test_peak_22441_lociStitched	chr2	156000000	156000000		NR4A2	NR4A2	148
2_test_peak_32923_lociStitched	chr6	24719212	24722264		C6orf62	C6orf62	149
9_test_peak_11638_lociStitched	chr14	71399253	71431630		SNORD56B	SNORD56B	150
11_test_peak_24356_lociStitched	chr20	56409068	56439408	CASS4	CSTF1,AURKA,RTFDC1	CASS4	151
5_test_peak_5863_lociStitched	chr11	310121	327593	IFITM3,IFITM1	ATHL1,B4GALNT4,IFITM5,NLRP6,IFITM2	IFITM3	152
test_peak_12620	chr15	50351720	50356141	GABPB1-AS1,GABPB1,FLJ10038	MIR4712	GABPB1-AS1	153
12_test_peak_8090_lociStitched	chr12	6324369	6347673	PLEKHG6,SCNN1A,TNFRSF1A	LTBR	TNFRSF1A	154
10_test_peak_7220_lociStitched	chr11	73978868	74018721	UCP2,UCP3,C2CD3	DNAJB13	UCP3	155
17_test_peak_8345_lociStitched	chr12	11793548	11822494	ETV6		ETV6	156
18_test_peak_38937_lociStitched	chr9	110000000	110000000	AKAP2,PALM2-AKAP2	C9orf152	AKAP2	157
7_test_peak_34793_lociStitched	chr7	601428	619756	PRKAR1B,LOC101926963	LOC101927000	LOC101926963	158
9_test_peak_22781_lociStitched	chr2	196000000	196000000	STK17B		STK17B	159
14_test_peak_3816_lociStitched	chr1	235000000	235000000		LINC01132	LINC01132	160
5_test_peak_19650_lociStitched	chr19	39333745	39341996	GMFG	IFNL1,GMFG,LRFN1,MED29,PAF1,SAMD4B	GMFG	161
9_test_peak_35290_lociStitched	chr7	41860951	41884127			INHBA	162
10_test_peak_37646_lociStitched	chr8	120000000	120000000		COL14A1	COL14A1	163
13_test_peak_7790_lociStitched	chr11	122000000	122000000	SORL1		SORL1	164
19_test_peak_29276_lociStitched	chr4	48193853	48226123	TEC		TEC	165
11_test_peak_5768_lociStitched	chr10	128000000	128000000	PTPRE		PTPRE	166
16_test_peak_25404_lociStitched	chr22	24429474	24463795	ADORA2A,ADORA2A-AS1,SPECC1L-ADORA2A	ADORA2A,UPB1	ADORA2A	167
9_test_peak_28287_lociStitched	chr3	177000000	177000000		LINC00501	LINC00501	168
14_test_peak_29105_lociStitched	chr4	37745416	37760458			RELL1	169
10_test_peak_3805_lociStitched	chr1	235000000	235000000	LINC01132		LINC01132	170
12_test_peak_24779_lociStitched	chr21	33933906	33951877	LINC00649	ATP5O	LINC00649	171
14_test_peak_13196_lociStitched	chr15	81286788	81313274	IL16,STARD5	TMC3-AS1	IL16	172
14_test_peak_14926_lociStitched	chr16	81616655	81640302	CMIP	LOC100129617,MIR6504	MIR6504	173
22_test_peak_9192_lociStitched	chr12	64668312	64701561	RASSF3	MIR548C,MIR548Z	MIR548Z	174
9_test_peak_37545_lociStitched	chr8	103000000	103000000	BAALC	BAALC-AS1,MIR3151,BAALC-AS2	BAALC-AS1	175
18_test_peak_39437_lociStitched	chr9	131000000	131000000	FAM78A	PPAPDC3	FAM78A	176
9_test_peak_31476_lociStitched	chr5	131000000	131000000	CDC42SE2		CDC42SE2	177
15_test_peak_21046_lociStitched	chr2	43158184	43180313		LINC01126,ZFP36L2	ZFP36L2	178
6_test_peak_7157_lociStitched	chr11	72806635	72828315	ATG16L2	STARD10,MIR4692	ATG16L2	179
9_test_peak_28780_lociStitched	chr4	2786215	2809321	SH3BP2	ADD1,SH3BP2,TNIP2	SH3BP2	180
4_test_peak_22773_lociStitched	chr2	196000000	196000000	SLC39A10		SLC39A10	181
1_test_peak_22574_lociStitched	chr2	174000000	174000000	SP3		SP3	182
14_test_peak_17208_lociStitched	chr17	77439350	77466770	2021-09-09	SEPT9,MIR4316	2021-09-09	183
6_test_peak_30003_lociStitched	chr4	139000000	139000000		ELF2	ELF2	184
9_test_peak_23049_lociStitched	chr2	218000000	218000000	PNKD,CATIP-AS2	AAMP,MIR6810,CATIP,SLC11A1,MIR6513,TMBIM1,CATIP-AS1	PNKD	185
4_test_peak_37894_lociStitched	chr8	134000000	134000000	ST3GAL1	ST3GAL1	ST3GAL1	186
15_test_peak_12079_lociStitched	chr14	99236484	99274510	BCL11B	BCL11B	BCL11B	187
5_test_peak_15557_lociStitched	chr17	7834216	7845248	KDM6B	CYB5D1,CHD3,TMEM88,NAA38	KDM6B	188
14_test_peak_39789_lociStitched	chrX	12949959	12978611	TMSB4X	TLR8-AS1,TLR8	TMSB4X	189
10_test_peak_702_lociStitched	chr1	26274956	26292085	CEP85,UBXN11,SH3BGRL3	UBXN11,LOC101928303,CEP85,CD52	SH3BGRL3	190
7_test_peak_21286_lociStitched	chr2	60543922	60557756	BCL11A		BCL11A	191
12_test_peak_30955_lociStitched	chr5	67181310	67221960	CD180		CD180	192
6_test_peak_22663_lociStitched	chr2	181000000	181000000	MIR4437,LOC101927156		MIR4437	193
19_test_peak_3760_lociStitched	chr1	233000000	233000000			SIPA1L2	194
12_test_peak_2537_lociStitched	chr1	156000000	156000000	ARHGEF2	RXFP4,SCARNA4,SSR2,MIR6738,KIAA0907,SNORA80E	ARHGEF2	195
19_test_peak_30064_lociStitched	chr4	140000000	140000000	MAML3		MAML3	196
3_test_peak_22974_lociStitched	chr2	208000000	208000000	CREB1		CREB1	197
9_test_peak_9975_lociStitched	chr12	123000000	123000000	VPS37B	HIP1R	VPS37B	198
13_test_peak_16669_lociStitched	chr17	58271860	58288946	MPO	BZRAP1-AS1,MIR4736,MIR142,LPO,BZRAP1	MPO	199
12_test_peak_85_lociStitched	chr1	2231740	2257081	SKI	FAAP20	SKI	200
9_test_peak_28853_lociStitched	chr4	6676837	6699679	S100P	BLOC1S4,LOC93622,MRFAP1,MRFAP1L1	S100P	201
10_test_peak_26301_lociStitched	chr3	5181319	5199244	EDEM1		EDEM1	202
7_test_peak_13487_lociStitched	chr15	92902096	92918018	CHD2,MIR3175	LINC01578	MIR3175	203
16_test_peak_4031_lociStitched	chr1	247000000	247000000	CNST	LOC255654,TFB2M	CNST	204
4_test_peak_4856_lociStitched	chr10	69085941	69093937	SRGN	VPS26A	SRGN	205
3_test_peak_36204_lociStitched	chr7	129000000	129000000		METTL2B	METTL2B	206
3_test_peak_15835_lociStitched	chr17	21278923	21295285	MAP2K3	NATD1	MAP2K3	207
13_test_peak_7485_lociStitched	chr11	96214910	96267359	MAML2		MIR1260B	208
1_test_peak_15488_lociStitched	chr17	7011727	7014663	ALOX12-AS1,RNASEK-C17orf49,RNASEK	ALOX12,RNASEK,SLC16A11,MIR497HG,MIR195,MIR497,BCL6B,SLC16A13,C17orf49	RNASEK-C17orf49	209
3_test_peak_37065_lociStitched	chr8	42139605	42148784		AP3M2	AP3M2	210
4_test_peak_30733_lociStitched	chr5	40672722	40688211	PTGER4		PTGER4	211
9_test_peak_2814_lociStitched	chr1	168000000	168000000	RCSD1		RCSD1	212
5_test_peak_31840_lociStitched	chr5	150000000	150000000	CD74	CD74,RPS14	CD74	213
3_test_peak_34311_lociStitched	chr6	157000000	157000000	MIR4466,ARID1B		MIR4466	214
9_test_peak_2337_lociStitched	chr1	151000000	151000000	ENSA	ADAMTSL4-AS1,MCL1,ENSA	ENSA	215
15_test_peak_18319_lociStitched	chr19	2056028	2090396	MOB3A	IZUMO4,MKNK2,BTBD2	MKNK2	216
15_test_peak_3619_lociStitched	chr1	227000000	227000000	ITPKB,ITPKB-IT1		ITPKB-IT1	217
11_test_peak_26092_lociStitched	chr22	46576552	46613594		GRAMD4,CELSR1	GRAMD4	218
3_test_peak_28763_lociStitched	chr4	2535195	2538063			RNF4	219
8_test_peak_30186_lociStitched	chr4	154000000	154000000		TLR2	TLR2	220
1_test_peak_4478_lociStitched	chr10	22251406	22254148	LOC100130992	EBLN1	LOC100130992	221
3_test_peak_729_lociStitched	chr1	26692545	26698221	ARID1A		ARID1A	222
3_test_peak_20857_lociStitched	chr2	28749010	28753886	PPP1CB		PPP1CB	223
18_test_peak_21380_lociStitched	chr2	64819671	64860670	LOC101927438		LOC101927438	224
19_test_peak_14187_lociStitched	chr16	28137821	28166513	XPO6	XPO6	XPO6	225
13_test_peak_26893_lociStitched	chr3	46089043	46109599			XCR1	226
1_test_peak_30398_lociStitched	chr4	184000000	184000000	IRF2		IRF2	227
16_test_peak_35250_lociStitched	chr7	38335389	38369917	TRG-AS1		TRG-AS1	228
13_test_peak_12910_lociStitched	chr15	67091852	67135457	SMAD3	SMAD3	SMAD3	229
14_test_peak_22325_lociStitched	chr2	136000000	136000000		CXCR4	CXCR4	230
13_test_peak_36050_lociStitched	chr7	105000000	105000000		LHFPL3-AS2,LINC01004	LHFPL3-AS2	231
6_test_peak_6447_lociStitched	chr11	47388066	47396349		SPI1,SLC39A13,MIR4487,MYBPC3,PSMC3	MIR4487	232
1_test_peak_8543_lociStitched	chr12	25384621	25387482			KRAS	233
14_test_peak_12659_lociStitched	chr15	55248230	55283432	RAB27A	PIGB,PIGBOS1	RAB27A	234
15_test_peak_37572_lociStitched	chr8	107000000	107000000	ANGPT1		ANGPT1	235
5_test_peak_26630_lociStitched	chr3	31521889	31536122	STT3B		STT3B	236
4_test_peak_26838_lociStitched	chr3	44438271	44442750	ZNF445		ZNF445	237
12_test_peak_22346_lociStitched	chr2	136000000	136000000			CXCR4	238
8_test_peak_16767_lociStitched	chr17	60160387	60171003		CA4	CA4	239
14_test_peak_19178_lociStitched	chr19	17107652	17136258	MYO9B	MYO9B,HAUS8	MYO9B	240
2_test_peak_22846_lociStitched	chr2	197000000	197000000	SF3B1	SF3B1,COQ10B	SF3B1	241
12_test_peak_27017_lociStitched	chr3	49341600	49355609		GPX1,USP4	USP4	242
3_test_peak_23066_lociStitched	chr2	218000000	218000000	SLC11A1,CTDSP1,MIR26B	CATIP-AS2,CATIP,VIL1,CTDSP1,CATIP-AS1	MIR26B	243
3_test_peak_11630_lociStitched	chr14	71320415	71325382			SNORD56B	244
test_peak_9937	chr12	122000000	122000000	LINC01089	RHOF,SETD1B	LINC01089	245
10_test_peak_30546_lociStitched	chr5	14199986	14212995	TRIO		TRIO	246
8_test_peak_29321_lociStitched	chr4	54657909	54688888	KIT		KIT	247
6_test_peak_32004_lociStitched	chr5	160000000	160000000	MIR146A,MIR3142	PTTG1,SLU7	MIR3142	248
13_test_peak_28105_lociStitched	chr3	152000000	152000000		MBNL1	MBNL1	249
3_test_peak_26779_lociStitched	chr3	42012546	42026387			ULK4	250
11_test_peak_8456_lociStitched	chr12	14947570	14964178	ARHGDIB	LINC01489,PDE6H,ERP27	ARHGDIB	251
7_test_peak_10586_lociStitched	chr13	48220766	48237228	ITM2B		ITM2B	252
8_test_peak_30794_lociStitched	chr5	50416601	50446143	EMB		EMB	253
19_test_peak_39970_lociStitched	chrX	45753456	45772265		MIR222,MIR221,LOC392452	MIR222	254
2_test_peak_37130_lociStitched	chr8	47734443	47739017	CEBPD,SPIDR		CEBPD	255
6_test_peak_17129_lociStitched	chr17	76251950	76272882	UBALD2	QRICH2,RNF157	UBALD2	256
14_test_peak_32234_lociStitched	chr5	178000000	178000000	COL23A1		COL23A1	257
3_test_peak_403_lociStitched	chr1	15833202	15837902	FLJ37453	SPEN,UQCRHL	SPEN	258
2_test_peak_13484_lociStitched	chr15	92882748	92885859	LINC01578	CHD2,MIR3175	LINC01578	259
9_test_peak_36255_lociStitched	chr7	131000000	131000000	LINC-PINT	MIR29A,LINC-PINT,LOC100506860,MIR29B1	LOC100506860	260
7_test_peak_11998_lociStitched	chr14	92519339	92549791	RIN3		RIN3	261
16_test_peak_35766_lociStitched	chr7	92621366	92646087	CDK6	FAM133B	FAM133B	262
9_test_peak_17513_lociStitched	chr17	83193434	83204101		RPL23AP87	RPL23AP87	263
13_test_peak_28264_lociStitched	chr3	172000000	172000000	FNDC3B		FNDC3B	264
5_test_peak_33861_lociStitched	chr6	111000000	111000000	AMD1	CDK19,AMD1	AMD1	265
4_test_peak_28468_lociStitched	chr3	188000000	188000000	BCL6	BCL6,RTP2,LOC100131635	BCL6	266
2_test_peak_38840_lociStitched	chr9	97983317	97993132	ANP32B	HEMGN	ANP32B	267
17_test_peak_14989_lociStitched	chr16	84593885	84610278	COTL1	KLHL36	COTL1	268
4_test_peak_17284_lociStitched	chr17	78774557	78790705	CYTH1		CYTH1	269
16_test_peak_10565_lociStitched	chr13	48144091	48163203		MED4	MED4	270
11_test_peak_17066_lociStitched	chr17	75294784	75329279	GRB2	LOC100287042,MRPS7,MIF4GD,SLC25A19,GGA3	SLC25A19	271
8_test_peak_16040_lociStitched	chr17	31308175	31320149	EVI2B,NF1,EVI2A	OMG	EVI2B	272
8_test_peak_3380_lociStitched	chr1	208000000	208000000		LOC148696,MIR29C,MIR29B2	LOC148696	273
11_test_peak_13895_lociStitched	chr16	10868911	10892696	CIITA	DEXI,CIITA	CIITA	274
4_test_peak_21376_lociStitched	chr2	64749720	64768706			LOC101927438	275
8_test_peak_3904_lociStitched	chr1	236000000	236000000	LYST	MIR1537	LYST	276
5_test_peak_19063_lociStitched	chr19	15330849	15334621		AKAP8	AKAP8	277
8_test_peak_14780_lociStitched	chr16	70419066	70434219	ST3GAL2	FUK,RNU6-23P	ST3GAL2	278
5_test_peak_20848_lociStitched	chr2	28619663	28626610	PLB1		PLB1	279
5_test_peak_20248_lociStitched	chr19	52922687	52939964	ZNF321P,ZNF816-ZNF321P	ZNF320,ZNF888,ZNF816	ZNF321P	280
6_test_peak_13597_lociStitched	chr15_KI270849v1_alt	33413	53206	LOC100419583,B2M		B2M	281
8_test_peak_38584_lociStitched	chr9	77891116	77912980	GNAQ		GNAQ	282
5_test_peak_16829_lociStitched	chr17	63697450	63706230	STRADA,LOC729683,LIMD2	STRADA	LOC729683	283
10_test_peak_26613_lociStitched	chr3	30619444	30655037	TGFBR2	TGFBR2	TGFBR2	284
8_test_peak_6626_lociStitched	chr11	62019772	62034668			FTH1	285
7_test_peak_25731_lociStitched	chr22	37220865	37242456	RAC2	SSTR3,CYTH4,C1QTNF6	RAC2	286
6_test_peak_35891_lociStitched	chr7	100000000	100000000	PILRB,STAG3L5P-PVRIG2P-PILRB,PILRA	STAG3L5P-PVRIG2P-PILRB,PMS2P1,STAG3L5P,MEPCE,ZCWPW1,MIR6840,PVRIG2P	PILRA	287
10_test_peak_15095_lociStitched	chr16	87947764	87957643	BANP	BANP,CA5A	BANP	288
5_test_peak_8271_lociStitched	chr12	9864880	9872208	CLEC2B	KLRF1,KLRF2	CLEC2B	289
7_test_peak_12254_lociStitched	chr14	105000000	105000000	GPR132	CDCA4,LOC102723354,GPR132	GPR132	290
9_test_peak_18976_lociStitched	chr19	13978454	14003880	RFX1	PODNL1,RLN3,DCAF15,IL27RA	RFX1	291
5_test_peak_19264_lociStitched	chr19	18291373	18318507	LSM4	PDE4C,JUND,PGPEP1,LOC729966,MIR3188,KIAA1683	LSM4	292
10_test_peak_36913_lociStitched	chr8	27361909	27395553	PTK2B	MIR6842	PTK2B	293
5_test_peak_4808_lociStitched	chr10	63255227	63273666	JMJD1C		JMJD1C	294
6_test_peak_570_lociStitched	chr1	22018461	22040992	LOC101928043,LINC00339	CDC42,CELA3A,CELA3B,LINC00339	LOC101928043	295
2_test_peak_4777_lociStitched	chr10	61897280	61904269	ARID5B		ARID5B	296
16_test_peak_4385_lociStitched	chr10	14543375	14568579	FAM107B	FAM107B	FAM107B	297
5_test_peak_22450_lociStitched	chr2	157000000	157000000	CYTIP	FAM133DP	CYTIP	298
11_test_peak_29597_lociStitched	chr4	80125042	80142348		PRDM8	PRDM8	299
10_test_peak_24104_lociStitched	chr20	44970399	44993007	STK4	TOMM34,STK4-AS1	STK4	300
3_test_peak_38329_lociStitched	chr9	33288187	33297562	NFX1	SPINK4,CHMP5,BAG1	NFX1	301
10_test_peak_12863_lociStitched	chr15	65803862	65839468		DENND4A,RAB11A	DENND4A	302
7_test_peak_38199_lociStitched	chr9	6680454	6716469		KDM4C,GLDC	KDM4C	303
5_test_peak_38140_lociStitched	chr9	2015348	2027448	SMARCA2	SMARCA2	SMARCA2	304
5_test_peak_17462_lociStitched	chr17	82292293	82302283		CD7,CSNK1D,SECTM1	CD7	305
7_test_peak_886_lociStitched	chr1	30741874	30761993	LAPTM5	MIR4420,MATN1,MATN1-AS1	LAPTM5	306
7_test_peak_18290_lociStitched	chr19	1842572	1857737	REXO1,KLF16	ATP8B3,LOC100288123,ADAT3,MIR1909,SCAMP4,ABHD17A	REXO1	307
4_test_peak_26071_lociStitched	chr22	46057575	46073924	PRR34-AS1	PRR34,MIR3619,LINC00899,MIRLET7BHG,MIRLET7A3,MIR4763,MIRLET7B	PRR34	308
2_test_peak_11176_lociStitched	chr14	34872458	34875683	BAZ1A	BAZ1A	BAZ1A	309
10_test_peak_5792_lociStitched	chr10	132000000	132000000	PWWP2B	PWWP2B,C10orf91	PWWP2B	310
4_test_peak_34158_lociStitched	chr6	141000000	141000000			NMBR	311
1_test_peak_2393_lociStitched	chr1	151000000	151000000	POGZ	POGZ	POGZ	312
13_test_peak_18134_lociStitched	chr18	77098551	77131006	MBP		MBP	313
3_test_peak_19126_lociStitched	chr19	16317056	16338457	KLF2		KLF2	314
4_test_peak_19087_lociStitched	chr19	16069947	16087155	TPM4	LINC00905,HSH2D,RAB8A	TPM4	315
13_test_peak_39792_lociStitched	chrX	13075042	13092429		FAM9C	FAM9C	316
6_test_peak_22673_lociStitched	chr2	181000000	181000000	ITGA4		ITGA4	317
9_test_peak_15142_lociStitched	chr16	88770720	88800688	PIEZO1	LOC339059,CDT1,APRT,LOC100289580	PIEZO1	318
4_test_peak_19706_lociStitched	chr19	40411093	40434375	SERTAD1,PRX	SPTBN4,PRX,MIR6796,SERTAD3,BLVRB,HIPK4	SERTAD1	319
9_test_peak_3636_lociStitched	chr1	227000000	227000000	ITPKB	ITPKB-IT1	ITPKB	320
8_test_peak_8999_lociStitched	chr12	54410818	54419679	LOC102724050,ITGA5	GPR84,LOC102724050,ZNF385A	ITGA5	321
4_test_peak_30065_lociStitched	chr4	140000000	140000000	MAML3		MAML3	322
1_test_peak_9121_lociStitched	chr12	57429763	57431743		INHBE,GLI1,ARHGAP9,INHBC	INHBC	323
14_test_peak_14122_lociStitched	chr16	23852938	23881585	PRKCB		PRKCB	324
12_test_peak_24321_lociStitched	chr20	53828735	53847314		SUMO1P1	SUMO1P1	325
5_test_peak_19899_lociStitched	chr19	44741289	44755109	BCL3	MIR8085,CEACAM16,CBLC	BCL3	326
1_test_peak_30585_lociStitched	chr5	32172246	32175440	GOLPH3		GOLPH3	327
10_test_peak_28883_lociStitched	chr4	6875290	6902395	KIAA0232	TBC1D14	TBC1D14	328
8_test_peak_7259_lociStitched	chr11	75328594	75349950	ARRB1,MIR326	RPS3,ARRB1	MIR326	329
14_test_peak_13313_lociStitched	chr15	85687635	85708240	AKAP13		LOC101929679	330
9_test_peak_30722_lociStitched	chr5	40484297	40515507			PTGER4	331
9_test_peak_32623_lociStitched	chr6	7219727	7261260	RREB1		SSR1	332
5_test_peak_724_lociStitched	chr1	26619496	26648494		ARID1A	ARID1A	333
4_test_peak_4153_lociStitched	chr10	3780351	3785227	KLF6	KLF6	KLF6	334
8_test_peak_21571_lociStitched	chr2	71064229	71074298	NAGK	OR7E91P	NAGK	335
12_test_peak_22088_lociStitched	chr2	111000000	111000000	MIR4435-2HG		MIR4435-2HG	336
6_test_peak_14053_lociStitched	chr16	21499215	21518706	SLC7A5P2,SMG1P3,MIR3680-1		MIR3680-1	337
2_test_peak_15917_lociStitched	chr17	28937649	28951501	PHF12,LOC101927018	FLOT2,DHRS13	PHF12	338
5_test_peak_22237_lociStitched	chr2	127000000	127000000		MAP3K2,MIR4783,PROC	PROC	339
12_test_peak_29763_lociStitched	chr4	94339444	94352031	HPGDS		HPGDS	340
4_test_peak_19825_lociStitched	chr19	42269176	42281549	CIC	PAFAH1B3,GSK3A,ZNF526,PRR19,ERF,MEGF8,DEDD2,CIC,TMEM145	CIC	341
9_test_peak_10294_lociStitched	chr13	30365916	30395588	LINC00426	LINC01058	LINC00426	342
12_test_peak_30224_lociStitched	chr4	156000000	157000000			PDGFC	343
4_test_peak_24421_lociStitched	chr20	60046320	60060364	C20orf197	CDH26,LOC729296	C20orf197	344
11_test_peak_30498_lociStitched	chr5	1475354	1514463	MIR6075,LPCAT1	SLC6A3	MIR6075	345
7_test_peak_13516_lociStitched	chr15	94286307	94308385	MCTP2	MCTP2	MCTP2	346
5_test_peak_28798_lociStitched	chr4	2914547	2943151	NOP14,ADD1,MFSD10,NOP14-AS1	GRK4,NOP14	MFSD10	347
5_test_peak_11167_lociStitched	chr14	34546240	34557189	RNVU1-18	EAPP	EAPP	348
13_test_peak_5526_lociStitched	chr10	110000000	110000000	ADD3		ADD3-AS1	349
5_test_peak_20090_lociStitched	chr19	48949505	48964265	BAX	MIR6798,BAX,NUCB1,GYS1,RUVBL2,DHDH,NUCB1-AS1,FTL	BAX	350
11_test_peak_5816_lociStitched	chr10	133000000	133000000	INPP5A		INPP5A	351
5_test_peak_25019_lociStitched	chr21	42513234	42528839	SLC37A1	RSPH1	SLC37A1	352
8_test_peak_16756_lociStitched	chr17	59827656	59839694	VMP1	MIR21	MIR21	353
5_test_peak_23945_lociStitched	chr20	35767398	35774067	PHF20	RBM39	PHF20	354
10_test_peak_28093_lociStitched	chr3	152000000	152000000	AADACL2-AS1,SUCNR1	AADACL2-AS1	SUCNR1	355
12_test_peak_21660_lociStitched	chr2	74834168	74850300	HK2		HK2	356
11_test_peak_33249_lociStitched	chr6	35034904	35051018	ANKS1A		TCP11	357
6_test_peak_39496_lociStitched	chr9	133000000	133000000	RALGDS	RALGDS,GBGT1,CELP	RALGDS	358
6_test_peak_33654_lociStitched	chr6	81750076	81767923	FAM46A	LINC01526	FAM46A	359
11_test_peak_31528_lociStitched	chr5	132000000	132000000	C5orf56	SLC22A5,LOC553103,MIR3936	C5orf56	360
13_test_peak_22837_lociStitched	chr2	197000000	197000000	ANKRD44-IT1,ANKRD44		ANKRD44-IT1	361
10_test_peak_1175_lociStitched	chr1	41727001	41768634	HIVEP3		HIVEP3	362
2_test_peak_29846_lociStitched	chr4	103000000	103000000	UBE2D3,CISD2	UBE2D3,LOC105377348	UBE2D3	363
12_test_peak_28236_lociStitched	chr3	172000000	172000000			FNDC3B	364
2_test_peak_13744_lociStitched	chr16	2507263	2516566	ATP6V0C	CEMP1,C16orf59,MIR3178,AMDHD2,TBC1D24,NTN3,PDPK1,MIR6768	ATP6V0C	365
2_test_peak_1477_lociStitched	chr1	65065833	65069305		MIR101-1,MIR3671	MIR101-1	366
4_test_peak_3355_lociStitched	chr1	207000000	207000000	PIGR,FCMR	IL20,FCMR,FCAMR,IL24	FCMR	367
3_test_peak_31539_lociStitched	chr5	132000000	132000000	IRF1	IL5	IRF1	368
1_test_peak_20672_lociStitched	chr2	20049210	20052501	LAPTM4A	MATN3	LAPTM4A	369
4_test_peak_12167_lociStitched	chr14	102000000	102000000	PPP2R5C		PPP2R5C	370
4_test_peak_20048_lociStitched	chr19	48322208	48333906	TMEM143,EMP3	SYNGR4,TMEM143,ZNF114,CCDC114	EMP3	371
5_test_peak_15384_lociStitched	chr17	3911049	3918949	P2RX1	ATP2A3,CAMKK1	P2RX1	372
10_test_peak_33218_lociStitched	chr6	34271690	34300408	RPS10-NUDT3,NUDT3	HMGA1,MIR6835,C6orf1	C6orf1	373
9_test_peak_27843_lociStitched	chr3	130000000	130000000	PLXND1	H1FOO,RHO	PLXND1	374
5_test_peak_21103_lociStitched	chr2	45565772	45576051	SRBD1		SRBD1	375
6_test_peak_21878_lociStitched	chr2	96527131	96539768	ARID5A	NEURL3	ARID5A	376
3_test_peak_1852_lociStitched	chr1	110000000	110000000	AMPD2	GSTM4,GSTM2,GNAT2,MIR197	AMPD2	377
10_test_peak_11676_lociStitched	chr14	73740448	73756099	ELMSAN1	MIR4505,PNMA1,LOC100506476	MIR4505	378
9_test_peak_1987_lociStitched	chr1	117000000	117000000	CD58	LOC101929023,MIR548AC	LOC101929023	379
5_test_peak_16774_lociStitched	chr17	60384956	60403244	USP32	C17orf64	USP32	380
2_test_peak_10252_lociStitched	chr13	27250620	27260019	SNORD102,SNORA27,RPL21	LINC00412,RASL11A	SNORA27	381
9_test_peak_21856_lociStitched	chr2	96241420	96260566	TMEM127,STARD7-AS1	CIAO1,SNRNP200,STARD7	TMEM127	382
7_test_peak_31306_lociStitched	chr5	101000000	101000000	ST8SIA4		ST8SIA4	383
11_test_peak_21035_lociStitched	chr2	43128101	43139842			ZFP36L2	384
10_test_peak_5057_lociStitched	chr10	79068980	79086096	ZMIZ1	ZMIZ1-AS1	ZMIZ1	385
2_test_peak_10307_lociStitched	chr13	30463090	30465983	HMGB1	LINC01058	HMGB1	386
7_test_peak_17277_lociStitched	chr17	78736192	78760216	CYTH1	CYTH1	CYTH1	387
8_test_peak_32784_lociStitched	chr6	14903078	14923716			JARID2	388
10_test_peak_31529_lociStitched	chr5	132000000	132000000	C5orf56	IRF1	IRF1	389
6_test_peak_24294_lociStitched	chr20	53642002	53661004			ZNF217	390
10_test_peak_15399_lociStitched	chr17	4162514	4190306	ANKFY1,MIR5096	CYB5D2,ZZEF1	CYB5D2	391
8_test_peak_35343_lociStitched	chr7	44615518	44640680	OGDH	DDX56,TMED4	OGDH	392
3_test_peak_39355_lociStitched	chr9	129000000	129000000			LINC00963	393
5_test_peak_27031_lociStitched	chr3	49409698	49418020	TCTA,RHOA,AMT	NICN1,AMT	TCTA	394
15_test_peak_30097_lociStitched	chr4	143000000	143000000	INPP4B		INPP4B	395
7_test_peak_14447_lociStitched	chr16	31868889	31880582	ZNF267	ZNF267	ZNF267	396
9_test_peak_6761_lociStitched	chr11	64489647	64501424		LOC100996455	LOC100996455	397
13_test_peak_36285_lociStitched	chr7	135000000	135000000	C7orf49,TMEM140	C7orf49,MIR6509,WDR91	TMEM140	398
9_test_peak_31206_lociStitched	chr5	88824575	88836872	MEF2C	MEF2C-AS1,MEF2C	MEF2C	399
5_test_peak_11866_lociStitched	chr14	87995243	88007222	GPR65	LOC101928791,LINC01146,GALC	GPR65	400
1_test_peak_33081_lociStitched	chr6	27836284	27839889	HIST1H2AK,HIST1H2BN	HIST1H2AL,HIST1H3I,HIST1H2BM,HIST1H2AJ,HIST1H2AI,HIST1H4K,HIST1H4L,HIST1H2BL,HIST1H4J,HIST1H1B,HIST1H3H	HIST1H2AK	401
2_test_peak_10101_lociStitched	chr12	132000000	132000000		FBRSL1	FBRSL1	402
6_test_peak_17868_lociStitched	chr18	35029466	35051332	MAPRE2		MAPRE2	403
7_test_peak_20716_lociStitched	chr2	25273184	25295304	DNMT3A	MIR1301,DNMT3A	DNMT3A	404
7_test_peak_11619_lociStitched	chr14	70980190	71000065	PCNX		PCNX	405
8_test_peak_10025_lociStitched	chr12	123000000	123000000	RILPL2	SETD8,SNRNP35	RILPL2	406
2_test_peak_11923_lociStitched	chr14	90382286	90384477		CALM1	CALM1	407
5_test_peak_23209_lociStitched	chr2	232000000	232000000		C2orf57	C2orf57	408
8_test_peak_25189_lociStitched	chr22	17769096	17782212	LINC00528,BID	MIR3198-1,BID	BID	409
9_test_peak_2060_lociStitched	chr1	121000000	121000000	FCGR1B	FCGR1B,HIST2H2BA	FCGR1B	410
1_test_peak_33584_lociStitched	chr6	63572512	63574119	PTP4A1		PTP4A1	411
6_test_peak_33282_lociStitched	chr6	35718078	35733198	LOC285847,FKBP5	CLPSL2,FKBP5,ARMC12,CLPSL1	FKBP5	412
10_test_peak_1679_lociStitched	chr1	92458166	92481892	GFI1		GFI1	413
10_test_peak_9540_lociStitched	chr12	105000000	105000000	CHST11		MIR3922	414
9_test_peak_18574_lociStitched	chr19	6227886	6252359	MLLT1		MLLT1	415
10_test_peak_3705_lociStitched	chr1	230000000	230000000	GALNT2		GALNT2	416
7_test_peak_18925_lociStitched	chr19	13095652	13105683	NFIX,LYL1,TRMT1	IER2,STX10,NACC1	LYL1	417
12_test_peak_26494_lociStitched	chr3	15794335	15807205	ANKRD28	ANKRD28	ANKRD28	418
10_test_peak_24337_lociStitched	chr20	53915470	53949142	BCAS1	SUMO1P1	SUMO1P1	419
9_test_peak_13161_lociStitched	chr15	79968499	79982834	BCL2A1	ST20-MTHFS,ST20-AS1,ST20	BCL2A1	420
5_test_peak_16852_lociStitched	chr17	64014763	64025830	ICAM2	PRR29,SCN4A,PRR29-AS1,ICAM2	ICAM2	421
test_peak_19526	chr19	35898514	35903775	NFKBID,HCST	APLP1,TYROBP,NPHS1,KIRREL2,HCST,LRFN3	NFKBID	422
7_test_peak_19239_lociStitched	chr19	18013231	18024607	ARRDC2	ARRDC2	ARRDC2	423
6_test_peak_40368_lociStitched	chrX	120000000	120000000	2021-09-06	MIR766	2021-09-06	424
9_test_peak_28555_lociStitched	chr3	196000000	196000000	LINC00885	ZDHHC19,SLC51A	LINC00885	425
8_test_peak_39398_lociStitched	chr9	130000000	130000000	FNBP1		MIR6855	426
10_test_peak_25598_lociStitched	chr22	31277936	31290781	LIMK2,PIK3IP1	PIK3IP1-AS1	PIK3IP1	427
9_test_peak_6474_lociStitched	chr11	48002222	48032577	PTPRJ		PTPRJ	428
10_test_peak_11053_lociStitched	chr14	22552405	22569720	DAD1	ABHD4	DAD1	429
2_test_peak_38797_lociStitched	chr9	94165628	94167596		MIRLET7A1,MIRLET7F1,MIRLET7D,MIRLET7DHG	MIRLET7A1	430
6_test_peak_37537_lociStitched	chr8	103000000	103000000	BAALC-AS2,BAALC	BAALC-AS1,MIR3151	BAALC-AS2	431
8_test_peak_25098_lociStitched	chr21	44907325	44932746	ITGB2-AS1,ITGB2	FAM207A,LINC01547,ITGB2-AS1,PTTG1IP	ITGB2	432
8_test_peak_18761_lociStitched	chr19	10408650	10428029	PDE4A	PDE4A,CDC37,TYK2,MIR1181	PDE4A	433
6_test_peak_26039_lociStitched	chr22	45158822	45169778	NUP50-AS1,NUP50	KIAA0930,NUP50-AS1,MIR1249	NUP50	434
9_test_peak_5997_lociStitched	chr11	3824311	3839378	PGAP2,RHOG	NUP98,STIM1,PGAP2,MIR4687	RHOG	435
3_test_peak_2733_lociStitched	chr1	161000000	161000000		CFAP126	CFAP126	436
6_test_peak_30402_lociStitched	chr4	185000000	185000000			IRF2	437
8_test_peak_28487_lociStitched	chr3	191000000	191000000	IL1RAP		IL1RAP	438
3_test_peak_3001_lociStitched	chr1	182000000	182000000	GLUL	LINC00272,GLUL,TEDDM1	GLUL	439
9_test_peak_2257_lociStitched	chr1	150000000	150000000	FCGR1A,HIST2H2BF	HIST2H4B,HIST2H3D,HIST2H2BF,HIST2H3A,HIST2H2AA4	FCGR1A	440
4_test_peak_32165_lociStitched	chr5	177000000	177000000	RNF44	CDHR2	RNF44	441
6_test_peak_25591_lociStitched	chr22	31217514	31232143	LIMK2	LIMK2	LIMK2	442
4_test_peak_39151_lociStitched	chr9	123000000	123000000		STRBP,CRB2	CRB2	443
14_test_peak_11889_lociStitched	chr14	89339712	89367977	FOXN3	FOXN3-AS1	FOXN3	444
8_test_peak_36101_lociStitched	chr7	106000000	106000000			NAMPT	445
9_test_peak_10616_lociStitched	chr13	48853426	48867020			FNDC3A	446
11_test_peak_20818_lociStitched	chr2	27946519	27960869	BRE	MIR4263	MIR4263	447
7_test_peak_21176_lociStitched	chr2	48320278	48357488	FOXN2		FOXN2	448
2_test_peak_4464_lociStitched	chr10	21525310	21528402	SKIDA1	MLLT10,CASC10,MIR1915	SKIDA1	449
11_test_peak_20351_lociStitched	chr19	56313870	56325088		ZNF542P	ZNF542P	450
10_test_peak_24560_lociStitched	chr21	5094677	5122584	C21orf33	PWP2	C21orf33	451
12_test_peak_8605_lociStitched	chr12	29153349	29171801	FAR2		FAR2	452
2_test_peak_34135_lociStitched	chr6	139000000	139000000	CITED2		CITED2	453
2_test_peak_28671_lociStitched	chr4	699703	708734	PCGF3	PDE6B,MYL5,ATP5I,MFSD7	PCGF3	454
[truncated: 313 more rows]

## Sheet: Super enhancers in AML10
Super enhancers in AML10				OVERLAP_GENES	PROXIMAL_GENES	CLOSEST_GENE	enhancerRank
[truncated: 1,745 more rows]

[truncated: 1 more sheets: Super enhancers in AML11]
