# Supplementary material for: Super-enhancer profiling identifies novel critical and targetable cancer survival gene LYL1 in pediatric acute myeloid leukemia
Source: J Exp Clin Cancer Res. 2022 Jul 16;41:225. doi: 10.1186/s13046-022-02428-9 (PMC9288051; doi:10.1186/s13046-022-02428-9)
Supplement: Supplementary file 5 — Additional file 5: Supplementary Table 5. Super-enhancers identified in each of the 7 T-ALL samples. [file 13046_2022_2428_MOESM5_ESM.xlsx]

## Sheet: Super enhancers in T-ALL1
Super enhancers in T-ALL1				OVERLAP_GENES	PROXIMAL_GENES	CLOSEST_GENE	enhancerRank
38_test_peak_399_lociStitched	chr1	44378719	44434454	RNF220	ERI3	RNF220	1
42_test_peak_11203_lociStitched	chr3	152186914	152258642		MBNL1,MBNL1-AS1	MBNL1	2
15_test_peak_3360_lociStitched	chr12	9864297	9897969	KLRF2,CLEC2B	KLRF1,CLEC2A,LOC100506159	KLRF2	3
32_test_peak_3320_lociStitched	chr12	9758014	9797878	CD69	KLRF1,CLECL1	CD69	4
48_test_peak_3449_lociStitched	chr12	11731852	11817602	ETV6		ETV6	5
39_test_peak_12427_lociStitched	chr5	119271317	119342205	TNFAIP8	TNFAIP8	TNFAIP8	6
18_test_peak_10611_lociStitched	chr3	35632564	35673456	ARPP21	ARPP21	ARPP21	7
39_test_peak_14296_lociStitched	chr7	92623188	92691305	CDK6	FAM133B,RNU6-10P	RNU6-10P	8
39_test_peak_13744_lociStitched	chr6	156149529	156198511			MIR1202	9
28_test_peak_6718_lociStitched	chr17	57406236	57459555	MSI2		LOC101927557	10
19_test_peak_14359_lociStitched	chr7	92808175	92852933	CDK6,LOC101927497	LOC101927497	CDK6	11
38_test_peak_10523_lociStitched	chr3	17945517	17990411	LOC339862		LOC339862	12
33_test_peak_8407_lociStitched	chr2	42905740	42969039			LOC102723854	13
16_test_peak_4305_lociStitched	chr13	40980138	41019325	ELF1	WBP4	ELF1	14
32_test_peak_1219_lociStitched	chr1	198158803	198198815	NEK7		NEK7	15
19_test_peak_7804_lociStitched	chr19	21580404	21613960			ZNF429	16
24_test_peak_7087_lociStitched	chr17	80737285	80790236	RPTOR	LOC101928855	LOC101928855	17
15_test_peak_14038_lociStitched	chr7	26839484	26861018	SKAP2		SKAP2	18
21_test_peak_673_lociStitched	chr1	101291450	101326406	LINC01307		LINC01307	19
23_test_peak_2322_lociStitched	chr10	99503259	99541488	LINC01475,NKX2-3		LINC01475	20
14_test_peak_9976_lociStitched	chr21	38474296	38500719	ERG	ERG	ERG	21
26_test_peak_6366_lociStitched	chr17	34366115	34414354		CCL1,CCL8,CCL13	CCL1	22
17_test_peak_7420_lociStitched	chr18	70599502	70640834	GTSCR1		GTSCR1	23
21_test_peak_8523_lociStitched	chr2	54559938	54593519	SPTBN1	RPL23AP32	SPTBN1	24
10_test_peak_6783_lociStitched	chr17	59825666	59839759	VMP1	MIR21	MIR21	25
19_test_peak_12218_lociStitched	chr5	76525032	76553902	IQGAP2		IQGAP2	26
16_test_peak_10851_lociStitched	chr3	60046673	60097424	FHIT		MIR548BB	27
21_test_peak_14349_lociStitched	chr7	92741607	92767602	CDK6	RNU6-10P	RNU6-10P	28
20_test_peak_12286_lociStitched	chr5	80180746	80207600	SERINC5	SERINC5	SERINC5	29
23_test_peak_5819_lociStitched	chr16	54049141	54080199	FTO	FTO-IT1	FTO-IT1	30
13_test_peak_3493_lociStitched	chr12	12713969	12737098	CDKN1B,APOLD1	MIR613,APOLD1,GPR19	APOLD1	31
20_test_peak_12998_lociStitched	chr6	20560703	20589216	CDKAL1		CDKAL1	32
14_test_peak_7290_lociStitched	chr18	26696461	26717456	PCAT18	KCTD1	PCAT18	33
19_test_peak_15521_lociStitched	chr9	77891616	77917849	GNAQ		GNAQ	34
21_test_peak_1860_lociStitched	chr10	21493269	21515166	SKIDA1,MIR1915,CASC10	MLLT10	CASC10	35
15_test_peak_3166_lociStitched	chr11	121575291	121591182	SORL1		SORL1	36
18_test_peak_1340_lociStitched	chr1	206072190	206098306	C1orf186	AVPR1B,CTSE	AVPR1B	37
6_test_peak_8659_lociStitched	chr2	66575575	66586413	LOC100507073		LOC100507073	38
14_test_peak_5962_lociStitched	chr16	75037466	75079154	ZNRF1	LDHD	LDHD	39
11_test_peak_4224_lociStitched	chr13	27426508	27456408	MTIF3,GTF3A	RNU6-63P	MTIF3	40
17_test_peak_14006_lociStitched	chr7	26667790	26686426	SKAP2	C7orf71	C7orf71	41
17_test_peak_3466_lociStitched	chr12	11863879	11898259	ETV6		BCL2L14	42
14_test_peak_6628_lociStitched	chr17	49736880	49752795	FAM117A	KAT7,SLC35B1	FAM117A	43
8_test_peak_6699_lociStitched	chr17	57357021	57388285	MSI2		MSI2	44
13_test_peak_12169_lociStitched	chr5	68236878	68268605	PIK3R1	LOC102467655,PIK3R1	PIK3R1	45
15_test_peak_10367_lociStitched	chr22	46577459	46614033		GRAMD4,CELSR1	GRAMD4	46
16_test_peak_10579_lociStitched	chr3	31214328	31234714			MIR466	47
11_test_peak_6831_lociStitched	chr17	64014759	64025820	ICAM2	PRR29,SCN4A,PRR29-AS1,ICAM2	ICAM2	48
19_test_peak_14464_lociStitched	chr7	102415814	102442407	LOC100630923,PRKRIP1,ORAI2	POLR2J,ALKBH4,MIR4467,MIR5090,LRWD1,MIR548O	ORAI2	49
13_test_peak_5038_lociStitched	chr14	98167062	98210816			LINC01550	50
14_test_peak_1540_lociStitched	chr1	234599604	234617623	IRF2BP2	LOC101927787,LINC00184	IRF2BP2	51
16_test_peak_4063_lociStitched	chr12	118307265	118333320	TAOK3	SUDS3	TAOK3	52
15_test_peak_5411_lociStitched	chr15	78035785	78070105	TBC1D2B	SH2D7,TBC1D2B,LOC91450	TBC1D2B	53
12_test_peak_12494_lociStitched	chr5	132412582	132438325	C5orf56	SLC22A5,LOC553103,MIR3936	C5orf56	54
13_test_peak_9925_lociStitched	chr21	34890317	34911840	RUNX1	RUNX1	RUNX1	55
12_test_peak_15199_lociStitched	chr8	133485419	133508119	ST3GAL1		ST3GAL1	56
15_test_peak_15677_lociStitched	chr9	110142858	110162158	AKAP2,PALM2-AKAP2	C9orf152	AKAP2	57
17_test_peak_8949_lociStitched	chr2	122164190	122191149			TSN	58
7_test_peak_13780_lociStitched	chr6	156230766	156239410			MIR1202	59
9_test_peak_7443_lociStitched	chr18	70657392	70672785		GTSCR1	GTSCR1	60
16_test_peak_13033_lociStitched	chr6	20699164	20720594	CDKAL1		CDKAL1	61
11_test_peak_13892_lociStitched	chr7	5451348	5466883		FBXL18,LOC221946,TNRC18,MIR589	TNRC18	62
14_test_peak_8450_lociStitched	chr2	43194416	43223177	ZFP36L2	LINC01126	ZFP36L2	63
9_test_peak_9148_lociStitched	chr2	181300173	181314898	MIR4437,LOC101927156		MIR4437	64
11_test_peak_13097_lociStitched	chr6	25024925	25053971	FAM65B		FAM65B	65
11_test_peak_11060_lociStitched	chr3	127761807	127802191	MGLL		MGLL	66
13_test_peak_7303_lociStitched	chr18	31632830	31659553	B4GALT6	TTR	B4GALT6	67
15_test_peak_3838_lociStitched	chr12	68361421	68383874		MDM1	MDM1	68
8_test_peak_15093_lociStitched	chr8	103175646	103187797	BAALC	BAALC-AS1,MIR3151,BAALC-AS2	BAALC-AS1	69
10_test_peak_13883_lociStitched	chr7	5417744	5430175	TNRC18		TNRC18	70
12_test_peak_4641_lociStitched	chr14	22450096	22469229			DAD1	71
9_test_peak_1880_lociStitched	chr10	22247310	22257871	LOC100130992	EBLN1	LOC100130992	72
9_test_peak_9994_lociStitched	chr21	38981126	38990532		LOC400867,LOC101928435	LOC101928435	73
9_test_peak_5504_lociStitched	chr15	94286381	94306575	MCTP2	MCTP2	MCTP2	74
11_test_peak_14756_lociStitched	chr7_KI270803v1_alt	811232	831578		PRSS3P2	PRSS3P2	75
10_test_peak_14634_lociStitched	chr7	142788117	142808704		EPHB6,PRSS2,PRSS1	PRSS2	76
10_test_peak_11814_lociStitched	chr4	118169770	118181612	NDST3		SNHG8	77
11_test_peak_13065_lociStitched	chr6	21587016	21610081	SOX4		SOX4	78
12_test_peak_11423_lociStitched	chr3	196120035	196145351	LINC00885	TFRC	LINC00885	79
12_test_peak_2871_lociStitched	chr11	65417616	65430240	NEAT1	SLC25A45,FRMD8,MIR612	NEAT1	80
7_test_peak_10967_lociStitched	chr3	108118278	108134183	LINC01215	CD47	LINC01215	81
15_test_peak_2223_lociStitched	chr10	87865525	87881042	PTEN	CFL1P1,ATAD1,KLLN	PTEN	82
7_test_peak_12202_lociStitched	chr5	76379233	76414535	IQGAP2		IQGAP2	83
14_test_peak_6470_lociStitched	chr17	43266855	43300936	RNU2-1	LINC00854	RNU2-1	84
6_test_peak_8680_lociStitched	chr2	68722099	68752231	ARHGAP25	ARHGAP25	ARHGAP25	85
6_test_peak_7029_lociStitched	chr17	78725108	78750202	CYTH1	CYTH1	CYTH1	86
10_test_peak_8879_lociStitched	chr2	108617760	108629653	LIMS1	LIMS1	LIMS1	87
12_test_peak_5012_lociStitched	chr14	92649434	92667314	RIN3		LGMN	88
9_test_peak_15961_lociStitched	chrX	45754086	45772113		MIR222,MIR221,LOC392452	MIR222	89
10_test_peak_8433_lociStitched	chr2	43159876	43179479		LINC01126,ZFP36L2	ZFP36L2	90
10_test_peak_12512_lociStitched	chr5	132455592	132475287	C5orf56	IRF1	IRF1	91
6_test_peak_10955_lociStitched	chr3	108087595	108099989	CD47	LINC01215,CD47	CD47	92
10_test_peak_15761_lociStitched	chr9	126389617	126413492	MVB12B,NRON		NRON	93
9_test_peak_2082_lociStitched	chr10	61748678	61767836	C10orf107		C10orf107	94
10_test_peak_12200_lociStitched	chr5	76317470	76333529	SV2C		IQGAP2	95
14_test_peak_13354_lociStitched	chr6	53298628	53313089	ELOVL5	MIR5685,RPS16P5	MIR5685	96
9_test_peak_10310_lociStitched	chr22	43256254	43265888	SCUBE1		TTLL12	97
8_test_peak_1558_lociStitched	chr1	234720430	234731972	LINC01132		LINC01132	98
10_test_peak_3967_lociStitched	chr12	104458746	104479869	CHST11	CHST11	CHST11	99
8_test_peak_3995_lociStitched	chr12	104671014	104695524	CHST11		MIR3922	100
14_test_peak_10907_lociStitched	chr3	87790539	87807273			HTR1F	101
7_test_peak_10597_lociStitched	chr3	31522473	31540085	STT3B		STT3B	102
11_test_peak_16069_lociStitched	chrX	79139438	79161701		GPR174	GPR174	103
14_test_peak_4408_lociStitched	chr13	48489170	48506313	RCBTB2	LPAR6	RCBTB2	104
12_test_peak_7100_lociStitched	chr17	80856193	80873194	RPTOR		LOC101928855	105
9_test_peak_1724_lociStitched	chr10	2884712	2912450			PFKP	106
10_test_peak_13600_lociStitched	chr6	135319424	135327838	AHI1		MIR548A2	107
10_test_peak_2317_lociStitched	chr10	99472986	99489419		NKX2-3,GOT1,LINC01475	LINC01475	108
8_test_peak_12925_lociStitched	chr6	14270212	14294847	LINC01108	LINC01108	LINC01108	109
10_test_peak_8210_lociStitched	chr2	16433045	16442381			FAM49A	110
9_test_peak_13593_lociStitched	chr6	135279343	135288302	AHI1	MIR548A2	MIR548A2	111
6_test_peak_11310_lociStitched	chr3	172520534	172538802	TNFSF10		TNFSF10	112
7_test_peak_4890_lociStitched	chr14	70979323	70998631	PCNX		PCNX	113
8_test_peak_6678_lociStitched	chr17	56290299	56300862	ANKFN1		ANKFN1	114
4_test_peak_4048_lociStitched	chr12	116547649	116561901	MAP1LC3B2	LINC00173	MAP1LC3B2	115
11_test_peak_11780_lociStitched	chr4	108351654	108363426			LEF1-AS1	116
10_test_peak_8985_lociStitched	chr2	127609332	127620759	MYO7B	LIMS2,LOC105373609,GPR17	GPR17	117
11_test_peak_15377_lociStitched	chr9	27457233	27470829	MOB3B		IFNK	118
4_test_peak_594_lociStitched	chr1	89196917	89202677	GBP4	GBP7	GBP4	119
6_test_peak_11093_lociStitched	chr3	130838996	130854055	ATP2C1	ATP2C1	ATP2C1	120
6_test_peak_5074_lociStitched	chr14	101872320	101879208	PPP2R5C		PPP2R5C	121
13_test_peak_15111_lociStitched	chr8	107302581	107316995	ANGPT1		ANGPT1	122
10_test_peak_5875_lociStitched	chr16	66554526	66564353	CKLF-CMTM1,CKLF	TK2,CKLF,CMTM3,CMTM1,CMTM2	CKLF-CMTM1	123
test_peak_14059	chr7	27156763	27161051		HOXA10,HOXA11,HOXA-AS3,HOXA10-AS,MIR196B,HOTTIP,HOXA-AS2,HOXA7,HOXA3,HOXA5,HOXA4,HOXA9,HOXA13,HOXA6,HOXA10-HOXA9,HOXA11-AS	HOXA7	124
7_test_peak_8860_lociStitched	chr2	105776930	105799320	NCK2	NCK2	NCK2	125
11_test_peak_6019_lociStitched	chr16	84593132	84609703	COTL1	KLHL36	COTL1	126
4_test_peak_7522_lociStitched	chr19	3130004	3141895	GNA15,LOC100996351	NCLN,GNA11,S1PR4	GNA15	127
3_test_peak_2891_lociStitched	chr11	65494560	65501120	MALAT1	SCYL1	MALAT1	128
9_test_peak_11367_lociStitched	chr3	185744637	185763267	IGF2BP2	MIR548AQ,IGF2BP2-AS1	MIR548AQ	129
11_test_peak_6050_lociStitched	chr16	88790390	88801166		PIEZO1,LOC339059,CDT1,APRT	CDT1	130
12_test_peak_8969_lociStitched	chr2	123907444	123917084			CNTNAP5	131
5_test_peak_15185_lociStitched	chr8	129571771	129592736	CCDC26	CCDC26	CCDC26	132
8_test_peak_8082_lociStitched	chr19	52923029	52940759	ZNF321P,ZNF816-ZNF321P	ZNF320,ZNF888,ZNF816	ZNF321P	133
9_test_peak_13230_lociStitched	chr6	35034840	35051052	ANKS1A		TCP11	134
5_test_peak_15600_lociStitched	chr9	91148005	91164149			LOC100129316	135
7_test_peak_10668_lociStitched	chr3	39347432	39362192		RPSA,CCR8,SNORA6,SNORA62,SLC25A38	CCR8	136
7_test_peak_535_lociStitched	chr1	66719461	66734192	SGIP1	TCTEX1D1	TCTEX1D1	137
9_test_peak_13636_lociStitched	chr6	137816017	137828439	LOC100130476	TNFAIP3	TNFAIP3	138
7_test_peak_5197_lociStitched	chr15	50246748	50262269	HDC		HDC	139
6_test_peak_10877_lociStitched	chr3	71440478	71456727	FOXP1		MIR1284	140
8_test_peak_2039_lociStitched	chr10	46079127	46096526		AGAP7P,MSMB,NCOA4	AGAP7P	141
9_test_peak_12671_lociStitched	chr5	150780782	150790826	SMIM3	DCTN4	SMIM3	142
9_test_peak_1403_lociStitched	chr1	214427421	214445014	PTPN14		PTPN14	143
6_test_peak_5054_lociStitched	chr14	100066935	100080814	EVL	MIR342,MIR151B	EVL	144
9_test_peak_11689_lociStitched	chr4	80125826	80144095		PRDM8	PRDM8	145
10_test_peak_13574_lociStitched	chr6	135183417	135194710	MYB	MIR548A2	MYB	146
6_test_peak_14601_lociStitched	chr7	139626468	139635844	HIPK2		CLEC2L	147
8_test_peak_16108_lociStitched	chrX	119677453	119686891	2022-09-06	MIR766	2022-09-06	148
3_test_peak_9963_lociStitched	chr21	37365204	37370590	DYRK1A	DYRK1A	DYRK1A	149
7_test_peak_4716_lociStitched	chr14	35282128	35294730	PSMA6	PSMA6	PSMA6	150
8_test_peak_14238_lociStitched	chr7	74211540	74219814	LAT2	LAT2,MIR590,RFC2,EIF4H	LAT2	151
8_test_peak_13864_lociStitched	chr7	2724664	2738813	GNA12	AMZ1	GNA12	152
6_test_peak_5647_lociStitched	chr16	16062571	16089493	ABCC1		ABCC1	153
3_test_peak_7995_lociStitched	chr19	47109508	47113141	ZC3H4	SAE1	ZC3H4	154
5_test_peak_11054_lociStitched	chr3	126529899	126545574	CHST13,C3orf22	UROC1	CHST13	155
5_test_peak_40_lociStitched	chr1	3879254	3904646	C1orf174,LINC01134,DFFB	CEP104,DFFB,LINC01346	C1orf174	156
7_test_peak_1568_lociStitched	chr1	234771479	234778856		LINC01132	LINC01132	157
8_test_peak_16027_lociStitched	chrX	66004088	66017254		MIR223,VSIG4	MIR223	158
10_test_peak_13041_lociStitched	chr6	20768542	20778797	CDKAL1		CDKAL1	159
7_test_peak_13992_lociStitched	chr7	26533979	26550296	KIAA0087		KIAA0087	160
5_test_peak_698_lociStitched	chr1	107825001	107844332	VAV3		MIR7852	161
10_test_peak_15343_lociStitched	chr9	15293559	15301535	TTC39B	TTC39B	TTC39B	162
8_test_peak_2840_lociStitched	chr11	63553623	63583321	HRASLS2,PLA2G16	RARRES3,LGALS12	HRASLS2	163
6_test_peak_6464_lociStitched	chr17	43231496	43252281	RNU2-1	TMEM106A,LINC00854	RNU2-1	164
8_test_peak_711_lociStitched	chr1	107918171	107928070	VAV3	MIR7852,VAV3-AS1	MIR7852	165
8_test_peak_13558_lociStitched	chr6	135073126	135088697		HBS1L	HBS1L	166
4_test_peak_1789_lociStitched	chr10	11166323	11179955	CELF2	CELF2	CELF2	167
4_test_peak_8295_lociStitched	chr2	28348382	28378131		FLJ31356,FOSL2,LOC100505716	FOSL2	168
7_test_peak_8480_lociStitched	chr2	45841854	45861658	PRKCE		PRKCE	169
9_test_peak_9036_lociStitched	chr2	136130956	136141817		CXCR4	CXCR4	170
8_test_peak_10695_lociStitched	chr3	44439136	44444549	ZNF445		ZNF445	171
6_test_peak_12665_lociStitched	chr5	150761211	150767444		DCTN4,SMIM3	DCTN4	172
6_test_peak_15898_lociStitched	chrX	13078864	13092431		FAM9C	FAM9C	173
8_test_peak_9006_lociStitched	chr2	128709645	128718042			LOC101927881	174
5_test_peak_4425_lociStitched	chr13	49250481	49258734	CDADC1	MLNR,CDADC1	CDADC1	175
5_test_peak_12918_lociStitched	chr6	14210141	14224835			LINC01108	176
11_test_peak_11301_lociStitched	chr3	171974419	171986001			FNDC3B	177
6_test_peak_6540_lociStitched	chr17	48328966	48339262	SKAP1	THRA1/BTR	THRA1/BTR	178
5_test_peak_7045_lociStitched	chr17	78816464	78820756	USP36	CYTH1	USP36	179
4_test_peak_9503_lociStitched	chr20	4065704	4084113			RNF24	180
7_test_peak_7337_lociStitched	chr18	45666802	45672302	SLC14A2		SLC14A1	181
5_test_peak_6096_lociStitched	chr16_KI270853v1_alt	1719208	1746759	ABCC1		ABCC1	182
12_test_peak_8227_lociStitched	chr2	16477065	16485786			FAM49A	183
5_test_peak_6867_lociStitched	chr17	65171353	65183848	RGS9		RGS9	184
5_test_peak_9206_lociStitched	chr2	195474145	195488443			SLC39A10	185
8_test_peak_9753_lociStitched	chr20	53642079	53660212			ZNF217	186
6_test_peak_853_lociStitched	chr1	120777879	120796187			RNVU1-19	187
6_test_peak_891_lociStitched	chr1	148619720	148635657		NBPF14	NBPF14	188
6_test_peak_10030_lociStitched	chr21	41922523	41930257	C2CD2	PRDM15	C2CD2	189
4_test_peak_8707_lociStitched	chr2	70132780	70143746		PCBP1,LOC100133985,PCBP1-AS1,C2orf42	LOC100133985	190
8_test_peak_1601_lociStitched	chr1	234978310	234995153		LOC101927851	LOC101927851	191
3_test_peak_15079_lociStitched	chr8	103138473	103152608	BAALC-AS2,BAALC	BAALC-AS1,MIR3151	BAALC-AS2	192
2_test_peak_13297_lociStitched	chr6	42781735	42784372		TBCC,GLTSCR1L	TBCC	193
8_test_peak_3981_lociStitched	chr12	104597292	104605517	CHST11	MIR3922	MIR3922	194
6_test_peak_9530_lociStitched	chr20	8144448	8155928	PLCB1		PLCB1	195
4_test_peak_7709_lociStitched	chr19	16070084	16087133	TPM4	LINC00905,HSH2D,RAB8A	TPM4	196
8_test_peak_1246_lociStitched	chr1	199034697	199044295	LINC01221	LINC01222	LINC01222	197
3_test_peak_10456_lociStitched	chr3	13009098	13017518	IQSEC1	IQSEC1	IQSEC1	198
6_test_peak_5242_lociStitched	chr15	55255165	55280266	RAB27A	PIGB,PIGBOS1	RAB27A	199
6_test_peak_13585_lociStitched	chr6	135209948	135231324	MYB	MIR548A2	MIR548A2	200
5_test_peak_10553_lociStitched	chr3	27344030	27359792	NEK10		NEK10	201
6_test_peak_13986_lociStitched	chr7	26370412	26377062	SNX10	LOC441204	SNX10	202
6_test_peak_366_lociStitched	chr1	40382844	40388025	SMAP2	SMAP2	SMAP2	203
8_test_peak_1515_lociStitched	chr1	230268639	230279663	GALNT2		PGBD5	204
10_test_peak_3369_lociStitched	chr12	9921970	9930415	CLEC2A	KLRF2,CLEC12A,LOC100506159	CLEC2A	205
4_test_peak_13081_lociStitched	chr6	22140952	22149993	NBAT1,CASC15		NBAT1	206
4_test_peak_4911_lociStitched	chr14	73744319	73755174	ELMSAN1	MIR4505,PNMA1,LOC100506476	MIR4505	207

## Sheet: Super enhancers in T-ALL2
Super enhancers in T-ALL2				OVERLAP_GENES	PROXIMAL_GENES	CLOSEST_GENE	enhancerRank
82_test_peak_4792_lociStitched	chr10	124610352	124741722	LHPP,FAM53B-AS1,FAM53B	FAM53B-AS1	FAM53B-AS1	1
141_test_peak_2926_lociStitched	chr1	230070423	230282751	GALNT2		GALNT2	2
39_test_peak_2341_lociStitched	chr1	198974955	199089692	LINC01222,LINC01221	MIR181A1HG	LINC01222	3
66_test_peak_19573_lociStitched	chr21	34875396	35047401	RUNX1,RUNX1-IT1		RUNX1	4
50_test_peak_18488_lociStitched	chr2	239216507	239345423	HDAC4,MIR4269	MIR2467,MGC16025	MIR4269	5
33_test_peak_9469_lociStitched	chr14	98135613	98224535			LINC01550	6
55_test_peak_3294_lociStitched	chr10	6512761	6607971	PRKCQ-AS1,PRKCQ	PRKCQ-AS1,PRKCQ,LOC101928150	PRKCQ	7
59_test_peak_13315_lociStitched	chr17	57430604	57555154	MSI2,LOC101927557		LOC101927557	8
75_test_peak_7794_lociStitched	chr12	123028834	123152416	PITPNM2,LOC100507091	MIR4304,ARL6IP4	LOC100507091	9
62_test_peak_11976_lociStitched	chr16	75000335	75112073	ZNRF1,LDHD	LDHD,ZFP1,WDR59	ZNRF1	10
45_test_peak_24278_lociStitched	chr5	119270716	119346284	TNFAIP8	TNFAIP8	TNFAIP8	11
48_test_peak_25173_lociStitched	chr6	22017087	22110938	CASC15	NBAT1	NBAT1	12
22_test_peak_8340_lociStitched	chr13	48488662	48543415	RCBTB2	LPAR6,LINC00462	RCBTB2	13
18_test_peak_18406_lociStitched	chr2	234420129	234464938		ARL4C	ARL4C	14
24_test_peak_19867_lociStitched	chr21	45588301	45644568		SLC19A1	SLC19A1	15
30_test_peak_22440_lociStitched	chr3	196597989	196654713	NRROS,LINC01063	FBXO45,WDR53	LINC01063	16
25_test_peak_2824_lociStitched	chr1	229106653	229156769		MIR4454	MIR4454	17
10_test_peak_27740_lociStitched	chr7	142785174	142814814		EPHB6,PRSS2,PRSS1	PRSS2	18
34_test_peak_24386_lociStitched	chr5	132412547	132497030	C5orf56,IRF1	IL5,SLC22A5,LOC553103,MIR3936	IRF1	19
17_test_peak_1257_lociStitched	chr1	94061671	94100213	ABCA4		ABCA4	20
35_test_peak_2483_lociStitched	chr1	204446745	204529624	MDM4,PIK3C2B	MDM4,PPP1R15B	PIK3C2B	21
29_test_peak_12366_lociStitched	chr17	3709220	3773228	GSG2,ITGAE	P2RX5-TAX1BP3,EMC6,TAX1BP3	GSG2	22
16_test_peak_22840_lociStitched	chr4	40283061	40328326	LOC101060498	CHRNA9	LOC101060498	23
47_test_peak_6122_lociStitched	chr11	122665730	122756498	UBASH3B		UBASH3B	24
23_test_peak_19051_lociStitched	chr20	44610124	44675240	ADA,PKIG,LINC01260	WISP2	ADA	25
24_test_peak_26081_lociStitched	chr6	135313782	135359287	AHI1		MIR548A2	26
23_test_peak_3261_lociStitched	chr10	6442961	6500155	PRKCQ		PRKCQ	27
12_test_peak_27934_lociStitched	chr7_KI270803v1_alt	809006	838048		PRSS3P2	PRSS3P2	28
33_test_peak_17619_lociStitched	chr2	127586788	127642645	MYO7B,LIMS2	LOC105373609,GPR17	GPR17	29
31_test_peak_20611_lociStitched	chr22	46576503	46635317	GRAMD4	CELSR1	GRAMD4	30
23_test_peak_16305_lociStitched	chr2	1777544	1817579	MYT1L	PXDN	PXDN	31
16_test_peak_3176_lociStitched	chr10	2881949	2927070			PFKP	32
17_test_peak_14523_lociStitched	chr18	70617131	70673554	GTSCR1		GTSCR1	33
40_test_peak_26948_lociStitched	chr7	50306380	50371277	IKZF1	IKZF1	IKZF1	34
16_test_peak_3419_lociStitched	chr10	12584321	12610775	CAMK1D	MIR4480,MIR4481	MIR4480	35
24_test_peak_6940_lociStitched	chr12	51357591	51396373	GALNT6,SLC4A8	BIN2,CELA1,SLC4A8	SLC4A8	36
12_test_peak_5651_lociStitched	chr11	67262997	67289317	ANKRD13D,ADRBK1	ANKRD13D,KDM2A,SSH3,LOC100130987	ADRBK1	37
23_test_peak_9569_lociStitched	chr14	100049179	100107850	EVL	MIR342,MIR151B	EVL	38
31_test_peak_16802_lociStitched	chr2	54557716	54606582	SPTBN1	RPL23AP32	SPTBN1	39
38_test_peak_6253_lociStitched	chr11	128459591	128519888	ETS1	MIR6090,LOC101929517	ETS1	40
19_test_peak_3926_lociStitched	chr10	61748390	61782535	C10orf107		C10orf107	41
19_test_peak_13258_lociStitched	chr17	56276793	56319619	ANKFN1		ANKFN1	42
25_test_peak_14783_lociStitched	chr19	3129578	3163397	GNA15,LOC100996351	NCLN,GNA11,S1PR4	LOC100996351	43
11_test_peak_13050_lociStitched	chr17	43266699	43301431	RNU2-1	LINC00854	RNU2-1	44
13_test_peak_1350_lociStitched	chr1	101106872	101137872			LOC102606465	45
15_test_peak_30343_lociStitched	chr9	129860541	129900829	MIR6855,FNBP1,USP20	C9orf78,TOR1A	MIR6855	46
26_test_peak_853_lociStitched	chr1	41862532	41918563	HIVEP3		HIVEP3	47
21_test_peak_4706_lociStitched	chr10	122511028	122566238	HTRA1,DMBT1		DMBT1	48
11_test_peak_13716_lociStitched	chr17	77433568	77466766	2022-09-09	SEPT9,MIR4316	2022-09-09	49
37_test_peak_6596_lociStitched	chr12	11750168	11823158	ETV6		ETV6	50
10_test_peak_19329_lociStitched	chr20	63004836	63029418	LOC63930,BHLHE23	LINC00029,LINC01056	LOC63930	51
11_test_peak_8359_lociStitched	chr13	48559144	48587009	LINC00462	RCBTB2	LINC00462	52
18_test_peak_10351_lociStitched	chr15	59786275	59819488			BNIP2	53
24_test_peak_13866_lociStitched	chr17	80708797	80790351	RPTOR	LOC101928855	LOC101928855	54
20_test_peak_30087_lociStitched	chr9	114364014	114398424	AKNA	ORM2,ORM1	AKNA	55
32_test_peak_2020_lociStitched	chr1	160519530	160577723	CD84,SLAMF6		SLAMF6	56
17_test_peak_4098_lociStitched	chr10	72243879	72302209	DDIT4	ASCC1,ANAPC16	DDIT4	57
18_test_peak_1374_lociStitched	chr1	101278697	101316670		S1PR1,LINC01307,LOC101928370	LINC01307	58
18_test_peak_17224_lociStitched	chr2	95022642	95077439	MAL	MRPS5,MAL	MAL	59
16_test_peak_8742_lociStitched	chr14	22547960	22570934	DAD1	ABHD4	DAD1	60
16_test_peak_9286_lociStitched	chr14	80954929	80987921	TSHR	TSHR,CEP128	TSHR	61
20_test_peak_11335_lociStitched	chr16	27316018	27375495	IL4R	FLJ21408,IL4R,IL21R,NSMCE1	IL4R	62
16_test_peak_16673_lociStitched	chr2	43157601	43229387	LINC01126,ZFP36L2		ZFP36L2	63
5_test_peak_13439_lociStitched	chr17	64014633	64026338	ICAM2	PRR29,SCN4A,PRR29-AS1,ICAM2	ICAM2	64
16_test_peak_14330_lociStitched	chr18	26685046	26717795	PCAT18	KCTD1	PCAT18	65
18_test_peak_20280_lociStitched	chr22	37218159	37242571	RAC2	SSTR3,CYTH4,C1QTNF6	RAC2	66
15_test_peak_3353_lociStitched	chr10	11144566	11181657	CELF2	CELF2-AS2,CELF2	CELF2	67
35_test_peak_27159_lociStitched	chr7	92619547	92665272	CDK6	FAM133B,RNU6-10P	FAM133B	68
22_test_peak_22819_lociStitched	chr4	40228666	40267031	RHOH	LOC101060498,RHOH	RHOH	69
10_test_peak_19641_lociStitched	chr21	38471213	38507032	ERG	ERG	ERG	70
21_test_peak_28991_lociStitched	chr8	133041197	133082230	SLA,TG,MIR7848	SLA	SLA	71
33_test_peak_25690_lociStitched	chr6	53282182	53341144	ELOVL5,RPS16P5	MIR5685	RPS16P5	72
22_test_peak_4071_lociStitched	chr10	71836433	71893950	PSAP	CDH23,PSAP,MIR7152	PSAP	73
12_test_peak_9195_lociStitched	chr14	73728476	73761065	ELMSAN1,MIR4505	PNMA1,LOC100506476	MIR4505	74
12_test_peak_11777_lociStitched	chr16	67542257	67564564	FAM65A,CTCF	LOC100505942	CTCF	75
35_test_peak_26815_lociStitched	chr7	38304821	38368230	TRG-AS1	TARP	TRG-AS1	76
16_test_peak_27461_lociStitched	chr7	102412892	102447555	LOC100630923,PRKRIP1,ORAI2	LOC100289561,POLR2J,ALKBH4,MIR4467,MIR5090,LRWD1,MIR548O	ORAI2	77
21_test_peak_14258_lociStitched	chr18	13434958	13465251	LDLRAD4,MIR5190	LDLRAD4-AS1	MIR5190	78
39_test_peak_9513_lociStitched	chr14	99229792	99269799	BCL11B	BCL11B	BCL11B	79
29_test_peak_21282_lociStitched	chr3	45864797	45922088	LZTFL1,FYCO1,CCR9	CXCR6,LZTFL1,CCR9	CCR9	80
11_test_peak_16657_lociStitched	chr2	43123674	43143227			ZFP36L2	81
23_test_peak_13781_lociStitched	chr17	78708965	78749488	CYTH1		CYTH1	82
24_test_peak_669_lociStitched	chr1	31912423	31964159	PTP4A2	KHDRBS1,PTP4A2	PTP4A2	83
31_test_peak_26047_lociStitched	chr6	135180734	135237516	MYB	MIR548A2	MYB	84
7_test_peak_4103_lociStitched	chr10	72318333	72337890	DNAJB12	DNAJB12,DDIT4	DNAJB12	85
26_test_peak_24741_lociStitched	chr5	170261638	170312282	LCP2	C5orf58,LINC01366,KCNIP1	LCP2	86
21_test_peak_29818_lociStitched	chr9	90936160	90980236			LOC100129316	87
11_test_peak_23663_lociStitched	chr5	4528064	4559315			LOC101929153	88
9_test_peak_18875_lociStitched	chr20	32507070	32541675	LOC101929698,NOL4L	LOC149950,NOL4L	LOC101929698	89
15_test_peak_2154_lociStitched	chr1	167616736	167651113	RCSD1		RCSD1	90
9_test_peak_12152_lociStitched	chr16	88771660	88806075	CDT1,PIEZO1	LOC339059,APRT,LOC100289580	PIEZO1	91
20_test_peak_24053_lociStitched	chr5	80177385	80218118	SERINC5	SERINC5	SERINC5	92
17_test_peak_12187_lociStitched	chr16	89095409	89124124	ACSF3	ACSF3,LOC400558,CDH15,LINC00304	ACSF3	93
10_test_peak_17249_lociStitched	chr2	96144427	96165275	DUSP2	ASTL,ADRA2B,STARD7-AS1,STARD7	DUSP2	94
4_test_peak_4295_lociStitched	chr10	88374597	88392646	RNLS		RNLS	95
21_test_peak_16968_lociStitched	chr2	65383134	65436396	SPRED2	SPRED2	SPRED2	96
24_test_peak_20376_lociStitched	chr22	39920571	39961260	GRAP2	FAM83F,ENTHD1,GRAP2	GRAP2	97
14_test_peak_28924_lociStitched	chr8	129161214	129181443			LINC00977	98
34_test_peak_30744_lociStitched	chrX	38612468	38661268	TSPAN7		TSPAN7	99
6_test_peak_27372_lociStitched	chr7	100211070	100226229	STAG3,PVRIG,GATS	GPC2,GAL3ST4	PVRIG	100
8_test_peak_708_lociStitched	chr1	32249233	32276612	LCK	FAM167B,CCDC28B,IQCC,DCDC2B,EIF3I,HDAC1,MTMR9LP,TMEM234	LCK	101
10_test_peak_1506_lociStitched	chr1	111212154	111234724	CHI3L2	DENND2D,CHIAP2,CHI3L2	CHI3L2	102
14_test_peak_26497_lociStitched	chr7	583662	619747	PRKAR1B,LOC101926963	LOC101927000	LOC101926963	103
8_test_peak_5615_lociStitched	chr11	66311984	66328425	CD248	RAB1B,RIN1,BRMS1,CNIH2,SLC29A2,B4GAT1,TMEM151A,YIF1A	CD248	104
28_test_peak_29769_lociStitched	chr9	89454071	89503447	SEMA4D		SEMA4D	105
24_test_peak_7641_lociStitched	chr12	121628269	121673349	MORN3,ORAI1	TMEM120B,KDM2B	MORN3	106
2_test_peak_13113_lociStitched	chr17	45221244	45232055	FMNL1	MAP3K14-AS1,SPATA32	FMNL1	107
23_test_peak_30047_lociStitched	chr9	110144709	110173805	AKAP2,PALM2-AKAP2	C9orf152	AKAP2	108
23_test_peak_25561_lociStitched	chr6	42007181	42046593	CCND3	TAF8,CCND3	CCND3	109
19_test_peak_29638_lociStitched	chr9	77891793	77918175	GNAQ		GNAQ	110
10_test_peak_18401_lociStitched	chr2	234267340	234294700			ARL4C	111
7_test_peak_15150_lociStitched	chr19	13140886	13172869	NACC1,IER2,STX10	LYL1,TRMT1	IER2	112
13_test_peak_24604_lociStitched	chr5	141592576	141617317	DIAPH1	HDAC3,RELL2,LOC100505658,DIAPH1,FCHSD1	DIAPH1	113
9_test_peak_1567_lociStitched	chr1	114328382	114346616			TRIM33	114
10_test_peak_660_lociStitched	chr1	31814038	31850339	SPOCD1	ADGRB2,SPOCD1	SPOCD1	115
18_test_peak_13567_lociStitched	chr17	74461609	74480706	CD300A	GPRC5C	CD300A	116
25_test_peak_23766_lociStitched	chr5	39176303	39214033	FYB	FYB	FYB	117
10_test_peak_20104_lociStitched	chr22	26579067	26611394	TPST2,CRYBB1	MIR548J,MIAT,TPST2,CRYBA4	TPST2	118
15_test_peak_4487_lociStitched	chr10	102641777	102677768	TRIM8,ARL3	SFXN2	TRIM8	119
17_test_peak_9039_lociStitched	chr14	61437377	61480120	PRKCH		LOC101927780	120
18_test_peak_6836_lociStitched	chr12	47798777	47837614	HDAC7	HDAC7,RAPGEF3,SLC48A1	HDAC7	121
3_test_peak_29596_lociStitched	chr9	74275301	74285481			LOC101927358	122
5_test_peak_13044_lociStitched	chr17	43231383	43252549	RNU2-1	TMEM106A,LINC00854	RNU2-1	123
16_test_peak_4370_lociStitched	chr10	96287541	96316752	DNTT	BLNK,OPALIN	DNTT	124
10_test_peak_23257_lociStitched	chr4	123396842	123423533	SPRY1	SPRY1	SPRY1	125
3_test_peak_1913_lociStitched	chr1	156499932	156508426	MEF2D	MEF2D	MEF2D	126
12_test_peak_14431_lociStitched	chr18	49020253	49059598	DYM,MIR4744		MIR4744	127
10_test_peak_13961_lociStitched	chr17	82292350	82306139		CD7,CSNK1D,SECTM1	CD7	128
19_test_peak_18848_lociStitched	chr20	31662796	31695509	BCL2L1	TPX2,BCL2L1,ABALON,COX4I2	COX4I2	129
3_test_peak_18990_lociStitched	chr20	38799419	38807833	PPP1R16B		PPP1R16B	130
14_test_peak_17182_lociStitched	chr2	87485649	87526329	LINC00152		LINC00152	131
18_test_peak_19803_lociStitched	chr21	44851148	44881417	PTTG1IP	LINC01424,SUMO3,ITGB2,ITGB2-AS1,UBE2G2,PTTG1IP	PTTG1IP	132
19_test_peak_23714_lociStitched	chr5	35854144	35909142	CAPSL,IL7R	LOC100506406	IL7R	133
19_test_peak_24465_lociStitched	chr5	134118387	134140142	TCF7	SKP1	TCF7	134
15_test_peak_24407_lociStitched	chr5	132663574	132693324	KIF3A,IL4	IL4,TH2LCRR,IL13	IL4	135
9_test_peak_26182_lociStitched	chr6	142926092	142948054	HIVEP2		HIVEP2	136
10_test_peak_3835_lociStitched	chr10	47248498	47287362		GDF2,GDF10	GDF10	137
10_test_peak_13756_lociStitched	chr17	78251101	78276743	LOC100996291	TMEM235,BIRC5	LOC100996291	138
13_test_peak_11690_lociStitched	chr16	57629770	57651782	ADGRG1	DRC7,ADGRG1,ADGRG3	ADGRG1	139
17_test_peak_14238_lociStitched	chr18	13366940	13401993	LDLRAD4	LDLRAD4-AS1	LDLRAD4-AS1	140
11_test_peak_19720_lociStitched	chr21	42393337	42427488	TMPRSS3,UBASH3A	TFF2,TFF1,TMPRSS3	UBASH3A	141
14_test_peak_21489_lociStitched	chr3	52250707	52282735	WDR82,MIRLET7G	PPM1M,TLR9,MIR135A1,GLYCTK-AS1,GLYCTK,DNAH1,TWF2	MIRLET7G	142
9_test_peak_15512_lociStitched	chr19	29665444	29681755	PLEKHF1	C19orf12	PLEKHF1	143
17_test_peak_22360_lociStitched	chr3	187958383	188000979			LPP	144
11_test_peak_18043_lociStitched	chr2	196157958	196184689	STK17B		STK17B	145
17_test_peak_23498_lociStitched	chr4	177307577	177339829	NEIL3		NEIL3	146
9_test_peak_3801_lociStitched	chr10	46076490	46097791		AGAP7P,MSMB,NCOA4	AGAP7P	147
12_test_peak_23391_lociStitched	chr4	152074322	152103233	LOC100996286		LOC100996286	148
15_test_peak_7991_lociStitched	chr12	132833962	132873868	CHFR	GOLGA3,LOC101928530,CHFR	GOLGA3	149
10_test_peak_11404_lociStitched	chr16	29007425	29030464		LAT,MIR4517,SPNS1,RRN3P2	LAT	150
15_test_peak_4647_lociStitched	chr10	119477652	119518696	RGS10		RGS10	151
18_test_peak_12567_lociStitched	chr17	10114560	10157290	GAS7		GAS7	152
13_test_peak_6617_lociStitched	chr12	11875594	11907082	ETV6		BCL2L14	153
13_test_peak_4042_lociStitched	chr10	71727340	71769808	CDH23,C10orf105,C10orf54	CDH23,MIR7152,C10orf105	C10orf105	154
16_test_peak_8156_lociStitched	chr13	30353703	30408983	LINC00426	LINC01058,KATNAL1	LINC00426	155
11_test_peak_17656_lociStitched	chr2	128710012	128737144			LOC101927881	156
15_test_peak_19327_lociStitched	chr20	62953744	62982394	SLC17A9	DIDO1,SLC17A9,LOC63930,GID8,BHLHE23	SLC17A9	157
15_test_peak_31243_lociStitched	chrX	129733224	129786202	SASH3,XPNPEP2		SASH3	158
14_test_peak_15247_lociStitched	chr19	16069919	16095822	TPM4	LINC00905,HSH2D,RAB8A	TPM4	159
13_test_peak_17289_lociStitched	chr2	97710090	97731417	ZAP70	LINC01125,ZAP70,ACTR1B	ZAP70	160
14_test_peak_8603_lociStitched	chr13	111165869	111201742	ARHGEF7	LOC101060553,ARHGEF7-AS1	ARHGEF7	161
22_test_peak_29264_lociStitched	chr8_KI270821v1_alt	269445	330219	MYOM2		MYOM2	162
9_test_peak_21746_lociStitched	chr3	108117680	108134122	LINC01215	CD47	LINC01215	163
4_test_peak_29107_lociStitched	chr8	142198310	142211800	LINC00051	MIR4472-1	LINC00051	164
16_test_peak_7848_lociStitched	chr12	124439228	124484599	NCOR2		NCOR2	165
19_test_peak_1638_lociStitched	chr1	116751155	116772904	CD2		CD2	166
7_test_peak_23201_lociStitched	chr4	118169594	118181361	NDST3		SNHG8	167
12_test_peak_21041_lociStitched	chr3	31211701	31234423		MIR466	MIR466	168
6_test_peak_7925_lociStitched	chr12	129480784	129493101	TMEM132D		LOC101927735	169
13_test_peak_29847_lociStitched	chr9	91147274	91178024			LOC100129316	170
7_test_peak_29124_lociStitched	chr8	143331836	143362100	TOP1MT	ZNF696,TOP1MT,RHPN1,RHPN1-AS1	TOP1MT	171
4_test_peak_11178_lociStitched	chr16	12610053	12620488			MIR4718	172
6_test_peak_353_lociStitched	chr1	16889247	16914490	RNVU1-18	CROCC	CROCC	173
8_test_peak_6029_lociStitched	chr11	118303227	118319455	CD3E	UBE4A,MPZL2,CD3D,CD3G	CD3E	174
14_test_peak_29798_lociStitched	chr9	89518519	89549005		SEMA4D	SEMA4D	175
13_test_peak_20773_lociStitched	chr2_KI270776v1_alt	70356	94756	RTP5,LINC01237,PDCD1		PDCD1	176
18_test_peak_9848_lociStitched	chr14_KI270846v1_alt	642192	703242				177
7_test_peak_13011_lociStitched	chr17	42307570	42322576	STAT5A,STAT3	STAT5B	STAT5A	178
8_test_peak_27795_lociStitched	chr7	150662907	150688819	GIMAP2	GIMAP1,GIMAP6,GIMAP5	GIMAP2	179
11_test_peak_3749_lociStitched	chr10	43395563	43421263	HNRNPF	ZNF487,FXYD4	HNRNPF	180
10_test_peak_15362_lociStitched	chr19	18290147	18321210	LSM4	PDE4C,JUND,PGPEP1,LOC729966,MIR3188,KIAA1683	LSM4	181
6_test_peak_108_lociStitched	chr1	3880134	3904573	C1orf174,LINC01134,DFFB	CEP104,DFFB,LINC01346	C1orf174	182
12_test_peak_11058_lociStitched	chr16	3052851	3082119	IL32,MMP25-AS1,MMP25	LOC100128770,ZNF205,THOC6,CCDC64B,TNFRSF12A,CLDN6,CLDN9,HCFC1R1,ZSCAN10,ZNF205-AS1	IL32	183
11_test_peak_28761_lociStitched	chr8	107301616	107317208	ANGPT1		ANGPT1	184
23_test_peak_27980_lociStitched	chr8	2087909	2147062	MYOM2	MIR7160	MIR7160	185
11_test_peak_14092_lociStitched	chr18	670931	694464	ENOSF1,TYMS	TYMSOS,ENOSF1	TYMSOS	186
16_test_peak_2297_lociStitched	chr1	198158535	198190928	NEK7		NEK7	187
12_test_peak_2543_lociStitched	chr1	206551610	206583701	RASSF5	EIF2D	RASSF5	188
11_test_peak_15279_lociStitched	chr19	16365546	16383347	EPS15L1	KLF2	KLF2	189
9_test_peak_28894_lociStitched	chr8	125923413	125952270	LINC00861		LINC00861	190
18_test_peak_30577_lociStitched	chrX	2694824	2726364	CD99	XG,XGY2	CD99	191
15_test_peak_14192_lociStitched	chr18	12737162	12775875	LOC100996324	CEP76,PSMG2	LOC100996324	192
19_test_peak_17491_lociStitched	chr2	111424449	111464861	MIR4435-2HG		MIR4435-2HG	193
5_test_peak_25487_lociStitched	chr6	35717711	35733219	LOC285847,FKBP5	CLPSL2,FKBP5,ARMC12,CLPSL1	FKBP5	194
6_test_peak_11451_lociStitched	chr16	29661663	29681352	SPN,QPRT	SLC7A5P1	QPRT	195
18_test_peak_30608_lociStitched	chrX	7050995	7083916	PUDP		MIR4767	196
8_test_peak_18426_lociStitched	chr2	234482625	234497908	ARL4C		ARL4C	197
4_test_peak_3954_lociStitched	chr10	62232744	62245648	RTKN2		RTKN2	198
7_test_peak_13192_lociStitched	chr17	49736769	49755427	FAM117A	KAT7,SLC35B1	FAM117A	199
15_test_peak_7402_lociStitched	chr12	104457607	104498932	CHST11	CHST11	CHST11	200
20_test_peak_9727_lociStitched	chr14	106174399	106235440			LINC00226	201
4_test_peak_3950_lociStitched	chr10	62180061	62188106			RTKN2	202
13_test_peak_575_lociStitched	chr1	27609358	27637273	FGR	IFI6,AHDC1	FGR	203
16_test_peak_9494_lociStitched	chr14	99178325	99209986	BCL11B		BCL11B	204
14_test_peak_8200_lociStitched	chr13	40981976	41009412	ELF1		ELF1	205
3_test_peak_21718_lociStitched	chr3	106816523	106829010			LINC00882	206
8_test_peak_16853_lociStitched	chr2	60094501	60107126			MIR4432	207
6_test_peak_5382_lociStitched	chr11	61829790	61838780	FADS2	FADS1,TMEM258,MIR6746,MIR611,MIR1908,FEN1	FADS2	208
9_test_peak_28495_lociStitched	chr8	65929895	65954521			DNAJC5B	209
19_test_peak_9689_lociStitched	chr14	106115105	106153987			LINC00226	210
10_test_peak_9802_lociStitched	chr14	106761458	106775633			MIR5195	211
5_test_peak_21244_lociStitched	chr3	44436507	44455107	ZNF445		ZNF445	212
8_test_peak_18594_lociStitched	chr2	241858186	241878793	PDCD1,RTP5	NEU4,LINC01237	RTP5	213
16_test_peak_10618_lociStitched	chr15	78034347	78070679	TBC1D2B	SH2D7,TBC1D2B,LOC91450	TBC1D2B	214
7_test_peak_11314_lociStitched	chr16	27225378	27238401	NSMCE1	FLJ21408,KDM8	KDM8	215
15_test_peak_14863_lociStitched	chr19	4913966	4940771	UHRF1,MIR4747	KDM4B,ARRDC5,PLIN3	MIR4747	216
20_test_peak_7866_lociStitched	chr12	124537621	124574528	NCOR2		NCOR2	217
3_test_peak_11705_lociStitched	chr16	57686773	57692826	ADGRG3	ADGRG3,DRC7,ADGRG1,KATNB1	DRC7	218
8_test_peak_8108_lociStitched	chr13	27424579	27456121	MTIF3,GTF3A	RNU6-63P	MTIF3	219
2_test_peak_7557_lociStitched	chr12	116556652	116562269	MAP1LC3B2	LINC00173	MAP1LC3B2	220
21_test_peak_2611_lociStitched	chr1	207860802	207888322	CD34	LOC148696	CD34	221
12_test_peak_20157_lociStitched	chr22	30282923	30311585	GATSL3,TBC1D10A	SF3A1,LIF,OSM,CCDC157	GATSL3	222
13_test_peak_22669_lociStitched	chr4	10090440	10108890	WDR1	MIR3138	WDR1	223
4_test_peak_17896_lociStitched	chr2	174587571	174598594	WIPF1		WIPF1	224
18_test_peak_25168_lociStitched	chr6	21947874	21999660	CASC15		NBAT1	225
11_test_peak_12776_lociStitched	chr17	29659017	29684119	SSH2	CORO6	CORO6	226
5_test_peak_516_lociStitched	chr1	26276279	26291208	CEP85,UBXN11,SH3BGRL3	UBXN11,CEP85,CD52	SH3BGRL3	227
15_test_peak_8053_lociStitched	chr13	21216392	21244010	LINC01046	MRPL57,SKA3	LINC01046	228
11_test_peak_2367_lociStitched	chr1	199162917	199182602			LINC01222	229
5_test_peak_6653_lociStitched	chr12	12465693	12483965	DUSP16,BORCS5		DUSP16	230
14_test_peak_12092_lociStitched	chr16	87837825	87876231	SLC7A5	MIR6775	SLC7A5	231
4_test_peak_27488_lociStitched	chr7	105000867	105014138	KMT2E-AS1	KMT2E,LINC01004	KMT2E-AS1	232
15_test_peak_3519_lociStitched	chr10	17646189	17684420	STAM	HACD1,STAM-AS1	STAM	233
11_test_peak_3814_lociStitched	chr10	46266074	46301548	ANTXRLP1,ANTXRL	ANTXRLP1	ANTXRL	234
10_test_peak_158_lociStitched	chr1	4482840	4510633			LOC284661	235
8_test_peak_13371_lociStitched	chr17	58332578	58345890	BZRAP1-AS1,SUPT4H1,MIR4736	BZRAP1-AS1,MIR142,BZRAP1,SUPT4H1	BZRAP1-AS1	236
15_test_peak_30959_lociStitched	chrX	65986495	66017294		MIR223,VSIG4	MIR223	237
9_test_peak_27997_lociStitched	chr8	2191227	2217431			MIR7160	238
20_test_peak_22289_lociStitched	chr3	179928091	179970949	PEX5L	PEX5L-AS2	PEX5L	239
10_test_peak_20535_lociStitched	chr22	44438093	44459624	LOC101927526	LDOC1L	LOC101927526	240
7_test_peak_17478_lociStitched	chr2	110838423	110860741	ACOXL		ACOXL	241
8_test_peak_19972_lociStitched	chr22	19874322	19897321	TXNRD2	C22orf29,COMT,GNB1L	GNB1L	242
15_test_peak_9835_lociStitched	chr14_KI270846v1_alt	583164	614969				243
9_test_peak_6661_lociStitched	chr12	12714184	12737838	CDKN1B,APOLD1	MIR613,APOLD1,GPR19	APOLD1	244
9_test_peak_28432_lociStitched	chr8	58799562	58814552	TOX		NSMAF	245
13_test_peak_23435_lociStitched	chr4	153507006	153536256	KIAA0922	KIAA0922	KIAA0922	246
14_test_peak_7173_lociStitched	chr12	68359038	68382566		MDM1	MDM1	247
9_test_peak_21734_lociStitched	chr3	108088638	108101883	CD47	LINC01215,CD47	CD47	248
4_test_peak_24551_lociStitched	chr5	139384543	139393175	MZB1,PROB1	PAIP2,DNAJC18,SLC23A1,SPATA24	MZB1	249
3_test_peak_23979_lociStitched	chr5	75052291	75062547	LINC01336	GCNT4	LINC01336	250
10_test_peak_7678_lociStitched	chr12	122003232	122028177	BCL7A,WDR66	BCL7A	BCL7A	251
21_test_peak_9378_lociStitched	chr14	91386484	91415934	CCDC88C		CCDC88C	252
11_test_peak_3600_lociStitched	chr10	26437643	26451228	APBB1IP		APBB1IP	253
13_test_peak_9239_lociStitched	chr14	76908671	76928817			LRRC74A	254
3_test_peak_25258_lociStitched	chr6	24948235	24961541	FAM65B	FAM65B	FAM65B	255
6_test_peak_18132_lociStitched	chr2	201251709	201261266	CASP8	CASP8	CASP8	256
9_test_peak_13733_lociStitched	chr17	77872113	77894681	FLJ45079		FLJ45079	257
17_test_peak_4228_lociStitched	chr10	80459242	80494853	TSPAN14	LOC102723703,SH2D4B,LOC101929574,FAM213A	TSPAN14	258
7_test_peak_9152_lociStitched	chr14	68771462	68796653	ZFP36L1		ZFP36L1	259
17_test_peak_20250_lociStitched	chr22	36355771	36386360	MYH9		MYH9	260
9_test_peak_13993_lociStitched	chr17	82848002	82886624	TBCD	ZNF750	ZNF750	261
13_test_peak_1989_lociStitched	chr1	160428294	160472259	VANGL2		VANGL2	262
9_test_peak_12179_lociStitched	chr16	88968028	89004021	CBFA2T3	CBFA2T3,LOC100129697	CBFA2T3	263
6_test_peak_29699_lociStitched	chr9	83622494	83631640	IDNK	IDNK	IDNK	264
8_test_peak_20825_lociStitched	chr3	5180588	5199408	ARL8B,EDEM1		EDEM1	265
9_test_peak_26024_lociStitched	chr6	135075278	135129693		HBS1L	HBS1L	266
9_test_peak_11376_lociStitched	chr16	28298581	28317661	SBK1	NPIPB6	SBK1	267
7_test_peak_6036_lociStitched	chr11	118334739	118348621	CD3D,CD3G	UBE4A,CD3D,CD3E	CD3D	268
14_test_peak_30635_lociStitched	chrX	12949867	12982597	TMSB4X	TLR8-AS1,TLR8	TMSB4X	269
6_test_peak_12788_lociStitched	chr17	29720663	29736363	SSH2		SSH2	270
9_test_peak_26524_lociStitched	chr7	1505775	1515016		INTS1,MICALL2,TMEM184A,MAFK	INTS1	271
10_test_peak_18727_lociStitched	chr20	15036638	15050302	MACROD2		MACROD2-AS1	272
8_test_peak_2744_lociStitched	chr1	225988001	226003038	SDE2	LEFTY2	SDE2	273
5_test_peak_19675_lociStitched	chr21	41359943	41373608	MX2	FAM3B,MX1	MX2	274
8_test_peak_7187_lociStitched	chr12	68439864	68463039	LOC100507195		LOC100507195	275
14_test_peak_304_lociStitched	chr1	13479743	13510837	LRRC38		LRRC38	276
12_test_peak_19166_lociStitched	chr20	53588923	53624320		LOC101927770,ZNF217	ZNF217	277
17_test_peak_18520_lociStitched	chr2	239363484	239398576	HDAC4	MIR2467	HDAC4	278
10_test_peak_29019_lociStitched	chr8	133482646	133508078	ST3GAL1		ST3GAL1	279
6_test_peak_6550_lociStitched	chr12	9758398	9774600	CD69	CLECL1	CD69	280
19_test_peak_21021_lociStitched	chr3	30628696	30667150	TGFBR2	TGFBR2	TGFBR2	281
8_test_peak_25837_lociStitched	chr6	90266381	90285737	BACH2	MIR4464	BACH2	282
8_test_peak_27659_lociStitched	chr7	138739105	138757105	ATP6V0A4	ATP6V0A4,TMEM213	ATP6V0A4	283
6_test_peak_152_lociStitched	chr1	4441599	4455275		LOC284661	LOC284661	284
4_test_peak_5546_lociStitched	chr11	65417494	65426582	NEAT1	SLC25A45,FRMD8,MIR612	NEAT1	285
4_test_peak_81_lociStitched	chr1	2299692	2319461	SKI	LOC100129534	LOC100129534	286
7_test_peak_10854_lociStitched	chr15	98947951	98959183	IGF1R	PGPEP1L	PGPEP1L	287
12_test_peak_20028_lociStitched	chr22	23212133	23227138	BCR	FBXW4P1	BCR	288
4_test_peak_24187_lociStitched	chr5	98921107	98934060	CHD1,LOC100289230		CHD1	289
9_test_peak_28018_lociStitched	chr8	3074856	3087232	CSMD1		LOC101927815	290
9_test_peak_24567_lociStitched	chr5	139667976	139711161	CXXC5	LOC101929696	CXXC5	291
10_test_peak_12631_lociStitched	chr17	17737953	17764215	RAI1,RAI1-AS1	SMCR5,MIR6777,MIR33B	RAI1-AS1	292
6_test_peak_11122_lociStitched	chr16	11087464	11105017	CLEC16A		CLEC16A	293
15_test_peak_27421_lociStitched	chr7	101984880	101999484	CUX1		CUX1	294
7_test_peak_7937_lociStitched	chr12	129556058	129569275	TMEM132D		TMEM132D	295
14_test_peak_6270_lociStitched	chr11	128716383	128739747	FLI1	FLI1,SENCR	SENCR	296
7_test_peak_23342_lociStitched	chr4	142696028	142706088	INPP4B		INPP4B	297
6_test_peak_19485_lociStitched	chr21	31381743	31411167	TIAM1		TIAM1	298
9_test_peak_15068_lociStitched	chr19	11020659	11051297	SMARCA4	LDLR,SMARCA4	SMARCA4	299
10_test_peak_635_lociStitched	chr1	30743360	30766451	LAPTM5	MIR4420,MATN1,MATN1-AS1	LAPTM5	300
4_test_peak_7463_lociStitched	chr12	108617268	108639122	MIR4496,SELPLG	TMEM119	SELPLG	301
3_test_peak_15574_lociStitched	chr19	35898336	35904914	NFKBID,TYROBP,HCST	APLP1,TYROBP,NPHS1,KIRREL2,HCST,LRFN3	HCST	302
1_test_peak_15852_lociStitched	chr19	47109116	47113211	ZC3H4	SAE1	ZC3H4	303
7_test_peak_30458_lociStitched	chr9	133700059	133713365	SARDH	DBH-AS1	SARDH	304
5_test_peak_22241_lociStitched	chr3	177195146	177202362	TBL1XR1		TBL1XR1	305
14_test_peak_1609_lociStitched	chr1	115646109	115673420	VANGL1	VANGL1	VANGL1	306
5_test_peak_18166_lociStitched	chr2	203706648	203721733	CD28	CD28	CD28	307
3_test_peak_17525_lociStitched	chr2	112151772	112157795	FBLN7		FBLN7	308
15_test_peak_11188_lociStitched	chr16	12688775	12709483	CPPED1	MIR4718	MIR4718	309
7_test_peak_20584_lociStitched	chr22	46236285	46254286	CDPF1,PPARA	GTSE1,GTSE1-AS1,PKDREJ,TTC38	CDPF1	310
9_test_peak_24675_lociStitched	chr5	151205504	151222012	CCDC69	ANXA6,GM2A	CCDC69	311
2_test_peak_3930_lociStitched	chr10	61897185	61904474	ARID5B		ARID5B	312
9_test_peak_23153_lociStitched	chr4	108342899	108371110			LEF1-AS1	313
8_test_peak_21483_lociStitched	chr3	52216613	52232611	TWF2,TLR9	PPM1M,ALAS1,WDR82,MIRLET7G	TLR9	314
9_test_peak_30643_lociStitched	chrX	13074792	13092548		FAM9C	FAM9C	315
3_test_peak_1482_lociStitched	chr1	110782985	110788834			CD53	316
3_test_peak_7662_lociStitched	chr12	121788762	121802377	RHOF,LINC01089	SETD1B	RHOF	317
7_test_peak_23604_lociStitched	chr5	957761	966934		LOC100506688,NKD2	LOC100506688	318
13_test_peak_21130_lociStitched	chr3	35643985	35665466	ARPP21	ARPP21	ARPP21	319
11_test_peak_23564_lociStitched	chr4	186590623	186605443	FAT1	MTNR1A	MTNR1A	320
13_test_peak_24504_lociStitched	chr5	135360032	135391801	H2AFY	H2AFY	H2AFY	321
3_test_peak_7106_lociStitched	chr12	57086158	57094455	NAB2	LRP1,MYO1A,STAT6,NEMP1	NAB2	322
4_test_peak_15734_lociStitched	chr19	41875020	41893335	ARHGEF1,CD79A	LYPD4,MIR6797,RPS19,DMRTC2	ARHGEF1	323
16_test_peak_20820_lociStitched	chr3	4821183	4851212	ITPR1		BHLHE40-AS1	324
11_test_peak_17727_lociStitched	chr2	136120129	136141862		CXCR4	CXCR4	325
11_test_peak_16544_lociStitched	chr2	30239709	30268490	LBH		LBH	326
test_peak_27299	chr7	92830620	92837913	CDK6,LOC101927497	LOC101927497	CDK6	327
4_test_peak_592_lociStitched	chr1	27650716	27663306		FGR,IFI6,AHDC1	IFI6	328
7_test_peak_14664_lociStitched	chr19	1250038	1273126	CIRBP-AS1,CIRBP,MIDN	C19orf24,ATP5D,STK11,CBARP,EFNA2	CIRBP	329
13_test_peak_29761_lociStitched	chr9	89405801	89440729	SEMA4D		SEMA4D	330
6_test_peak_4189_lociStitched	chr10	79129103	79150214	ZMIZ1		ZMIZ1	331
7_test_peak_5671_lociStitched	chr11	67405683	67421091	TBC1D10C,CARNS1	CORO1B,CLCF1,CABP4,PPP1CA,GPR152,RAD9A,PTPRCAP,TMEM134,RPS6KB2	CARNS1	332
4_test_peak_4157_lociStitched	chr10	74584545	74590882	ADK		LOC102723439	333
9_test_peak_29273_lociStitched	chr8_KI270821v1_alt	376478	400117				334
10_test_peak_6202_lociStitched	chr11	128290243	128306200			ETS1	335
10_test_peak_6386_lociStitched	chr12	3931515	3963538			PARP11	336
11_test_peak_18454_lociStitched	chr2	237673348	237701283	LRRFIP1		LRRFIP1	337
9_test_peak_20655_lociStitched	chr22	48626803	48641955	FAM19A5		FAM19A5	338
5_test_peak_30793_lociStitched	chrX	40168583	40177576	BCOR		BCOR	339
10_test_peak_21796_lociStitched	chr3	112114035	112135627	C3orf52,GCSAM	MIR567,GCSAM	GCSAM	340
7_test_peak_15903_lociStitched	chr19	48322138	48333944	TMEM143,EMP3	SYNGR4,TMEM143,ZNF114,CCDC114	EMP3	341
4_test_peak_3040_lociStitched	chr1	234599761	234616961	IRF2BP2	LOC101927787,LINC00184	IRF2BP2	342
7_test_peak_28217_lociStitched	chr8	27363246	27381488	PTK2B		PTK2B	343
6_test_peak_10104_lociStitched	chr15	40046466	40056544	SRP14-AS1	BMF,SRP14,SRP14-AS1	SRP14-AS1	344
5_test_peak_759_lociStitched	chr1	36151583	36162121	MAP7D1,TRAPPC3	MAP7D1,COL8A2,TRAPPC3	TRAPPC3	345
7_test_peak_4009_lociStitched	chr10	69343936	69361043	HK1		HK1	346
9_test_peak_6526_lociStitched	chr12	9648965	9686265	LOC374443,CLEC2D	LOC374443,KLRB1,CLECL1	CLEC2D	347
6_test_peak_14289_lociStitched	chr18	13608241	13630057	LDLRAD4,MIR4526	LDLRAD4	LDLRAD4	348
2_test_peak_25601_lociStitched	chr6	42770698	42784364		PRPH2,TBCC,ATP6V0CP3,GLTSCR1L	TBCC	349
7_test_peak_17947_lociStitched	chr2	181301056	181314742	MIR4437,LOC101927156		MIR4437	350

## Sheet: Super enhancers in T-ALL3
Super enhancers in T-ALL3				OVERLAP_GENES	PROXIMAL_GENES	CLOSEST_GENE	enhancerRank
99_test_peak_9507_lociStitched	chr12	11719575	11897608	ETV6		ETV6	1
84_test_peak_29750_lociStitched	chr21	34882253	35051405	RUNX1,RUNX1-IT1		RUNX1-IT1	2
46_test_peak_37633_lociStitched	chr5	132409570	132501218	C5orf56,IRF1	IL5,SLC22A5,LOC553103,MIR3936	IRF1	3
58_test_peak_6613_lociStitched	chr10	124595346	124686057	LHPP,FAM53B	FAM53B-AS1	FAM53B-AS1	4
41_test_peak_28178_lociStitched	chr2	239205415	239330141	HDAC4,MIR4269	MIR2467,MGC16025	MIR4269	5
48_test_peak_16316_lociStitched	chr15	98841600	98959621	IGF1R	PGPEP1L	PGPEP1L	6
31_test_peak_23423_lociStitched	chr19	21566291	21627338			ZNF429	7
53_test_peak_8916_lociStitched	chr11	122659891	122758679	UBASH3B		UBASH3B	8
43_test_peak_20018_lociStitched	chr17	57395753	57488053	MSI2	LOC101927557	LOC101927557	9
51_test_peak_45749_lociStitched	chr9	89437562	89556950	SEMA4D	GADD45G	SEMA4D	10
43_test_peak_20821_lociStitched	chr17	77380964	77487556	SEPT9,MIR4316		2022-09-09	11
29_test_peak_25245_lociStitched	chr2	43157783	43226722	ZFP36L2	LINC01126	ZFP36L2	12
50_test_peak_37029_lociStitched	chr5	80176875	80253941	SERINC5	SERINC5,LOC644936	SERINC5	13
55_test_peak_11512_lociStitched	chr12	124479985	124610099	NCOR2		NCOR2	14
48_test_peak_32368_lociStitched	chr3	45851883	45929046	LZTFL1,FYCO1,CCR9	CXCR6,LZTFL1,CCR9	CCR9	15
48_test_peak_16902_lociStitched	chr16	17340320	17425950	XYLT1		XYLT1	16
42_test_peak_5955_lociStitched	chr10	79229136	79332413	ZMIZ1	PPIF	PPIF	17
46_test_peak_42515_lociStitched	chr7	92621384	92696237	CDK6	FAM133B,RNU6-10P	RNU6-10P	18
14_test_peak_44937_lociStitched	chr8	141205503	141246634	SLC45A4		SLC45A4	19
34_test_peak_25188_lociStitched	chr2	42905962	42979950			LOC102723854	20
37_test_peak_31286_lociStitched	chr22	46563701	46635419	GRAMD4	CELSR1	GRAMD4	21
34_test_peak_20961_lociStitched	chr17	78712863	78782300	CYTH1		CYTH1	22
46_test_peak_14075_lociStitched	chr14	91349173	91416021	CCDC88C		CCDC88C	23
53_test_peak_5886_lociStitched	chr10	79070914	79151136	ZMIZ1	ZMIZ1-AS1	ZMIZ1	24
39_test_peak_1269_lociStitched	chr1	41861281	41920923	HIVEP3		HIVEP3	25
39_test_peak_13459_lociStitched	chr14	61384064	61490064	PRKCH		PRKCH	26
50_test_peak_4104_lociStitched	chr1	230123265	230225537	GALNT2		GALNT2	27
35_test_peak_18009_lociStitched	chr16	75038240	75111666	ZNRF1	LDHD,ZFP1	LDHD	28
33_test_peak_37700_lociStitched	chr5	134070905	134150725	TCF7	SKP1	TCF7	29
35_test_peak_12914_lociStitched	chr14	22419944	22492853			DAD1	30
31_test_peak_15790_lociStitched	chr15	78034193	78084719	TBC1D2B	SH2D7,TBC1D2B,LOC91450,CIB2	TBC1D2B	31
26_test_peak_33202_lociStitched	chr3	108079834	108134613	LINC01215,CD47	CD47	CD47	32
46_test_peak_37426_lociStitched	chr5	119270282	119346179	TNFAIP8	TNFAIP8	TNFAIP8	33
31_test_peak_8982_lociStitched	chr11	126317599	126395037	DCPS,ST3GAL4,ST3GAL4-AS1	SRPR,FOXRED1,ST3GAL4,TIRAP	ST3GAL4	34
35_test_peak_41897_lociStitched	chr7	38298699	38370739	TRG-AS1	TARP	TRG-AS1	35
36_test_peak_42107_lociStitched	chr7	50306231	50376217	IKZF1	IKZF1	IKZF1	36
32_test_peak_37850_lociStitched	chr5	139635212	139710331	CXXC5	LOC101929696	CXXC5	37
38_test_peak_10859_lociStitched	chr12	104456253	104541008	CHST11	CHST11	CHST11	38
16_test_peak_18299_lociStitched	chr16	88767440	88804199	CDT1,PIEZO1	LOC339059,APRT,LOC100289580	PIEZO1	39
17_test_peak_13665_lociStitched	chr14	68771417	68821707	ZFP36L1		ZFP36L1	40
25_test_peak_46551_lociStitched	chr9	129845109	129902179	MIR6855,FNBP1,USP20	TOR1B,C9orf78,TOR1A	MIR6855	41
16_test_peak_29192_lociStitched	chr20	53579572	53624345	ZNF217	LOC101927770	ZNF217	42
25_test_peak_39735_lociStitched	chr6	53288583	53342952	ELOVL5,RPS16P5	MIR5685	RPS16P5	43
23_test_peak_34497_lociStitched	chr3	196609688	196653254	NRROS,LINC01063	FBXO45,WDR53	LINC01063	44
32_test_peak_14227_lociStitched	chr14	98166441	98212024			LINC01550	45
18_test_peak_29925_lociStitched	chr21	38957957	39020949	LOC101928435	LOC400867	LOC101928435	46
24_test_peak_44430_lociStitched	chr8	94942646	95011382	TP53INP1	NDUFAF6,CCNE2,TP53INP1	TP53INP1	47
5_test_peak_23998_lociStitched	chr19	47093879	47114604	ZC3H4	TMEM160,SAE1	ZC3H4	48
26_test_peak_25725_lociStitched	chr2	68714853	68772836	ARHGAP25	ARHGAP25	ARHGAP25	49
29_test_peak_14174_lociStitched	chr14	92633403	92679467	RIN3		LGMN	50
31_test_peak_5679_lociStitched	chr10	71712655	71776098	CDH23,C10orf105,C10orf54	CDH23,MIR7152	C10orf105	51
22_test_peak_46101_lociStitched	chr9	110126774	110173782	AKAP2,PALM2-AKAP2	C9orf152	AKAP2	52
29_test_peak_26067_lociStitched	chr2	87485280	87543221	LINC00152		LINC00152	53
15_test_peak_28123_lociStitched	chr2	237673327	237705599	LRRFIP1		LRRFIP1	54
25_test_peak_27382_lociStitched	chr2	181393211	181473845	ITGA4,LOC101927156		ITGA4	55
26_test_peak_22276_lociStitched	chr19	2032752	2093834	MOB3A,MKNK2	IZUMO4,MKNK2,BTBD2	MKNK2	56
21_test_peak_44848_lociStitched	chr8	133485248	133530867	ST3GAL1	ST3GAL1	ST3GAL1	57
24_test_peak_25434_lociStitched	chr2	54557607	54604866	SPTBN1	RPL23AP32	SPTBN1	58
9_test_peak_9632_lociStitched	chr12	12713312	12741483	CDKN1B,APOLD1	MIR613,APOLD1,GPR19	APOLD1	59
14_test_peak_41229_lociStitched	chr7	592335	620555	PRKAR1B,LOC101926963	LOC101927000	LOC101926963	60
21_test_peak_14290_lociStitched	chr14	100062908	100107469	EVL	MIR342,MIR151B	EVL	61
17_test_peak_3111_lociStitched	chr1	167600587	167655671	RCSD1	CREG1	RCSD1	62
20_test_peak_21521_lociStitched	chr18	13435027	13466861	LDLRAD4,MIR5190	LDLRAD4-AS1	MIR5190	63
18_test_peak_11050_lociStitched	chr12	111403029	111446559	SH2B3	FAM109A	SH2B3	64
38_test_peak_17067_lociStitched	chr16	23839510	23921172	PRKCB		PRKCB	65
14_test_peak_46750_lociStitched	chr9	133112132	133144508	RALGDS	RALGDS,GBGT1,CELP	RALGDS	66
16_test_peak_29879_lociStitched	chr21	38467662	38506871	ERG	ERG	ERG	67
24_test_peak_19217_lociStitched	chr17	29703337	29746286	SSH2		SSH2	68
15_test_peak_42745_lociStitched	chr7	102415220	102434821	LOC100630923,PRKRIP1,ORAI2	POLR2J,ALKBH4,MIR4467,MIR5090,LRWD1,MIR548O	ORAI2	69
21_test_peak_19897_lociStitched	chr17	49722814	49762086	FAM117A	KAT7,SPOP,SLC35B1	FAM117A	70
27_test_peak_30832_lociStitched	chr22	36351077	36388071	MYH9		MYH9	71
26_test_peak_29071_lociStitched	chr20	48707060	48788666	PREX1		PREX1	72
15_test_peak_13823_lociStitched	chr14	73739640	73772157	ELMSAN1,MIR4505	PNMA1,LOC100506476	MIR4505	73
12_test_peak_21726_lociStitched	chr18	31632967	31689580	B4GALT6	TTR	B4GALT6	74
18_test_peak_34280_lociStitched	chr3	186501999	186540543	CRYGS	LOC253573,TBCCD1,DNAJB11	CRYGS	75
20_test_peak_961_lociStitched	chr1	31921616	31956996	PTP4A2	PTP4A2	PTP4A2	76
15_test_peak_22997_lociStitched	chr19	14348342	14386256	ADGRE5	PKN1,DDX39A	ADGRE5	77
12_test_peak_30198_lociStitched	chr21	45612863	45644565			SLC19A1	78
22_test_peak_32636_lociStitched	chr3	50590309	50636909	MAPKAPK3,CISH	C3orf18,HEMK1,MIR4787,DOCK3,CISH	MAPKAPK3	79
23_test_peak_19524_lociStitched	chr17	40305483	40348261	RARA-AS1,RARA	CDC6,RARA,GJD3	RARA	80
14_test_peak_25805_lociStitched	chr2	70068060	70105735	PCBP1-AS1,PCBP1	LOC100133985	PCBP1-AS1	81
9_test_peak_1198_lociStitched	chr1	40380706	40404598	SMAP2	ZFP69B	SMAP2	82
23_test_peak_43882_lociStitched	chr8	27349653	27409910	PTK2B	MIR6842,TRIM35	MIR6842	83
26_test_peak_23649_lociStitched	chr19	38652189	38694324	ACTN4	EIF3K,MAP4K1	ACTN4	84
27_test_peak_11297_lociStitched	chr12	121627390	121673463	MORN3,ORAI1	TMEM120B,KDM2B	MORN3	85
12_test_peak_654_lociStitched	chr1	25017161	25035393	MIR4425		MIR4425	86
24_test_peak_5724_lociStitched	chr10	72291541	72337141	DNAJB12	DNAJB12,DDIT4	DDIT4	87
16_test_peak_37999_lociStitched	chr5	150137337	150162616	PDGFRB	CDX1,SLC6A7,CSF1R	PDGFRB	88
15_test_peak_8028_lociStitched	chr11	67267672	67289290	ANKRD13D,ADRBK1	ANKRD13D,KDM2A,SSH3,LOC100130987	ANKRD13D	89
19_test_peak_4762_lociStitched	chr10	11145210	11183239	CELF2	CELF2-AS2,CELF2	CELF2	90
18_test_peak_35062_lociStitched	chr4	40288868	40327348	LOC101060498	CHRNA9	LOC101060498	91
26_test_peak_345_lociStitched	chr1	12133113	12185049	MIR7846,TNFRSF1B,TNFRSF8	MIR4632,VPS13D	MIR7846	92
17_test_peak_23051_lociStitched	chr19	15289873	15334101		AKAP8,BRD4	BRD4	93
10_test_peak_19683_lociStitched	chr17	43266717	43301291	RNU2-1	LINC00854	RNU2-1	94
19_test_peak_28679_lociStitched	chr20	32506111	32561670	LOC101929698,NOL4L	LOC149950,NOL4L	LOC101929698	95
4_test_peak_19754_lociStitched	chr17	45221254	45234012	FMNL1	MAP3K14-AS1,SPATA32	FMNL1	96
25_test_peak_15391_lociStitched	chr15	64591866	64653804	ZNF609	OAZ2	OAZ2	97
17_test_peak_808_lociStitched	chr1	27595597	27637512	FGR,AHDC1	IFI6	FGR	98
7_test_peak_728_lociStitched	chr1	26682666	26702160	ARID1A		ARID1A	99
10_test_peak_23256_lociStitched	chr19	18278907	18320554	LSM4,MIR3188,JUND	PDE4C,JUND,PGPEP1,LOC729966,KIAA1683	MIR3188	100
28_test_peak_18911_lociStitched	chr17	10107528	10172432	GAS7		GAS7	101
24_test_peak_45566_lociStitched	chr9	77885105	77925497	GNAQ		GNAQ	102
15_test_peak_35837_lociStitched	chr4	123396841	123424231	SPRY1	SPRY1	SPRY1	103
31_test_peak_26531_lociStitched	chr2	111407846	111466168	MIR4435-2HG		MIR4435-2HG	104
14_test_peak_4202_lociStitched	chr1	234599083	234617421	IRF2BP2	LOC101927787,LINC00184	IRF2BP2	105
14_test_peak_11880_lociStitched	chr13	27426146	27456844	MTIF3,GTF3A	RNU6-63P	MTIF3	106
test_peak_42782	chr7	105009958	105016108	KMT2E,KMT2E-AS1	LINC01004	KMT2E-AS1	107
5_test_peak_22882_lociStitched	chr19	12777819	12794341	JUNB,MIR5684	BEST2,RTBDN,ASNA1,HOOK2,RNASEH2A,PRDX2,C19orf43,MAST1	MIR5684	108
16_test_peak_25366_lociStitched	chr2	46942969	46987445	TTC7A	MCFD2,TTC7A	MCFD2	109
21_test_peak_16386_lociStitched	chr15	101194807	101245808	CHSY1	VIMP,SNRPA1	CHSY1	110
17_test_peak_21498_lociStitched	chr18	13369365	13402038	LDLRAD4	LDLRAD4-AS1	LDLRAD4-AS1	111
7_test_peak_25812_lociStitched	chr2	70119079	70144277	LOC100133985	PCBP1,PCBP1-AS1,C2orf42	LOC100133985	112
10_test_peak_18166_lociStitched	chr16	85551290	85574991		GSE1	GSE1	113
8_test_peak_30676_lociStitched	chr22	30252477	30283880	OSM	TBC1D10A,LIF,GATSL3	OSM	114
17_test_peak_37286_lociStitched	chr5	102754459	102816519		PAM	PAM	115
28_test_peak_28640_lociStitched	chr20	31665015	31711824	BCL2L1	TPX2,BCL2L1,ABALON,COX4I2	ABALON	116
21_test_peak_22022_lociStitched	chr18	70618852	70673384	GTSCR1		GTSCR1	117
21_test_peak_8324_lociStitched	chr11	75301651	75350067	ARRB1,MIR326	RPS3,ARRB1	MIR326	118
26_test_peak_32027_lociStitched	chr3	32289060	32336517	CMTM8		CMTM8	119
9_test_peak_43954_lociStitched	chr8	30080183	30100092	SARAF,LEPROTL1	MBOAT4	LEPROTL1	120
24_test_peak_39418_lociStitched	chr6	37170864	37210447	PIM1	TBC1D22B,TMEM217	PIM1	121
8_test_peak_7911_lociStitched	chr11	65403879	65430679	NEAT1,FRMD8	SLC25A45,FRMD8,MIR612,TIGD3	NEAT1	122
21_test_peak_34459_lociStitched	chr3	196159629	196196679	LINC00885	ZDHHC19,SLC51A	ZDHHC19	123
22_test_peak_3045_lociStitched	chr1	165827104	165866077	UCK2	MIR3658	UCK2	124
8_test_peak_21856_lociStitched	chr18	49016707	49056545	DYM,MIR4744		MIR4744	125
14_test_peak_44859_lociStitched	chr8	133546528	133576385	ST3GAL1	ST3GAL1	ST3GAL1	126
16_test_peak_15652_lociStitched	chr15	74775726	74800190	CSK,MIR4513	CPLX3,MIR6882,CSK,LMAN1L,CYP1A2,ULK3	MIR4513	127
17_test_peak_34209_lociStitched	chr3	185716499	185765478	IGF2BP2,IGF2BP2-AS1	MIR548AQ	MIR548AQ	128
10_test_peak_6816_lociStitched	chr11	310306	336879	IFITM3,IFITM1	ATHL1,B4GALNT4,IFITM5,NLRP6,IFITM2	IFITM3	129
11_test_peak_26127_lociStitched	chr2	96144564	96165415	DUSP2	ASTL,ADRA2B,STARD7-AS1,STARD7	DUSP2	130
17_test_peak_46615_lociStitched	chr9	131228138	131275237	FAM78A,NUP214	PPAPDC3	FAM78A	131
16_test_peak_42539_lociStitched	chr7	92714489	92768472	CDK6	RNU6-10P	RNU6-10P	132
16_test_peak_43241_lociStitched	chr7	142785131	142810030		EPHB6,PRSS2,PRSS1	PRSS2	133
16_test_peak_30628_lociStitched	chr22	28791682	28823798	XBP1	CCDC117,CHEK2,HSCB	XBP1	134
8_test_peak_29834_lociStitched	chr21	37358598	37380913	DYRK1A	DYRK1A	DYRK1A	135
20_test_peak_20070_lociStitched	chr17	57526796	57561921	MSI2	LOC101927539,LOC101927557	LOC101927557	136
26_test_peak_4278_lociStitched	chr1	235259295	235314301	ARID4B	GGPS1,ARID4B	ARID4B	137
30_test_peak_3442_lociStitched	chr1	198156486	198192770	NEK7		NEK7	138
7_test_peak_43352_lociStitched	chr7	150662439	150688174	GIMAP2	GIMAP1,GIMAP6,GIMAP5	GIMAP2	139
9_test_peak_4246_lociStitched	chr1	234954688	234981980	LOC101927851		LOC101927851	140
11_test_peak_20167_lociStitched	chr17	59804938	59852126	MIR21,VMP1	RPS6KB1,TUBD1	MIR21	141
16_test_peak_38978_lociStitched	chr6	22019937	22072033	CASC15		NBAT1	142
12_test_peak_34452_lociStitched	chr3	196117912	196145430	LINC00885	TFRC	LINC00885	143
20_test_peak_15480_lociStitched	chr15	66613382	66657371	LINC01169	LCTL,SMAD6	LINC01169	144
20_test_peak_16241_lociStitched	chr15	98682965	98752120	IGF1R	MIR4714,IRAIN	IRAIN	145
13_test_peak_30341_lociStitched	chr22	19874147	19897907	TXNRD2	C22orf29,COMT,GNB1L	GNB1L	146
14_test_peak_43997_lociStitched	chr8	37872841	37903898	RAB11FIP1	RAB11FIP1,BRF2,GOT1L1	RAB11FIP1	147
21_test_peak_40712_lociStitched	chr6	149118847	149170332		TAB2	TAB2	148
20_test_peak_12060_lociStitched	chr13	40983870	41019594	ELF1	WBP4,ELF1	ELF1	149
16_test_peak_640_lociStitched	chr1	24962632	25001774	RUNX3	MIR6731,MIR4425,RUNX3	RUNX3	150
14_test_peak_12772_lociStitched	chr13	111165223	111204763	ARHGEF7	ARHGEF7-AS1,LOC101060553,ARHGEF7,ARHGEF7-AS2	ARHGEF7	151
16_test_peak_34600_lociStitched	chr4	1167337	1222680	CTBP1-AS,LOC100130872,SPON2,CTBP1	CTBP1,TMED11P,CTBP1-AS2	LOC100130872	152
5_test_peak_400_lociStitched	chr1	15829476	15850237	FLJ37453,SPEN	UQCRHL	SPEN	153
16_test_peak_10901_lociStitched	chr12	104709281	104752268	CHST11		MIR3922	154
13_test_peak_39047_lociStitched	chr6	25024983	25061519	FAM65B		FAM65B	155
8_test_peak_42549_lociStitched	chr7	92809371	92837195	CDK6,LOC101927497	LOC101927497	CDK6	156
24_test_peak_26418_lociStitched	chr2	108612153	108652474	LIMS1	LIMS1	LIMS1	157
17_test_peak_16931_lociStitched	chr16	17445455	17475447	XYLT1		XYLT1	158
13_test_peak_11396_lociStitched	chr12	122871224	122900095	VPS37B	HIP1R	VPS37B	159
27_test_peak_486_lociStitched	chr1	19426620	19479034	CAPZB		CAPZB	160
13_test_peak_21165_lociStitched	chr17	82292257	82321911	CD7,SECTM1	CSNK1D,TEX19	CD7	161
6_test_peak_20119_lociStitched	chr17	58331581	58345943	BZRAP1-AS1,SUPT4H1,MIR4736	BZRAP1-AS1,MIR142,BZRAP1,SUPT4H1	BZRAP1-AS1	162
15_test_peak_38651_lociStitched	chr6	7127751	7169377	RREB1		RREB1	163
20_test_peak_10059_lociStitched	chr12	51369225	51407903	GALNT6,SLC4A8	BIN2,CELA1,SLC4A8	SLC4A8	164
14_test_peak_3633_lociStitched	chr1	204479750	204526833	MDM4,PIK3C2B	MDM4	PIK3C2B	165
14_test_peak_46654_lociStitched	chr9	131655117	131680463	RAPGEF1		RAPGEF1	166
15_test_peak_12917_lociStitched	chr14	22545852	22570225	DAD1	ABHD4	DAD1	167
13_test_peak_4668_lociStitched	chr10	6541955	6578665	PRKCQ	PRKCQ-AS1,PRKCQ,LOC101928150	PRKCQ	168
20_test_peak_8637_lociStitched	chr11	114073604	114111757	ZBTB16		ZBTB16	169
20_test_peak_13682_lociStitched	chr14	68922176	68970446	ACTN1	ACTN1-AS1	ACTN1	170
18_test_peak_37351_lociStitched	chr5	111702327	111754368	NREP,STARD4-AS1	NREP	NREP	171
10_test_peak_25615_lociStitched	chr2	64636025	64672327	SERTAD2	LOC339807	SERTAD2	172
20_test_peak_46167_lociStitched	chr9	114363702	114398401	AKNA	ORM2,ORM1	AKNA	173
3_test_peak_18792_lociStitched	chr17	7834260	7845413	KDM6B	CYB5D1,CHD3,TMEM88,NAA38	KDM6B	174
8_test_peak_8733_lociStitched	chr11	117814881	117838031	FXYD6-FXYD2,FXYD2,FXYD6	DSCAML1	FXYD2	175
17_test_peak_36921_lociStitched	chr5	76292964	76342686	SV2C		IQGAP2	176
18_test_peak_27140_lociStitched	chr2	161980087	162029360	SLC4A10,DPP4		DPP4	177
21_test_peak_17516_lociStitched	chr16	53910914	53955978	FTO		FTO-IT1	178
12_test_peak_23338_lociStitched	chr19	19444291	19490440	GATAD2A	NDUFA13,MIR640,CILP2,YJEFN3,TSSK6	GATAD2A	179
4_test_peak_13985_lociStitched	chr14	87991877	88009986	GALC,GPR65	LOC101928791,LINC01146,GALC	GPR65	180
5_test_peak_5337_lociStitched	chr10	43405800	43421390	HNRNPF	HNRNPF,ZNF487,FXYD4	HNRNPF	181
14_test_peak_9927_lociStitched	chr12	47802604	47833958	HDAC7	HDAC7,RAPGEF3,SLC48A1	HDAC7	182
21_test_peak_41756_lociStitched	chr7	36162798	36210252	EEPD1		EEPD1	183
17_test_peak_18552_lociStitched	chr17	2171677	2216726	SMG6	LOC101927839	LOC101927839	184
15_test_peak_43521_lociStitched	chr7_KI270803v1_alt	809058	832884		PRSS3P2	PRSS3P2	185
17_test_peak_38194_lociStitched	chr5	170262542	170312807	LCP2	C5orf58,LINC01366,KCNIP1	LCP2	186
9_test_peak_46504_lociStitched	chr9	129457831	129497502	LINC00963		LINC00963	187
12_test_peak_45840_lociStitched	chr9	92726672	92771330	BICD2	BICD2,ANKRD19P	BICD2	188
21_test_peak_2134_lociStitched	chr1	109777065	109821959		GSTM3,EPS8L3	EPS8L3	189
14_test_peak_5404_lociStitched	chr10	46075597	46107038		AGAP7P,MSMB,NCOA4	AGAP7P	190
17_test_peak_36266_lociStitched	chr4	177299386	177323437	NEIL3		NEIL3	191
14_test_peak_21685_lociStitched	chr18	26689235	26724708	PCAT18	KCTD1	PCAT18	192
8_test_peak_39351_lociStitched	chr6	35705897	35733055	LOC285847,FKBP5	CLPSL2,FKBP5,MIR5690,ARMC12,CLPSL1	FKBP5	193
9_test_peak_34845_lociStitched	chr4	16206332	16227804	TAPT1-AS1,TAPT1	TAPT1-AS1	TAPT1	194
14_test_peak_32421_lociStitched	chr3	46380623	46441333	CCRL2,LTF,LOC102724297	CCR5,CCR2	CCRL2	195
14_test_peak_22477_lociStitched	chr19	4052325	4090647	MAP2K2,ZBTB7A	PIAS4	ZBTB7A	196
5_test_peak_2821_lociStitched	chr1	156493005	156509035	MEF2D	MEF2D	MEF2D	197
4_test_peak_19681_lociStitched	chr17	43231354	43252579	RNU2-1	TMEM106A,LINC00854	RNU2-1	198
17_test_peak_15129_lociStitched	chr15	55250809	55286183	RAB27A	PIGB,PIGBOS1	RAB27A	199
5_test_peak_10949_lociStitched	chr12	108627254	108646786	CORO1C,SELPLG,MIR4496	TMEM119	MIR4496	200
15_test_peak_15356_lociStitched	chr15	64427238	64476885	TRIP4	KIAA0101,ZNF609	ZNF609	201
15_test_peak_2939_lociStitched	chr1	160557802	160588203	CD84	SLAMF6	CD84	202
5_test_peak_12365_lociStitched	chr13	50122314	50130876	DLEU1,DLEU2	ST13P4	DLEU2	203
21_test_peak_7146_lociStitched	chr11	12103496	12160088	MICAL2	MICAL2,MIR6124	MICAL2	204
11_test_peak_1837_lociStitched	chr1	92459410	92487427	GFI1		GFI1	205
15_test_peak_10881_lociStitched	chr12	104668894	104696527	CHST11		MIR3922	206
10_test_peak_25957_lociStitched	chr2	85405153	85439051	CAPG,SH2D6	CAPG	CAPG	207
13_test_peak_13712_lociStitched	chr14	69615176	69654393	SUSD6	CCDC177	SUSD6	208
25_test_peak_45597_lociStitched	chr9	77945067	77994290	GNAQ		GNAQ	209
13_test_peak_32945_lociStitched	chr3	71432482	71456785	FOXP1		MIR1284	210
17_test_peak_27009_lociStitched	chr2	157412806	157470109	CYTIP	FAM133DP	CYTIP	211
10_test_peak_38273_lociStitched	chr5	172763918	172778850	DUSP1	LOC101928093	DUSP1	212
17_test_peak_43648_lociStitched	chr8	11479425	11538635	BLK	LINC00208,FAM167A	BLK	213
14_test_peak_37548_lociStitched	chr5	131252562	131296620	CDC42SE2	CDC42SE2	CDC42SE2	214
13_test_peak_27656_lociStitched	chr2	201236120	201264824	CASP8	CASP8	CASP8	215
2_test_peak_39584_lociStitched	chr6	42770593	42784565		PRPH2,TBCC,ATP6V0CP3,GLTSCR1L	TBCC	216
15_test_peak_19022_lociStitched	chr17	17737183	17764252	RAI1,RAI1-AS1	SMCR5,MIR6777,MIR33B	RAI1-AS1	217
3_test_peak_15559_lociStitched	chr15	68813510	68820851	ANP32A	MIR4312,ANP32A-IT1	ANP32A	218
13_test_peak_45814_lociStitched	chr9	91147177	91178202			LOC100129316	219
12_test_peak_43156_lociStitched	chr7	139626301	139648935	HIPK2		CLEC2L	220
22_test_peak_32268_lociStitched	chr3	43288513	43332008	SNRK	SNRK-AS1	SNRK	221
14_test_peak_34033_lociStitched	chr3	172511943	172547815	TNFSF10		TNFSF10	222
23_test_peak_20442_lociStitched	chr17	67828220	67870524	BPTF	BPTF	BPTF	223
13_test_peak_31982_lociStitched	chr3	31211572	31232937		MIR466	MIR466	224
9_test_peak_46840_lociStitched	chr9	136587025	136625440		LINC01573,MIR4674,EGFL7,MIR126,NOTCH1	EGFL7	225
12_test_peak_37295_lociStitched	chr5	102832409	102873828	PAM	PAM	PAM	226
7_test_peak_31246_lociStitched	chr22	46057643	46075311	PRR34-AS1	PRR34,MIR3619,LINC00899,MIRLET7BHG,MIRLET7A3,MIR4763,MIRLET7B	PRR34	227
2_test_peak_27997_lociStitched	chr2	231705912	231711233	PTMA	PTMA,MIR1244-2	PTMA	228
10_test_peak_20708_lociStitched	chr17	76251678	76274881	QRICH2,UBALD2	RNF157	UBALD2	229
16_test_peak_7446_lociStitched	chr11	44567849	44599019	CD82		CD82	230
13_test_peak_21363_lociStitched	chr18	2957818	2983269	LPIN2	LOC727896	LOC727896	231
10_test_peak_20254_lociStitched	chr17	64014745	64026286	ICAM2	PRR29,SCN4A,PRR29-AS1,ICAM2	ICAM2	232
10_test_peak_17790_lociStitched	chr16	67547248	67564864	CTCF	FAM65A,LOC100505942	CTCF	233
2_test_peak_9859_lociStitched	chr12	45726016	45732000	ARID2,LINC00938		ARID2	234
9_test_peak_42309_lociStitched	chr7	74211763	74229272	LAT2	LAT2,MIR590,RFC2,EIF4H	LAT2	235
20_test_peak_41812_lociStitched	chr7	36596888	36642586	AOAH,AOAH-IT1		AOAH-IT1	236
18_test_peak_33519_lociStitched	chr3	129574657	129603896	PLXND1	H1FOO,RHO	PLXND1	237
18_test_peak_29235_lociStitched	chr20	53828335	53873857		SUMO1P1	SUMO1P1	238
15_test_peak_13421_lociStitched	chr14	61307405	61350708	PRKCH	TMEM30B	PRKCH	239
9_test_peak_11818_lociStitched	chr13	24251080	24277025	SPATA13,SPATA13-AS1	C1QTNF9	SPATA13	240
7_test_peak_34331_lociStitched	chr3	187737453	187746404	BCL6	BCL6,RTP2,LOC100131635	BCL6	241
9_test_peak_6407_lociStitched	chr10	110857737	110874253	PDCD4,PDCD4-AS1	PDCD4,SHOC2,BBIP1,MIR4680	PDCD4-AS1	242
11_test_peak_26711_lociStitched	chr2	127609175	127642558	MYO7B,LIMS2	LOC105373609,GPR17	GPR17	243
4_test_peak_32963_lociStitched	chr3	71576922	71591657	FOXP1	FOXP1,MIR1284	FOXP1	244
15_test_peak_30154_lociStitched	chr21	44852543	44882527	PTTG1IP	SUMO3,ITGB2,ITGB2-AS1,PTTG1IP	PTTG1IP	245
17_test_peak_5042_lociStitched	chr10	22645819	22686098	PIP4K2A		PIP4K2A	246
17_test_peak_3602_lociStitched	chr1	203650552	203684005	ATP2B4	SNORA77,LINC00260,ATP2B4	ATP2B4	247
10_test_peak_23086_lociStitched	chr19	16069870	16096436	TPM4	LINC00905,HSH2D,RAB8A	TPM4	248
19_test_peak_37769_lociStitched	chr5	135360054	135397178	H2AFY	H2AFY	H2AFY	249
8_test_peak_21840_lociStitched	chr18	48922744	48952970	SMAD7		SMAD7	250
8_test_peak_22928_lociStitched	chr19	13140880	13168355	NACC1,IER2,STX10	LYL1,TRMT1	IER2	251
9_test_peak_16059_lociStitched	chr15	90648277	90687735	LINC01585,CRTC3-AS1	BLM	LINC01585	252
16_test_peak_16253_lociStitched	chr15	98773677	98824346	IGF1R,MIR4714		MIR4714	253
14_test_peak_38786_lociStitched	chr6	15398860	15438814	JARID2		JARID2	254
11_test_peak_17218_lociStitched	chr16	29285106	29335649	SNX29P2		SNX29P2	255
13_test_peak_18548_lociStitched	chr17	2059077	2097533	HIC1,SMG6	DPH1,RTN4RL1,MIR132,MIR212,OVCA2	SMG6	256
17_test_peak_14259_lociStitched	chr14	99229782	99268655	BCL11B	BCL11B	BCL11B	257
4_test_peak_41396_lociStitched	chr7	5412951	5430388	TNRC18		TNRC18	258
6_test_peak_1380_lociStitched	chr1	44806366	44820826	BTBD19,PTCH2,TCTEX1D4	PTCH2,SNORD38A,PLK3,RPS8,SNORD38B,SNORD55,BEST4,SNORD46	BTBD19	259
13_test_peak_26236_lociStitched	chr2	98757793	98776453	LOC101927070	MGAT4A	LOC101927070	260
20_test_peak_2020_lociStitched	chr1	107828925	107877700	VAV3	MIR7852	MIR7852	261
14_test_peak_28032_lociStitched	chr2	233064128	233101324	INPP5D	INPP5D,NEU2	INPP5D	262
18_test_peak_34012_lociStitched	chr3	172125227	172154978	FNDC3B		FNDC3B	263
18_test_peak_47759_lociStitched	chrX	129742379	129787822	SASH3,XPNPEP2		SASH3	264
19_test_peak_35134_lociStitched	chr4	48193754	48243263	TEC		TEC	265
13_test_peak_5067_lociStitched	chr10	26430600	26451603	APBB1IP		APBB1IP	266
21_test_peak_22079_lociStitched	chr18	77087612	77128786	MBP		MBP	267
15_test_peak_1318_lociStitched	chr1	42923798	42961638	SLC2A1-AS1,SLC2A1		SLC2A1-AS1	268
18_test_peak_21044_lociStitched	chr17	80759052	80790339	RPTOR	LOC101928855	LOC101928855	269
6_test_peak_33550_lociStitched	chr3	130840050	130858073	ATP2C1	ATP2C1	ATP2C1	270
15_test_peak_41321_lociStitched	chr7	2698710	2739195	AMZ1,GNA12		AMZ1	271
16_test_peak_26468_lociStitched	chr2	108750715	108789631	RANBP2,CCDC138		CCDC138	272
4_test_peak_46003_lociStitched	chr9	97969539	97992401	ANP32B	HEMGN,C9orf156	ANP32B	273
10_test_peak_16156_lociStitched	chr15	94285609	94309145	MCTP2	MCTP2	MCTP2	274
20_test_peak_31912_lociStitched	chr3	27339860	27361151	NEK10		NEK10	275
17_test_peak_32065_lociStitched	chr3	32401190	32431834	CMTM7	CMTM7	CMTM7	276
10_test_peak_25227_lociStitched	chr2	43127889	43140593			ZFP36L2	277
17_test_peak_29249_lociStitched	chr20	53892280	53949394	BCAS1	SUMO1P1	SUMO1P1	278
7_test_peak_16321_lociStitched	chr15	99009630	99024586	LUNAR1	PGPEP1L	LUNAR1	279
12_test_peak_31552_lociStitched	chr3	5178703	5199840	ARL8B,EDEM1		EDEM1	280
15_test_peak_16748_lociStitched	chr16	11088466	11141531	CLEC16A		SOCS1	281
6_test_peak_1864_lociStitched	chr1	94068369	94095196	ABCA4		ABCA4	282
11_test_peak_19615_lociStitched	chr17	42309156	42322674	STAT5A,STAT3	STAT5B	STAT5A	283
14_test_peak_8250_lociStitched	chr11	73310944	73331526	ARHGEF17	P2RY6,RELT	ARHGEF17	284
test_peak_11333	chr12	121799789	121805136	SETD1B,LINC01089	RHOF	LINC01089	285
5_test_peak_4216_lociStitched	chr1	234720505	234732573	LINC01132		LINC01132	286
5_test_peak_1095_lociStitched	chr1	36151725	36163063	MAP7D1,TRAPPC3	MAP7D1,COL8A2,TRAPPC3	TRAPPC3	287
18_test_peak_38332_lociStitched	chr5	175652663	175697172	HRH2		HRH2	288
10_test_peak_25684_lociStitched	chr2	68362345	68388978	PLEK	CNRIP1	PLEK	289
14_test_peak_43470_lociStitched	chr7	158802969	158827920	ESYT2	WDR60	ESYT2	290
11_test_peak_18328_lociStitched	chr16	88967912	89004133	CBFA2T3	CBFA2T3,LOC100129697	CBFA2T3	291
11_test_peak_25700_lociStitched	chr2	68403041	68441747		APLF,PLEK,FBXO48	FBXO48	292
2_test_peak_40578_lociStitched	chr6	142942433	142948233	HIVEP2		HIVEP2	293
12_test_peak_13721_lociStitched	chr14	69693493	69727051	SUSD6	SRSF5,LOC100289511	SRSF5	294
14_test_peak_40690_lociStitched	chr6	149058983	149096825	UST		LOC100128176	295
10_test_peak_1157_lociStitched	chr1	39184314	39217146	MACF1		MACF1	296
9_test_peak_17648_lociStitched	chr16	57679630	57696818	ADGRG3,DRC7	ADGRG3,ADGRG1,KATNB1	DRC7	297
17_test_peak_47042_lociStitched	chrX	12947231	12981979	TMSB4X	TLR8-AS1,TLR8	TMSB4X	298
12_test_peak_36774_lociStitched	chr5	60248470	60286901	PDE4D		PART1	299
13_test_peak_36165_lociStitched	chr4	153515225	153536676	KIAA0922	KIAA0922	KIAA0922	300
8_test_peak_27347_lociStitched	chr2	181300282	181314862	MIR4437,LOC101927156		MIR4437	301
12_test_peak_32755_lociStitched	chr3	56778188	56823638	ARHGEF3	ARHGEF3	ARHGEF3	302
16_test_peak_4749_lociStitched	chr10	8359957	8405884			LINC00708	303
8_test_peak_25906_lociStitched	chr2	74834245	74851195	HK2		HK2	304
16_test_peak_43125_lociStitched	chr7	139091014	139119462	ZC3HAV1	TTC26	ZC3HAV1	305
15_test_peak_11770_lociStitched	chr13	23743507	23771308	MIPEP		C1QTNF9B-AS1	306
1_test_peak_30974_lociStitched	chr22	38504097	38507558	DDX17	KDELR3,KCNJ4	DDX17	307
11_test_peak_38931_lociStitched	chr6	21586904	21614206	SOX4		SOX4	308
14_test_peak_2910_lociStitched	chr1	160429056	160472373		VANGL2	VANGL2	309
12_test_peak_41880_lociStitched	chr7	38254338	38280860	TARP	TARP	TARP	310
5_test_peak_29052_lociStitched	chr20	47346063	47365517	ZMYND8	LOC100131496,ZMYND8	ZMYND8	311
18_test_peak_6638_lociStitched	chr10	124700365	124739773	FAM53B-AS1,FAM53B	FAM53B-AS1	FAM53B-AS1	312
10_test_peak_12502_lociStitched	chr13	74123313	74136768	KLF12		KLF12	313
8_test_peak_11498_lociStitched	chr12	124429062	124466982	NCOR2		MIR6880	314
10_test_peak_45414_lociStitched	chr9	36140064	36166404	GLIPR2	CCIN,CLTA,GLIPR2	CCIN	315
17_test_peak_25311_lociStitched	chr2	45833853	45871588	PRKCE		PRKCE	316
13_test_peak_6899_lociStitched	chr11	1905580	1940106	TNNT3,LINC01150	LSP1,TNNT3,MIR4298,MRPL23,MIR7847,MRPL23-AS1	TNNT3	317
21_test_peak_44600_lociStitched	chr8	107301626	107345328	ANGPT1		ANGPT1	318
8_test_peak_30508_lociStitched	chr22	23520511	23536192		LOC388882,IGLL1,PCAT14	PCAT14	319
17_test_peak_39555_lociStitched	chr6	42010427	42042678	CCND3	TAF8,CCND3	CCND3	320
15_test_peak_30880_lociStitched	chr22	37218620	37242416	RAC2	SSTR3,CYTH4,C1QTNF6	RAC2	321
4_test_peak_22795_lociStitched	chr19	11317184	11326883	RAB3D,TSPAN16	TMEM205,SWSAP1,CCDC159,LPPR2,TSPAN16	RAB3D	322
10_test_peak_35041_lociStitched	chr4	40196958	40208694	RHOH	RHOH	RHOH	323
17_test_peak_921_lociStitched	chr1	30741436	30778345	LAPTM5	MIR4420,MATN1,MATN1-AS1	LAPTM5	324
17_test_peak_28492_lociStitched	chr20	13610780	13636906	TASP1		TASP1	325
5_test_peak_8213_lociStitched	chr11	72806480	72821523	ATG16L2	STARD10,MIR4692	ATG16L2	326
7_test_peak_23736_lociStitched	chr19	40403835	40434533	SERTAD1,PRX	SPTBN4,PRX,MIR6796,SERTAD3,PLD3,BLVRB,HIPK4	PRX	327
17_test_peak_26897_lociStitched	chr2	143121420	143160768	ARHGAP15		ARHGAP15	328
5_test_peak_18645_lociStitched	chr17	3904173	3918037	P2RX1	ATP2A3,CAMKK1	P2RX1	329
17_test_peak_16774_lociStitched	chr16	11596053	11630439		SNN,LITAF	LITAF	330
7_test_peak_2526_lociStitched	chr1	149606163	149646911	LINC00869	PPIAL4C,LINC00869	LINC00869	331
7_test_peak_11648_lociStitched	chr12	132428646	132451680		FBRSL1	FBRSL1	332
8_test_peak_20088_lociStitched	chr17	57597917	57612665	MSI2,LOC101927539		LOC101927539	333
8_test_peak_34425_lociStitched	chr3	195897336	195915079	TNK2	TNK2,MIR6829	TNK2	334
13_test_peak_9021_lociStitched	chr11	128037950	128069385			ETS1	335
12_test_peak_4864_lociStitched	chr10	12585237	12607706	CAMK1D	MIR4480,MIR4481	MIR4480	336
10_test_peak_18616_lociStitched	chr17	3697840	3721134	ITGAE	P2RX5-TAX1BP3,EMC6,GSG2,TAX1BP3	P2RX5-TAX1BP3	337
12_test_peak_44734_lociStitched	chr8	125924907	125951234	LINC00861		LINC00861	338
8_test_peak_20310_lociStitched	chr17	64965168	64986830	AMZ2P1	LRRC37A3	AMZ2P1	339
2_test_peak_21395_lociStitched	chr18	3447030	3459540	TGIF1	TGIF1,GAPLINC	TGIF1	340
7_test_peak_4885_lociStitched	chr10	13699661	13718765	FRMD4A		PRPF18	341
7_test_peak_19007_lociStitched	chr17	17681381	17698742	RAI1	SMCR2	RAI1	342
10_test_peak_34932_lociStitched	chr4	26856979	26888199	STIM2	STIM2	STIM2	343
10_test_peak_6969_lociStitched	chr11	3852766	3894806	STIM1,MIR4687	PGAP2,RHOG	MIR4687	344
11_test_peak_24617_lociStitched	chr2	8515420	8546386		LOC101929567	LOC101929567	345
11_test_peak_26377_lociStitched	chr2	106158242	106190141	UXS1	UXS1	UXS1	346
17_test_peak_18208_lociStitched	chr16	86494847	86520134	FENDRR,FOXF1	FOXC2-AS1,FOXC2,MTHFSD,FLJ30679	FENDRR	347
5_test_peak_40020_lociStitched	chr6	106511537	106525575	AIM1		AIM1	348
3_test_peak_42636_lociStitched	chr7	100217181	100223669	PVRIG,GATS	GPC2,GAL3ST4,STAG3	PVRIG	349
5_test_peak_21404_lociStitched	chr18	3585470	3606889	DLGAP1,DLGAP1-AS2,DLGAP1-AS1		DLGAP1-AS1	350
10_test_peak_30495_lociStitched	chr22	23211741	23226045	BCR	FBXW4P1	BCR	351
17_test_peak_43583_lociStitched	chr8	6540770	6569882	ANGPT2,MCPH1	ANGPT2	ANGPT2	352
7_test_peak_41306_lociStitched	chr7	2507735	2531332	LFNG,MIR4648	IQCE,BRAT1,GRIFIN	LFNG	353
12_test_peak_3758_lociStitched	chr1	207861301	207888077	CD34	LOC148696	CD34	354
10_test_peak_19829_lociStitched	chr17	48406836	48442292	SKAP1	LOC101927166,SKAP1	SKAP1	355
14_test_peak_33455_lociStitched	chr3	128588347	128620636	RPN1	LINC01565	LINC01565	356
7_test_peak_18256_lociStitched	chr16	87947747	87967185	BANP	BANP,CA5A	BANP	357
14_test_peak_31968_lociStitched	chr3	30631277	30667102	TGFBR2	TGFBR2	TGFBR2	358
9_test_peak_28981_lociStitched	chr20	44631275	44649834	ADA	PKIG,LINC01260	ADA	359
9_test_peak_6770_lociStitched	chr10	133257850	133280899	TUBGCP2,ADAM8	UTF1,MIR202,ADAM8,ZNF511,TUBGCP2,MIR202HG,VENTX	ADAM8	360
12_test_peak_34825_lociStitched	chr4	15753630	15774869		CD38	CD38	361
17_test_peak_32121_lociStitched	chr3	35643019	35664802	ARPP21	ARPP21	ARPP21	362
15_test_peak_33778_lociStitched	chr3	151871440	151903932	AADACL2-AS1,SUCNR1	AADACL2-AS1	SUCNR1	363
5_test_peak_40723_lociStitched	chr6	149316457	149337590	TAB2		TAB2	364
19_test_peak_19608_lociStitched	chr17	42246149	42274258	STAT5B	STAT5A	STAT5B	365
13_test_peak_36961_lociStitched	chr5	76520865	76556984	IQGAP2		IQGAP2	366
8_test_peak_18579_lociStitched	chr17	2391327	2401135	MNT	LOC284009	MNT	367
20_test_peak_17068_lociStitched	chr16	23944524	23979538	PRKCB		PRKCB	368
9_test_peak_5249_lociStitched	chr10	33110190	33150785			ITGB1	369
3_test_peak_1979_lociStitched	chr1	101307489	101315079		LINC01307	LINC01307	370
9_test_peak_8129_lociStitched	chr11	68824977	68843995	CPT1A		CPT1A	371
9_test_peak_40189_lociStitched	chr6	111793400	111824580	FYN	FYN	FYN	372
16_test_peak_4984_lociStitched	chr10	17646163	17685543	STAM	HACD1,STAM-AS1	STAM	373
8_test_peak_19035_lociStitched	chr17	17823170	17850235	TOM1L2,SREBF1	SMCR5,MIR6777,MIR33B	SREBF1	374
22_test_peak_5283_lociStitched	chr10	35445504	35469261	CCNY		CCNY	375
11_test_peak_16112_lociStitched	chr15	92803596	92845298		LINC01578,ASB9P1	ASB9P1	376
7_test_peak_27548_lociStitched	chr2	197237468	197266660	ANKRD44-IT1,ANKRD44		ANKRD44-IT1	377
9_test_peak_28091_lociStitched	chr2	236536573	236554745		ACKR3,IQCA1	ACKR3	378
15_test_peak_32826_lociStitched	chr3	60045950	60082717	FHIT		MIR548BB	379
9_test_peak_22070_lociStitched	chr18	77052717	77069254	MBP	MBP	MBP	380
17_test_peak_4384_lociStitched	chr1	246568750	246588448	CNST	LOC255654,TFB2M	CNST	381
7_test_peak_27992_lociStitched	chr2	231661748	231687819		PTMA,MIR1244-2	PTMA	382
6_test_peak_11170_lociStitched	chr12	116546378	116562358	MAP1LC3B2	LINC00173	MAP1LC3B2	383
10_test_peak_21551_lociStitched	chr18	13608697	13629234	LDLRAD4,MIR4526	LDLRAD4	LDLRAD4	384
2_test_peak_20775_lociStitched	chr17	76993874	77000224			SEC14L1	385
11_test_peak_3883_lociStitched	chr1	221706765	221726210	DUSP10	DUSP10	DUSP10	386
14_test_peak_11353_lociStitched	chr12	122072503	122106319	MLXIP		MLXIP	387
9_test_peak_27092_lociStitched	chr2	160380096	160412283	MIR4785,RBMS1		MIR4785	388
18_test_peak_26813_lociStitched	chr2	134282134	134326097	MGAT5		MGAT5	389
2_test_peak_24160_lociStitched	chr19	49869750	49878596	AKT1S1,TBC1D17	MIR6800,MIR4750,PTOV1-AS2,IL4I1,MIR4749,PTOV1-AS1,PNKP,PTOV1	AKT1S1	390
12_test_peak_37243_lociStitched	chr5	96955868	96974354	LNPEP		LNPEP	391
10_test_peak_46578_lociStitched	chr9	130023429	130046382	FNBP1	GPR107	FNBP1	392
8_test_peak_29972_lociStitched	chr21	41921551	41933895	C2CD2	PRDM15	C2CD2	393
9_test_peak_12040_lociStitched	chr13	40777047	40799815	SLC25A15,TPTE2P5	MIR621,MIR320D1,MRPS31	SLC25A15	394
10_test_peak_25499_lociStitched	chr2	60094168	60107383			MIR4432	395
20_test_peak_31799_lociStitched	chr3	16285837	16318846	OXNAD1,RFTN1	DPH3	OXNAD1	396
3_test_peak_3552_lociStitched	chr1	202158872	202165826	PTPN7	LGR6,PTPRVP,GPR37L1,ARL8A,PTPN7	PTPN7	397
7_test_peak_27833_lociStitched	chr2	218394297	218407000	SLC11A1,CTDSP1,MIR26B	CATIP-AS2,CATIP,VIL1,CTDSP1,CATIP-AS1	CTDSP1	398
3_test_peak_7916_lociStitched	chr11	65492749	65501740	MALAT1	SCYL1,MIR612	MALAT1	399
18_test_peak_16084_lociStitched	chr15	90813810	90857865	BLM	FURIN,FES,MAN2A2	FURIN	400
14_test_peak_41855_lociStitched	chr7	38216656	38237343	STARD3NL	TARP	TARP	401
4_test_peak_8924_lociStitched	chr11	123062619	123071181		SNORD14E,LOC341056,SNORD14C,SNORD14D,HSPA8	HSPA8	402
17_test_peak_39945_lociStitched	chr6	91140427	91172736			MIR4643	403
11_test_peak_36160_lociStitched	chr4	153468230	153496994	KIAA0922	KIAA0922	KIAA0922	404
3_test_peak_31538_lociStitched	chr3	4975884	4987511	BHLHE40-AS1,BHLHE40	BHLHE40-AS1	BHLHE40-AS1	405
7_test_peak_2885_lociStitched	chr1	159908502	159923801	TAGLN2	VSIG8,CFAP45,LINC01133,IGSF9,SLAMF9,MIR4259	TAGLN2	406
9_test_peak_15950_lociStitched	chr15	85688933	85708580	AKAP13		LOC101929679	407
8_test_peak_20982_lociStitched	chr17	78874866	78891122	CEP295NL,TIMP2	CEP295NL,USP36	CEP295NL	408
12_test_peak_18622_lociStitched	chr17	3738382	3771081	ITGAE	P2RX5-TAX1BP3,GSG2	GSG2	409
14_test_peak_31298_lociStitched	chr22	46648994	46676581	GRAMD4		GRAMD4	410
8_test_peak_33966_lociStitched	chr3	171777106	171808214	PLD1	TMEM212,PLD1	PLD1	411
15_test_peak_1496_lociStitched	chr1	54280182	54303346	SSBP3	SSBP3-AS1	SSBP3-AS1	412
13_test_peak_10403_lociStitched	chr12	68359068	68384170		MDM1	MDM1	413
7_test_peak_27978_lociStitched	chr2	231524187	231557948	NMUR1	C2orf57,LINC00471	NMUR1	414
11_test_peak_37566_lociStitched	chr5	131365055	131382909	CDC42SE2		CDC42SE2	415
10_test_peak_38291_lociStitched	chr5	172830829	172861236	ERGIC1		ERGIC1	416
10_test_peak_43431_lociStitched	chr7	155283536	155305734	INSIG1		INSIG1	417
2_test_peak_8760_lociStitched	chr11	118337732	118345212	CD3D,CD3G	UBE4A,CD3D,CD3E	CD3D	418
11_test_peak_36945_lociStitched	chr5	76413607	76458350	IQGAP2		IQGAP2	419
14_test_peak_17198_lociStitched	chr16	29007531	29030570		LAT,MIR4517,SPNS1,RRN3P2	LAT	420
13_test_peak_36117_lociStitched	chr4	152935106	152968775	FHDC1		FHDC1	421
13_test_peak_4725_lociStitched	chr10	8048076	8072263	GATA3-AS1,GATA3	GATA3	GATA3	422
test_peak_22949	chr19	13838510	13843602		NANOS3,LOC284454,MIR23A,ZSWIM4,MIR27A,MIR24-2,MIR181D,MIR181C	MIR23A	423
10_test_peak_29212_lociStitched	chr20	53729241	53754981			SUMO1P1	424
8_test_peak_4043_lociStitched	chr1	228157694	228179689	IBA57,GJC2,IBA57-AS1	MRPL55,GUK1,OBSCN,C1orf145	IBA57	425
9_test_peak_30712_lociStitched	chr22	31278182	31292518	LIMK2,PIK3IP1	PIK3IP1-AS1	PIK3IP1	426
13_test_peak_41798_lociStitched	chr7	36561591	36575215	AOAH	AOAH-IT1	AOAH-IT1	427
14_test_peak_2287_lociStitched	chr1	115646953	115677833	VANGL1	VANGL1	VANGL1	428
15_test_peak_46961_lociStitched	chrX	2694891	2719271	CD99	XG,XGY2	CD99	429
4_test_peak_11919_lociStitched	chr13	28128995	28141852	PAN3-AS1,PAN3	FLT3	PAN3	430
12_test_peak_41515_lociStitched	chr7	8125207	8150312	ICA1		ICA1	431
3_test_peak_40048_lociStitched	chr6	108557346	108566684	FOXO3		FOXO3	432
5_test_peak_26282_lociStitched	chr2	101464138	101481050	RFX8		RFX8	433
5_test_peak_37816_lociStitched	chr5	139383905	139393235	MZB1,PROB1	PAIP2,DNAJC18,SLC23A1,SPATA24	MZB1	434
2_test_peak_31897_lociStitched	chr3	25656040	25666955	MIR4442,TOP2B		TOP2B	435
9_test_peak_18090_lociStitched	chr16	81625127	81650064	CMIP	LOC100129617,MIR6504	MIR6504	436
13_test_peak_9494_lociStitched	chr12	11650611	11675151	ETV6		ETV6	437
16_test_peak_8690_lociStitched	chr11	116972983	117002939	SIK3		SIK3	438
4_test_peak_34226_lociStitched	chr3	185813585	185826424	IGF2BP2	MIR548AQ,IGF2BP2	IGF2BP2	439
8_test_peak_21195_lociStitched	chr17	82847844	82866980	TBCD	ZNF750	ZNF750	440
11_test_peak_46629_lociStitched	chr9	131393455	131420009		PRRC2B	PRRC2B	441
6_test_peak_30044_lociStitched	chr21	42503519	42536060	SLC37A1	RSPH1	SLC37A1	442
7_test_peak_43327_lociStitched	chr7	150427729	150448503	LINC00996	ZNF775,GIMAP8,LOC728743	LINC00996	443
9_test_peak_12207_lociStitched	chr13	46655209	46682337	LRCH1		LRCH1	444
12_test_peak_16050_lociStitched	chr15	90561846	90600161	CRTC3		CRTC3	445
10_test_peak_9678_lociStitched	chr12	14947643	14963662	ARHGDIB	LINC01489,PDE6H,ERP27	ARHGDIB	446
8_test_peak_10437_lociStitched	chr12	68577735	68613277	RAP1B	RAP1B,SNORA70G	RAP1B	447
16_test_peak_31059_lociStitched	chr22	40179767	40218734	TNRC6B	TNRC6B	TNRC6B	448
4_test_peak_38356_lociStitched	chr5	176530115	176538015	RNF44	CDHR2	RNF44	449
test_peak_18812	chr17	8151291	8156436	PER1	MIR4521,HES7,ALOXE3,BORCS6,SNORD118,MIR6883,TMEM107,VAMP2	PER1	450
7_test_peak_10164_lociStitched	chr12	54282771	54307775	HNRNPA1,NFE2	COPZ1,CBX5,LOC102724050,MIR148B,NFE2	NFE2	451
9_test_peak_4663_lociStitched	chr10	6470924	6499504	PRKCQ		PRKCQ	452
12_test_peak_28502_lociStitched	chr20	13679208	13695391		TASP1	TASP1	453
1_test_peak_18725_lociStitched	chr17	7011902	7016125	ALOX12-AS1,RNASEK-C17orf49,C17orf49,RNASEK,MIR497HG	ALOX12,RNASEK,SLC16A11,MIR195,MIR497,BCL6B,SLC16A13	C17orf49	454
10_test_peak_42048_lociStitched	chr7	47627697	47651420	LINC01447	TNS3,C7orf65	C7orf65	455
4_test_peak_22745_lociStitched	chr19	10408371	10425202	PDE4A	PDE4A,CDC37,TYK2,MIR1181	PDE4A	456
5_test_peak_21337_lociStitched	chr18	907203	916906	ADCYAP1		ADCYAP1	457
12_test_peak_27270_lociStitched	chr2	174587895	174599576	WIPF1		WIPF1	458
3_test_peak_45318_lociStitched	chr9	33288287	33298445	NFX1	SPINK4,CHMP5,BAG1	NFX1	459
6_test_peak_22318_lociStitched	chr19	2257192	2271783	OAZ1	SF3A2,PLEKHJ1,C19orf35,MIR1227,MIR6789,AMH,JSRP1,MIR4321,LINGO3	OAZ1	460
15_test_peak_18353_lociStitched	chr16	89352274	89383160	ANKRD11	LOC100287036,LOC101927817	LOC100287036	461
13_test_peak_31743_lociStitched	chr3	15290889	15329916	SH3BP5	SH3BP5-AS1	SH3BP5	462
15_test_peak_11027_lociStitched	chr12	110627914	110662360	HVCN1,TCTN1	PPTC7	TCTN1	463
15_test_peak_44813_lociStitched	chr8	133062445	133094532	SLA,TG	SLA,MIR7848	SLA	464
7_test_peak_17916_lociStitched	chr16	70679264	70700987	VAC14,MTSS1L		MTSS1L	465
15_test_peak_29541_lociStitched	chr21	17775026	17795634	C21orf91-OT1,C21orf91	C21orf91-OT1,C21orf91	C21orf91-OT1	466
2_test_peak_38695_lociStitched	chr6	12008290	12013193	HIVEP1	LOC101928253	HIVEP1	467
10_test_peak_40010_lociStitched	chr6	106082749	106126998	PRDM1		PRDM1	468
10_test_peak_46437_lociStitched	chr9	128093255	128115591	SLC25A25-AS1,SLC25A25	PTGES2-AS1,SLC25A25,C9orf16,NAIF1,LCN2,PTGES2	SLC25A25	469
3_test_peak_19694_lociStitched	chr17	43359359	43370001	LINC00910	ARL4D	LINC00910	470
10_test_peak_9034_lociStitched	chr11	128464865	128512775	ETS1	MIR6090,LOC101929517	ETS1	471
10_test_peak_17130_lociStitched	chr16	27225140	27243711	NSMCE1	FLJ21408,KDM8	KDM8	472
8_test_peak_6751_lociStitched	chr10	132544928	132554547	INPP5A		INPP5A	473
6_test_peak_13931_lociStitched	chr14	77032343	77044462	LOC283575	IRF2BPL,LOC102724190	LOC283575	474
9_test_peak_10184_lociStitched	chr12	54411602	54429373	LOC102724050,ITGA5	GPR84,ZNF385A,GTSF1	LOC102724050	475
13_test_peak_33986_lociStitched	chr3	171959510	171987430			FNDC3B	476
13_test_peak_24761_lociStitched	chr2	16413141	16441983			FAM49A	477
6_test_peak_34313_lociStitched	chr3	187518329	187529884			SST	478
14_test_peak_15247_lociStitched	chr15	60694064	60722754	RORA	RORA-AS2	RORA-AS2	479
10_test_peak_32317_lociStitched	chr3	45552005	45583224		LARS2-AS1,LIMD1	LIMD1	480
11_test_peak_26200_lociStitched	chr2	98454360	98474708	INPP4A		INPP4A	481
17_test_peak_19869_lociStitched	chr17	49387821	49410047	PHB	ZNF652,PHB,LOC102724596	PHB	482
11_test_peak_22659_lociStitched	chr19	8487908	8518197	HNRNPM,ZNF414,PRAM1	HNRNPM	PRAM1	483
7_test_peak_431_lociStitched	chr1	16888786	16914494	RNVU1-18	CROCC	CROCC	484
10_test_peak_9463_lociStitched	chr12	10178543	10190198	TMEM52B	GABARAPL1,OLR1,CLEC7A	TMEM52B	485
2_test_peak_25520_lociStitched	chr2	60549280	60557201	BCL11A		BCL11A	486
10_test_peak_12196_lociStitched	chr13	46609778	46642064	LRCH1		LRCH1	487
1_test_peak_372_lociStitched	chr1	13699528	13703722	PRDM2	PRDM2	PRDM2	488
10_test_peak_14728_lociStitched	chr15	31342977	31368788	KLF13		KLF13	489
9_test_peak_4630_lociStitched	chr10	6049827	6073210	IL2RA	RBM17,IL2RA	IL2RA	490
19_test_peak_26321_lociStitched	chr2	101758208	101781913	MAP4K4		MAP4K4	491
2_test_peak_31573_lociStitched	chr3	9395480	9399735	SETD5,THUMPD3-AS1	THUMPD3,SETD5	SETD5	492
5_test_peak_37224_lociStitched	chr5	96805857	96823195	ERAP1		ERAP1	493
5_test_peak_4523_lociStitched	chr10	3764860	3785256	KLF6	KLF6	KLF6	494
12_test_peak_15508_lociStitched	chr15	66744115	66766310	SMAD6	SMAD6	SMAD6	495
9_test_peak_30515_lociStitched	chr22	23566343	23592183	IGLL1	IGLL1,PCAT14,DRICH1	IGLL1	496
12_test_peak_45221_lociStitched	chr9	19155957	19184906		DENND4C,PLIN2	PLIN2	497
11_test_peak_4146_lociStitched	chr1	230263051	230282227	GALNT2		PGBD5	498
11_test_peak_780_lociStitched	chr1	27421346	27438690	WASF2	FCN3,CD164L2,GPR3	GPR3	499
8_test_peak_7311_lociStitched	chr11	32419260	32438527	WT1,WT1-AS	WT1	WT1	500
7_test_peak_32132_lociStitched	chr3	36901147	36925093	TRANK1		TRANK1	501
6_test_peak_22123_lociStitched	chr18	79505229	79525037	NFATC1		NFATC1	502
13_test_peak_31520_lociStitched	chr3	4814463	4845947	ITPR1		BHLHE40-AS1	503
11_test_peak_8749_lociStitched	chr11	118303317	118321920	CD3E	UBE4A,MPZL2,CD3D,CD3G	CD3E	504
1_test_peak_35696_lociStitched	chr4	102824981	102828038	UBE2D3	CISD2,LOC105377348,LOC102723704,UBE2D3	UBE2D3	505
8_test_peak_46347_lociStitched	chr9	125822181	125843927	PBX3		PBX3	506
14_test_peak_12818_lociStitched	chr13	114119966	114162511	RASA3		RASA3	507
18_test_peak_15623_lociStitched	chr15	74382051	74415361	SEMA7A,MIR6881	UBL7-AS1,CYP11A1,UBL7,LOC729739	MIR6881	508
9_test_peak_40173_lociStitched	chr6	111750265	111778088	FYN	FYN	FYN	509
11_test_peak_37673_lociStitched	chr5	133241505	133261048	FSTL4		MIR1289-2	510
12_test_peak_35503_lociStitched	chr4	86958801	86978007	AFF1	AFF1,LOC100506746	AFF1	511
9_test_peak_11097_lociStitched	chr12	113063059	113091410	DTX1	RASAL1	DTX1	512
7_test_peak_30001_lociStitched	chr21	42118229	42140631	UMODL1	UMODL1-AS1	UMODL1-AS1	513
16_test_peak_19427_lociStitched	chr17	38875124	38899865	LASP1	LASP1,SNORA21,CWC25,RPL23,MIR6779,MIR4727,C17orf98,LINC00672	LASP1	514
14_test_peak_682_lociStitched	chr1	25965518	25994593	PAFAH2	EXTL1	PAFAH2	515
10_test_peak_25553_lociStitched	chr2	62180596	62215556	B3GNT2,MIR5192		B3GNT2	516
10_test_peak_35802_lociStitched	chr4	118169831	118181425	NDST3		SNHG8	517
10_test_peak_24483_lociStitched	chr1_KI270762v1_alt	73922	108707	HES5,PANK4,TNFRSF14,LOC115110		PANK4	518
9_test_peak_27506_lociStitched	chr2	196157635	196183028	STK17B		STK17B	519
10_test_peak_14803_lociStitched	chr15	40073788	40101881	BMF	SRP14,SRP14-AS1	BMF	520
8_test_peak_8194_lociStitched	chr11	72725502	72743877	ARAP1	STARD10,ARAP1,MIR4692	ARAP1	521
5_test_peak_4530_lociStitched	chr10	3801605	3812426		KLF6	KLF6	522
8_test_peak_24827_lociStitched	chr2	25273537	25295272	DNMT3A	MIR1301,DNMT3A	DNMT3A	523
3_test_peak_23541_lociStitched	chr19	35898345	35905664	NFKBID,TYROBP,HCST	APLP1,TYROBP,NPHS1,KIRREL2,HCST,LRFN3	HCST	524
13_test_peak_27964_lociStitched	chr2	230868059	230894724	ITM2C,LOC151484	ITM2C,GPR55	LOC151484	525
8_test_peak_44552_lociStitched	chr8	102783134	102810776			AZIN1	526
7_test_peak_22216_lociStitched	chr19	1249907	1262607	MIDN	C19orf24,CIRBP,CIRBP-AS1,ATP5D,STK11,CBARP,EFNA2	MIDN	527
6_test_peak_28810_lociStitched	chr20	35767265	35777878	PHF20	RBM39	PHF20	528
12_test_peak_47050_lociStitched	chrX	13078416	13093102		FAM9C	FAM9C	529
6_test_peak_38270_lociStitched	chr5	172683768	172697657	NEURL1B	MIR5003,NEURL1B	MIR5003	530
3_test_peak_40799_lociStitched	chr6	156776801	156782678	MIR4466,ARID1B		MIR4466	531
10_test_peak_43034_lociStitched	chr7	130982106	131011769	LINC-PINT		LOC100506860	532
3_test_peak_44190_lociStitched	chr8	59106429	59120852	TOX		TOX	533
7_test_peak_20872_lociStitched	chr17	77834307	77864212		FLJ45079	FLJ45079	534
6_test_peak_9277_lociStitched	chr12	6323986	6348464	PLEKHG6,SCNN1A,TNFRSF1A	LTBR	TNFRSF1A	535
9_test_peak_11135_lociStitched	chr12	116163813	116195919	MED13L	MIR620	MIR620	536
10_test_peak_4221_lociStitched	chr1	234758409	234778917		LINC01132	LINC01132	537
11_test_peak_1007_lociStitched	chr1	32253529	32276703	LCK	FAM167B,EIF3I,IQCC,DCDC2B,HDAC1,MTMR9LP,TMEM234	LCK	538
6_test_peak_31200_lociStitched	chr22	43257084	43268014	SCUBE1		TTLL12	539
7_test_peak_45113_lociStitched	chr9	2015310	2027626	SMARCA2	SMARCA2	SMARCA2	540
6_test_peak_13060_lociStitched	chr14	35284340	35295099	PSMA6	PSMA6	PSMA6	541
11_test_peak_28705_lociStitched	chr20	32664098	32682343		C20orf203	C20orf203	542
11_test_peak_30404_lociStitched	chr22	20834764	20867374	SNAP29,PI4KA		PI4KA	543
12_test_peak_7855_lociStitched	chr11	64850994	64870104	EHD1	ATG2A,MEN1,MAP4K2,MIR6749,CDC42BPG,MIR192,MIR6750,MIR194-2	CDC42BPG	544
5_test_peak_6068_lociStitched	chr10	88384077	88392575	RNLS		RNLS	545
16_test_peak_21981_lociStitched	chr18	63197823	63230556	BCL2		BCL2	546
7_test_peak_25147_lociStitched	chr2	40813182	40824992			SLC8A1	547
7_test_peak_1245_lociStitched	chr1	41716020	41752569	HIVEP3		HIVEP3	548
8_test_peak_39684_lociStitched	chr6	45293944	45324065	SUPT3H	RUNX2	RUNX2	549
15_test_peak_19999_lociStitched	chr17	57353414	57381082	MSI2		MSI2	550
14_test_peak_16214_lociStitched	chr15	95863776	95880009			LINC00924	551
15_test_peak_47301_lociStitched	chrX	45753114	45772193		MIR222,MIR221,LOC392452	MIR222	552
9_test_peak_17210_lociStitched	chr16	29136948	29158390			RRN3P2	553
15_test_peak_26862_lociStitched	chr2	136125576	136142579		CXCR4	CXCR4	554
5_test_peak_38083_lociStitched	chr5	154754238	154761600	LARP1		LARP1	555
16_test_peak_39461_lociStitched	chr6	39206601	39227753	KCNK5		KCNK5	556
9_test_peak_2784_lociStitched	chr1	155966400	155980978	ARHGEF2	RXFP4,SCARNA4,SSR2,MIR6738,KIAA0907,SNORA80E	ARHGEF2	557
12_test_peak_5109_lociStitched	chr10	27506302	27542072	RAB18	RAB18	RAB18	558
1_test_peak_9877_lociStitched	chr12	46266555	46270594	SLC38A1	SLC38A1	SLC38A1	559
11_test_peak_31668_lociStitched	chr3	13008602	13017381	IQSEC1	IQSEC1	IQSEC1	560
7_test_peak_17718_lociStitched	chr16	66515529	66526737	TK2	CKLF,TK2,CMTM1,BEAN1-AS1	TK2	561
16_test_peak_30389_lociStitched	chr22	20522748	20568845	MED15	MED15,KLHL22	MED15	562
10_test_peak_46705_lociStitched	chr9	132869563	132890175	AK8,C9orf9		C9orf9	563
10_test_peak_30845_lociStitched	chr22	36449132	36469587	TXN2	FOXRED2	TXN2	564
9_test_peak_12674_lociStitched	chr13	99302945	99332601	UBAC2,GPR183	GPR18,MIR623,FKSG29	GPR183	565
8_test_peak_110_lociStitched	chr1	2290333	2316597	SKI	LOC100129534	LOC100129534	566
13_test_peak_30311_lociStitched	chr22	19413250	19428491	HIRA	MRPL40,C22orf39	HIRA	567
10_test_peak_5208_lociStitched	chr10	31133129	31147216			ZNF438	568
2_test_peak_17168_lociStitched	chr16	28822403	28825395	ATXN2L	SH2B1,ATXN2L,TUFM,MIR4721	ATXN2L	569
6_test_peak_6302_lociStitched	chr10	102641785	102661315	TRIM8		TRIM8	570
2_test_peak_30025_lociStitched	chr21	42392176	42407705	TMPRSS3,UBASH3A	TFF2,TFF1,TMPRSS3	TMPRSS3	571
10_test_peak_21207_lociStitched	chr17	82880381	82893285	TBCD	ZNF750	ZNF750	572
16_test_peak_5706_lociStitched	chr10	72242815	72261755		DDIT4,ASCC1,ANAPC16	DDIT4	573
5_test_peak_7995_lociStitched	chr11	66312019	66327180	CD248	RAB1B,RIN1,BRMS1,CNIH2,SLC29A2,B4GAT1,TMEM151A,YIF1A	CD248	574
7_test_peak_5327_lociStitched	chr10	43120281	43142028	RET,CSGALNACT2		CSGALNACT2	575
13_test_peak_8784_lociStitched	chr11	118912161	118930897		MIR4492,CXCR5,BCL9L,UPK2,FOXR1	BCL9L	576
16_test_peak_34741_lociStitched	chr4	6916061	6945097	TBC1D14	TBC1D14	TBC1D14	577
4_test_peak_12236_lociStitched	chr13	48220650	48236621	ITM2B		ITM2B	578
14_test_peak_32868_lociStitched	chr3	66471262	66496090	LRIG1		LRIG1	579
5_test_peak_39313_lociStitched	chr6	34655734	34673478	C6orf106		C6orf106	580
14_test_peak_38633_lociStitched	chr6	6695222	6726013			LY86-AS1	581
8_test_peak_10677_lociStitched	chr12	93739653	93760119	CRADD	LOC101928731	LOC101928731	582
9_test_peak_9136_lociStitched	chr12	590161	623401	NINJ2	LOC100049716	NINJ2	583
7_test_peak_14142_lociStitched	chr14	92518456	92540740	RIN3		RIN3	584
4_test_peak_30353_lociStitched	chr22	19941224	19955610	COMT,TXNRD2	COMT,MIR4761	COMT	585
13_test_peak_33037_lociStitched	chr3	73539445	73559906	PDZRN3,LOC101927296		PDZRN3	586
11_test_peak_26963_lociStitched	chr2	150767688	150803861			LOC101929282	587
8_test_peak_3162_lociStitched	chr1	169482238	169510895	SLC19A2	CCDC181	SLC19A2	588
3_test_peak_9780_lociStitched	chr12	26935733	26953953	FGFR1OP2,ASUN		FGFR1OP2	589
15_test_peak_4903_lociStitched	chr10	14543138	14565237	FAM107B	FAM107B	FAM107B	590
10_test_peak_2708_lociStitched	chr1	154940726	154959648	PBXIP1,PYGO2	PMVK,CKS1B,SHC1,ZBTB7B,LENEP,MIR4258,FLAD1	PBXIP1	591
5_test_peak_4496_lociStitched	chr10	1932496	1940586			LINC00700	592
13_test_peak_23097_lociStitched	chr19	16138653	16168834	HSH2D,CIB3	FAM32A,AP1M1,RAB8A	HSH2D	593
5_test_peak_20760_lociStitched	chr17	76696600	76716995	MXRA7,JMJD6	SRSF2,MFSD11,MXRA7,MIR636,LOC105274304,METTL23	MXRA7	594
5_test_peak_30793_lociStitched	chr22	36154895	36163472	APOL3	APOL3,APOL4	APOL3	595
6_test_peak_35001_lociStitched	chr4	39025507	39048176	TMEM156,KLHL5	TMEM156,KLHL5	TMEM156	596
10_test_peak_12689_lociStitched	chr13	99356617	99383034	UBAC2	MIR623,FKSG29,GPR183	MIR623	597
4_test_peak_20656_lociStitched	chr17	75782543	75787942	UNK,MIR4738	GALK1,H3F3B	UNK	598
1_test_peak_39883_lociStitched	chr6	89080747	89083110	PNRC1	SRSF12	PNRC1	599
10_test_peak_25460_lociStitched	chr2	55100197	55134848		RTN4	RTN4	600
8_test_peak_45499_lociStitched	chr9	71885643	71902556	ABHD17B	C9orf85	ABHD17B	601
9_test_peak_37209_lociStitched	chr5	95808360	95843509	GLRX	GLRX,LINC01554	GLRX	602
12_test_peak_34241_lociStitched	chr3	186059908	186073150	ETV5		ETV5	603
9_test_peak_33421_lociStitched	chr3	127749958	127776184	MGLL		MGLL	604
14_test_peak_47699_lociStitched	chrX	119676952	119691488	2022-09-06	MIR766	2022-09-06	605
12_test_peak_529_lociStitched	chr1	21319821	21339109	ECE1	LOC100506801,ECE1	ECE1	606
3_test_peak_23905_lociStitched	chr19	44741736	44754977	BCL3	MIR8085,CEACAM16,CBLC	BCL3	607
11_test_peak_10863_lociStitched	chr12	104565939	104583619	CHST11	MIR3922	MIR3922	608
2_test_peak_46502_lociStitched	chr9	129412283	129423287			LINC00963	609
6_test_peak_43322_lociStitched	chr7	150403567	150409926	LOC728743	REPIN1,ZNF775,LINC00996,GIMAP8	LOC728743	610
2_test_peak_10300_lociStitched	chr12	57520820	57527059	MBD6	MARS,DCTN2,DDIT3,ARHGAP9,KIF5A,MIR616,MIR6758	MBD6	611
5_test_peak_19176_lociStitched	chr17	28945985	28951488	PHF12	LOC101927018,FLOT2,DHRS13	PHF12	612
8_test_peak_17925_lociStitched	chr16	70736336	70751085	VAC14	VAC14-AS1	VAC14-AS1	613
7_test_peak_27983_lociStitched	chr2	231604167	231628278		C2orf57	C2orf57	614
3_test_peak_42706_lociStitched	chr7	101739737	101755197			CUX1	615
8_test_peak_836_lociStitched	chr1	27650281	27663628		FGR,IFI6,AHDC1	IFI6	616
6_test_peak_42988_lociStitched	chr7	129607392	129617812	NRF1	NRF1	NRF1	617
8_test_peak_32463_lociStitched	chr3	47002716	47038502	NRADDP,SETD2,NBEAL2	CCDC12	NRADDP	618
10_test_peak_9667_lociStitched	chr12	14387287	14418754	ATF7IP		ATF7IP	619
6_test_peak_10668_lociStitched	chr12	93673975	93690341	CRADD	LOC101928731	CRADD	620
8_test_peak_26804_lociStitched	chr2	134219173	134261781	MGAT5		MGAT5	621
4_test_peak_30371_lociStitched	chr22	20236915	20246421	RTN4R	LOC284865,LINC00896,MIR1286	MIR1286	622
6_test_peak_16752_lociStitched	chr16	11223546	11241352		PRM2,TNP2,SOCS1,PRM3,PRM1	SOCS1	623
10_test_peak_39020_lociStitched	chr6	24918724	24934219	FAM65B	FAM65B	FAM65B	624
5_test_peak_19283_lociStitched	chr17	31309002	31321536	EVI2B,NF1,EVI2A	OMG	EVI2B	625
8_test_peak_24273_lociStitched	chr19	55247286	55256602	PPP6R1	TMEM86B,MIR6804,HSPBP1,PTPRH,BRSK1,MIR6802,MIR6803	MIR6803	626
9_test_peak_28404_lociStitched	chr20	5633909	5659790		GPCPD1	GPCPD1	627
6_test_peak_40269_lociStitched	chr6	119310405	119323233	MAN1A1		MAN1A1	628
5_test_peak_9730_lociStitched	chr12	25364454	25387121			KRAS	629
14_test_peak_28424_lociStitched	chr20	8142792	8161873	PLCB1		PLCB1	630
16_test_peak_42895_lociStitched	chr7	114963635	114989156	MDFIC	MDFIC	MDFIC	631
4_test_peak_23843_lociStitched	chr19	42269167	42282086	CIC	PAFAH1B3,GSK3A,ZNF526,PRR19,ERF,MEGF8,DEDD2,CIC,TMEM145	CIC	632
5_test_peak_11280_lociStitched	chr12	121578062	121591864	KDM2B	ORAI1	KDM2B	633
9_test_peak_31711_lociStitched	chr3	14409609	14435221	SLC6A6	SLC6A6	SLC6A6	634
3_test_peak_27566_lociStitched	chr2	197430534	197444228	SF3B1	SF3B1,COQ10B	SF3B1	635
11_test_peak_10421_lociStitched	chr12	68439482	68463051	LOC100507195		LOC100507195	636
9_test_peak_17097_lociStitched	chr16	25048390	25067756		LOC554206,LCMT1,ARHGAP17,LCMT1-AS1	LOC554206	637
11_test_peak_3739_lociStitched	chr1	207824379	207845492		LOC148696,MIR29C,MIR29B2	LOC148696	638
11_test_peak_36325_lociStitched	chr4	184666692	184688689	PRIMPOL	PRIMPOL,LVCAT8,CASP3,CENPU	PRIMPOL	639
7_test_peak_30807_lociStitched	chr22	36327578	36335901	MYH9	MIR6819	MIR6819	640
6_test_peak_26160_lociStitched	chr2	96527076	96539236	ARID5A	NEURL3	ARID5A	641
4_test_peak_24061_lociStitched	chr19	48322187	48333948	TMEM143,EMP3	SYNGR4,TMEM143,ZNF114,CCDC114	EMP3	642
10_test_peak_35260_lociStitched	chr4	70914634	70949368	MOB1B	DCK	MOB1B	643
10_test_peak_26388_lociStitched	chr2	106422849	106450608	RGPD3	PLGLA	RGPD3	644
10_test_peak_40611_lociStitched	chr6	144334176	144352371	UTRN		UTRN	645
7_test_peak_12123_lociStitched	chr13	44258351	44275497			MIR8079	646
9_test_peak_39676_lociStitched	chr6	45173676	45203739	MIR586,SUPT3H		MIR586	647
14_test_peak_14612_lociStitched	chr15	19987887	20010913			CHEK2P2	648
6_test_peak_33403_lociStitched	chr3	126529741	126549905	C3orf22,CHST13	UROC1	CHST13	649
12_test_peak_41655_lociStitched	chr7	24907780	24925474	OSBPL3	OSBPL3	OSBPL3	650
6_test_peak_14385_lociStitched	chr14	103108527	103124135	EXOC3L4	TNFAIP2	TNFAIP2	651
13_test_peak_19335_lociStitched	chr17	34364691	34389256		CCL1,CCL8,CCL13	CCL1	652
2_test_peak_45335_lociStitched	chr9	33814065	33819473	UBE2R2	PRSS3	UBE2R2	653
2_test_peak_29948_lociStitched	chr21	41362044	41371020	MX2	FAM3B,MX1	MX2	654
5_test_peak_39762_lociStitched	chr6	53358438	53363893		RPS16P5,ELOVL5	ELOVL5	655
12_test_peak_38850_lociStitched	chr6	20172740	20207001	MBOAT1	MBOAT1	MBOAT1	656
7_test_peak_41272_lociStitched	chr7	1506205	1514220		INTS1,MICALL2,TMEM184A,MAFK	INTS1	657
7_test_peak_10339_lociStitched	chr12	62251456	62274376	USP15,MIR6125		MIR6125	658
2_test_peak_39885_lociStitched	chr6	89350727	89358342	UBE2J1	GABRR2	UBE2J1	659
11_test_peak_24864_lociStitched	chr2	26598370	26624460	CIB4	C2orf70,OTOF	CIB4	660
8_test_peak_29357_lociStitched	chr20	62914381	62929442	DIDO1	GID8,SLC17A9	DIDO1	661
7_test_peak_32719_lociStitched	chr3	53236288	53253497	TKT		TKT	662
10_test_peak_38895_lociStitched	chr6	20560355	20588935	CDKAL1		CDKAL1	663
8_test_peak_12673_lociStitched	chr13	99270990	99287460	UBAC2	GPR18,GPR183	GPR18	664
11_test_peak_16368_lociStitched	chr15	101115766	101138286			CHSY1	665
10_test_peak_43919_lociStitched	chr8	28930989	28957034	HMBOX1	INTS9	HMBOX1	666
8_test_peak_14061_lociStitched	chr14	91315461	91331185	CCDC88C		GPR68	667

## Sheet: Super enhancers in T-ALL4
Super enhancers in T-ALL4				OVERLAP_GENES	PROXIMAL_GENES	CLOSEST_GENE	enhancerRank
42_test_peak_3909_lociStitched	chr10	6519307	6607989	PRKCQ-AS1,PRKCQ	PRKCQ-AS1,PRKCQ,LOC101928150	PRKCQ	1
48_test_peak_10933_lociStitched	chr14	98163977	98231661			LINC01550	2
43_test_peak_11429_lociStitched	chr15	22132054	22180886		OR4N4,OR4N3P	OR4N3P	3
30_test_peak_16432_lociStitched	chr17	80703449	80791350	RPTOR	LOC101928855	LOC101928855	4
33_test_peak_11375_lociStitched	chr15	21689413	21737582			OR4M2	5
35_test_peak_21744_lociStitched	chr2	239246517	239331981	HDAC4,MIR4269	MIR2467	MIR4269	6
40_test_peak_14040_lociStitched	chr16	75038424	75111639	ZNRF1	LDHD,ZFP1	LDHD	7
37_test_peak_28428_lociStitched	chr5	119270793	119341023	TNFAIP8	TNFAIP8	TNFAIP8	8
33_test_peak_9960_lociStitched	chr14	22536352	22570184	DAD1	ABHD4	DAD1	9
31_test_peak_32026_lociStitched	chr7	92621337	92697303	CDK6	FAM133B,RNU6-10P	RNU6-10P	10
16_test_peak_26563_lociStitched	chr3	196609572	196651204	NRROS,LINC01063	FBXO45,WDR53	LINC01063	11
26_test_peak_21631_lociStitched	chr2	234420331	234465736		ARL4C	ARL4C	12
21_test_peak_8037_lociStitched	chr12	52631363	52678088	KRT2,KRT1	KRT72,KRT77,KRT73-AS1,KRT73	KRT2	13
25_test_peak_4662_lociStitched	chr10	71712586	71771465	CDH23,C10orf105,C10orf54	CDH23,MIR7152	C10orf105	14
29_test_peak_7082_lociStitched	chr11	122690452	122756472	UBASH3B		UBASH3B	15
22_test_peak_4497_lociStitched	chr10	61750037	61785031	C10orf107		C10orf107	16
20_test_peak_34797_lociStitched	chr9	110145020	110173948	AKAP2,PALM2-AKAP2	C9orf152	AKAP2	17
29_test_peak_23823_lociStitched	chr22	30263067	30311661	GATSL3,TBC1D10A,OSM	SF3A1,LIF,CCDC157	GATSL3	18
22_test_peak_29055_lociStitched	chr5	172764980	172807918	DUSP1	LOC101928093,ERGIC1	DUSP1	19
23_test_peak_1968_lociStitched	chr1	111192863	111234706	CHI3L2,DENND2D	CHIAP2,CHI3L2	DENND2D	20
20_test_peak_24015_lociStitched	chr22	37198275	37242547	SSTR3,RAC2	IL2RB,CYTH4,C1QTNF6	SSTR3	21
19_test_peak_23202_lociStitched	chr21	38462778	38503975	ERG	ERG	ERG	22
27_test_peak_1283_lociStitched	chr1	41863204	41917102	HIVEP3		HIVEP3	23
14_test_peak_32054_lociStitched	chr7	92808179	92852155	CDK6,LOC101927497	LOC101927497	CDK6	24
19_test_peak_1810_lociStitched	chr1	101284081	101317074		S1PR1,LINC01307,LOC101928370	LINC01307	25
17_test_peak_1716_lociStitched	chr1	94067499	94096351	ABCA4		ABCA4	26
20_test_peak_6451_lociStitched	chr11	67262533	67287187	ADRBK1	ANKRD13D,KDM2A,SSH3,LOC100130987	ADRBK1	27
18_test_peak_14102_lociStitched	chr16	81616656	81650393	CMIP	LOC100129617,MIR6504	MIR6504	28
23_test_peak_21152_lociStitched	chr2	181430118	181475212	ITGA4		ITGA4	29
15_test_peak_15453_lociStitched	chr17	43266811	43301098	RNU2-1	LINC00854	RNU2-1	30
27_test_peak_22127_lociStitched	chr20	31661832	31705788	BCL2L1	TPX2,BCL2L1,ABALON,COX4I2	ABALON	31
23_test_peak_3976_lociStitched	chr10	11144070	11180446	CELF2	CELF2-AS2,CELF2	CELF2	32
21_test_peak_24437_lociStitched	chr22	46564004	46632080	GRAMD4	CELSR1	GRAMD4	33
20_test_peak_15726_lociStitched	chr17	57432471	57456284	MSI2		LOC101927557	34
20_test_peak_10830_lociStitched	chr14	92515558	92555817	RIN3		RIN3	35
10_test_peak_6304_lociStitched	chr11	65403987	65430754	NEAT1,FRMD8	SLC25A45,FRMD8,MIR612,TIGD3	NEAT1	36
20_test_peak_20092_lociStitched	chr2	68723567	68771740	ARHGAP25	ARHGAP25	ARHGAP25	37
22_test_peak_15965_lociStitched	chr17	67421641	67475957	MIR548AA2,MIR548D2,PITPNC1		MIR548AA2	38
9_test_peak_32136_lociStitched	chr7	100211106	100224175	STAG3,PVRIG,GATS	GPC2,GAL3ST4	PVRIG	39
29_test_peak_30196_lociStitched	chr6	42007311	42046953	CCND3	TAF8,CCND3	CCND3	40
24_test_peak_16880_lociStitched	chr18	26674644	26717457	PCAT18	KCTD1	PCAT18	41
19_test_peak_30383_lociStitched	chr6	53297754	53342199	ELOVL5,RPS16P5	MIR5685	RPS16P5	42
17_test_peak_16995_lociStitched	chr18	49021705	49059393	DYM,MIR4744		MIR4744	43
15_test_peak_34617_lociStitched	chr9	93109562	93144499	NINJ1,C9orf89	WNK2	NINJ1	44
22_test_peak_7176_lociStitched	chr11	128454253	128493204	ETS1	MIR6090,LOC101929517	ETS1	45
17_test_peak_20842_lociStitched	chr2	136112768	136144485	CXCR4		CXCR4	46
14_test_peak_17435_lociStitched	chr19	3133031	3165917	GNA15,LOC100996351	NCLN,GNA11,S1PR4	LOC100996351	47
4_test_peak_20148_lociStitched	chr2	70084945	70104059	PCBP1-AS1,PCBP1	LOC100133985	PCBP1	48
14_test_peak_22608_lociStitched	chr20	53579851	53624164	ZNF217	LOC101927770	ZNF217	49
8_test_peak_532_lociStitched	chr1	16888876	16913802	RNVU1-18	CROCC	CROCC	50
17_test_peak_147_lociStitched	chr1	3880067	3907211	C1orf174,LINC01134,DFFB	CEP104,DFFB,LINC01346	C1orf174	51
17_test_peak_31253_lociStitched	chr7	583861	619789	PRKAR1B,LOC101926963	LOC101927000	LOC101926963	52
26_test_peak_26428_lociStitched	chr3	187957662	188007393			LPP	53
11_test_peak_3113_lociStitched	chr1	203267516	203296304	LINC01353	CHIT1,LINC01136,BTG2	LINC01353	54
12_test_peak_32252_lociStitched	chr7	102414994	102432297	LOC100630923,PRKRIP1	POLR2J,ORAI2,ALKBH4,MIR4467,MIR5090,LRWD1,MIR548O	ORAI2	55
4_test_peak_20159_lociStitched	chr2	70118957	70143829	LOC100133985	PCBP1,PCBP1-AS1,C2orf42	LOC100133985	56
15_test_peak_33864_lociStitched	chr8	141205823	141246467	SLC45A4		SLC45A4	57
8_test_peak_18812_lociStitched	chr19	47094540	47113160	ZC3H4	TMEM160,SAE1	ZC3H4	58
21_test_peak_5346_lociStitched	chr10	124611838	124656577	LHPP,FAM53B	FAM53B-AS1	FAM53B-AS1	59
21_test_peak_19777_lociStitched	chr2	43192807	43225085	ZFP36L2	LINC01126	ZFP36L2	60
5_test_peak_8887_lociStitched	chr12	121781611	121803212	RHOF,TMEM120B,LINC01089	SETD1B	RHOF	61
19_test_peak_35611_lociStitched	chrX	38612559	38670037	TSPAN7		TSPAN7	62
32_test_peak_9939_lociStitched	chr14	22456716	22495823			DAD1	63
10_test_peak_17896_lociStitched	chr19	13140949	13172631	NACC1,IER2,STX10	LYL1,TRMT1	IER2	64
18_test_peak_25414_lociStitched	chr3	50590561	50628787	MAPKAPK3,CISH	C3orf18,HEMK1,MIR4787,DOCK3,CISH	CISH	65
5_test_peak_7662_lociStitched	chr12	12713923	12737070	CDKN1B,APOLD1	MIR613,APOLD1,GPR19	APOLD1	66
21_test_peak_957_lociStitched	chr1	30742884	30772497	LAPTM5	MIR4420,MATN1,MATN1-AS1	LAPTM5	67
10_test_peak_3453_lociStitched	chr1	225435960	225468909		LBR	LBR	68
20_test_peak_16257_lociStitched	chr17	77436676	77471349	2022-09-09	SEPT9,MIR4316	2022-09-09	69
11_test_peak_24697_lociStitched	chr3	12994579	13017670	IQSEC1	IQSEC1	IQSEC1	70
23_test_peak_32606_lociStitched	chr7	142788844	142814582		EPHB6,PRSS2,PRSS1	PRSS2	71
17_test_peak_24158_lociStitched	chr22	39920468	39959509	GRAP2	FAM83F,ENTHD1,GRAP2	GRAP2	72
24_test_peak_24921_lociStitched	chr3	31210938	31232855		MIR466	MIR466	73
18_test_peak_10997_lociStitched	chr14	99230514	99269837	BCL11B	BCL11B	BCL11B	74
16_test_peak_23575_lociStitched	chr22	19874011	19898960	TXNRD2	C22orf29,COMT,GNB1L	GNB1L	75
19_test_peak_34846_lociStitched	chr9	114363842	114398309	AKNA	ORM2,ORM1	AKNA	76
19_test_peak_34536_lociStitched	chr9	89518316	89539935		SEMA4D	SEMA4D	77
16_test_peak_14355_lociStitched	chr16	88967760	89004205	CBFA2T3	CBFA2T3,LOC100129697	CBFA2T3	78
14_test_peak_3230_lociStitched	chr1	206551737	206582222	RASSF5	EIF2D	RASSF5	79
15_test_peak_26960_lociStitched	chr4	40197043	40213741	RHOH	RHOH	RHOH	80
22_test_peak_4037_lociStitched	chr10	12585779	12607618	CAMK1D	MIR4480,MIR4481	MIR4480	81
6_test_peak_17860_lociStitched	chr19	12778127	12794327	JUNB,MIR5684	BEST2,RTBDN,ASNA1,HOOK2,RNASEH2A,PRDX2,C19orf43,MAST1	MIR5684	82
12_test_peak_29006_lociStitched	chr5	170278986	170315007	LCP2	C5orf58,LINC01366,KCNIP1	LCP2	83
19_test_peak_32854_lociStitched	chr7_KI270803v1_alt	811574	836807		PRSS3P2	PRSS3P2	84
19_test_peak_30045_lociStitched	chr6	36098763	36128086	MAPK14	MAPK13	MAPK13	85
9_test_peak_13836_lociStitched	chr16	67544997	67564475	FAM65A,CTCF	LOC100505942	CTCF	86
13_test_peak_115_lociStitched	chr1	2276423	2319099	SKI	LOC100129534	LOC100129534	87
23_test_peak_12620_lociStitched	chr15	98139174	98174919			LINC01582	88
9_test_peak_9293_lociStitched	chr13	27426400	27456274	MTIF3,GTF3A	RNU6-63P	MTIF3	89
22_test_peak_28242_lociStitched	chr5	80180487	80216604	SERINC5	SERINC5	SERINC5	90
16_test_peak_33763_lociStitched	chr8	133481139	133508595	ST3GAL1		ST3GAL1	91
23_test_peak_12244_lociStitched	chr15	78033805	78070185	TBC1D2B	SH2D7,TBC1D2B,LOC91450	TBC1D2B	92
15_test_peak_14382_lociStitched	chr16	89095933	89123855	ACSF3	ACSF3,LOC400558,CDH15,LINC00304	ACSF3	93
16_test_peak_22380_lociStitched	chr20	40879511	40910588			TOP1	94
15_test_peak_27825_lociStitched	chr5	4527422	4556319			LOC101929153	95
11_test_peak_24351_lociStitched	chr22	44445533	44463355		LDOC1L,LOC101927526	LOC101927526	96
11_test_peak_9328_lociStitched	chr13	30370169	30418107	LINC00426	LINC01058,HMGB1	LINC00426	97
20_test_peak_20767_lociStitched	chr2	128709846	128737124			LOC101927881	98
19_test_peak_3148_lociStitched	chr1	204494300	204529390	MDM4	MDM4,PIK3C2B	MDM4	99
11_test_peak_28543_lociStitched	chr5	132453722	132472362	C5orf56	IRF1	IRF1	100
3_test_peak_21555_lociStitched	chr2	231706046	231710876	PTMA	PTMA,MIR1244-2	PTMA	101
20_test_peak_26971_lociStitched	chr4	40228910	40266533	RHOH	LOC101060498,RHOH	RHOH	102
8_test_peak_24362_lociStitched	chr22	44488054	44509762	LDOC1L	LOC101927526	LDOC1L	103
7_test_peak_21657_lociStitched	chr2	234483699	234497049	ARL4C		ARL4C	104
9_test_peak_6409_lociStitched	chr11	66311623	66328409	CD248	RAB1B,RIN1,BRMS1,CNIH2,SLC29A2,B4GAT1,TMEM151A,YIF1A	CD248	105
21_test_peak_19909_lociStitched	chr2	54560205	54596970	SPTBN1	RPL23AP32	SPTBN1	106
10_test_peak_15441_lociStitched	chr17	43231412	43252502	RNU2-1	TMEM106A,LINC00854	RNU2-1	107
15_test_peak_21615_lociStitched	chr2	234269869	234299461			ARL4C	108
21_test_peak_29708_lociStitched	chr6	22058660	22110218	CASC15	NBAT1	NBAT1	109
14_test_peak_27473_lociStitched	chr4	142695880	142713425	INPP4B		INPP4B	110
20_test_peak_23117_lociStitched	chr21	35004436	35030020	RUNX1	RUNX1-IT1	RUNX1-IT1	111
15_test_peak_12912_lociStitched	chr16	3053497	3087316	IL32,MMP25-AS1,MMP25	ZNF205,CLDN6,ZNF205-AS1,ZNF213,CCDC64B,TNFRSF12A,HCFC1R1,LOC100128770,ZNF213-AS1,CLDN9,THOC6,ZSCAN10	IL32	112
15_test_peak_29251_lociStitched	chr5	180548068	180569375	CNOT6	SCGB3A1	SCGB3A1	113
21_test_peak_12115_lociStitched	chr15	74382822	74416245	SEMA7A,MIR6881	UBL7-AS1,CYP11A1,UBL7,LOC729739	MIR6881	114
18_test_peak_15622_lociStitched	chr17	49736549	49761405	FAM117A	KAT7,SLC35B1	FAM117A	115
6_test_peak_6317_lociStitched	chr11	65493893	65507937	MALAT1	SCYL1,MIR612	MALAT1	116
10_test_peak_8966_lociStitched	chr12	123130267	123151761		PITPNM2,LOC100507091	PITPNM2	117
6_test_peak_15534_lociStitched	chr17	45223034	45230572	FMNL1	MAP3K14-AS1,SPATA32	FMNL1	118
8_test_peak_3610_lociStitched	chr1	234599701	234616631	IRF2BP2	LOC101927787,LINC00184	IRF2BP2	119
16_test_peak_10712_lociStitched	chr14	80957593	80982461	TSHR	TSHR,CEP128	TSHR	120
11_test_peak_2757_lociStitched	chr1	167616578	167637110	RCSD1		RCSD1	121
13_test_peak_2615_lociStitched	chr1	160567008	160581990	CD84	SLAMF6	CD84	122
3_test_peak_30251_lociStitched	chr6	42770952	42784376		PRPH2,TBCC,ATP6V0CP3,GLTSCR1L	TBCC	123
16_test_peak_21709_lociStitched	chr2	237673948	237701547	LRRFIP1		LRRFIP1	124
19_test_peak_33734_lociStitched	chr8	133056729	133092952	SLA,TG	MIR7848,SLA	SLA	125
15_test_peak_31760_lociStitched	chr7	50330073	50368616	IKZF1	IKZF1	IKZF1	126
10_test_peak_14708_lociStitched	chr17	7833974	7845327	KDM6B	CYB5D1,CHD3,TMEM88,NAA38	KDM6B	127
15_test_peak_14300_lociStitched	chr16	88771160	88800757	PIEZO1	LOC339059,CDT1,APRT,LOC100289580	PIEZO1	128
19_test_peak_24850_lociStitched	chr3	27334170	27361136	NEK10		NEK10	129
12_test_peak_10331_lociStitched	chr14	61471170	61492401	PRKCH		LOC101927780	130
14_test_peak_20329_lociStitched	chr2	95049688	95077698	MAL	MRPS5,MAL	MAL	131
15_test_peak_34422_lociStitched	chr9	77891778	77916764	GNAQ		GNAQ	132
15_test_peak_12551_lociStitched	chr15	92797506	92848604		LINC01578,ASB9P1	ASB9P1	133
6_test_peak_15806_lociStitched	chr17	58333674	58345839	BZRAP1-AS1,SUPT4H1,MIR4736	BZRAP1-AS1,MIR142,BZRAP1,SUPT4H1	BZRAP1-AS1	134
16_test_peak_12501_lociStitched	chr15	90557530	90598449	CRTC3		CRTC3	135
18_test_peak_4983_lociStitched	chr10	96293541	96315169	DNTT	BLNK,OPALIN	DNTT	136
17_test_peak_26132_lociStitched	chr3	151871539	151901964	AADACL2-AS1,SUCNR1	AADACL2-AS1	SUCNR1	137
17_test_peak_26994_lociStitched	chr4	40280781	40313535	LOC101060498	LOC101060498,CHRNA9	LOC101060498	138
7_test_peak_5473_lociStitched	chr11	310386	330898	IFITM3,IFITM1	ATHL1,B4GALNT4,IFITM5,NLRP6,IFITM2	IFITM3	139
12_test_peak_22827_lociStitched	chr20	62953317	62989847	SLC17A9	DIDO1,LINC00029,LOC63930,SLC17A9,GID8,LINC01056,BHLHE23	SLC17A9	140
14_test_peak_15757_lociStitched	chr17	57530127	57554936	MSI2	LOC101927557	LOC101927557	141
13_test_peak_4591_lociStitched	chr10	69044180	69074207		SRGN,VPS26A	SRGN	142
12_test_peak_22514_lociStitched	chr20	48750833	48777585	PREX1		PREX1	143
5_test_peak_15900_lociStitched	chr17	64016321	64025901	ICAM2	PRR29,SCN4A,PRR29-AS1,ICAM2	ICAM2	144
13_test_peak_4127_lociStitched	chr10	17646206	17684187	STAM	HACD1,STAM-AS1	STAM	145
11_test_peak_13787_lociStitched	chr16	66515736	66527501	TK2	CKLF,TK2,CMTM1,BEAN1-AS1	TK2	146
5_test_peak_7092_lociStitched	chr11	123062609	123071071		SNORD14E,LOC341056,SNORD14C,SNORD14D,HSPA8	HSPA8	147
10_test_peak_27551_lociStitched	chr4	152095120	152116463	LOC100996286		LOC100996286	148
15_test_peak_29743_lociStitched	chr6	24920037	24961169	FAM65B	FAM65B	FAM65B	149
13_test_peak_20355_lociStitched	chr2	96145625	96168173		ASTL,DUSP2,ADRA2B,STARD7-AS1,STARD7	DUSP2	150
6_test_peak_10665_lociStitched	chr14	77023391	77043253	IRF2BPL,LOC283575	LOC102724190	IRF2BPL	151
15_test_peak_7877_lociStitched	chr12	47806218	47835119	HDAC7	HDAC7,RAPGEF3,SLC48A1	HDAC7	152
21_test_peak_3785_lociStitched	chr10	2883010	2911544			PFKP	153
12_test_peak_24529_lociStitched	chr22	50529259	50545073	ODF3B,TYMP	KLHDC7B,CHKB-AS1,TYMP,ADM2,SCO2,MIOX,CPT1B,CHKB,SYCE3,LMF2,NCAPH2	ODF3B	154
14_test_peak_23453_lociStitched	chr21	45608583	45644018			SLC19A1	155
12_test_peak_7621_lociStitched	chr12	11875276	11906393	ETV6		BCL2L14	156
12_test_peak_19935_lociStitched	chr2	60094264	60106952			MIR4432	157
15_test_peak_2094_lociStitched	chr1	116755151	116772235	CD2		CD2	158
15_test_peak_13239_lociStitched	chr16	27224864	27238798	NSMCE1	FLJ21408,KDM8	KDM8	159
15_test_peak_7381_lociStitched	chr12	6323831	6348297	PLEKHG6,SCNN1A,TNFRSF1A	LTBR	TNFRSF1A	160
10_test_peak_5373_lociStitched	chr10	128047510	128065827	PTPRE		PTPRE	161
19_test_peak_3296_lociStitched	chr1	207861454	207887827	CD34	LOC148696	CD34	162
8_test_peak_16043_lociStitched	chr17	74454384	74480312	CD300A	GPRC5C	CD300A	163
16_test_peak_24205_lociStitched	chr22	40709960	40734235		MCHR1	MCHR1	164
12_test_peak_10565_lociStitched	chr14	73741079	73755295	ELMSAN1	MIR4505,PNMA1,LOC100506476	MIR4505	165
10_test_peak_18162_lociStitched	chr19	18291304	18318927	LSM4	PDE4C,JUND,PGPEP1,LOC729966,MIR3188,KIAA1683	LSM4	166
11_test_peak_16692_lociStitched	chr18	680105	694447	ENOSF1	TYMSOS,ENOSF1,TYMS	ENOSF1	167
13_test_peak_35173_lociStitched	chr9	129884850	129896375	FNBP1	USP20,MIR6855,C9orf78	MIR6855	168
2_test_peak_24507_lociStitched	chr22	50189628	50194132	TRABD	PANX2,MOV10L1,SELO	TRABD	169
12_test_peak_9846_lociStitched	chr13	114128403	114162442	RASA3		RASA3	170
7_test_peak_27982_lociStitched	chr5	42991168	43010937	FLJ32255	LOC153684,ANXA2R,LOC648987	FLJ32255	171
11_test_peak_35211_lociStitched	chr9	131252297	131279836	FAM78A	PPAPDC3	FAM78A	172
4_test_peak_497_lociStitched	chr1	15834017	15837504	FLJ37453	SPEN,UQCRHL	SPEN	173
13_test_peak_232_lociStitched	chr1	4483064	4512251			LOC284661	174
5_test_peak_23409_lociStitched	chr21	44910396	44930996	ITGB2-AS1,ITGB2	FAM207A,LINC01547,ITGB2-AS1,PTTG1IP	ITGB2	175
13_test_peak_9206_lociStitched	chr13	21203730	21256407	LINC01046	MRPL57,MIPEPP3,SKA3	LINC01046	176
16_test_peak_17172_lociStitched	chr18	79452636	79479989	NFATC1		NFATC1	177
11_test_peak_8877_lociStitched	chr12	121629560	121673464	MORN3,ORAI1	TMEM120B,KDM2B	MORN3	178
10_test_peak_34905_lociStitched	chr9	120890017	120906062	PHF19,TRAF1	PHF19,PSMD5-AS1,PSMD5	PHF19	179
14_test_peak_10879_lociStitched	chr14	95495216	95524429		SYNE3,SNHG10,GLRX5,SCARNA13	SCARNA13	180
8_test_peak_18015_lociStitched	chr19	16070073	16088406	TPM4	LINC00905,HSH2D,RAB8A	TPM4	181
18_test_peak_3886_lociStitched	chr10	6469945	6499279	PRKCQ		PRKCQ	182
11_test_peak_32899_lociStitched	chr8	2193982	2217518			MIR7160	183
15_test_peak_7608_lociStitched	chr12	11790387	11815029	ETV6		ETV6	184
7_test_peak_23869_lociStitched	chr22	31217443	31233510	LIMK2	LIMK2	LIMK2	185
10_test_peak_22177_lociStitched	chr20	32528181	32540956	NOL4L	LOC101929698,LOC149950,NOL4L	LOC101929698	186
15_test_peak_891_lociStitched	chr1	27864183	27892219	RPA2,THEMIS2	SCARNA1,PPP1R8,SMPDL3B,THEMIS2	THEMIS2	187
17_test_peak_24885_lociStitched	chr3	30622144	30665821	TGFBR2	TGFBR2	TGFBR2	188
9_test_peak_6765_lociStitched	chr11	78314951	78351812	GAB2		GAB2	189
10_test_peak_30735_lociStitched	chr6	135209874	135252545	MYB,MIR548A2		MIR548A2	190
15_test_peak_12740_lociStitched	chr15_KI270852v1_alt	454399	478862				191
9_test_peak_6755_lociStitched	chr11	78281847	78296821	GAB2		GAB2	192
7_test_peak_14400_lociStitched	chr16	89594259	89617437	DPEP1,CPNE7	RPL13,SNORD68,CHMP1A,DPEP1,SPATA33	DPEP1	193
15_test_peak_35311_lociStitched	chr9	133673753	133684716	SARDH	DBH-AS1,DBH	DBH-AS1	194
11_test_peak_2635_lociStitched	chr1	160623449	160641990	SLAMF1	CD84,SLAMF1	SLAMF1	195
8_test_peak_29125_lociStitched	chr5	176530411	176540530	RNF44	CDHR2	RNF44	196
7_test_peak_15469_lociStitched	chr17	43359402	43369485		ARL4D,LINC00910	LINC00910	197
14_test_peak_26379_lociStitched	chr3	186502545	186529550		CRYGS,LOC253573,TBCCD1,DNAJB11	LOC253573	198
5_test_peak_6076_lociStitched	chr11	61954805	61972414	FTH1,BEST1	RAB3IL1,BEST1	FTH1	199
8_test_peak_19493_lociStitched	chr2	25273245	25295937	DNMT3A	MIR1301,DNMT3A	DNMT3A	200
6_test_peak_10794_lociStitched	chr14	91860797	91875603	FBLN5,TC2N	TC2N	TC2N	201
10_test_peak_22389_lociStitched	chr20	40929955	40944562			TOP1	202
11_test_peak_864_lociStitched	chr1	27609098	27633604	FGR	IFI6,AHDC1	FGR	203
12_test_peak_23988_lociStitched	chr22	36874240	36903374	NCF4	CSF2RB,NCF4	CSF2RB	204
10_test_peak_30952_lociStitched	chr6	159085875	159119754		FNDC1,TAGAP	TAGAP	205
12_test_peak_4792_lociStitched	chr10	79128604	79150870	ZMIZ1		ZMIZ1	206
9_test_peak_21110_lociStitched	chr2	181123625	181144712	LOC101927156		LOC101927156	207
11_test_peak_25092_lociStitched	chr3	39346865	39362629		RPSA,CCR8,SNORA6,SNORA62,SLC25A38	CCR8	208
7_test_peak_24937_lociStitched	chr3	31522003	31541264	STT3B		STT3B	209
10_test_peak_3842_lociStitched	chr10	5283341	5298324			UCN3	210
9_test_peak_12655_lociStitched	chr15	101123633	101150917			CHSY1	211
14_test_peak_17404_lociStitched	chr19	2599159	2635047	MIR7850,GNG7		MIR7850	212
7_test_peak_24372_lociStitched	chr22	45158680	45174169	NUP50-AS1,NUP50	KIAA0930,NUP50-AS1,MIR1249	NUP50	213
11_test_peak_1001_lociStitched	chr1	31921542	31956459	PTP4A2	PTP4A2	PTP4A2	214
5_test_peak_17798_lociStitched	chr19	11321194	11327233	RAB3D,TSPAN16	TMEM205,SWSAP1,CCDC159,LPPR2,TSPAN16	RAB3D	215
9_test_peak_13876_lociStitched	chr16	68063203	68082903	DUS2	NFATC3,DUS2,LOC100131303,DDX28	NFATC3	216
11_test_peak_7993_lociStitched	chr12	51366532	51395756	GALNT6,SLC4A8	BIN2,CELA1,SLC4A8	SLC4A8	217
14_test_peak_14173_lociStitched	chr16	84593897	84609697	COTL1	KLHL36	COTL1	218
19_test_peak_5833_lociStitched	chr11	44559596	44592912	CD82		CD82	219
5_test_peak_6071_lociStitched	chr11	61831773	61842326	FADS2	FADS1,TMEM258,MIR6746,MIR611,MIR1908,FADS3,FEN1	FADS2	220
16_test_peak_1796_lociStitched	chr1	101108281	101137467			LOC102606465	221
9_test_peak_28884_lociStitched	chr5	151207770	151220317	CCDC69	ANXA6,GM2A	CCDC69	222
7_test_peak_32212_lociStitched	chr7	101733783	101755182			CUX1	223
6_test_peak_6633_lociStitched	chr11	72807067	72835624	ATG16L2	STARD10,MIR4692	ATG16L2	224
10_test_peak_24407_lociStitched	chr22	46234450	46254722	CDPF1,PPARA	GTSE1,GTSE1-AS1,PKDREJ,TTC38	CDPF1	225
21_test_peak_28591_lociStitched	chr5	134118257	134138715	TCF7	SKP1	TCF7	226
12_test_peak_29562_lociStitched	chr6	14443821	14477602			LINC01108	227
6_test_peak_13744_lociStitched	chr16	57680449	57691969	ADGRG3	ADGRG3,DRC7,ADGRG1,KATNB1	DRC7	228
11_test_peak_16171_lociStitched	chr17	76251730	76274366	QRICH2,UBALD2	RNF157	UBALD2	229
11_test_peak_13283_lociStitched	chr16	28140685	28166318	XPO6	XPO6	XPO6	230
15_test_peak_10846_lociStitched	chr14	92647679	92667129	RIN3		LGMN	231
19_test_peak_11038_lociStitched	chr14	100067446	100083093	EVL	MIR342,MIR151B	EVL	232
12_test_peak_10425_lociStitched	chr14	65833077	65865097			MIR625	233
12_test_peak_35531_lociStitched	chrX	13074290	13092611		FAM9C	FAM9C	234
7_test_peak_13265_lociStitched	chr16	27354730	27375264	IL4R	IL4R,IL21R	IL21R	235
6_test_peak_12146_lociStitched	chr15	74776725	74787538	CSK	LMAN1L,CPLX3,CYP1A2,MIR4513,CSK	CSK	236
12_test_peak_6166_lociStitched	chr11	63551089	63583377	HRASLS2,PLA2G16	RARRES3,LGALS12	HRASLS2	237
7_test_peak_4199_lociStitched	chr10	26430660	26451461	APBB1IP		APBB1IP	238
7_test_peak_21119_lociStitched	chr2	181301061	181312741	MIR4437,LOC101927156		MIR4437	239
3_test_peak_18414_lociStitched	chr19	35898572	35905388	NFKBID,TYROBP,HCST	APLP1,TYROBP,NPHS1,KIRREL2,HCST,LRFN3	HCST	240
4_test_peak_23686_lociStitched	chr22	23694486	23698231	RGL4,GUSBP11		RGL4	241
10_test_peak_16275_lociStitched	chr17	77870110	77888404	FLJ45079		FLJ45079	242
13_test_peak_36052_lociStitched	chrX	129756112	129782024	SASH3,XPNPEP2		SASH3	243
10_test_peak_19605_lociStitched	chr2	29000314	29016217	FAM179A		FAM179A	244
15_test_peak_18042_lociStitched	chr19	16365749	16381080	EPS15L1	KLF2	KLF2	245
6_test_peak_16546_lociStitched	chr17	82292428	82303199		CD7,CSNK1D,SECTM1	CD7	246
10_test_peak_24335_lociStitched	chr22	44380844	44400087		LOC101927526	LOC101927526	247
6_test_peak_9613_lociStitched	chr13	50889513	50896131	RNASEH2B-AS1	RNASEH2B,DLEU7	RNASEH2B	248
14_test_peak_21040_lociStitched	chr2	174588523	174598317	WIPF1		WIPF1	249
13_test_peak_20717_lociStitched	chr2	127596976	127616885	MYO7B	LIMS2,LOC105373609,GPR17	LOC105373609	250
10_test_peak_90_lociStitched	chr1	2132837	2151913	PRKCZ	FAAP20	PRKCZ	251
6_test_peak_803_lociStitched	chr1	26692065	26700837	ARID1A		ARID1A	252
7_test_peak_7648_lociStitched	chr12	12465577	12483808	DUSP16,BORCS5		DUSP16	253
10_test_peak_24304_lociStitched	chr22	43256312	43267623	SCUBE1		TTLL12	254
10_test_peak_11973_lociStitched	chr15	64872928	64896587		PIF1,ANKDD1A,PLEKHO2	ANKDD1A	255
13_test_peak_6219_lociStitched	chr11	64489647	64503964		LOC100996455	LOC100996455	256
14_test_peak_24963_lociStitched	chr3	32401362	32433682	CMTM7	CMTM7	CMTM7	257
9_test_peak_34256_lociStitched	chr9	36140174	36154925	GLIPR2	CCIN,CLTA,GLIPR2	GLIPR2	258
13_test_peak_1268_lociStitched	chr1	41727006	41754321	HIVEP3		HIVEP3	259
4_test_peak_8755_lociStitched	chr12	116552993	116561939	MAP1LC3B2	LINC00173	MAP1LC3B2	260
9_test_peak_18142_lociStitched	chr19	18013540	18031549	ARRDC2	ARRDC2	ARRDC2	261
4_test_peak_31_lociStitched	chr1	1140792	1158731	LINC01342	TTLL10,C1orf159,TNFRSF18,MIR200A,MIR429,MIR200B	LINC01342	262
6_test_peak_18875_lociStitched	chr19	48322157	48333928	TMEM143,EMP3	SYNGR4,TMEM143,ZNF114,CCDC114	EMP3	263
15_test_peak_25142_lociStitched	chr3	43012250	43026479	FAM198A		FAM198A	264
8_test_peak_30017_lociStitched	chr6	35716822	35732397	LOC285847,FKBP5	CLPSL2,FKBP5,ARMC12,CLPSL1	FKBP5	265
11_test_peak_195_lociStitched	chr1	4307396	4333187			LOC284661	266
9_test_peak_2281_lociStitched	chr1	150561137	150577511	MCL1,ADAMTSL4-AS1	FALEC,ADAMTSL4,MCL1,MIR4257	ADAMTSL4-AS1	267
11_test_peak_5893_lociStitched	chr11	47387870	47396255		SPI1,SLC39A13,MIR4487,MYBPC3,PSMC3	MIR4487	268
2_test_peak_9600_lociStitched	chr13	50124707	50128300	DLEU1,DLEU2	ST13P4	DLEU2	269
12_test_peak_13352_lociStitched	chr16	29146967	29158227			RRN3P2	270
4_test_peak_3471_lociStitched	chr1	225995926	226003307	SDE2		SDE2	271
16_test_peak_32783_lociStitched	chr7	158803714	158824697	ESYT2	WDR60	ESYT2	272
15_test_peak_7162_lociStitched	chr11	128284897	128305508			ETS1	273
1_test_peak_20272_lociStitched	chr2	85851315	85854909	ST3GAL5	LOC284950,ST3GAL5-AS1	ST3GAL5	274
7_test_peak_16530_lociStitched	chr17	82200226	82218753	CCDC57	SLC16A3,MIR6787	CCDC57	275
7_test_peak_776_lociStitched	chr1	26284284	26292270	UBXN11	UBXN11,SH3BGRL3,CEP85,CD52	SH3BGRL3	276
11_test_peak_13051_lociStitched	chr16	11611951	11640928		SNN,LITAF	LITAF	277
11_test_peak_8557_lociStitched	chr12	104458798	104485706	CHST11	CHST11	CHST11	278
4_test_peak_2356_lociStitched	chr1	152033976	152048871	S100A11	LOC100131107,TCHHL1,NBPF18P,S100A10	S100A11	279
11_test_peak_14873_lociStitched	chr17	17737419	17760196	RAI1,RAI1-AS1	SMCR5	RAI1-AS1	280
9_test_peak_19767_lociStitched	chr2	43158501	43179462		LINC01126,ZFP36L2	ZFP36L2	281
5_test_peak_8854_lociStitched	chr12	121222934	121242003	CAMKK2,P2RX4	P2RX4	P2RX4	282
6_test_peak_24494_lociStitched	chr22	49925200	49946157	CRELD2	PIM3,CRELD2,ALG12,MIR6821	CRELD2	283
3_test_peak_12393_lociStitched	chr15	88396496	88404420			MRPL46	284
10_test_peak_4434_lociStitched	chr10	47256022	47287651		GDF2,GDF10	GDF10	285
9_test_peak_32300_lociStitched	chr7	106058463	106074562		SYPL1	SYPL1	286
8_test_peak_17956_lociStitched	chr19	14355662	14384499	ADGRE5	PKN1,DDX39A	ADGRE5	287
12_test_peak_15699_lociStitched	chr17	56289101	56301692	ANKFN1		ANKFN1	288
11_test_peak_1179_lociStitched	chr1	39194761	39216597	MACF1		MACF1	289
13_test_peak_16662_lociStitched	chr17_KI270908v1_alt	204784	222056	LRRC37A4P		LRRC37A4P	290
10_test_peak_19758_lociStitched	chr2	43129885	43137966			ZFP36L2	291
12_test_peak_9005_lociStitched	chr12	124222291	124236042	ZNF664-FAM101A		FAM101A	292
13_test_peak_178_lociStitched	chr1	4262490	4282973			LOC284661	293
8_test_peak_6568_lociStitched	chr11	69969407	69984415			LOC101928443	294
8_test_peak_4899_lociStitched	chr10	88374866	88392511	RNLS		RNLS	295
10_test_peak_23670_lociStitched	chr22	23213222	23225891	BCR	FBXW4P1	BCR	296
13_test_peak_19332_lociStitched	chr2	1496868	1520241	TPO		TPO	297
13_test_peak_28537_lociStitched	chr5	132419572	132439992	C5orf56	SLC22A5,LOC553103	C5orf56	298
14_test_peak_573_lociStitched	chr1	19454778	19478616	CAPZB		CAPZB	299
8_test_peak_17291_lociStitched	chr19	1250131	1262159	MIDN	C19orf24,CIRBP,CIRBP-AS1,ATP5D,STK11,CBARP,EFNA2	MIDN	300
5_test_peak_3816_lociStitched	chr10	3764449	3785224	KLF6	KLF6	KLF6	301
7_test_peak_17188_lociStitched	chr18	79506069	79526481	NFATC1		NFATC1	302
13_test_peak_24592_lociStitched	chr2_KI270774v1_alt	179851	202712	TPO		TPO	303
4_test_peak_35103_lociStitched	chr9	128898261	128904270	LRRC8A	PHYHD1,CCBL1,NUP188,DOLK	LRRC8A	304
6_test_peak_7981_lociStitched	chr12	51318545	51329843	CELA1,BIN2	SMAGP,BIN2	BIN2	305
10_test_peak_10490_lociStitched	chr14	68922569	68938465	ACTN1	ACTN1-AS1	ACTN1	306
6_test_peak_12512_lociStitched	chr15	90654281	90687409	LINC01585,CRTC3-AS1	BLM	LINC01585	307
8_test_peak_33151_lociStitched	chr8	37881116	37905540	RAB11FIP1	RAB11FIP1,BRF2,GOT1L1	RAB11FIP1	308
8_test_peak_26186_lociStitched	chr3	155634522	155661115	PLCH1	PLCH1	PLCH1	309
8_test_peak_16214_lociStitched	chr17	76993830	77002159			SEC14L1	310
2_test_peak_35355_lociStitched	chr9	134474571	134476878			RXRA	311
10_test_peak_29583_lociStitched	chr6	14709485	14735320			LINC01108	312
11_test_peak_446_lociStitched	chr1	12472218	12481696	VPS13D	SNORA59A	SNORA59A	313
7_test_peak_25376_lociStitched	chr3	50238174	50260802	GNAI2	HYAL1,SEMA3B,IFRD2,MIR6872,MIR5787,GNAT1,HYAL3,NAT6,SEMA3B-AS1,LSMEM2,SLC38A3	GNAI2	314
9_test_peak_14288_lociStitched	chr16	88681354	88702471	SNAI3-AS1,RNF166,SNAI3	IL17C,CTU2,MIR4722,LOC100289580,CYBA,MVD,LOC339059	SNAI3	315
8_test_peak_4731_lociStitched	chr10	73848953	73879621	CAMK2G	ZSWIM8-AS1,C10orf55,CAMK2G,NDST2,PLAU	CAMK2G	316
14_test_peak_30125_lociStitched	chr6	39209171	39226974	KCNK5		KCNK5	317
7_test_peak_3169_lociStitched	chr1	204542955	204564044	MDM4	MDM4	MDM4	318
7_test_peak_2598_lociStitched	chr1	160428861	160448083		VANGL2	VANGL2	319
8_test_peak_10479_lociStitched	chr14	68814415	68822815		ZFP36L1	ZFP36L1	320
10_test_peak_5262_lociStitched	chr10	119478174	119518446	RGS10		RGS10	321
10_test_peak_34716_lociStitched	chr9	98099035	98110282	TRIM14	NANS	TRIM14	322
5_test_peak_17757_lociStitched	chr19	10408412	10424741	PDE4A	PDE4A,CDC37,TYK2,MIR1181	PDE4A	323
2_test_peak_12054_lociStitched	chr15	68816797	68820490	ANP32A	MIR4312,ANP32A-IT1	ANP32A	324
11_test_peak_657_lociStitched	chr1	23598350	23620912		MDS2,ID3	MDS2	325
8_test_peak_3124_lociStitched	chr1	203319228	203328259		LINC01353,LINC01136,BTG2,FMOD	BTG2	326
5_test_peak_28553_lociStitched	chr5	132488197	132497317	IRF1	IL5	IRF1	327
11_test_peak_27315_lociStitched	chr4	108354168	108373169			LEF1-AS1	328
11_test_peak_23049_lociStitched	chr21	33299020	33308830		IFNAR1,IL10RB-AS1,IL10RB	IFNAR1	329
9_test_peak_31695_lociStitched	chr7	44981031	44996651	SNHG15,SNORA9	CCM2,MYO1G	SNHG15	330
8_test_peak_5438_lociStitched	chr10	133258010	133279663	TUBGCP2,ADAM8	UTF1,MIR202,ADAM8,ZNF511,TUBGCP2,MIR202HG,VENTX	ADAM8	331
8_test_peak_34365_lociStitched	chr9	74275783	74284826			LOC101927358	332
13_test_peak_4398_lociStitched	chr10	46077149	46106598		AGAP7P,MSMB,NCOA4	AGAP7P	333
11_test_peak_11265_lociStitched	chr14_KI270846v1_alt	449099	474893				334
9_test_peak_11545_lociStitched	chr15	38637757	38654023		C15orf53	C15orf53	335
7_test_peak_23094_lociStitched	chr21	34882260	34891380	RUNX1		RUNX1	336
13_test_peak_22728_lociStitched	chr20	60260745	60274708	MIR646HG	MIR646	MIR646	337
10_test_peak_33702_lociStitched	chr8	130063345	130074894	ASAP1	ASAP1-IT2,FAM49B	ASAP1-IT2	338
2_test_peak_4520_lociStitched	chr10	61897222	61903850	ARID5B		ARID5B	339
14_test_peak_319_lociStitched	chr1	9275222	9286540		SPSB1,H6PD	SPSB1	340
5_test_peak_31892_lociStitched	chr7	74206768	74220213	LAT2	LAT2,MIR590,RFC2,EIF4H	LAT2	341
11_test_peak_22970_lociStitched	chr21	17775161	17790256	C21orf91-OT1,C21orf91	C21orf91-OT1,C21orf91	C21orf91-OT1	342
5_test_peak_29720_lociStitched	chr6	22141269	22152510	NBAT1,CASC15		NBAT1	343
5_test_peak_32798_lociStitched	chr7	159040478	159051461	VIPR2	LINC00689	LINC00689	344
4_test_peak_2522_lociStitched	chr1	156502414	156508396		MEF2D	MEF2D	345
8_test_peak_3554_lociStitched	chr1	229129627	229155996		MIR4454	MIR4454	346
9_test_peak_23721_lociStitched	chr22	24429617	24442130	ADORA2A,ADORA2A-AS1,SPECC1L-ADORA2A	ADORA2A	ADORA2A	347
7_test_peak_17504_lociStitched	chr19	4061510	4090164	ZBTB7A	MAP2K2	ZBTB7A	348
11_test_peak_35266_lociStitched	chr9	132982349	133005750	GFI1B	GTF3C5,TSC1,MIR548AW,MIR6877	GFI1B	349
6_test_peak_20122_lociStitched	chr2	69943082	69948753		MXD1,ASPRV1,SNRNP27	ASPRV1	350
7_test_peak_18281_lociStitched	chr19	21600766	21612151			ZNF429	351
10_test_peak_18639_lociStitched	chr19	42185081	42202806	DEDD2	DEDD2,ZNF526,GSK3A	DEDD2	352
3_test_peak_21451_lociStitched	chr2	218395832	218406961	SLC11A1,CTDSP1,MIR26B	CATIP-AS2,CATIP,VIL1,CTDSP1,CATIP-AS1	MIR26B	353
5_test_peak_8945_lociStitched	chr12	122883056	122899056	VPS37B	HIP1R	VPS37B	354
3_test_peak_7757_lociStitched	chr12	25385035	25387181			KRAS	355
6_test_peak_18088_lociStitched	chr19	17109424	17126627	MYO9B	MYO9B,HAUS8	MYO9B	356
7_test_peak_35922_lociStitched	chrX	79145116	79165908		GPR174	GPR174	357
10_test_peak_205_lociStitched	chr1	4415096	4426490	LOC284661		LOC284661	358
10_test_peak_20934_lociStitched	chr2	157417372	157454079	CYTIP	FAM133DP	CYTIP	359
8_test_peak_15298_lociStitched	chr17	40095410	40112979	NR1D1	THRA,MSL1,MIR6866,MED24,CASC3	NR1D1	360
8_test_peak_10870_lociStitched	chr14	95461738	95474224	SYNE3		SYNE3	361
8_test_peak_28698_lociStitched	chr5	139458000	139476471	ECSCR,TMEM173	DNAJC18,ECSCR	ECSCR	362
6_test_peak_20683_lociStitched	chr2	122135977	122156522			TSN	363
10_test_peak_34026_lociStitched	chr8_KI270821v1_alt	376631	399842				364
11_test_peak_9074_lociStitched	chr12	129480811	129488187	TMEM132D		LOC101927735	365
5_test_peak_24462_lociStitched	chr22	48096456	48101600			MIR3201	366
9_test_peak_14202_lociStitched	chr16	85434818	85458867			MIR5093	367
9_test_peak_4879_lociStitched	chr10	88090754	88114958			PTEN	368
10_test_peak_13013_lociStitched	chr16	11087765	11105747	CLEC16A		CLEC16A	369
15_test_peak_17129_lociStitched	chr18	77053990	77068407	MBP	MBP	MBP	370
5_test_peak_5584_lociStitched	chr11	3852575	3867416	STIM1,MIR4687	PGAP2,RHOG	MIR4687	371
13_test_peak_15390_lociStitched	chr17	42311235	42321706	STAT5A,STAT3	STAT5B	STAT5A	372
7_test_peak_6617_lociStitched	chr11	72725557	72739984	ARAP1	MIR4692,ARAP1	ARAP1	373
11_test_peak_7343_lociStitched	chr12	3933235	3963270			PARP11	374
8_test_peak_2606_lociStitched	chr1	160521128	160551281	CD84,SLAMF6		SLAMF6	375
5_test_peak_25720_lociStitched	chr3	108088752	108098084	CD47	LINC01215,CD47	CD47	376
5_test_peak_7570_lociStitched	chr12	9758427	9765656	CD69	CLECL1	CD69	377
12_test_peak_25611_lociStitched	chr3	71440949	71454736	FOXP1		MIR1284	378
4_test_peak_2696_lociStitched	chr1	161389559	161400274		CFAP126	CFAP126	379
7_test_peak_25004_lociStitched	chr3	34015828	34024239			PDCD6IP	380
9_test_peak_847_lociStitched	chr1	27426871	27437094	WASF2	CD164L2,GPR3	GPR3	381
7_test_peak_8145_lociStitched	chr12	54976752	54991905	TESPA1	NEUROD4,TESPA1	TESPA1	382
7_test_peak_25191_lociStitched	chr3	44439093	44445255	ZNF445		ZNF445	383
9_test_peak_7483_lociStitched	chr12	6953153	6962169	PTPN6	MIR141,ENO2,MIR200C,SCARNA12,PHB2,RNU7-1,LRRC23,C12orf57,ATN1,EMG1	MIR200C	384
7_test_peak_34525_lociStitched	chr9	89455208	89484013	SEMA4D		SEMA4D	385
7_test_peak_19753_lociStitched	chr2	42949291	42965720			LOC102723854	386
6_test_peak_28685_lociStitched	chr5	139385327	139393258	MZB1,PROB1	PAIP2,DNAJC18,SLC23A1,SPATA24	MZB1	387
5_test_peak_16229_lociStitched	chr17	77400301	77421250	2022-09-09	SEPT9,MIR4316	2022-09-09	388
15_test_peak_27661_lociStitched	chr4	177311779	177324006	NEIL3		NEIL3	389
7_test_peak_16354_lociStitched	chr17	78816808	78826065	USP36	CYTH1	USP36	390
9_test_peak_13025_lociStitched	chr16	11224185	11252054		PRM2,TNP2,SOCS1,PRM3,PRM1	SOCS1	391
11_test_peak_22858_lociStitched	chr20	63633706	63642563	STMN3	GMEB2,LOC100505771,RTEL1,STMN3	LOC100505771	392
10_test_peak_9418_lociStitched	chr13	41001881	41018509	ELF1	WBP4,ELF1	ELF1	393
9_test_peak_24469_lociStitched	chr22	48627676	48642009	FAM19A5		FAM19A5	394
6_test_peak_31753_lociStitched	chr7	50306239	50316672	IKZF1	IKZF1	IKZF1	395
1_test_peak_8264_lociStitched	chr12	57477316	57481018	ARHGAP9	INHBE,MARS,MBD6,GLI1,DDIT3,MIR616,INHBC,MIR6758	ARHGAP9	396
9_test_peak_27358_lociStitched	chr4	118170838	118181269	NDST3		SNHG8	397
9_test_peak_31425_lociStitched	chr7	8111765	8134223	ICA1		ICA1	398
11_test_peak_11881_lociStitched	chr15	59787985	59815161			BNIP2	399
10_test_peak_4692_lociStitched	chr10	72318681	72335876	DNAJB12	DNAJB12,DDIT4	DNAJB12	400
8_test_peak_18008_lociStitched	chr19	15835895	15846331	UCA1	OR10H5,LOC102724279,OR10H1	UCA1	401
12_test_peak_15037_lociStitched	chr17	29131751	29149372	MYO18A	MYO18A	MYO18A	402
11_test_peak_32455_lociStitched	chr7	132425608	132440831	PLXNA4		PLXNA4	403
9_test_peak_17703_lociStitched	chr19	9784907	9808106		PIN1,ZNF846,UBL5,FBXL12	FBXL12	404
8_test_peak_3005_lociStitched	chr1	198158776	198188794	NEK7		NEK7	405
10_test_peak_12673_lociStitched	chr15	101167705	101181299	CHSY1		CHSY1	406
8_test_peak_20128_lociStitched	chr2	69975007	69986609	PCBP1-AS1	ASPRV1	ASPRV1	407
9_test_peak_1517_lociStitched	chr1	58132703	58157521	DAB1		DAB1	408
9_test_peak_17144_lociStitched	chr18	77095150	77115577	MBP		MBP	409
11_test_peak_1132_lociStitched	chr1	36348653	36378332	STK40	EVA1B,SH3D21,LSM10	STK40	410
3_test_peak_15520_lociStitched	chr17	45143814	45149710	HEXIM1,ACBD4	MIR6784,HEXIM2,PLCD3,ACBD4	HEXIM1	411
8_test_peak_16341_lociStitched	chr17	78725602	78759848	CYTH1	CYTH1	CYTH1	412
8_test_peak_26322_lociStitched	chr3	179954314	179970954	PEX5L		PEX5L	413
9_test_peak_9544_lociStitched	chr13	48490765	48507260	RCBTB2	LPAR6	RCBTB2	414
11_test_peak_16419_lociStitched	chr17	80643440	80669052	RPTOR		RPTOR	415
12_test_peak_34605_lociStitched	chr9	93025142	93043584	FGD3	LOC101927954,SUSD3	LOC101927954	416
9_test_peak_8579_lociStitched	chr12	104671181	104689428	CHST11		MIR3922	417
13_test_peak_28377_lociStitched	chr5	111226565	111238131	CAMK4		CAMK4	418
5_test_peak_6084_lociStitched	chr11	62019376	62033876			FTH1	419
3_test_peak_15587_lociStitched	chr17	48541045	48548835	HOXB2,HOXB-AS1	HOXB3,HOXB-AS3,HOXB1,MIR10A,HOXB4,HOXB5	HOXB2	420
8_test_peak_22501_lociStitched	chr20	47727010	47749597	SULF2		SULF2	421
4_test_peak_22419_lociStitched	chr20	44067834	44071867	TOX2		JPH2	422
6_test_peak_28640_lociStitched	chr5	135360318	135385764	H2AFY	H2AFY	H2AFY	423
10_test_peak_13731_lociStitched	chr16	57640644	57648838	ADGRG1	DRC7,ADGRG1,ADGRG3	ADGRG1	424
10_test_peak_4816_lociStitched	chr10	80185305	80198386	ANXA11	ANXA11,LINC00857	ANXA11	425
11_test_peak_34122_lociStitched	chr9	15293758	15300433	TTC39B	TTC39B	TTC39B	426
6_test_peak_26528_lociStitched	chr3	195897873	195914979	TNK2	TNK2,MIR6829	TNK2	427
5_test_peak_14612_lociStitched	chr17	4708347	4733443	ARRB2,MED11	PELP1,TM4SF5,LOC101559451,CXCL16,ARRB2,ZMYND15	ARRB2	428
7_test_peak_15336_lociStitched	chr17	40533729	40554799	CCR7	CCR7,TNS4	CCR7	429
11_test_peak_35836_lociStitched	chrX	66005794	66020945	MIR223	VSIG4	MIR223	430
4_test_peak_35132_lociStitched	chr9	129411591	129414501			LINC00963	431
7_test_peak_35682_lociStitched	chrX	45753412	45772210		MIR222,MIR221,LOC392452	MIR222	432
6_test_peak_15116_lociStitched	chr17	31309183	31319679	EVI2B,NF1,EVI2A	OMG	EVI2B	433
5_test_peak_35347_lociStitched	chr9	134391557	134409140	RXRA	MIR4669	RXRA	434
9_test_peak_29666_lociStitched	chr6	21587563	21604571	SOX4		SOX4	435
6_test_peak_215_lociStitched	chr1	4444467	4456133		LOC284661	LOC284661	436
10_test_peak_13726_lociStitched	chr16	57577574	57614671		ADGRG5,ADGRG1,CCDC102A	ADGRG1	437
7_test_peak_21954_lociStitched	chr20	5056854	5090841		PCNA-AS1,SLC23A2,PCNA,CDS2,TMEM230	TMEM230	438
10_test_peak_25225_lociStitched	chr3	46088846	46110968			XCR1	439
6_test_peak_26716_lociStitched	chr4	2786876	2800954	SH3BP2	ADD1,SH3BP2,TNIP2	SH3BP2	440
6_test_peak_6490_lociStitched	chr11	67405899	67420895	TBC1D10C,CARNS1	CORO1B,CLCF1,CABP4,PPP1CA,GPR152,RAD9A,PTPRCAP,TMEM134,RPS6KB2	CARNS1	441
9_test_peak_25014_lociStitched	chr3	35644528	35664595	ARPP21	ARPP21	ARPP21	442
8_test_peak_16823_lociStitched	chr18	13436799	13449391	LDLRAD4	MIR5190,LDLRAD4-AS1	LDLRAD4-AS1	443
4_test_peak_30484_lociStitched	chr6	89350723	89357986	UBE2J1	GABRR2	UBE2J1	444
4_test_peak_10106_lociStitched	chr14	35284376	35290486	PSMA6	PSMA6	PSMA6	445
9_test_peak_30732_lociStitched	chr6	135182303	135195434	MYB	MIR548A2	MYB	446
12_test_peak_16300_lociStitched	chr17	78251936	78273351	LOC100996291	TMEM235,BIRC5	LOC100996291	447
3_test_peak_1368_lociStitched	chr1	44809836	44820599	BTBD19,PTCH2	PTCH2,SNORD38A,PLK3,RPS8,SNORD38B,SNORD55,BEST4,SNORD46,TCTEX1D4	BTBD19	448
9_test_peak_12079_lociStitched	chr15	70474827	70509880			SALRNA3	449
9_test_peak_27535_lociStitched	chr4	152066710	152082149		LOC100996286	LOC100996286	450
6_test_peak_6266_lociStitched	chr11	64857673	64870329	EHD1	ATG2A,MEN1,MIR6749,CDC42BPG,MIR192,MIR6750,MIR194-2	EHD1	451
8_test_peak_28791_lociStitched	chr5	142795538	142804039	ARHGAP26	ARHGAP26,LOC101926975	ARHGAP26	452
9_test_peak_22359_lociStitched	chr20	39245457	39258398		LOC339568	LOC339568	453
9_test_peak_11554_lociStitched	chr15	38667308	38687780		C15orf53	C15orf53	454
4_test_peak_881_lociStitched	chr1	27658995	27663307		FGR,IFI6	IFI6	455
6_test_peak_630_lociStitched	chr1	22018656	22043627	LOC101928043,LINC00339	CDC42,CELA3A,CELA3B,LINC00339	LOC101928043	456
8_test_peak_33070_lociStitched	chr8	27364145	27381015	PTK2B		PTK2B	457
8_test_peak_30844_lociStitched	chr6	144334364	144352267	UTRN		UTRN	458
5_test_peak_5996_lociStitched	chr11	59813278	59820653		MRPL16,TCN1,GIF	MRPL16	459
5_test_peak_1115_lociStitched	chr1	36151715	36162179	MAP7D1,TRAPPC3	MAP7D1,COL8A2,TRAPPC3	TRAPPC3	460
10_test_peak_17097_lociStitched	chr18	70619086	70628172		GTSCR1	GTSCR1	461
12_test_peak_28757_lociStitched	chr5	141603861	141617091	DIAPH1	HDAC3,RELL2,LOC100505658,DIAPH1,FCHSD1	DIAPH1	462
5_test_peak_20247_lociStitched	chr2	85405770	85421324	CAPG	SH2D6,CAPG	CAPG	463
5_test_peak_35315_lociStitched	chr9	133700420	133709372	SARDH	DBH-AS1	SARDH	464
6_test_peak_16711_lociStitched	chr18	2634823	2647103		SMCHD1,CBX3P2	CBX3P2	465
3_test_peak_32283_lociStitched	chr7	105010936	105013109	KMT2E-AS1	KMT2E,LINC01004	KMT2E-AS1	466
10_test_peak_23971_lociStitched	chr22	36423813	36455832		TXN2,MYH9	TXN2	467
4_test_peak_19094_lociStitched	chr19	55251059	55255809	PPP6R1	TMEM86B,MIR6804,HSPBP1,PTPRH,BRSK1,MIR6802,MIR6803	PPP6R1	468
6_test_peak_1939_lociStitched	chr1	110783756	110788746			CD53	469
7_test_peak_6715_lociStitched	chr11	75328429	75345171	ARRB1,MIR326	ARRB1	MIR326	470
8_test_peak_4512_lociStitched	chr10	61804713	61825949			ARID5B	471
8_test_peak_29413_lociStitched	chr6	5698690	5710121	FARS2	LOC101927950	LOC101927950	472
5_test_peak_8028_lociStitched	chr12	52604844	52616198	KRT73,KRT73-AS1	KRT74,KRT72,KRT2	KRT73-AS1	473
7_test_peak_23397_lociStitched	chr21	44846579	44868695	PTTG1IP	LINC01424,UBE2G2,SUMO3,PTTG1IP	PTTG1IP	474
5_test_peak_9108_lociStitched	chr12	132430138	132445864		FBRSL1	FBRSL1	475
7_test_peak_9444_lociStitched	chr13	41459234	41466143	RGCC	OR7E37P	RGCC	476
9_test_peak_35509_lociStitched	chrX	12970378	12982062	TMSB4X	TLR8-AS1	TMSB4X	477
5_test_peak_21552_lociStitched	chr2	231661754	231683289		PTMA,MIR1244-2	PTMA	478
5_test_peak_29957_lociStitched	chr6	33570557	33586047	GGNBP1,BAK1	ITPR3,LINC00336	BAK1	479
9_test_peak_12407_lociStitched	chr15	88624064	88630963	AEN	MIR7-2,ISG20,LINC01586,MIR3529,MIR1179	AEN	480
9_test_peak_12304_lociStitched	chr15	81285870	81295021	IL16	IL16,TMC3-AS1,STARD5	IL16	481
9_test_peak_11085_lociStitched	chr14	101817579	101825946	PPP2R5C		PPP2R5C	482
9_test_peak_25059_lociStitched	chr3	38420676	38429160		ACVR2B-AS1,ACVR2B	ACVR2B	483
4_test_peak_18523_lociStitched	chr19	39397902	39404406	MED29	ZFP36,PLEKHG2,SUPT5H,RPS16,PAF1,MIR4530	ZFP36	484
5_test_peak_1830_lociStitched	chr1	101337697	101357439	LINC01307		LINC01307	485
4_test_peak_15884_lociStitched	chr17	63696838	63707342	STRADA,LOC729683,LIMD2	STRADA	LOC729683	486
7_test_peak_31288_lociStitched	chr7	1506820	1516071		INTS1,MICALL2,TMEM184A,MAFK	INTS1	487
1_test_peak_14760_lociStitched	chr17	8220693	8223572	LINC00324	MIR4521,AURKB,SNORD118,BORCS6,TMEM107,PFAS,CTC1	LINC00324	488
7_test_peak_10646_lociStitched	chr14	76909120	76930131			LRRC74A	489
10_test_peak_22568_lociStitched	chr20	50260054	50283856	LINC01272	LINC01271,LINC01270	LINC01272	490
4_test_peak_29075_lociStitched	chr5	172830791	172838545	ERGIC1		ERGIC1	491
8_test_peak_28023_lociStitched	chr5	52724532	52738439		ITGA1,PELO	PELO	492
8_test_peak_26705_lociStitched	chr4	2280783	2297064	ZFYVE28	POLN,MIR4800,MXD4	MXD4	493
10_test_peak_31517_lociStitched	chr7	29330772	29344820	CHN2		LOC102724484	494
8_test_peak_22440_lociStitched	chr20	44642611	44648929	ADA	LINC01260	ADA	495
6_test_peak_25707_lociStitched	chr3	106824309	106828713			LINC00882	496
8_test_peak_1488_lociStitched	chr1	54474453	54488912			ACOT11	497
6_test_peak_16565_lociStitched	chr17	82586111	82604121	FOXK2	WDR45B	WDR45B	498
9_test_peak_16468_lociStitched	chr17	80847746	80872910	RPTOR	LOC101928855	LOC101928855	499
4_test_peak_26547_lociStitched	chr3	196179078	196192926		ZDHHC19,LINC00885,SLC51A	ZDHHC19	500
7_test_peak_30976_lociStitched	chr6	159817941	159829993	PNLDC1	MRPL18,SNORA20,SNORA29,TCP1	PNLDC1	501
8_test_peak_21993_lociStitched	chr20	15037367	15049522	MACROD2		MACROD2-AS1	502
8_test_peak_11579_lociStitched	chr15	40047111	40056320	SRP14-AS1	SRP14-AS1,SRP14,BMF	SRP14-AS1	503
3_test_peak_35353_lociStitched	chr9	134454359	134457956		RXRA	RXRA	504
5_test_peak_2501_lociStitched	chr1	156146376	156156597	SEMA4A	LMNA,SEMA4A,SLC25A44	SEMA4A	505
11_test_peak_32828_lociStitched	chr7_KI270803v1_alt	317838	342168			PRSS3P2	506
8_test_peak_19728_lociStitched	chr2	42098281	42118350			PKDCC	507
7_test_peak_9177_lociStitched	chr13	20456865	20476826	CRYL1	MIR4499	MIR4499	508
6_test_peak_21129_lociStitched	chr2	181393296	181411998	LOC101927156	ITGA4	ITGA4	509
9_test_peak_12375_lociStitched	chr15	85689049	85707990	AKAP13		LOC101929679	510
6_test_peak_763_lociStitched	chr1	26123731	26139113	PDIK1L	PDIK1L,ZNF593,CNKSR1,FAM110D	PDIK1L	511
5_test_peak_7419_lociStitched	chr12	6529777	6540480	GAPDH,NCAPD2,IFFO1	GAPDH,SCARNA11,MRPL51,NOP2,SCARNA10	GAPDH	512
7_test_peak_609_lociStitched	chr1	21324302	21337852	ECE1	LOC100506801,ECE1	ECE1	513
5_test_peak_29752_lociStitched	chr6	25035156	25056313	FAM65B		FAM65B	514
10_test_peak_13693_lociStitched	chr16	57134110	57144210	CPNE2	FAM192A,RSPRY1	CPNE2	515
4_test_peak_5980_lociStitched	chr11	59263126	59284355			MPEG1	516
8_test_peak_30339_lociStitched	chr6	47241796	47254307	TNFRSF21		TNFRSF21	517
4_test_peak_21944_lociStitched	chr20	4810788	4815486	RASSF2		RASSF2	518
7_test_peak_19419_lociStitched	chr2	12488131	12515094	LOC100506457		TRIB2	519
7_test_peak_34046_lociStitched	chr9	269896	282336	DOCK8	DOCK8	DOCK8	520
5_test_peak_19595_lociStitched	chr2	28619881	28625890	PLB1		PLB1	521
7_test_peak_10776_lociStitched	chr14	91311048	91327094	CCDC88C		GPR68	522
5_test_peak_27953_lociStitched	chr5	40669480	40682217	PTGER4		PTGER4	523
10_test_peak_12705_lociStitched	chr15_KI270727v1_random	423883	430620				524
9_test_peak_7153_lociStitched	chr11	128038597	128059029			ETS1	525
6_test_peak_1321_lociStitched	chr1	42923943	42938018	SLC2A1	SLC2A1-AS1	SLC2A1-AS1	526
1_test_peak_9380_lociStitched	chr13	33541688	33543820	STARD13		STARD13	527
6_test_peak_30005_lociStitched	chr6	35300253	35312410	DEF6	ZNF76,PPARD	DEF6	528
8_test_peak_14796_lociStitched	chr17	8935071	8955510	PIK3R5	PIK3R5	PIK3R5	529
8_test_peak_11233_lociStitched	chr14	106656271	106675646			LINC00221	530
9_test_peak_2900_lociStitched	chr1	182143771	182150502			ZNF648	531
7_test_peak_24364_lociStitched	chr22	45057713	45071281		PHF21B	PHF21B	532
8_test_peak_22656_lociStitched	chr20	56999574	57009964			BMP7-AS1	533
11_test_peak_11827_lociStitched	chr15	57767787	57782396			POLR2M	534
8_test_peak_2068_lociStitched	chr1	116503438	116515855	CD58	LOC101929023,MIR548AC	LOC101929023	535
7_test_peak_28272_lociStitched	chr5	82340611	82357807			ATP6AP1L	536
8_test_peak_29033_lociStitched	chr5	172173122	172180164	STK10	EFCAB9	STK10	537
7_test_peak_15066_lociStitched	chr17	29721341	29727458	SSH2		SSH2	538
7_test_peak_28120_lociStitched	chr5	67205920	67216733		CD180	CD180	539
2_test_peak_20387_lociStitched	chr2	96527233	96539061	ARID5A	NEURL3	ARID5A	540
8_test_peak_18847_lociStitched	chr19	47363333	47390666	DHX34	C5AR2,MEIS3	DHX34	541
6_test_peak_7644_lociStitched	chr12	12440330	12447551	BORCS5		BORCS5	542
6_test_peak_23039_lociStitched	chr21	33200214	33216861		LINC01548,IL10RB-AS1,IFNAR2,IL10RB	IFNAR2	543
8_test_peak_2181_lociStitched	chr1	146369756	146388422	RNVU1-18		NUDT4P1	544
7_test_peak_34389_lociStitched	chr9	76020507	76029150	PCSK5		PCSK5	545
7_test_peak_35395_lociStitched	chr9	136587364	136604299		LINC01573,NOTCH1,MIR4674	LINC01573	546
7_test_peak_11315_lociStitched	chr14_KI270846v1_alt	1147978	1167097				547
7_test_peak_28106_lociStitched	chr5	66616594	66623235	MAST4		MAST4	548
7_test_peak_29967_lociStitched	chr6	33903268	33914914		MIR7159,LINC01016	MIR7159	549
9_test_peak_22672_lociStitched	chr20	57473164	57482702		CTCFL	CTCFL	550
3_test_peak_20170_lociStitched	chr2	71064989	71072838	NAGK	OR7E91P	NAGK	551
3_test_peak_30949_lociStitched	chr6	159061174	159064904		TAGAP	TAGAP	552
7_test_peak_14535_lociStitched	chr17	2392412	2398991	MNT	LOC284009	MNT	553
3_test_peak_32710_lociStitched	chr7	151349177	151352415	NUB1		NUB1	554
12_test_peak_11300_lociStitched	chr14_KI270846v1_alt	1070440	1084787				555
5_test_peak_10619_lociStitched	chr14	75275100	75284584	FOS	LINC01220	FOS	556
4_test_peak_3240_lociStitched	chr1	206735013	206740072		IL10,MAPKAPK2	IL10	557
7_test_peak_7169_lociStitched	chr11	128324042	128342882			ETS1	558
6_test_peak_10458_lociStitched	chr14	68199602	68224433	RAD51B		RAD51B	559
7_test_peak_25238_lociStitched	chr3	46537801	46550281	LRRC2	RTP3,LRRC2-AS1,TDGF1	LRRC2-AS1	560
5_test_peak_16331_lociStitched	chr17	78412529	78417826	PGS1	PGS1	PGS1	561
3_test_peak_2053_lociStitched	chr1	115098636	115107980		TSPAN2	TSPAN2	562
7_test_peak_5024_lociStitched	chr10	97407397	97428877	PGAM1	ZDHHC16,RRP12,EXOSC1	PGAM1	563
5_test_peak_36046_lociStitched	chrX	124383715	124404424	TENM1	SH2D1A	SH2D1A	564
4_test_peak_6596_lociStitched	chr11	72037828	72042654	NUMA1	IL18BP,LOC100128494,NUMA1,LRTOMT,MIR3165	LOC100128494	565
4_test_peak_651_lociStitched	chr1	23524239	23528906	LOC101928163,E2F2	ID3,ASAP3	LOC101928163	566
9_test_peak_17462_lociStitched	chr19	3335898	3344254		NFIC	NFIC	567
7_test_peak_6057_lociStitched	chr11	61695064	61699558	DAGLA		DAGLA	568
3_test_peak_15239_lociStitched	chr17	38890777	38899620	LASP1	LASP1,SNORA21,RPL23,MIR6779,C17orf98,LINC00672	MIR6779	569
10_test_peak_29598_lociStitched	chr6	14898123	14923037			JARID2	570
4_test_peak_5419_lociStitched	chr10	132544932	132556354	INPP5A		INPP5A	571
5_test_peak_14740_lociStitched	chr17	8154353	8158858		MIR4521,HES7,PER1,ALOXE3,BORCS6,SNORD118,MIR6883,TMEM107,VAMP2	PER1	572
6_test_peak_13341_lociStitched	chr16	29008225	29026730		LAT,MIR4517,SPNS1,RRN3P2	LAT	573
6_test_peak_15724_lociStitched	chr17	57404594	57410585	MSI2		LOC101927557	574
6_test_peak_4289_lociStitched	chr10	31133634	31146581			ZNF438	575
7_test_peak_7211_lociStitched	chr11	128610875	128626051		ETS1	ETS1	576
7_test_peak_23546_lociStitched	chr22	19417698	19426440	HIRA	MRPL40,C22orf39	HIRA	577
2_test_peak_17932_lociStitched	chr19	13985817	13987984	RFX1	PODNL1,RLN3,DCAF15,IL27RA	RFX1	578
5_test_peak_3374_lociStitched	chr1	212634438	212639154		ATF3,FAM71A	FAM71A	579
6_test_peak_29347_lociStitched	chr6	2784078	2797811	WRNIP1	MYLK4,SERPINB1,WRNIP1	WRNIP1	580
5_test_peak_7941_lociStitched	chr12	49662180	49671841	FMNL3	PRPF40B,FMNL3	FMNL3	581
6_test_peak_6705_lociStitched	chr11	75264047	75277846	ARRB1	TPBGL	TPBGL	582
9_test_peak_31739_lociStitched	chr7	50265586	50281793		IKZF1	IKZF1	583
7_test_peak_1257_lociStitched	chr1	41670996	41684598	HIVEP3		EDN2	584
7_test_peak_12001_lociStitched	chr15	65818067	65833934		DENND4A,RAB11A	DENND4A	585
12_test_peak_34970_lociStitched	chr9	125117801	125127109	SCAI		SCAI	586
9_test_peak_11221_lociStitched	chr14	106578888	106593344			LINC00221	587
8_test_peak_1218_lociStitched	chr1	40384897	40390653	SMAP2	SMAP2	SMAP2	588
4_test_peak_24057_lociStitched	chr22	37672399	37678460	MIR5096,LGALS1	NOL12,LOC101927051,PDXP,TRIOBP,SH3BP1	LGALS1	589
9_test_peak_23189_lociStitched	chr21	38376418	38389284	ERG	LINC01423	LINC01423	590
7_test_peak_15749_lociStitched	chr17	57468990	57489713	MSI2	LOC101927557	LOC101927557	591
3_test_peak_9474_lociStitched	chr13	44273316	44278132			MIR8079	592
2_test_peak_30551_lociStitched	chr6	108557687	108565781	FOXO3		FOXO3	593
6_test_peak_27212_lociStitched	chr4	83211958	83219844			COQ2	594
4_test_peak_17620_lociStitched	chr19	7345207	7350715		ARHGEF18	ARHGEF18	595
6_test_peak_1992_lociStitched	chr1	111470297	111478359	C1orf162	ATP5F1,C1orf162,OVGP1,WDR77,ADORA3	C1orf162	596
6_test_peak_33200_lociStitched	chr8	42140264	42148793		AP3M2	AP3M2	597
5_test_peak_17107_lociStitched	chr18	70658736	70673207		GTSCR1	GTSCR1	598
6_test_peak_7011_lociStitched	chr11	118913205	118930692		MIR4492,CXCR5,BCL9L,UPK2,FOXR1	BCL9L	599
5_test_peak_19705_lociStitched	chr2	38642634	38652643		HNRNPLL,GALM	GALM	600
9_test_peak_15316_lociStitched	chr17	40322092	40338199	RARA	RARA-AS1,RARA,CDC6,GJD3	RARA	601
6_test_peak_24745_lociStitched	chr3	14425804	14434453	SLC6A6	SLC6A6	SLC6A6	602
5_test_peak_8352_lociStitched	chr12	68440324	68462927	LOC100507195		LOC100507195	603
4_test_peak_34561_lociStitched	chr9	91150318	91165244			LOC100129316	604
5_test_peak_21668_lociStitched	chr2	236545200	236554653		ACKR3,IQCA1	ACKR3	605
7_test_peak_29683_lociStitched	chr6	22020897	22028889	CASC15		NBAT1	606
4_test_peak_8793_lociStitched	chr12	119664819	119674343	PRKAB1	MIR1178	PRKAB1	607
7_test_peak_13210_lociStitched	chr16	25048356	25067417		LOC554206,LCMT1,ARHGAP17,LCMT1-AS1	LOC554206	608
1_test_peak_15030_lociStitched	chr17	28948756	28951474	PHF12	LOC101927018,DHRS13	PHF12	609
8_test_peak_26136_lociStitched	chr3	152193633	152205552			MBNL1	610
6_test_peak_13764_lociStitched	chr16	57888747	57894033	CNGB1		CNGB1	611
6_test_peak_33925_lociStitched	chr8	143344089	143355832	TOP1MT	TOP1MT,RHPN1,RHPN1-AS1	TOP1MT	612
6_test_peak_33913_lociStitched	chr8	143170177	143191988		GPIHBP1,LY6H	LY6H	613
6_test_peak_25752_lociStitched	chr3	111309393	111324339			CD96	614
6_test_peak_1502_lociStitched	chr1	55359426	55365958			MIR4422	615
4_test_peak_201_lociStitched	chr1	4355767	4380216		LOC284661	LOC284661	616
8_test_peak_464_lociStitched	chr1	13496376	13510176	LRRC38		LRRC38	617
8_test_peak_5587_lociStitched	chr11	3942418	3951839	STIM1		MIR4687	618

## Sheet: Super enhancers in T-ALL5
Super enhancers in T-ALL5				OVERLAP_GENES	PROXIMAL_GENES	CLOSEST_GENE	enhancerRank
21_test_peak_44577_lociStitched	chr7	38216594	38280963	TARP,STARD3NL	TARP	TARP	1
128_test_peak_10323_lociStitched	chr12	11719599	11902599	ETV6		ETV6	2
45_test_peak_44631_lociStitched	chr7	38299225	38369873	TRG-AS1	TARP	TRG-AS1	3
34_test_peak_47934_lociStitched	chr8	133484197	133572038	ST3GAL1	ST3GAL1	ST3GAL1	4
55_test_peak_21410_lociStitched	chr17	57394745	57489834	MSI2	LOC101927557	LOC101927557	5
37_test_peak_13996_lociStitched	chr14	22418635	22475899			DAD1	6
59_test_peak_4167_lociStitched	chr1	207823299	207924716	CD34	LOC148696,MIR29C,MIR29B2	CD34	7
56_test_peak_9520_lociStitched	chr11	122667721	122758568	UBASH3B		UBASH3B	8
28_test_peak_32037_lociStitched	chr21	38435313	38506979	ERG	ERG	ERG	9
54_test_peak_19358_lociStitched	chr16	75024929	75111842	ZNRF1	LDHD,ZFP1,WDR59	LDHD	10
29_test_peak_13298_lociStitched	chr13	48485614	48543286	RCBTB2	LPAR6,LINC00462	RCBTB2	11
25_test_peak_17366_lociStitched	chr15	90647749	90697510	LINC01585,CRTC3-AS1	BLM	LINC01585	12
test_peak_45400	chr7	92824733	92843686	CDK6,LOC101927497	LOC101927497	CDK6	13
31_test_peak_30135_lociStitched	chr2	239252277	239339691	HDAC4,MIR4269	MIR2467	MIR4269	14
22_test_peak_40851_lociStitched	chr6	2782835	2869379	WRNIP1,MIR4645,SERPINB1,SERPINB9P1	SERPINB9,LOC101927730,WRNIP1,MYLK4	SERPINB1	15
30_test_peak_27090_lociStitched	chr2	42924698	42978399			LOC102723854	16
47_test_peak_28628_lociStitched	chr2	127596296	127642284	MYO7B,LIMS2	LOC105373609,GPR17	GPR17	17
34_test_peak_31881_lociStitched	chr21	34974150	35051919	RUNX1,RUNX1-IT1		RUNX1-IT1	18
18_test_peak_44148_lociStitched	chr7	5383656	5430635	TNRC18		TNRC18	19
23_test_peak_36909_lociStitched	chr3	196598852	196649409	NRROS,LINC01063	FBXO45,WDR53	LINC01063	20
41_test_peak_6419_lociStitched	chr10	79070923	79154122	ZMIZ1	ZMIZ1-AS1	ZMIZ1	21
18_test_peak_31264_lociStitched	chr20	53579789	53624413	ZNF217	LOC101927770	ZNF217	22
16_test_peak_38211_lociStitched	chr4	123396824	123423986	SPRY1	SPRY1	SPRY1	23
31_test_peak_15348_lociStitched	chr14	98166192	98211767			LINC01550	24
28_test_peak_23297_lociStitched	chr18	31630234	31690428	B4GALT6	TTR	B4GALT6	25
31_test_peak_27364_lociStitched	chr2	54557509	54605174	SPTBN1	RPL23AP32	SPTBN1	26
49_test_peak_4570_lociStitched	chr1	230105005	230213267	GALNT2	GALNT2	GALNT2	27
28_test_peak_5137_lociStitched	chr10	6536083	6612805	PRKCQ-AS1,PRKCQ	PRKCQ-AS1,PRKCQ,LOC101928150	PRKCQ	28
23_test_peak_24073_lociStitched	chr19	3130674	3163377	GNA15,LOC100996351	NCLN,GNA11,S1PR4	LOC100996351	29
15_test_peak_43949_lociStitched	chr7	583844	628022	PRKAR1B,LOC101926963	LOC101927000	LOC101926963	30
27_test_peak_22507_lociStitched	chr17	80736840	80792293	RPTOR	LOC101928855	LOC101928855	31
20_test_peak_13053_lociStitched	chr13	40960765	41019421	ELF1	WBP4,SUGT1P3,TPTE2P5	ELF1	32
14_test_peak_27762_lociStitched	chr2	70068997	70105066	PCBP1-AS1,PCBP1	LOC100133985	PCBP1-AS1	33
19_test_peak_14753_lociStitched	chr14	68771299	68821860	ZFP36L1		ZFP36L1	34
33_test_peak_27169_lociStitched	chr2	43158331	43225207	ZFP36L2	LINC01126	ZFP36L2	35
8_test_peak_15434_lociStitched	chr14	100057172	100086891	EVL	MIR342,MIR151B	EVL	36
10_test_peak_13439_lociStitched	chr13	50890232	50930961	RNASEH2B,RNASEH2B-AS1	DLEU7	RNASEH2B-AS1	37
7_test_peak_25771_lociStitched	chr19	47094143	47113214	ZC3H4	TMEM160,SAE1	ZC3H4	38
25_test_peak_47385_lociStitched	chr8	94929168	95020860	TP53INP1	NDUFAF6,CCNE2,TP53INP1	TP53INP1	39
13_test_peak_12901_lociStitched	chr13	27424637	27456350	MTIF3,GTF3A	RNU6-63P	MTIF3	40
32_test_peak_1505_lociStitched	chr1	41853688	41917756	HIVEP3		HIVEP3	41
35_test_peak_41395_lociStitched	chr6	22018821	22073837	CASC15		NBAT1	42
23_test_peak_34410_lociStitched	chr3	31210714	31234907		MIR466	MIR466	43
17_test_peak_1377_lociStitched	chr1	39184025	39238450	MACF1		MACF1	44
17_test_peak_45641_lociStitched	chr7	102408364	102442697	LOC100630923,PRKRIP1,ORAI2	LOC100289561,POLR2J,ALKBH4,MIR4467,MIR5090,LRWD1,MIR548O	ORAI2	45
29_test_peak_21478_lociStitched	chr17	57525080	57561950	MSI2	LOC101927539,LOC101927557	LOC101927557	46
11_test_peak_46151_lociStitched	chr7	142783108	142810161		EPHB6,PRSS2,PRSS1	PRSS2	47
28_test_peak_27682_lociStitched	chr2	68714680	68783155	ARHGAP25	ARHGAP25	ARHGAP25	48
15_test_peak_10249_lociStitched	chr12	9725788	9765786	CD69,CLECL1		CLECL1	49
18_test_peak_49338_lociStitched	chr9	110142646	110173825	AKAP2,PALM2-AKAP2	C9orf152	AKAP2	50
27_test_peak_6192_lociStitched	chr10	71712641	71771446	CDH23,C10orf105,C10orf54	CDH23,MIR7152	C10orf105	51
34_test_peak_35905_lociStitched	chr3	127750162	127813526	MGLL		MGLL	52
12_test_peak_8567_lociStitched	chr11	67268444	67288979	ADRBK1	ANKRD13D,KDM2A,SSH3,LOC100130987	ANKRD13D	53
18_test_peak_22289_lociStitched	chr17	77425252	77467872	2022-09-09	SEPT9,MIR4316	2022-09-09	54
19_test_peak_9490_lociStitched	chr11	121544878	121591394	SORL1		SORL1	55
11_test_peak_45062_lociStitched	chr7	74209156	74229115	LAT2	LAT2,MIR590,RFC2,EIF4H	LAT2	56
8_test_peak_1435_lociStitched	chr1	40380679	40404564	SMAP2	ZFP69B	SMAP2	57
16_test_peak_32392_lociStitched	chr21	45612697	45644543			SLC19A1	58
7_test_peak_45517_lociStitched	chr7	100217014	100231233	PVRIG,GATS	GPC2,GAL3ST4,STAG3	PVRIG	59
36_test_peak_18348_lociStitched	chr16	23825930	23909008	PRKCB		PRKCB	60
22_test_peak_24837_lociStitched	chr19	16069803	16096807	TPM4	LINC00905,HSH2D,RAB8A	TPM4	61
29_test_peak_11026_lociStitched	chr12	51368203	51420335	GALNT6,SLC4A8	BIN2,CELA1,SLC4A8	GALNT6	62
32_test_peak_17087_lociStitched	chr15	78033547	78070872	TBC1D2B	SH2D7,TBC1D2B,LOC91450	TBC1D2B	63
16_test_peak_3377_lociStitched	chr1	167615614	167655672	RCSD1		RCSD1	64
17_test_peak_8648_lociStitched	chr11	67645652	67691039	ALDH3B2,ACY3	DOC2GP,NUDT8,C11orf72,NDUFV1,TBX10	ALDH3B2	65
9_test_peak_21082_lociStitched	chr17	43266768	43300970	RNU2-1	LINC00854	RNU2-1	66
12_test_peak_43301_lociStitched	chr6	156147304	156168540			MIR1202	67
12_test_peak_46484_lociStitched	chr7_KI270803v1_alt	808543	833006		PRSS3P2	PRSS3P2	68
7_test_peak_10473_lociStitched	chr12	12714006	12737641	CDKN1B,APOLD1	MIR613,APOLD1,GPR19	APOLD1	69
28_test_peak_22414_lociStitched	chr17	78714482	78780575	CYTH1		CYTH1	70
9_test_peak_38169_lociStitched	chr4	118169412	118181615	NDST3		SNHG8	71
27_test_peak_5242_lociStitched	chr10	11140786	11183122	CELF2	CELF2-AS2,CELF2	CELF2	72
31_test_peak_42985_lociStitched	chr6	135180664	135237312	MYB	MIR548A2	MYB	73
32_test_peak_31121_lociStitched	chr20	48705999	48790834	PREX1		PREX1	74
11_test_peak_27780_lociStitched	chr2	70118892	70144255	LOC100133985	PCBP1,PCBP1-AS1,C2orf42	LOC100133985	75
24_test_peak_18196_lociStitched	chr16	17340244	17381113	XYLT1		XYLT1	76
12_test_peak_17524_lociStitched	chr15	98939853	98959731	IGF1R	PGPEP1L	PGPEP1L	77
6_test_peak_5499_lociStitched	chr10	22246552	22256497	LOC100130992	EBLN1	LOC100130992	78
27_test_peak_49420_lociStitched	chr9	114362541	114398497	AKNA	ORM2,ORM1	AKNA	79
20_test_peak_19702_lociStitched	chr16	88759431	88801434	PIEZO1	CDT1,LOC339059,MIR4722,LOC100289580,APRT	PIEZO1	80
15_test_peak_33521_lociStitched	chr22	43245223	43271211	SCUBE1		TTLL12	81
15_test_peak_25044_lociStitched	chr19	18279349	18319888	LSM4,MIR3188,JUND	PDE4C,JUND,PGPEP1,LOC729966,KIAA1683	MIR3188	82
29_test_peak_39699_lociStitched	chr5	80176154	80219172	SERINC5	SERINC5	SERINC5	83
23_test_peak_29395_lociStitched	chr2	196232167	196276415	LOC101927482,HECW2	LOC101927482	LOC101927482	84
16_test_peak_24735_lociStitched	chr19	14355533	14388661	ADGRE5	PKN1,DDX39A	ADGRE5	85
16_test_peak_13901_lociStitched	chr14	19206250	19228536			BMS1P17	86
14_test_peak_31504_lociStitched	chr20	62954574	63012049	SLC17A9,LOC63930,BHLHE23	DIDO1,LINC00029,SLC17A9,GID8,LINC01056	BHLHE23	87
29_test_peak_47295_lociStitched	chr8	81074969	81154204	PAG1		PAG1	88
14_test_peak_14898_lociStitched	chr14	73740516	73771447	ELMSAN1,MIR4505	PNMA1,LOC100506476	MIR4505	89
14_test_peak_20635_lociStitched	chr17	29703823	29740265	SSH2		SSH2	90
16_test_peak_21296_lociStitched	chr17	49723265	49760606	FAM117A	KAT7,SPOP,SLC35B1	FAM117A	91
21_test_peak_35336_lociStitched	chr3	60045813	60083664	FHIT		MIR548BB	92
6_test_peak_42076_lociStitched	chr6	42770580	42791178		PRPH2,TBCC,ATP6V0CP3,GLTSCR1L	TBCC	93
11_test_peak_32104_lociStitched	chr21	41877318	41902671	C2CD2,PRDM15	PRDM15	PRDM15	94
3_test_peak_45683_lociStitched	chr7	105010870	105016325	KMT2E,KMT2E-AS1	LINC01004	KMT2E-AS1	95
18_test_peak_29232_lociStitched	chr2	181429758	181473377	ITGA4		ITGA4	96
15_test_peak_176_lociStitched	chr1	3879369	3905133	C1orf174,LINC01134,DFFB	CEP104,DFFB,LINC01346	C1orf174	97
28_test_peak_7152_lociStitched	chr10	124611064	124658381	LHPP,FAM53B	FAM53B-AS1	FAM53B-AS1	98
10_test_peak_46847_lociStitched	chr8	30081136	30104452	SARAF,LEPROTL1	MBOAT4	LEPROTL1	99
12_test_peak_32906_lociStitched	chr22	28799330	28829273	XBP1	CCDC117	XBP1	100
11_test_peak_807_lociStitched	chr1	25018186	25036655	MIR4425		MIR4425	101
13_test_peak_2187_lociStitched	chr1	94062546	94095370	ABCA4		ABCA4	102
8_test_peak_13405_lociStitched	chr13	50121647	50130754	DLEU1,DLEU2	ST13P4	DLEU2	103
7_test_peak_21686_lociStitched	chr17	64009873	64026298	ICAM2	PRR29,SCN4A,PRR29-AS1,ICAM2	ICAM2	104
19_test_peak_10302_lociStitched	chr12	11648751	11701819	ETV6		ETV6	105
22_test_peak_33628_lociStitched	chr22	46576579	46624807		GRAMD4,CELSR1	GRAMD4	106
23_test_peak_48799_lociStitched	chr9	77883055	77917921	GNAQ		GNAQ	107
16_test_peak_23478_lociStitched	chr18	49020244	49056700	DYM,MIR4744		MIR4744	108
22_test_peak_37456_lociStitched	chr4	40289071	40328139	LOC101060498	CHRNA9	LOC101060498	109
17_test_peak_34446_lociStitched	chr3	31521800	31543043	STT3B		STT3B	110
20_test_peak_22588_lociStitched	chr17	81426590	81457524	MIR3186,BAHCC1	LOC100130370,MIR4740	MIR3186	111
19_test_peak_12975_lociStitched	chr13	30351804	30415836	LINC00426	LINC01058,KATNAL1	LINC00426	112
18_test_peak_36259_lociStitched	chr3	152237080	152277403	MBNL1-AS1,MBNL1	MBNL1	MBNL1	113
23_test_peak_34843_lociStitched	chr3	45864928	45918049	LZTFL1,FYCO1,CCR9	CXCR6,LZTFL1,CCR9	CCR9	114
27_test_peak_15272_lociStitched	chr14	92646093	92676837	RIN3		LGMN	115
4_test_peak_13266_lociStitched	chr13	48400549	48413594	LPAR6,RB1		LPAR6	116
21_test_peak_42275_lociStitched	chr6	53290438	53316898	ELOVL5	MIR5685,RPS16P5	MIR5685	117
13_test_peak_4692_lociStitched	chr1	234599588	234620584	IRF2BP2	LOC101927787,LINC00184	IRF2BP2	118
7_test_peak_8418_lociStitched	chr11	65403372	65430641	NEAT1,FRMD8	SLC25A45,FRMD8,MIR612,TIGD3	NEAT1	119
21_test_peak_49007_lociStitched	chr9	89489687	89539025		SEMA4D	SEMA4D	120
14_test_peak_35644_lociStitched	chr3	108079915	108103315	CD47	LINC01215,CD47	CD47	121
20_test_peak_32321_lociStitched	chr21	44845619	44882864	PTTG1IP	LINC01424,SUMO3,ITGB2,ITGB2-AS1,UBE2G2,PTTG1IP	PTTG1IP	122
27_test_peak_41495_lociStitched	chr6	24948269	25010493	FAM65B	FAM65B	FAM65B	123
10_test_peak_32064_lociStitched	chr21	38979251	39016914		LOC400867,LOC101928435	LOC101928435	124
6_test_peak_39918_lociStitched	chr5	98921662	98934889	CHD1,LOC100289230		LOC100289230	125
15_test_peak_31973_lociStitched	chr21	37357131	37380425	DYRK1A	DYRK1A	DYRK1A	126
14_test_peak_25021_lociStitched	chr19	18013308	18058448	ARRDC2	MAST3,IL12RB1,ARRDC2	ARRDC2	127
21_test_peak_1614_lociStitched	chr1	44404821	44436467	RNF220	ERI3	RNF220	128
28_test_peak_37531_lociStitched	chr4	48195795	48248463	TEC		TEC	129
10_test_peak_50052_lociStitched	chr9	134443732	134478223		RXRA	RXRA	130
18_test_peak_23268_lociStitched	chr18	26689120	26717441	PCAT18	KCTD1	PCAT18	131
21_test_peak_47172_lociStitched	chr8	65921524	65956386			DNAJC5B	132
29_test_peak_7830_lociStitched	chr11	36377884	36426926	PRR5L	PRR5L	PRR5L	133
25_test_peak_30663_lociStitched	chr20	31664695	31700579	BCL2L1	TPX2,BCL2L1,ABALON,COX4I2	ABALON	134
12_test_peak_28820_lociStitched	chr2	136124870	136142403		CXCR4	CXCR4	135
32_test_peak_29532_lociStitched	chr2	201184285	201255256	CASP10,CASP8	CFLAR-AS1,CASP8,CFLAR	CASP8	136
7_test_peak_27435_lociStitched	chr2	60093888	60107138			MIR4432	137
13_test_peak_46285_lociStitched	chr7	150648740	150679278		GIMAP1,GIMAP6,GIMAP2	GIMAP2	138
23_test_peak_23110_lociStitched	chr18	13434903	13483728	LDLRAD4,MIR5190	LDLRAD4-AS1	MIR5190	139
12_test_peak_29207_lociStitched	chr2	181299098	181314802	MIR4437,LOC101927156		MIR4437	140
23_test_peak_4009_lociStitched	chr1	204480622	204524883	MDM4,PIK3C2B	MDM4	PIK3C2B	141
10_test_peak_38394_lociStitched	chr4	142693234	142708650	INPP4B		INPP4B	142
25_test_peak_11835_lociStitched	chr12	104671095	104697259	CHST11		MIR3922	143
15_test_peak_5516_lociStitched	chr10	22306789	22341103	COMMD3,COMMD3-BMI1,BMI1	SPAG6	BMI1	144
20_test_peak_35106_lociStitched	chr3	50590470	50630178	MAPKAPK3,CISH	C3orf18,HEMK1,MIR4787,DOCK3,CISH	CISH	145
12_test_peak_4072_lociStitched	chr1	206551778	206582436	RASSF5	EIF2D	RASSF5	146
16_test_peak_31029_lociStitched	chr20	44598413	44649559	ADA,PKIG	LINC01260	ADA	147
11_test_peak_32489_lociStitched	chr22	15894566	15916264			DUXAP8	148
13_test_peak_18856_lociStitched	chr16	54048624	54078088	FTO	FTO-IT1	FTO-IT1	149
37_test_peak_8890_lociStitched	chr11	75301201	75349516	ARRB1,MIR326	RPS3,ARRB1	MIR326	150
15_test_peak_32953_lociStitched	chr22	30297175	30325144	TBC1D10A	OSM,CCDC157,GATSL3,SF3A1	TBC1D10A	151
27_test_peak_3759_lociStitched	chr1	198158538	198193343	NEK7		NEK7	152
22_test_peak_12440_lociStitched	chr12	122861730	122900269	VPS37B,HIP1R	HIP1R	VPS37B	153
13_test_peak_38580_lociStitched	chr4	153517249	153544472	KIAA0922		KIAA0922	154
26_test_peak_11782_lociStitched	chr12	104456916	104490880	CHST11	CHST11	CHST11	155
5_test_peak_587_lociStitched	chr1	16895146	16914436	RNVU1-18	CROCC	CROCC	156
12_test_peak_27584_lociStitched	chr2	64636180	64669517	SERTAD2	LOC339807	SERTAD2	157
14_test_peak_1179_lociStitched	chr1	32249079	32276807	LCK	FAM167B,CCDC28B,IQCC,DCDC2B,EIF3I,HDAC1,MTMR9LP,TMEM234	LCK	158
12_test_peak_19741_lociStitched	chr16	89095839	89119288	ACSF3	ACSF3,LOC400558,LINC00304	ACSF3	159
10_test_peak_19023_lociStitched	chr16	66540265	66564040	CKLF-CMTM1,TK2,CKLF	CKLF,TK2,CMTM3,CMTM1,CMTM2	CKLF-CMTM1	160
16_test_peak_3838_lociStitched	chr1	199009340	199046501	LINC01222,LINC01221		LINC01222	161
17_test_peak_40139_lociStitched	chr5	132408491	132440060	C5orf56	SLC22A5,LOC553103,MIR3936	C5orf56	162
14_test_peak_36245_lociStitched	chr3	152192071	152224374		MBNL1-AS1,MBNL1	MBNL1	163
8_test_peak_46236_lociStitched	chr7	150357724	150374282	REPIN1	ZNF775,REPIN1,LRRC61,LOC728743,ZBED6CL,RARRES2,ACTR3C	REPIN1	164
25_test_peak_1134_lociStitched	chr1	31922949	31961880	PTP4A2	PTP4A2	PTP4A2	165
14_test_peak_35667_lociStitched	chr3	108117062	108134882	LINC01215	CD47	LINC01215	166
31_test_peak_44836_lociStitched	chr7	50329793	50364781	IKZF1	IKZF1	IKZF1	167
27_test_peak_11869_lociStitched	chr12	104716103	104753939	CHST11		MIR3922	168
23_test_peak_12046_lociStitched	chr12	111402950	111445715	SH2B3	FAM109A	SH2B3	169
5_test_peak_24513_lociStitched	chr19	11317500	11327760	RAB3D,TSPAN16	TMEM205,SWSAP1,CCDC159,LPPR2,TSPAN16	RAB3D	170
26_test_peak_38319_lociStitched	chr4	140041953	140104308	MAML3		MAML3	171
2_test_peak_3123_lociStitched	chr1	156499996	156508256	MEF2D	MEF2D	MEF2D	172
11_test_peak_32848_lociStitched	chr22	25729310	25751020	MYO18B		MYO18B	173
26_test_peak_10802_lociStitched	chr12	46445163	46488839	LOC100288798		LOC100288798	174
8_test_peak_12361_lociStitched	chr12	121782432	121803236	RHOF,LINC01089	SETD1B	RHOF	175
18_test_peak_41519_lociStitched	chr6	25025212	25057041	FAM65B		FAM65B	176
14_test_peak_30062_lociStitched	chr2	237673332	237705189	LRRFIP1		LRRFIP1	177
16_test_peak_30708_lociStitched	chr20	32506569	32542114	LOC101929698,NOL4L	LOC149950,NOL4L	LOC101929698	178
20_test_peak_36651_lociStitched	chr3	186502493	186549247	TBCCD1,CRYGS	LOC253573,DNAJB11	CRYGS	179
22_test_peak_34553_lociStitched	chr3	35638989	35671721	ARPP21	ARPP21	ARPP21	180
9_test_peak_38599_lociStitched	chr4	155666332	155684906	GUCY1A3	GUCY1A3	GUCY1A3	181
15_test_peak_19561_lociStitched	chr16	85551476	85583378		GSE1	GSE1	182
12_test_peak_11607_lociStitched	chr12	93569820	93598476	SOCS2-AS1,SOCS2	SOCS2	SOCS2	183
11_test_peak_37433_lociStitched	chr4	40183978	40209266	RHOH	RHOH	RHOH	184
16_test_peak_28596_lociStitched	chr2	123907816	123942050			CNTNAP5	185
10_test_peak_19458_lociStitched	chr16	81623701	81639016	CMIP	LOC100129617,MIR6504	MIR6504	186
18_test_peak_38485_lociStitched	chr4	147780200	147816673	ARHGAP10,MIR4799		MIR4799	187
7_test_peak_32944_lociStitched	chr22	30265434	30283613	OSM	TBC1D10A,LIF,GATSL3	OSM	188
12_test_peak_39173_lociStitched	chr5	40668148	40688080	PTGER4		PTGER4	189
20_test_peak_6677_lociStitched	chr10	96287269	96313939	DNTT	BLNK,OPALIN	DNTT	190
9_test_peak_21156_lociStitched	chr17	45221544	45235317	FMNL1	MAP3K14-AS1,SPATA32	FMNL1	191
7_test_peak_21542_lociStitched	chr17	58333399	58346288	BZRAP1-AS1,SUPT4H1,MIR4736	BZRAP1-AS1,MIR142,BZRAP1,SUPT4H1	BZRAP1-AS1	192
15_test_peak_33897_lociStitched	chr3	4821597	4869117	ITPR1	BHLHE40-AS1	BHLHE40-AS1	193
12_test_peak_16993_lociStitched	chr15	75175745	75210949	C15orf39	GOLGA6C	C15orf39	194
26_test_peak_42166_lociStitched	chr6	45419735	45445926	RUNX2	SUPT3H	RUNX2	195
18_test_peak_16946_lociStitched	chr15	74775600	74800158	CSK,MIR4513	CPLX3,MIR6882,CSK,LMAN1L,CYP1A2,ULK3	MIR4513	196
9_test_peak_28116_lociStitched	chr2	96144880	96165320	DUSP2	ASTL,ADRA2B,STARD7-AS1,STARD7	DUSP2	197
13_test_peak_22909_lociStitched	chr18	670148	703422	ENOSF1,TYMS	TYMSOS,ENOSF1	ENOSF1	198
17_test_peak_5113_lociStitched	chr10	6470466	6501144	PRKCQ		PRKCQ	199
13_test_peak_19723_lociStitched	chr16	88906778	88944032	LOC100129697,CBFA2T3	PABPN1L,GALNS,TRAPPC2L	LOC100129697	200
8_test_peak_3811_lociStitched	chr1	198927210	198940008	MIR181A1HG		MIR181A1HG	201
9_test_peak_4148_lociStitched	chr1	207454317	207470134	CR2	CR2,CR1	CR2	202
15_test_peak_26893_lociStitched	chr2	28347557	28392775	FLJ31356	FOSL2,LOC100505716	FOSL2	203
12_test_peak_34234_lociStitched	chr3	17965017	17995945	LOC339862		LOC339862	204
19_test_peak_10861_lociStitched	chr12	47803257	47834031	HDAC7	HDAC7,RAPGEF3,SLC48A1	HDAC7	205
9_test_peak_3476_lociStitched	chr1	169874178	169894666	SCYL3	SCYL3	SCYL3	206
18_test_peak_12782_lociStitched	chr13	21216260	21243645	LINC01046	MRPL57,SKA3	LINC01046	207
9_test_peak_14182_lociStitched	chr14	35283837	35303474	PSMA6	PSMA6	PSMA6	208
10_test_peak_34996_lociStitched	chr3	49339336	49363110	USP4,GPX1,RHOA	TCTA,GPX1	GPX1	209
22_test_peak_20417_lociStitched	chr17	17737279	17769803	RAI1,RAI1-AS1	SMCR5,MIR6777,MIR33B	RAI1-AS1	210
6_test_peak_34043_lociStitched	chr3	13009006	13018021	IQSEC1	IQSEC1	IQSEC1	211
14_test_peak_28708_lociStitched	chr2	128709757	128735773			LOC101927881	212
18_test_peak_11427_lociStitched	chr12	68572385	68618351	RAP1B	RAP1B,SNORA70G	RAP1B	213
24_test_peak_9750_lociStitched	chr11	128697922	128757818	FLI1	FLI1,SENCR	SENCR	214
7_test_peak_32737_lociStitched	chr22	23211810	23226614	BCR	FBXW4P1	BCR	215
8_test_peak_6565_lociStitched	chr10	88375057	88392603	RNLS		RNLS	216
14_test_peak_24663_lociStitched	chr19	13140902	13182326	NACC1,IER2,STX10	LYL1,TRMT1	IER2	217
2_test_peak_29943_lociStitched	chr2	231706058	231710982	PTMA	PTMA,MIR1244-2	PTMA	218
13_test_peak_41335_lociStitched	chr6	21586988	21610476	SOX4		SOX4	219
20_test_peak_33165_lociStitched	chr22	37218461	37242515	RAC2	SSTR3,CYTH4,C1QTNF6	RAC2	220
15_test_peak_50657_lociStitched	chrX	45752358	45773237		MIR222,MIR221,LOC392452	MIR222	221
13_test_peak_7342_lociStitched	chr11	310517	336787	IFITM3,IFITM1	ATHL1,B4GALNT4,IFITM5,NLRP6,IFITM2	IFITM3	222
11_test_peak_30001_lociStitched	chr2	234267773	234294392			ARL4C	223
9_test_peak_44160_lociStitched	chr7	5450007	5464108		FBXL18,LOC221946,TNRC18,MIR589	TNRC18	224
9_test_peak_13805_lociStitched	chr13	111174284	111190312	ARHGEF7	LOC101060553,ARHGEF7-AS1	ARHGEF7	225
12_test_peak_878_lociStitched	chr1	26677790	26702476	ARID1A		ARID1A	226
3_test_peak_27462_lociStitched	chr2	60549020	60557775	BCL11A		BCL11A	227
17_test_peak_50599_lociStitched	chrX	40146178	40180593	BCOR	BCOR	BCOR	228
15_test_peak_7901_lociStitched	chr11	44567732	44591602	CD82		CD82	229
14_test_peak_19139_lociStitched	chr16	68064339	68091964	NFATC3,DUS2	NFATC3,DUS2,LOC100131303,DDX28	NFATC3	230
11_test_peak_12478_lociStitched	chr12	123122750	123151666		PITPNM2,LOC100507091	PITPNM2	231
17_test_peak_15404_lociStitched	chr14	99229835	99269833	BCL11B	BCL11B	BCL11B	232
14_test_peak_25173_lociStitched	chr19	21579516	21613025			ZNF429	233
3_test_peak_555_lociStitched	chr1	15830123	15837804	FLJ37453	SPEN,UQCRHL	SPEN	234
16_test_peak_22692_lociStitched	chr17	82583680	82604183	FOXK2	WDR45B	WDR45B	235
6_test_peak_8784_lociStitched	chr11	72806274	72828493	ATG16L2	STARD10,MIR4692	ATG16L2	236
14_test_peak_29367_lociStitched	chr2	196158683	196185019	STK17B		STK17B	237
21_test_peak_15741_lociStitched	chr14_KI270726v1_random	1137	41871				238
17_test_peak_35438_lociStitched	chr3	71422365	71456748	FOXP1		MIR1284	239
29_test_peak_12331_lociStitched	chr12	121628453	121673558	MORN3,ORAI1	TMEM120B,KDM2B	MORN3	240
9_test_peak_28848_lociStitched	chr2	143110742	143177929	ARHGAP15		ARHGAP15	241
9_test_peak_38431_lociStitched	chr4	144647416	144666838	HHIP	HHIP-AS1	HHIP-AS1	242
13_test_peak_42516_lociStitched	chr6	90268699	90296930	BACH2	MIR4464	BACH2	243
16_test_peak_4100_lociStitched	chr1	206756095	206817323	IL10,IL19	IL19,IL20	IL19	244
7_test_peak_46385_lociStitched	chr7	157299769	157321425		DNAJB6	DNAJB6	245
9_test_peak_34530_lociStitched	chr3	34015237	34024904			PDCD6IP	246
22_test_peak_46780_lociStitched	chr8	27360453	27390163	PTK2B	MIR6842,TRIM35	PTK2B	247
24_test_peak_27895_lociStitched	chr2	74834093	74871513	HK2	LINC01291	HK2	248
17_test_peak_50365_lociStitched	chrX	12947038	12982557	TMSB4X	TLR8-AS1,TLR8	TMSB4X	249
9_test_peak_214_lociStitched	chr1	4415400	4429705	LOC284661		LOC284661	250
9_test_peak_22661_lociStitched	chr17	82292213	82306508		CD7,CSNK1D,SECTM1	CD7	251
21_test_peak_27225_lociStitched	chr2	45826999	45871067	PRKCE		PRKCE	252
8_test_peak_12149_lociStitched	chr12	116547415	116562748	MAP1LC3B2	LINC00173	MAP1LC3B2	253
22_test_peak_941_lociStitched	chr1	27418716	27455434	WASF2	FCN3,CD164L2,GPR3,WASF2	GPR3	254
11_test_peak_49802_lociStitched	chr9	129883844	129902193	FNBP1	USP20,MIR6855,C9orf78	MIR6855	255
5_test_peak_46265_lociStitched	chr7	150514355	150525132	GIMAP7	GIMAP4	GIMAP7	256
6_test_peak_227_lociStitched	chr1	4444191	4457399		LOC284661	LOC284661	257
8_test_peak_2485_lociStitched	chr1	111212529	111225832		DENND2D,CHI3L2	CHI3L2	258
14_test_peak_42851_lociStitched	chr6	125797081	125844318	NCOA7,NCOA7-AS1	NCOA7,HEY2	NCOA7-AS1	259
2_test_peak_45595_lociStitched	chr7	101739155	101755081			CUX1	260
12_test_peak_48694_lociStitched	chr9	71885694	71908331	ABHD17B	C9orf85	ABHD17B	261
20_test_peak_31319_lociStitched	chr20	53828762	53873140		SUMO1P1	SUMO1P1	262
13_test_peak_10039_lociStitched	chr12	6323667	6348505	PLEKHG6,SCNN1A,TNFRSF1A	LTBR	TNFRSF1A	263
16_test_peak_33704_lociStitched	chr22	49838599	49880629	ZBED4	BRD1,CRELD2,ALG12	ZBED4	264
12_test_peak_13214_lociStitched	chr13	46370191	46404563	KIAA0226L	KIAA0226L,RNU6-68P	KIAA0226L	265
12_test_peak_29129_lociStitched	chr2	174581317	174600191	WIPF1		WIPF1	266
19_test_peak_9653_lociStitched	chr11	128038182	128068644			ETS1	267
20_test_peak_49049_lociStitched	chr9	91147363	91178813			LOC100129316	268
8_test_peak_47710_lociStitched	chr8	120062523	120084606		COL14A1	COL14A1	269
7_test_peak_21373_lociStitched	chr17	56290324	56313679	ANKFN1		ANKFN1	270
2_test_peak_48272_lociStitched	chr9	3526006	3529391		RFX3	RFX3	271
19_test_peak_23337_lociStitched	chr18	32018556	32060843	RNF125	RNF138	RNF125	272
18_test_peak_42031_lociStitched	chr6	42009071	42046322	CCND3	TAF8,CCND3	CCND3	273
6_test_peak_21075_lociStitched	chr17	43231391	43252506	RNU2-1	TMEM106A,LINC00854	RNU2-1	274
19_test_peak_39072_lociStitched	chr5	35876439	35909885	CAPSL,IL7R	LOC100506406	IL7R	275
19_test_peak_39437_lociStitched	chr5	68237079	68280750	PIK3R1	LOC102467655,PIK3R1	PIK3R1	276
9_test_peak_18967_lociStitched	chr16	57680216	57692041	ADGRG3	ADGRG3,DRC7,ADGRG1,KATNB1	DRC7	277
21_test_peak_29351_lociStitched	chr2	195532046	195576416			SLC39A10	278
17_test_peak_35722_lociStitched	chr3	112358200	112398215	CD200		CD200	279
7_test_peak_20039_lociStitched	chr17	3910287	3930571	P2RX1,ATP2A3	ATP2A3,CAMKK1	P2RX1	280
19_test_peak_20026_lociStitched	chr17	3738494	3772970	ITGAE	P2RX5-TAX1BP3,GSG2	GSG2	281
12_test_peak_14546_lociStitched	chr14	61468344	61481190	PRKCH		LOC101927780	282
21_test_peak_40026_lociStitched	chr5	119271927	119315757	TNFAIP8	TNFAIP8	TNFAIP8	283
12_test_peak_23999_lociStitched	chr19	2323857	2343747	SPPL2B,LSM7	SPPL2B,LINGO3,C19orf35,TMPRSS9	SPPL2B	284
11_test_peak_2329_lociStitched	chr1	101291123	101315585		LINC01307	LINC01307	285
4_test_peak_28166_lociStitched	chr2	97711678	97722658	ZAP70	LINC01125,ZAP70,ACTR1B	ZAP70	286
8_test_peak_27132_lociStitched	chr2	43129995	43145237			ZFP36L2	287
14_test_peak_42948_lociStitched	chr6	135083901	135129607		HBS1L	HBS1L	288
21_test_peak_51227_lociStitched	chrX	129758433	129788777	SASH3,XPNPEP2		SASH3	289
4_test_peak_9572_lociStitched	chr11	123062541	123070681		SNORD14E,LOC341056,SNORD14C,SNORD14D,HSPA8	HSPA8	290
14_test_peak_36852_lociStitched	chr3	196115970	196160921	LINC00885	TFRC	LINC00885	291
14_test_peak_35170_lociStitched	chr3	52251907	52284504	WDR82,MIRLET7G	PPM1M,TLR9,MIR135A1,GLYCTK-AS1,GLYCTK,DNAH1,TWF2	MIRLET7G	292
8_test_peak_6521_lociStitched	chr10	87851029	87879987	KLLN,PTEN	CFL1P1,ATAD1	KLLN	293
1_test_peak_16800_lociStitched	chr15	68816772	68820545	ANP32A	MIR4312,ANP32A-IT1	ANP32A	294
7_test_peak_35453_lociStitched	chr3	71576373	71586529	FOXP1	FOXP1,MIR1284	FOXP1	295
16_test_peak_44499_lociStitched	chr7	36175716	36210465	EEPD1		EEPD1	296
11_test_peak_14193_lociStitched	chr14	35333101	35369571		PSMA6,NFKBIA	NFKBIA	297
16_test_peak_10659_lociStitched	chr12	26987552	27019034	TM7SF3	MED21,ASUN,FGFR1OP2	TM7SF3	298
8_test_peak_9005_lociStitched	chr11	78415559	78428383	LOC101928865,GAB2		GAB2	299
5_test_peak_39200_lociStitched	chr5	42991006	43011272	FLJ32255	LOC153684,ANXA2R,LOC648987	FLJ32255	300
11_test_peak_48833_lociStitched	chr9	77999937	78033903	GNAQ		GNAQ	301
16_test_peak_2311_lociStitched	chr1	101107014	101137523			LOC102606465	302
13_test_peak_22726_lociStitched	chr17	82878028	82915893	TBCD	ZNF750	ZNF750	303
5_test_peak_38703_lociStitched	chr4	171022897	171032466		LOC100506122	LOC100506122	304
4_test_peak_36682_lociStitched	chr3	187737873	187746313	BCL6	BCL6,RTP2,LOC100131635	BCL6	305
6_test_peak_24608_lociStitched	chr19	12777907	12794229	JUNB,MIR5684	BEST2,RTBDN,ASNA1,HOOK2,RNASEH2A,PRDX2,C19orf43,MAST1	MIR5684	306
12_test_peak_38640_lociStitched	chr4	158803306	158828685	FNIP2		FNIP2	307
13_test_peak_972_lociStitched	chr1	27616999	27637271	FGR	IFI6,AHDC1	FGR	308
13_test_peak_37263_lociStitched	chr4	16029405	16058232	PROM1	PROM1	PROM1	309
16_test_peak_14521_lociStitched	chr14	61307029	61350968	PRKCH	TMEM30B	PRKCH	310
15_test_peak_34652_lociStitched	chr3	39345558	39362452		RPSA,CCR8,SNORA6,SNORA62,SLC25A38	CCR8	311
14_test_peak_49858_lociStitched	chr9	131252207	131275202	FAM78A	PPAPDC3	FAM78A	312
4_test_peak_34765_lociStitched	chr3	44433729	44444622	ZNF445		ZNF445	313
18_test_peak_33101_lociStitched	chr22	36355044	36387998	MYH9		MYH9	314
9_test_peak_24703_lociStitched	chr19	13982993	14004037	RFX1	PODNL1,RLN3,DCAF15,IL27RA	RFX1	315
1_test_peak_10704_lociStitched	chr12	29388675	29391429	OVCH1-AS1	OVCH1-AS1,ERGIC2	OVCH1-AS1	316
10_test_peak_19729_lociStitched	chr16	88967345	88994880	CBFA2T3	CBFA2T3,LOC100129697	CBFA2T3	317
11_test_peak_44063_lociStitched	chr7	2714995	2739159	AMZ1,GNA12		GNA12	318
23_test_peak_50315_lociStitched	chrX	7056344	7087280	PUDP		MIR4767	319
2_test_peak_38731_lociStitched	chr4	177307328	177316997	NEIL3		NEIL3	320
18_test_peak_5338_lociStitched	chr10	12585034	12607282	CAMK1D	MIR4480,MIR4481	MIR4480	321
20_test_peak_41919_lociStitched	chr6	37172502	37206981	PIM1		PIM1	322
13_test_peak_4694_lociStitched	chr1	234720112	234732806	LINC01132		LINC01132	323
14_test_peak_36234_lociStitched	chr3	151871032	151903921	AADACL2-AS1,SUCNR1	AADACL2-AS1	SUCNR1	324
14_test_peak_46416_lociStitched	chr7	158810448	158825928	ESYT2	WDR60	ESYT2	325
8_test_peak_397_lociStitched	chr1	10495016	10515696	PEX14	DFFA,CORT	PEX14	326
12_test_peak_33917_lociStitched	chr3	5178758	5199589	ARL8B,EDEM1		EDEM1	327
4_test_peak_20692_lociStitched	chr17	31308226	31320454	EVI2B,NF1,EVI2A	OMG	EVI2B	328
17_test_peak_5670_lociStitched	chr10	30734417	30764514		SVILP1	SVILP1	329
13_test_peak_31682_lociStitched	chr21	17780390	17796342	C21orf91-OT1,C21orf91	C21orf91-OT1,C21orf91	C21orf91-OT1	330
7_test_peak_12641_lociStitched	chr12	132428846	132446872		FBRSL1	FBRSL1	331
19_test_peak_25126_lociStitched	chr19	19444333	19490173	GATAD2A	NDUFA13,MIR640,CILP2,YJEFN3,TSSK6	GATAD2A	332
17_test_peak_21242_lociStitched	chr17	48832962	48856997	CALCOCO2	TTLL6,ATP5G1,CALCOCO2	CALCOCO2	333
13_test_peak_9981_lociStitched	chr12	3928188	3974281			PARP11	334
10_test_peak_3933_lociStitched	chr1	203267610	203296469	LINC01353	CHIT1,LINC01136,BTG2	LINC01353	335
7_test_peak_10643_lociStitched	chr12	26935502	26954139	FGFR1OP2,ASUN		FGFR1OP2	336
15_test_peak_48906_lociStitched	chr9	87479560	87521066	DAPK1	DAPK1	DAPK1	337
9_test_peak_41850_lociStitched	chr6	36098512	36121729	MAPK14	MAPK13	MAPK13	338
9_test_peak_24148_lociStitched	chr19	4046083	4090553	MAP2K2,ZBTB7A	PIAS4	ZBTB7A	339
13_test_peak_2364_lociStitched	chr1	107940370	107965908	VAV3-AS1,VAV3	MIR7852	VAV3-AS1	340
15_test_peak_13718_lociStitched	chr13	99204502	99239221	UBAC2	UBAC2,UBAC2-AS1,GPR18	UBAC2	341
17_test_peak_18912_lociStitched	chr16	57128588	57153259	FAM192A,CPNE2	RSPRY1	FAM192A	342
2_test_peak_10603_lociStitched	chr12	25382837	25387513			KRAS	343
3_test_peak_33732_lociStitched	chr22	50189394	50193962	TRABD	PANX2,MOV10L1,SELO	TRABD	344
8_test_peak_36855_lociStitched	chr3	196178453	196193991		ZDHHC19,LINC00885,SLC51A	ZDHHC19	345
11_test_peak_37795_lociStitched	chr4	81491226	81514814		RASGEF1B	RASGEF1B	346
18_test_peak_3970_lociStitched	chr1	203650613	203683302	ATP2B4	SNORA77,LINC00260,ATP2B4	ATP2B4	347
11_test_peak_32282_lociStitched	chr21	44078590	44090662	TRAPPC10		TRAPPC10	348
12_test_peak_10632_lociStitched	chr12	26830945	26871499	ITPR2		ITPR2	349
17_test_peak_21715_lociStitched	chr17	64384945	64412953	PECAM1	MIR1273E,MILR1	PECAM1	350
2_test_peak_32762_lociStitched	chr22	23694212	23698080	RGL4,GUSBP11		RGL4	351
5_test_peak_45827_lociStitched	chr7	128530448	128544227			METTL2B	352
13_test_peak_47819_lociStitched	chr8	129164073	129183397			LINC00977	353
11_test_peak_31278_lociStitched	chr20	53637679	53661604			ZNF217	354
17_test_peak_50990_lociStitched	chrX	79137837	79167802		GPR174	GPR174	355
10_test_peak_786_lociStitched	chr1	24981057	25001083		MIR4425,RUNX3	RUNX3	356
8_test_peak_35854_lociStitched	chr3	126527571	126549924	C3orf22,CHST13	UROC1	CHST13	357
17_test_peak_4613_lociStitched	chr1	230267842	230292424	GALNT2		PGBD5	358
3_test_peak_35620_lociStitched	chr3	106824213	106839673			LINC00882	359
14_test_peak_51135_lociStitched	chrX	119675327	119691029	2022-09-06	MIR766	2022-09-06	360
19_test_peak_41464_lociStitched	chr6	24900040	24934238	FAM65B	FAM65B	FAM65B	361
33_test_peak_22076_lociStitched	chr17	75311825	75359419	GRB2	LOC100287042,MIR3678,MIF4GD,GGA3,SLC25A19	SLC25A19	362
18_test_peak_13321_lociStitched	chr13	48560718	48586867	LINC00462	RCBTB2	LINC00462	363
13_test_peak_18220_lociStitched	chr16	17446747	17476736	XYLT1		XYLT1	364
14_test_peak_5434_lociStitched	chr10	17643222	17670106	STAM-AS1,STAM	HACD1	STAM	365
5_test_peak_37370_lociStitched	chr4	38654535	38675118	KLF3-AS1,KLF3		KLF3-AS1	366
15_test_peak_17583_lociStitched	chr15	101121759	101169181			CHSY1	367
16_test_peak_36335_lociStitched	chr3	155082648	155115802	MME		MME	368
21_test_peak_40185_lociStitched	chr5	134041655	134104644		TCF7,VDAC1	TCF7	369
10_test_peak_24954_lociStitched	chr19	17108925	17136403	MYO9B	MYO9B,HAUS8	MYO9B	370
11_test_peak_21818_lociStitched	chr17	67421446	67453923	PITPNC1	MIR548AA2,MIR548D2	MIR548AA2	371
14_test_peak_5858_lociStitched	chr10	46076015	46106735		AGAP7P,MSMB,NCOA4	AGAP7P	372
6_test_peak_16780_lociStitched	chr15	67938299	67956138			PIAS1	373
4_test_peak_29360_lociStitched	chr2	195648539	195660256	SLC39A10		SLC39A10	374
19_test_peak_19398_lociStitched	chr16	79073202	79095809	WWOX		MAF	375
6_test_peak_48355_lociStitched	chr9	15285913	15304522	TTC39B	TTC39B	TTC39B	376
2_test_peak_7325_lociStitched	chr11	285679	290165	ATHL1	IFITM3,IFITM1,IFITM5,PSMD13,NLRP6,SIRT3,IFITM2	ATHL1	377
5_test_peak_17798_lociStitched	chr16	1644278	1651690	CRAMP1	HN1L,IFT140	HN1L	378
11_test_peak_26776_lociStitched	chr2	25273004	25296414	DNMT3A	MIR1301,DNMT3A	DNMT3A	379
10_test_peak_49580_lociStitched	chr9	125117444	125128312	SCAI		SCAI	380
9_test_peak_47589_lociStitched	chr8	107300977	107317236	ANGPT1		ANGPT1	381
7_test_peak_44410_lociStitched	chr7	27187751	27207784	HOXA13,HOXA11-AS,HOTTIP	EVX1,HOXA10,HOXA10-AS,HOXA-AS3,HOXA7,HOXA5,MIR196B,HOXA9,HOXA11,HOXA6,HOXA10-HOXA9,EVX1-AS	HOXA13	382
9_test_peak_7474_lociStitched	chr11	3780148	3790581	NUP98	PGAP2	PGAP2	383
16_test_peak_17404_lociStitched	chr15	90807127	90857688	BLM	FURIN,FES,MAN2A2	FURIN	384
14_test_peak_42564_lociStitched	chr6	106514471	106546882	AIM1		AIM1	385
3_test_peak_34440_lociStitched	chr3	31459776	31466732			STT3B	386
18_test_peak_50370_lociStitched	chrX	13074228	13093214		FAM9C	FAM9C	387
13_test_peak_16659_lociStitched	chr15	64427366	64462232	TRIP4	KIAA0101,ZNF609	ZNF609	388
10_test_peak_9010_lociStitched	chr11	78450798	78470080	NARS2	LOC101928865,GAB2	LOC101928865	389
12_test_peak_476_lociStitched	chr1	12470882	12481625	VPS13D	SNORA59A	SNORA59A	390
6_test_peak_47102_lociStitched	chr8	59183325	59190226			TOX	391
16_test_peak_20758_lociStitched	chr17	34359741	34399305	CCL1	CCL8,CCL13	CCL1	392
16_test_peak_4447_lociStitched	chr1	226643120	226680565	ITPKB,ITPKB-IT1		ITPKB-IT1	393
10_test_peak_11137_lociStitched	chr12	54289654	54307684	NFE2	COPZ1,CBX5,LOC102724050,MIR148B,NFE2,HNRNPA1	NFE2	394
7_test_peak_37780_lociStitched	chr4	80125146	80143710		PRDM8	PRDM8	395
14_test_peak_34476_lociStitched	chr3	32400691	32432778	CMTM7	CMTM7	CMTM7	396
7_test_peak_19644_lociStitched	chr16	87947877	87967108	BANP	BANP,CA5A	BANP	397
16_test_peak_335_lociStitched	chr1	9395628	9427096	LOC100506022		LOC100506022	398
19_test_peak_48819_lociStitched	chr9	77935784	77983352	GNAQ		GNAQ	399
18_test_peak_40154_lociStitched	chr5	132454690	132475570	C5orf56	IRF1	IRF1	400
12_test_peak_10099_lociStitched	chr12	6603896	6640408	ACRBP,CHD4,LPAR5	IFFO1,ZNF384,ING4,SCARNA11,NOP2	LPAR5	401
6_test_peak_8520_lociStitched	chr11	66311981	66327012	CD248	RAB1B,RIN1,BRMS1,CNIH2,SLC29A2,B4GAT1,TMEM151A,YIF1A	CD248	402
14_test_peak_17353_lociStitched	chr15	90562235	90598518	CRTC3		CRTC3	403
12_test_peak_21024_lociStitched	chr17	42311237	42322585	STAT5A,STAT3	STAT5B	STAT5A	404
14_test_peak_27532_lociStitched	chr2	62179467	62202770	B3GNT2	MIR5192	B3GNT2	405
8_test_peak_4673_lociStitched	chr1	234487268	234525616		TARBP1,LINC01354	LINC01354	406
11_test_peak_29196_lociStitched	chr2	181123536	181166673	LOC101927156		LOC101927156	407
7_test_peak_8195_lociStitched	chr11	61954815	61973275	FTH1,BEST1	RAB3IL1,BEST1	FTH1	408
19_test_peak_1091_lociStitched	chr1	30741406	30766453	LAPTM5	MIR4420,MATN1,MATN1-AS1	LAPTM5	409
9_test_peak_1205_lociStitched	chr1	32520706	32541406	ZBTB8A	ZBTB8A	ZBTB8A	410
15_test_peak_10535_lociStitched	chr12	14946359	14964698	ARHGDIB	LINC01489,PDE6H,ERP27	ARHGDIB	411
16_test_peak_29916_lociStitched	chr2	230866956	230895635	ITM2C,LOC151484	ITM2C,GPR55	LOC151484	412
16_test_peak_23965_lociStitched	chr19	2056077	2088665	MOB3A	IZUMO4,MKNK2,BTBD2	MKNK2	413
10_test_peak_36006_lociStitched	chr3	129572986	129596582	PLXND1	H1FOO,RHO	PLXND1	414
3_test_peak_9375_lociStitched	chr11	118333214	118344169	CD3D	UBE4A,CD3D,CD3E,CD3G	CD3D	415
13_test_peak_6876_lociStitched	chr10	103171682	103190692	NT5C2	NT5C2	NT5C2	416
6_test_peak_6965_lociStitched	chr10	110859274	110873806	PDCD4,PDCD4-AS1	PDCD4,SHOC2,BBIP1,MIR4680	PDCD4-AS1	417
9_test_peak_4752_lociStitched	chr1	234976650	234995145		LOC101927851	LOC101927851	418
1_test_peak_11283_lociStitched	chr12	57477186	57481317	ARHGAP9	INHBE,MARS,MBD6,GLI1,DDIT3,MIR616,INHBC,MIR6758	ARHGAP9	419
10_test_peak_4126_lociStitched	chr1	207056489	207085796	PFKFB2	C4BPB,C1orf116,C4BPA,YOD1	C4BPB	420
16_test_peak_22259_lociStitched	chr17	77381012	77410254	SEPT9,MIR4316	2022-09-09	MIR4316	421
4_test_peak_9333_lociStitched	chr11	117815673	117831246	FXYD6-FXYD2,FXYD2	DSCAML1,FXYD6	FXYD2	422
10_test_peak_38848_lociStitched	chr5	242670	262474	SDHA	PDCD6,HRAT5,CCDC127,AHRR,SDHA	HRAT5	423
17_test_peak_3453_lociStitched	chr1	169690678	169706487	SELL	SELE	SELL	424
20_test_peak_20589_lociStitched	chr17	29124358	29149257	MYO18A	TIAF1,MYO18A	MYO18A	425
23_test_peak_28054_lociStitched	chr2	87486119	87526336	LINC00152		LINC00152	426
9_test_peak_33355_lociStitched	chr22	40040528	40056387	TNRC6B	FAM83F,LOC100130899	TNRC6B	427
11_test_peak_49815_lociStitched	chr9	129932503	129965503	FNBP1		MIR6855	428
3_test_peak_26128_lociStitched	chr19	55250538	55256599	PPP6R1	TMEM86B,MIR6804,HSPBP1,PTPRH,BRSK1,MIR6802,MIR6803	PPP6R1	429
18_test_peak_9441_lociStitched	chr11	119222869	119266927	CBL	PDZD3,MIR6756,CCDC153	CBL	430
13_test_peak_28027_lociStitched	chr2	86948429	86998368	RGPD2,RGPD1	PLGLB1,PLGLB2	PLGLB1	431
11_test_peak_32599_lociStitched	chr22	19874978	19896720	TXNRD2	C22orf29,COMT,GNB1L	GNB1L	432
16_test_peak_22946_lociStitched	chr18	2958361	2994593	LPIN2	LOC727896	LOC727896	433
7_test_peak_26935_lociStitched	chr2	29000148	29016747	FAM179A		FAM179A	434
3_test_peak_23255_lociStitched	chr18	26655046	26661343	KCTD1	KCTD1,PCAT18	KCTD1	435
5_test_peak_42300_lociStitched	chr6	53358335	53363462		RPS16P5,ELOVL5	ELOVL5	436
14_test_peak_34250_lociStitched	chr3	18076429	18112498	LOC339862		LOC339862	437
5_test_peak_18297_lociStitched	chr16	21644755	21657793	METTL9,IGSF6	OTOA,METTL9,LOC101927814	IGSF6	438
12_test_peak_30028_lociStitched	chr2	236536782	236556310		ACKR3,IQCA1	ACKR3	439
12_test_peak_46028_lociStitched	chr7	139625166	139649082	HIPK2		CLEC2L	440
14_test_peak_9857_lociStitched	chr12	590824	623276	NINJ2	LOC100049716	NINJ2	441
15_test_peak_45616_lociStitched	chr7	101958164	101998910	CUX1		CUX1	442
4_test_peak_29_lociStitched	chr1	1143372	1158798	LINC01342	TTLL10,C1orf159,TNFRSF18,MIR200A,MIR429,MIR200B	LINC01342	443
7_test_peak_19950_lociStitched	chr17	2259457	2268954	SMG6	LOC101927839,SRR,SMG6	SMG6	444
13_test_peak_47893_lociStitched	chr8	133056832	133094143	SLA,TG	MIR7848,SLA	SLA	445
9_test_peak_28093_lociStitched	chr2	95043004	95076142	MAL	MRPS5,MAL	MAL	446
12_test_peak_32341_lociStitched	chr21	44907070	44932504	ITGB2-AS1,ITGB2	FAM207A,LINC01547,ITGB2-AS1,PTTG1IP	ITGB2	447
12_test_peak_38240_lociStitched	chr4	123593359	123621920		LINC01091	LINC01091	448
8_test_peak_8796_lociStitched	chr11	73135915	73155424	FCHSD2		FCHSD2	449
6_test_peak_862_lociStitched	chr1	26276144	26292245	CEP85,UBXN11,SH3BGRL3	UBXN11,CEP85,CD52	SH3BGRL3	450
5_test_peak_27289_lociStitched	chr2	46977219	46987046	TTC7A	TTC7A,MCFD2	MCFD2	451
18_test_peak_6838_lociStitched	chr10	102633514	102675872	TRIM8,ARL3	SFXN2	TRIM8	452
9_test_peak_41437_lociStitched	chr6	22140993	22154071	NBAT1,CASC15		NBAT1	453
14_test_peak_4464_lociStitched	chr1	226703103	226732056	ITPKB	ITPKB-IT1	ITPKB	454
4_test_peak_37751_lociStitched	chr4	77815453	77827886	CNOT6L	MRPL1	CNOT6L	455
10_test_peak_50113_lociStitched	chr9	136587250	136621926		LINC01573,MIR4674,EGFL7,MIR126,NOTCH1	EGFL7	456
11_test_peak_8682_lociStitched	chr11	68825295	68844471	CPT1A		CPT1A	457
7_test_peak_32114_lociStitched	chr21	41921553	41933962	C2CD2	PRDM15	C2CD2	458
12_test_peak_2623_lociStitched	chr1	116503174	116517501	CD58	LOC101929023,MIR548AC	LOC101929023	459
16_test_peak_3234_lociStitched	chr1	160836022	160861032	CD244	LY9,ITLN1	CD244	460
14_test_peak_436_lociStitched	chr1	12132901	12178853	MIR7846,TNFRSF1B,TNFRSF8	MIR4632	MIR7846	461
1_test_peak_24463_lociStitched	chr19	10602447	10605343	SLC44A2	ILF3-AS1,AP1M2,CDKN2D,ILF3,SLC44A2,KRI1	SLC44A2	462
5_test_peak_8540_lociStitched	chr11	66604687	66620188	RBM14,CCS,RBM14-RBM4	RBM4,CTSF,RBM14-RBM4,CCDC87	RBM14	463
3_test_peak_45701_lociStitched	chr7	106069934	106075035		SYPL1	SYPL1	464
19_test_peak_41883_lociStitched	chr6	36898391	36923893	C6orf89	PI16,PPIL1	C6orf89	465
12_test_peak_17246_lociStitched	chr15	85688674	85708668	AKAP13		LOC101929679	466
6_test_peak_11930_lociStitched	chr12	108616766	108646501	CORO1C,SELPLG,MIR4496	TMEM119	SELPLG	467
13_test_peak_48933_lociStitched	chr9	87535078	87559026	DAPK1	DAPK1	DAPK1	468
14_test_peak_24870_lociStitched	chr19	16138680	16153700	HSH2D	FAM32A,AP1M1,RAB8A,CIB3	HSH2D	469
12_test_peak_13168_lociStitched	chr13	46160143	46184873	LCP1	LRRC63	LCP1	470
12_test_peak_46546_lociStitched	chr8	6711088	6748853	AGPAT5,MIR4659A,MIR4659B	MCPH1-AS1	MIR4659A	471
15_test_peak_36207_lociStitched	chr3	151132070	151146674	MED12L		MED12L	472
14_test_peak_18947_lociStitched	chr16	57630152	57649792	ADGRG1	DRC7,ADGRG1,ADGRG3	ADGRG1	473
8_test_peak_16420_lociStitched	chr15	55250752	55282957	RAB27A	PIGB,PIGBOS1	RAB27A	474
1_test_peak_10771_lociStitched	chr12	46266665	46270679	SLC38A1	SLC38A1	SLC38A1	475
7_test_peak_49978_lociStitched	chr9	133113392	133145776	RALGDS	RALGDS,GBGT1,CELP	RALGDS	476
9_test_peak_39562_lociStitched	chr5	76292933	76304780	SV2C		IQGAP2	477
16_test_peak_36692_lociStitched	chr3	187957677	188000914			LPP	478
11_test_peak_5899_lociStitched	chr10	47256974	47287195		GDF2,GDF10	GDF10	479
17_test_peak_5009_lociStitched	chr10	2884562	2935323			PFKP	480
8_test_peak_15447_lociStitched	chr14	100213868	100240859	YY1	MIR6764	YY1	481
9_test_peak_38107_lociStitched	chr4	108352352	108370522			LEF1-AS1	482
7_test_peak_16980_lociStitched	chr15	75104144	75111874			PPCDC	483
10_test_peak_31293_lociStitched	chr20	53729392	53754779			SUMO1P1	484
6_test_peak_7706_lociStitched	chr11	17276706	17293835	NUCB2		NUCB2	485
10_test_peak_28334_lociStitched	chr2	105786272	105799631	NCK2	NCK2	NCK2	486
5_test_peak_10252_lociStitched	chr12	9864530	9872326	CLEC2B	KLRF1,KLRF2	CLEC2B	487
14_test_peak_20873_lociStitched	chr17	38877026	38901660	LASP1	LASP1,SNORA21,RPL23,MIR6779,C17orf98,LINC00672	LASP1	488
16_test_peak_41270_lociStitched	chr6	20405460	20428134	E2F3		E2F3	489
3_test_peak_36483_lociStitched	chr3	177194588	177202367	TBL1XR1		TBL1XR1	490
12_test_peak_11179_lociStitched	chr12	54968280	54992076	TESPA1	NEUROD4	TESPA1	491
9_test_peak_23228_lociStitched	chr18	25223205	25244912	ZNF521		ZNF521	492
8_test_peak_17148_lociStitched	chr15	81286095	81310298	IL16	TMC3-AS1,STARD5	IL16	493
18_test_peak_29430_lociStitched	chr2	197195165	197213993	ANKRD44		ANKRD44-IT1	494
8_test_peak_22163_lociStitched	chr17	76251990	76273205	UBALD2	QRICH2,RNF157	UBALD2	495
11_test_peak_18003_lociStitched	chr16	11224072	11259255	SOCS1	PRM2,TNP2,PRM1,PRM3,MIR548H2	SOCS1	496
13_test_peak_30385_lociStitched	chr20	8134907	8156136	PLCB1		PLCB1	497
5_test_peak_21093_lociStitched	chr17	43359598	43369876	LINC00910	ARL4D	LINC00910	498
2_test_peak_28887_lociStitched	chr2	151287879	151298162	NMI	RBM43	NMI	499
3_test_peak_27474_lociStitched	chr2	60868086	60884946	LINC01185,REL	REL	LINC01185	500
14_test_peak_9773_lociStitched	chr11	129260978	129280378			ARHGAP32	501
14_test_peak_34575_lociStitched	chr3	36900551	36925028	TRANK1		TRANK1	502
5_test_peak_22712_lociStitched	chr17	82847858	82865513	TBCD	ZNF750	ZNF750	503
7_test_peak_22203_lociStitched	chr17	76696386	76717480	MXRA7,JMJD6	SRSF2,MFSD11,MXRA7,MIR636,LOC105274304,METTL23	MXRA7	504
12_test_peak_12664_lociStitched	chr12	132641632	132665459	POLE	PXMP2,PGAM5,P2RX2,LRCOL1	POLE	505
5_test_peak_116_lociStitched	chr1	2290486	2317589	SKI	LOC100129534	LOC100129534	506
10_test_peak_44791_lociStitched	chr7	50142637	50168068	C7orf72	ZPBP	C7orf72	507
17_test_peak_2636_lociStitched	chr1	116751277	116770583	CD2		CD2	508
6_test_peak_19795_lociStitched	chr16	89594077	89615996	DPEP1,CPNE7	RPL13,SNORD68,CHMP1A,DPEP1,SPATA33	DPEP1	509
22_test_peak_50257_lociStitched	chrX	2693250	2719011	CD99	XG,XGY2	CD99	510
10_test_peak_33646_lociStitched	chr22	46660701	46684868	CERK,GRAMD4		GRAMD4	511
13_test_peak_16896_lociStitched	chr15	74385445	74415970	SEMA7A,MIR6881	UBL7-AS1,CYP11A1,UBL7,LOC729739	MIR6881	512
13_test_peak_36449_lociStitched	chr3	172511037	172546849	TNFSF10		TNFSF10	513
10_test_peak_32188_lociStitched	chr21	42503296	42529924	SLC37A1	RSPH1	SLC37A1	514
5_test_peak_23616_lociStitched	chr18	63096760	63106864			BCL2	515
17_test_peak_4791_lociStitched	chr1	235238593	235276046	ARID4B	MIR4753	MIR4753	516
4_test_peak_849_lociStitched	chr1	26119872	26128424	PDIK1L	PDIK1L,ZNF593,CNKSR1,FAM110D	PDIK1L	517
3_test_peak_41870_lociStitched	chr6	36591815	36597408	SRSF3	SRSF3,STK38,MIR3925	SRSF3	518
10_test_peak_2239_lociStitched	chr1	98386762	98406468			LOC729987	519
4_test_peak_30760_lociStitched	chr20	32967456	32976283		BPIFB2,SUN5	SUN5	520
11_test_peak_37890_lociStitched	chr4	86958326	86983163	AFF1	AFF1,LOC100506746	AFF1	521
10_test_peak_9613_lociStitched	chr11	126317757	126346884	DCPS,ST3GAL4-AS1	ST3GAL4,SRPR,FOXRED1,TIRAP	ST3GAL4-AS1	522
9_test_peak_31965_lociStitched	chr21	37220805	37259015	DSCR3,DSCR9		DSCR3	523
17_test_peak_51455_lociStitched	chrX	154717184	154748763	GAB3	MIR664B,DKC1,SNORA36A,GAB3,SNORA56	GAB3	524
13_test_peak_42226_lociStitched	chr6	47240031	47254032	TNFRSF21		TNFRSF21	525
12_test_peak_34343_lociStitched	chr3	27339810	27360696	NEK10		NEK10	526
4_test_peak_28475_lociStitched	chr2	112153337	112157587	FBLN7		FBLN7	527
6_test_peak_3848_lociStitched	chr1	199171765	199183577			LINC01222	528
4_test_peak_8425_lociStitched	chr11	65471293	65478277		SCYL1,NEAT1,MALAT1,MIR612	MALAT1	529
2_test_peak_43339_lociStitched	chr6	156776733	156782649	MIR4466,ARID1B		MIR4466	530
15_test_peak_2586_lociStitched	chr1	115544050	115565001			VANGL1	531
11_test_peak_47562_lociStitched	chr8	103324832	103354839	FZD6	CTHRC1	CTHRC1	532
9_test_peak_21584_lociStitched	chr17	59826177	59839593	VMP1	MIR21	MIR21	533
7_test_peak_43325_lociStitched	chr6	156268189	156288218			MIR1202	534
12_test_peak_39742_lociStitched	chr5	81625039	81638802	SSBP2		SSBP2	535
9_test_peak_22596_lociStitched	chr17	81481136	81488690		MIR3186,FSCN2,ACTG1	ACTG1	536
17_test_peak_39645_lociStitched	chr5	78483304	78510785	LHFPL2		SCAMP1-AS1	537
5_test_peak_19882_lociStitched	chr17	412517	419875	C17orf97	FAM101B	C17orf97	538
9_test_peak_16045_lociStitched	chr15	34314914	34335008	SLC12A6	NUTM1,MIR1233-1,NOP10,LPCAT4	SLC12A6	539
19_test_peak_23627_lociStitched	chr18	63197779	63237326	BCL2		BCL2	540
5_test_peak_42473_lociStitched	chr6	89350177	89372779	RRAGD,UBE2J1	GABRR2	UBE2J1	541
8_test_peak_5701_lociStitched	chr10	31133373	31146989			ZNF438	542
8_test_peak_40518_lociStitched	chr5	157248902	157274383	ITK,CYFIP2		CYFIP2	543
10_test_peak_13111_lociStitched	chr13	44236708	44260321		MIR8079	MIR8079	544
10_test_peak_41290_lociStitched	chr6	20445343	20470184	E2F3		E2F3	545
13_test_peak_6462_lociStitched	chr10	79267426	79296317	ZMIZ1		PPIF	546
16_test_peak_44518_lociStitched	chr7	36261249	36292991	EEPD1		KIAA0895	547
15_test_peak_33343_lociStitched	chr22	39938388	39962849	GRAP2	FAM83F,ENTHD1,GRAP2	GRAP2	548
10_test_peak_38552_lociStitched	chr4	153425557	153450509		KIAA0922	KIAA0922	549
10_test_peak_20003_lociStitched	chr17	3698440	3721261	ITGAE	P2RX5-TAX1BP3,EMC6,GSG2,TAX1BP3	P2RX5-TAX1BP3	550
2_test_peak_41451_lociStitched	chr6	24719231	24722169		C6orf62	C6orf62	551
10_test_peak_44433_lociStitched	chr7	29330359	29344869	CHN2		LOC102724484	552
6_test_peak_32136_lociStitched	chr21	42117911	42126360	UMODL1	UMODL1-AS1	UMODL1-AS1	553
11_test_peak_15240_lociStitched	chr14	92524489	92543266	RIN3		RIN3	554
13_test_peak_7074_lociStitched	chr10	119479071	119520133	RGS10		RGS10	555
9_test_peak_30738_lociStitched	chr20	32664058	32686107		C20orf203	C20orf203	556
9_test_peak_23572_lociStitched	chr18	59904336	59923798		PMAIP1	PMAIP1	557
6_test_peak_48022_lociStitched	chr8	141238038	141246886	SLC45A4	SLC45A4	SLC45A4	558
8_test_peak_4087_lociStitched	chr1	206716216	206740121	MAPKAPK2	IL10,MAPKAPK2	MAPKAPK2	559
4_test_peak_39886_lociStitched	chr5	96806087	96818002	ERAP1		ERAP1	560
6_test_peak_47545_lociStitched	chr8	103180449	103187079	BAALC	BAALC-AS1,MIR3151,BAALC-AS2	BAALC-AS1	561
8_test_peak_7268_lociStitched	chr10	132421136	132453088	C10orf91	PWWP2B	C10orf91	562
13_test_peak_38086_lociStitched	chr4	108033242	108051890	HADH,LEF1		HADH	563
11_test_peak_17285_lociStitched	chr15	89128712	89141713	ABHD2	ABHD2	ABHD2	564
6_test_peak_50903_lociStitched	chrX	71102768	71113766	CXorf65,FOXO4,IL2RG	SNX12,FOXO4,MED12,NLGN3	CXorf65	565
4_test_peak_34175_lociStitched	chr3	15793767	15810960	ANKRD28	ANKRD28	ANKRD28	566
9_test_peak_29452_lociStitched	chr2	197237710	197266281	ANKRD44-IT1,ANKRD44		ANKRD44-IT1	567
8_test_peak_31846_lociStitched	chr21	33935459	33951789	LINC00649	ATP5O	LINC00649	568
3_test_peak_6023_lociStitched	chr10	61899030	61904170	ARID5B		ARID5B	569
8_test_peak_27955_lociStitched	chr2	85401894	85420769	CAPG	SH2D6,CAPG,RETSAT,ELMOD3	CAPG	570
15_test_peak_3006_lociStitched	chr1	154940028	154955214	PBXIP1	PMVK,CKS1B,SHC1,ZBTB7B,PYGO2,LENEP,MIR4258,FLAD1	PBXIP1	571
4_test_peak_20581_lociStitched	chr17	28937218	28951478	PHF12,LOC101927018	FLOT2,DHRS13	PHF12	572
7_test_peak_45976_lociStitched	chr7	138738547	138754785	ATP6V0A4	ATP6V0A4,TMEM213	ATP6V0A4	573
13_test_peak_5758_lociStitched	chr10	33114027	33150754			ITGB1	574
6_test_peak_43130_lociStitched	chr6	144334217	144352171	UTRN		UTRN	575
5_test_peak_30966_lociStitched	chr20	40929968	40943431			TOP1	576
8_test_peak_29939_lociStitched	chr2	231661622	231693453		PTMA,MIR1244-2	PTMA	577
15_test_peak_37963_lociStitched	chr4	94336646	94352348	HPGDS		HPGDS	578
15_test_peak_24040_lociStitched	chr19	2598784	2627861	GNG7	MIR7850	MIR7850	579
6_test_peak_23192_lociStitched	chr18	23486964	23500803		C18orf8,RIOK3,TMEM241	C18orf8	580
17_test_peak_826_lociStitched	chr1	25970331	25994814	PAFAH2	EXTL1	PAFAH2	581
12_test_peak_32748_lociStitched	chr22	23565997	23585739	IGLL1	IGLL1,PCAT14,DRICH1	IGLL1	582
5_test_peak_13259_lociStitched	chr13	48220595	48235835	ITM2B		ITM2B	583
11_test_peak_29464_lociStitched	chr2	197281769	197309006	ANKRD44-IT1,ANKRD44		ANKRD44-IT1	584
3_test_peak_17525_lociStitched	chr15	99013562	99018598	LUNAR1	PGPEP1L	LUNAR1	585
8_test_peak_31528_lociStitched	chr20	63633385	63642613	STMN3	GMEB2,LOC100505771,RTEL1,STMN3	LOC100505771	586
19_test_peak_40254_lociStitched	chr5	135359026	135386052	H2AFY	H2AFY	H2AFY	587
5_test_peak_36038_lociStitched	chr3	130839663	130857796	ATP2C1	ATP2C1	ATP2C1	588
8_test_peak_13354_lociStitched	chr13	49250334	49265954	CDADC1	MLNR,CDADC1	CDADC1	589
20_test_peak_35329_lociStitched	chr3	60007191	60026992	FHIT		MIR548BB	590
10_test_peak_15789_lociStitched	chr14_KI270846v1_alt	583298	603211				591
14_test_peak_35154_lociStitched	chr3	52215357	52237276	TWF2,TLR9	PPM1M,ALAS1,WDR82,MIRLET7G	TLR9	592
7_test_peak_3199_lociStitched	chr1	160437385	160472401		VANGL2	VANGL2	593
6_test_peak_18426_lociStitched	chr16	27225298	27238819	NSMCE1	FLJ21408,KDM8	KDM8	594
6_test_peak_47860_lociStitched	chr8	130063316	130075587	ASAP1	ASAP1-IT2,FAM49B	ASAP1-IT2	595
10_test_peak_7225_lociStitched	chr10	131080112	131091182		TCERG1L-AS1	TCERG1L-AS1	596
1_test_peak_3906_lociStitched	chr1	202805044	202808549	KDM5B	MGAT4EP,PCAT6	KDM5B	597
10_test_peak_17428_lociStitched	chr15	92808037	92849835		LINC01578,ASB9P1	ASB9P1	598
7_test_peak_26683_lociStitched	chr2	13696602	13704696			LOC100506474	599
8_test_peak_27063_lociStitched	chr2	40812424	40825257			SLC8A1	600
9_test_peak_39617_lociStitched	chr5	76850334	76858948	S100Z	F2RL1	S100Z	601
13_test_peak_33117_lociStitched	chr22	36449226	36469670	TXN2	FOXRED2	TXN2	602
10_test_peak_3175_lociStitched	chr1	159910107	159923817	TAGLN2	VSIG8,CFAP45,LINC01133,IGSF9,SLAMF9,MIR4259	TAGLN2	603
8_test_peak_20062_lociStitched	chr17	4161768	4190281	ANKFY1,MIR5096	CYB5D2,ZZEF1	CYB5D2	604
9_test_peak_33034_lociStitched	chr22	31869906	31892498	DEPDC5	C22orf24	C22orf24	605
8_test_peak_17502_lociStitched	chr15	98852219	98883104	IGF1R		MIR4714	606
11_test_peak_1897_lociStitched	chr1	66728218	66751295	SGIP1	TCTEX1D1,INSL5	TCTEX1D1	607
3_test_peak_29486_lociStitched	chr2	200693353	200699090	AOX2P	LOC100507140	AOX2P	608
9_test_peak_9966_lociStitched	chr12	3869748	3899246	PARP11		PARP11	609
8_test_peak_900_lociStitched	chr1	26778777	26800714	ARID1A,PIGV	ZDHHC18	PIGV	610
12_test_peak_639_lociStitched	chr1	19458687	19479855	CAPZB		CAPZB	611
17_test_peak_31793_lociStitched	chr21	33232273	33247699	IFNAR2	IL10RB-AS1,IFNAR2,IL10RB	IFNAR2	612
11_test_peak_6250_lociStitched	chr10	72319120	72336885	DNAJB12	DNAJB12,DDIT4	DNAJB12	613
3_test_peak_49766_lociStitched	chr9	129412633	129423067			LINC00963	614
11_test_peak_11820_lociStitched	chr12	104595900	104609340	CHST11	MIR3922	MIR3922	615
4_test_peak_22568_lociStitched	chr17	81387422	81403394	BAHCC1,MIR4740	LOC100130370,MIR3186	BAHCC1	616
12_test_peak_23150_lociStitched	chr18	13608474	13629175	LDLRAD4,MIR4526	LDLRAD4	LDLRAD4	617
9_test_peak_39149_lociStitched	chr5	40429324	40442923			PTGER4	618
10_test_peak_48238_lociStitched	chr9	268575	282210	DOCK8	DOCK8	DOCK8	619
4_test_peak_25821_lociStitched	chr19	47748036	47755168	GLTSCR2	SEPW1,TPRX1,GLTSCR2-AS1,EHD2,SNORD23	SNORD23	620
3_test_peak_27993_lociStitched	chr2	85851153	85855256	ST3GAL5	LOC284950,ST3GAL5-AS1	ST3GAL5	621
10_test_peak_8879_lociStitched	chr11	75261818	75283806	ARRB1	TPBGL	TPBGL	622
7_test_peak_17490_lociStitched	chr15	98147867	98170187			LINC01582	623
11_test_peak_23931_lociStitched	chr19	1842428	1857695	REXO1,KLF16	ATP8B3,LOC100288123,ADAT3,MIR1909,SCAMP4,ABHD17A	REXO1	624
13_test_peak_33186_lociStitched	chr22	37284478	37310226	CYTH4	RAC2,LOC100506271	CYTH4	625
7_test_peak_41829_lociStitched	chr6	35716748	35732861	LOC285847,FKBP5	CLPSL2,FKBP5,ARMC12,CLPSL1	FKBP5	626
6_test_peak_20432_lociStitched	chr17	17823300	17850094	TOM1L2,SREBF1	SMCR5,MIR6777,MIR33B	SREBF1	627
9_test_peak_13498_lociStitched	chr13	52172926	52191730	MRPS31P5	NEK5,NEK3,LOC101929657	MRPS31P5	628
2_test_peak_28620_lociStitched	chr2	127387007	127390280		MAP3K2,MIR4783,PROC	PROC	629
13_test_peak_50223_lociStitched	chrX	1464063	1494441	P2RY8	ASMTL	ASMTL	630
9_test_peak_11811_lociStitched	chr12	104565581	104580113	CHST11	MIR3922	MIR3922	631
15_test_peak_11384_lociStitched	chr12	68359513	68384162		MDM1	MDM1	632
4_test_peak_1301_lociStitched	chr1	36151638	36162427	MAP7D1,TRAPPC3	MAP7D1,COL8A2,TRAPPC3	TRAPPC3	633
5_test_peak_23208_lociStitched	chr18	23861331	23868507	LAMA3	LAMA3	LAMA3	634
8_test_peak_31282_lociStitched	chr20	53677625	53708630			ZNF217	635
4_test_peak_20202_lociStitched	chr17	7835264	7844886	KDM6B	CYB5D1,CHD3,TMEM88,NAA38	KDM6B	636
11_test_peak_28074_lociStitched	chr2	87772494	87797851	RGPD1,RGPD2		RGPD2	637
4_test_peak_10181_lociStitched	chr12	8018706	8037207	FOXJ2	NECAP1,C3AR1	FOXJ2	638
7_test_peak_44368_lociStitched	chr7	26533997	26553574	KIAA0087		KIAA0087	639
9_test_peak_43209_lociStitched	chr6	149804882	149814209	PCMT1	RAET1E-AS1	RAET1E-AS1	640
6_test_peak_7751_lociStitched	chr11	32419445	32438876	WT1,WT1-AS	WT1	WT1	641
3_test_peak_21144_lociStitched	chr17	45143746	45149611	HEXIM1,ACBD4	MIR6784,HEXIM2,PLCD3,ACBD4	HEXIM1	642
6_test_peak_49141_lociStitched	chr9	94154444	94167398		MIRLET7A1,MIRLET7F1,MIRLET7D,MIRLET7DHG	MIRLET7A1	643
6_test_peak_6984_lociStitched	chr10	113161718	113172114	TCF7L2		TCF7L2	644
9_test_peak_39569_lociStitched	chr5	76317521	76342634	SV2C		IQGAP2	645
9_test_peak_4707_lociStitched	chr1	234763717	234778919		LINC01132	LINC01132	646
6_test_peak_16581_lociStitched	chr15	63190648	63197736	RAB8B	RPS27L	RAB8B	647
8_test_peak_17536_lociStitched	chr15	99275463	99284814	LRRC28	HSP90B2P,TTC23	HSP90B2P	648
11_test_peak_2351_lociStitched	chr1	107894904	107927664	VAV3,MIR7852	VAV3-AS1	MIR7852	649
5_test_peak_25846_lociStitched	chr19	48322197	48334380	TMEM143,EMP3	SYNGR4,TMEM143,ZNF114,CCDC114	EMP3	650
9_test_peak_5158_lociStitched	chr10	6919865	6939060			LINC00707	651
1_test_peak_7323_lociStitched	chr11	267566	271137		ATHL1,IFITM3,IFITM1,IFITM5,PSMD13,NLRP6,SIRT3,IFITM2	NLRP6	652

## Sheet: Super enhancers in T-ALL6
Super enhancers in T-ALL6				OVERLAP_GENES	PROXIMAL_GENES	CLOSEST_GENE	enhancerRank
79_test_peak_7586_lociStitched	chr14	22450110	22570930	DAD1	ABHD4	DAD1	1
22_test_peak_17964_lociStitched	chr3	17931783	18018863	LOC339862		LOC339862	2
31_test_peak_19091_lociStitched	chr3	152187413	152259069		MBNL1,MBNL1-AS1	MBNL1	3
47_test_peak_18112_lociStitched	chr3	31209598	31295124		MIR466	MIR466	4
43_test_peak_20893_lociStitched	chr5	119268264	119341600	TNFAIP8	TNFAIP8	TNFAIP8	5
47_test_peak_10323_lociStitched	chr16	75038229	75111984	ZNRF1,LDHD	LDHD,ZFP1	LDHD	6
45_test_peak_21740_lociStitched	chr6	14269344	14355620	LINC01108	LINC01108	LINC01108	7
40_test_peak_21809_lociStitched	chr6	14413196	14478800			LINC01108	8
27_test_peak_25955_lociStitched	chr9	91145061	91208659			LOC100129316	9
49_test_peak_24014_lociStitched	chr7	92621379	92697256	CDK6	FAM133B,RNU6-10P	RNU6-10P	10
25_test_peak_2048_lociStitched	chr1	199007558	199046598	LINC01222,LINC01221		LINC01222	11
28_test_peak_15094_lociStitched	chr2	128689674	128737123			LOC101927881	12
17_test_peak_18195_lociStitched	chr3	35632159	35671278	ARPP21	ARPP21	ARPP21	13
27_test_peak_13264_lociStitched	chr19	21568534	21628698			ZNF429	14
29_test_peak_3246_lociStitched	chr10	48444974	48505845	ARHGAP22	MAPK8	ARHGAP22	15
23_test_peak_7051_lociStitched	chr13	40976643	41019367	ELF1	WBP4	ELF1	16
20_test_peak_12419_lociStitched	chr18	49020615	49062658	DYM,MIR4744		MIR4744	17
25_test_peak_1222_lociStitched	chr1	101276279	101318196		S1PR1,LINC01307,LOC101928370	LINC01307	18
29_test_peak_16843_lociStitched	chr21	34987361	35051808	RUNX1,RUNX1-IT1		RUNX1-IT1	19
8_test_peak_12339_lociStitched	chr18	26696606	26718089	PCAT18	KCTD1	PCAT18	20
11_test_peak_24404_lociStitched	chr7	142783147	142811062		EPHB6,PRSS2,PRSS1	PRSS2	21
21_test_peak_26392_lociStitched	chr9	129853820	129896148	MIR6855,FNBP1,USP20	C9orf78,TOR1A	MIR6855	22
28_test_peak_2831_lociStitched	chr10	11140925	11180753	CELF2	CELF2-AS2,CELF2	CELF2	23
26_test_peak_23006_lociStitched	chr6	156149466	156198525			MIR1202	24
20_test_peak_14260_lociStitched	chr2	42947376	42977016			LOC102723854	25
33_test_peak_5118_lociStitched	chr11	122690771	122755690	UBASH3B		UBASH3B	26
15_test_peak_24580_lociStitched	chr7_KI270803v1_alt	806049	833701		PRSS3P2	PRSS3P2	27
15_test_peak_16928_lociStitched	chr21	38467610	38507244	ERG	ERG	ERG	28
33_test_peak_8265_lociStitched	chr14	98162569	98211011			LINC01550	29
36_test_peak_21984_lociStitched	chr6	22020408	22073186	CASC15		NBAT1	30
15_test_peak_25336_lociStitched	chr8	133485453	133547296	ST3GAL1	ST3GAL1	ST3GAL1	31
26_test_peak_7179_lociStitched	chr13	48400083	48449771	LPAR6,RB1		LPAR6	32
19_test_peak_26112_lociStitched	chr9	110142308	110173824	AKAP2,PALM2-AKAP2	C9orf152	AKAP2	33
19_test_peak_6907_lociStitched	chr13	27424631	27456161	MTIF3,GTF3A	RNU6-63P	MTIF3	34
26_test_peak_21878_lociStitched	chr6	14596575	14666648			LINC01108	35
31_test_peak_7203_lociStitched	chr13	48489083	48531234	RCBTB2	LPAR6,LINC00462	RCBTB2	36
9_test_peak_11308_lociStitched	chr17	43266772	43301106	RNU2-1	LINC00854	RNU2-1	37
21_test_peak_6946_lociStitched	chr13	30355130	30408398	LINC00426	LINC01058,KATNAL1	LINC00426	38
19_test_peak_10380_lociStitched	chr16	81623711	81659421	CMIP	LOC100129617,MIR6504	LOC100129617	39
14_test_peak_25827_lociStitched	chr9	77896297	77917865	GNAQ		GNAQ	40
17_test_peak_24029_lociStitched	chr7	92717837	92768469	CDK6	RNU6-10P	RNU6-10P	41
28_test_peak_19583_lociStitched	chr4	10619110	10682881	CLNK		CLNK	42
11_test_peak_15348_lociStitched	chr2	181430366	181465002	ITGA4		ITGA4	43
7_test_peak_16956_lociStitched	chr21	38979859	39005784		LOC400867,LOC101928435	LOC101928435	44
21_test_peak_20697_lociStitched	chr5	80176681	80219316	SERINC5	SERINC5	SERINC5	45
16_test_peak_4637_lociStitched	chr11	67266480	67288473	ADRBK1	ANKRD13D,KDM2A,SSH3,LOC100130987	ADRBK1	46
10_test_peak_1828_lociStitched	chr1	167616378	167650751	RCSD1		RCSD1	47
13_test_peak_9247_lociStitched	chr15	90648623	90668200	LINC01585,CRTC3-AS1	BLM	LINC01585	48
14_test_peak_19703_lociStitched	chr4	40288972	40325512	LOC101060498	CHRNA9	LOC101060498	49
7_test_peak_5071_lociStitched	chr11	121572885	121591430	SORL1		SORL1	50
23_test_peak_21364_lociStitched	chr5	170262441	170303199	LCP2	C5orf58,LINC01366	LCP2	51
17_test_peak_14298_lociStitched	chr2	43193025	43226516	ZFP36L2	LINC01126	ZFP36L2	52
16_test_peak_24198_lociStitched	chr7	102415175	102442684	LOC100630923,PRKRIP1,ORAI2	POLR2J,ALKBH4,MIR4467,MIR5090,LRWD1,MIR548O	ORAI2	53
16_test_peak_11489_lociStitched	chr17	57431213	57456852	MSI2		LOC101927557	54
22_test_peak_20604_lociStitched	chr5	76292485	76334969	SV2C		IQGAP2	55
13_test_peak_19400_lociStitched	chr3	196609758	196643973	NRROS,LINC01063	FBXO45,WDR53	LINC01063	56
21_test_peak_5904_lociStitched	chr12	52615684	52677961	KRT73,KRT2,KRT1	KRT74,KRT72,KRT77,KRT73-AS1	KRT2	57
12_test_peak_15325_lociStitched	chr2	181299010	181314706	MIR4437,LOC101927156		MIR4437	58
17_test_peak_5581_lociStitched	chr12	12440652	12484356	DUSP16,BORCS5		DUSP16	59
13_test_peak_697_lociStitched	chr1	39184395	39217145	MACF1		MACF1	60
22_test_peak_24955_lociStitched	chr8	65923560	65956849			DNAJC5B	61
21_test_peak_14615_lociStitched	chr2	68724378	68767766	ARHGAP25	ARHGAP25	ARHGAP25	62
25_test_peak_574_lociStitched	chr1	31914935	31956403	PTP4A2	PTP4A2	PTP4A2	63
22_test_peak_832_lociStitched	chr1	44389634	44433859	RNF220	ERI3	RNF220	64
20_test_peak_17996_lociStitched	chr3	18365409	18388360	SATB1		SATB1	65
16_test_peak_17308_lociStitched	chr22	25726525	25753932	ADRBK2,MYO18B		MYO18B	66
12_test_peak_17720_lociStitched	chr22	46576527	46622324		GRAMD4,CELSR1	GRAMD4	67
29_test_peak_2008_lociStitched	chr1	198158575	198192716	NEK7		NEK7	68
6_test_peak_24047_lociStitched	chr7	92827452	92838854	CDK6,LOC101927497	LOC101927497	CDK6	69
14_test_peak_2140_lociStitched	chr1	204494302	204527380	MDM4	MDM4,PIK3C2B	MDM4	70
11_test_peak_10508_lociStitched	chr16	88781054	88801569	PIEZO1	LOC339059,CDT1,APRT,LOC100289580	PIEZO1	71
25_test_peak_2686_lociStitched	chr10	2881657	2926063			PFKP	72
19_test_peak_2457_lociStitched	chr1	230170010	230224717	GALNT2		GALNT2	73
23_test_peak_4059_lociStitched	chr11	12133319	12176418	MICAL2,MIR6124	MICAL2	MICAL2	74
14_test_peak_18858_lociStitched	chr3	127750077	127802434	MGLL		MGLL	75
5_test_peak_11535_lociStitched	chr17	58332751	58344950	BZRAP1-AS1,MIR4736	BZRAP1-AS1,MIR142,BZRAP1,SUPT4H1	BZRAP1-AS1	76
16_test_peak_3833_lociStitched	chr10	124611384	124658412	LHPP,FAM53B	FAM53B-AS1	FAM53B-AS1	77
18_test_peak_22269_lociStitched	chr6	36098668	36123819	MAPK14	MAPK13	MAPK13	78
18_test_peak_14415_lociStitched	chr2	54557909	54593414	SPTBN1	RPL23AP32	SPTBN1	79
14_test_peak_6839_lociStitched	chr13	21202915	21243754	LINC01046	MRPL57,SKA3	LINC01046	80
14_test_peak_10038_lociStitched	chr16	54049192	54077420	FTO	FTO-IT1	FTO-IT1	81
20_test_peak_9070_lociStitched	chr15	78034243	78070538	TBC1D2B	SH2D7,TBC1D2B,LOC91450	TBC1D2B	82
13_test_peak_21725_lociStitched	chr6	14209451	14241828		LINC01108	LINC01108	83
6_test_peak_2982_lociStitched	chr10	22247003	22257422	LOC100130992	EBLN1	LOC100130992	84
12_test_peak_3456_lociStitched	chr10	79127994	79147203	ZMIZ1		ZMIZ1	85
23_test_peak_26771_lociStitched	chrX	38632263	38670043	TSPAN7		TSPAN7	86
14_test_peak_15050_lociStitched	chr2	127596534	127627390	MYO7B	LOC105373609,LIMS2,GPR17	GPR17	87
5_test_peak_11304_lociStitched	chr17	43231377	43252528	RNU2-1	TMEM106A,LINC00854	RNU2-1	88
9_test_peak_14656_lociStitched	chr2	70118847	70143845	LOC100133985	PCBP1,PCBP1-AS1,C2orf42	LOC100133985	89
13_test_peak_22475_lociStitched	chr6	53298624	53315340	ELOVL5	MIR5685,RPS16P5	MIR5685	90
13_test_peak_26142_lociStitched	chr9	114367106	114398432	AKNA	ORM2,ORM1	AKNA	91
22_test_peak_476_lociStitched	chr1	27403173	27436670	WASF2	FCN3,CD164L2,MAP3K6,GPR3	GPR3	92
18_test_peak_23590_lociStitched	chr7	38222993	38253274	STARD3NL	TARP	TARP	93
11_test_peak_2107_lociStitched	chr1	203289676	203328529	BTG2,LINC01136	LINC01353,FMOD	BTG2	94
14_test_peak_25045_lociStitched	chr8	81080676	81117091	PAG1		PAG1	95
12_test_peak_17035_lociStitched	chr21	42392924	42427747	TMPRSS3,UBASH3A	TFF2,TFF1,TMPRSS3	UBASH3A	96
16_test_peak_18048_lociStitched	chr3	27340272	27361330	NEK10		NEK10	97
12_test_peak_22023_lociStitched	chr6	22136161	22151196	NBAT1,CASC15		NBAT1	98
5_test_peak_3525_lociStitched	chr10	88383238	88392583	RNLS		RNLS	99
12_test_peak_24864_lociStitched	chr8	51871331	51902171	PCMTD1	PCMTD1	PCMTD1	100
9_test_peak_11423_lociStitched	chr17	49737622	49761734	FAM117A	KAT7,SLC35B1	FAM117A	101
15_test_peak_23036_lociStitched	chr6	156255218	156281441			MIR1202	102
11_test_peak_12516_lociStitched	chr18	63096136	63139675	BCL2		BCL2	103
3_test_peak_11355_lociStitched	chr17	45221190	45229954	FMNL1	MAP3K14-AS1,SPATA32	FMNL1	104
13_test_peak_22802_lociStitched	chr6	135209372	135237529	MYB	MIR548A2	MIR548A2	105
15_test_peak_9642_lociStitched	chr16	17341640	17370947	XYLT1		XYLT1	106
12_test_peak_14514_lociStitched	chr2	64636221	64672455	SERTAD2	LOC339807	SERTAD2	107
12_test_peak_14013_lociStitched	chr2	16428222	16442590			FAM49A	108
21_test_peak_27212_lociStitched	chrX	129755760	129787505	SASH3,XPNPEP2		SASH3	109
10_test_peak_19221_lociStitched	chr3	179953588	179973456	PEX5L		PEX5L	110
5_test_peak_6585_lociStitched	chr12	121788355	121803173	RHOF,LINC01089	SETD1B	RHOF	111
14_test_peak_12157_lociStitched	chr18	670600	703779	ENOSF1,TYMS	TYMSOS,ENOSF1	ENOSF1	112
5_test_peak_23287_lociStitched	chr7	2728631	2738745	GNA12	AMZ1	GNA12	113
10_test_peak_1737_lociStitched	chr1	160558121	160579928	CD84	SLAMF6	CD84	114
5_test_peak_6471_lociStitched	chr12	116547257	116562225	MAP1LC3B2	LINC00173	MAP1LC3B2	115
18_test_peak_5554_lociStitched	chr12	11852878	11897825	ETV6		BCL2L14	116
12_test_peak_3370_lociStitched	chr10	72318751	72336506	DNAJB12	DNAJB12,DDIT4	DNAJB12	117
13_test_peak_2473_lociStitched	chr1	230264438	230292238	GALNT2		PGBD5	118
16_test_peak_11970_lociStitched	chr17	80758482	80790389	RPTOR	LOC101928855	LOC101928855	119
25_test_peak_21790_lociStitched	chr6	14368247	14395449			LINC01108	120
17_test_peak_23785_lociStitched	chr7	63661479	63691969			LOC100287834	121
12_test_peak_2778_lociStitched	chr10	6918918	6939719			LINC00707	122
16_test_peak_20220_lociStitched	chr4	177301189	177324036	NEIL3		NEIL3	123
11_test_peak_19040_lociStitched	chr3	151871454	151898645	AADACL2-AS1,SUCNR1	AADACL2-AS1	SUCNR1	124
8_test_peak_20626_lociStitched	chr5	76384338	76407920	IQGAP2		IQGAP2	125
5_test_peak_5603_lociStitched	chr12	12717364	12737202	CDKN1B,APOLD1	MIR613,APOLD1,GPR19	APOLD1	126
5_test_peak_23319_lociStitched	chr7	5419257	5429803	TNRC18		TNRC18	127
14_test_peak_19925_lociStitched	chr4	86958311	86983246	AFF1	AFF1,LOC100506746	AFF1	128
13_test_peak_14555_lociStitched	chr2	66412676	66427635	MEIS1-AS3	LOC729348,MEIS1-AS2,MEIS1	MEIS1-AS3	129
7_test_peak_10536_lociStitched	chr16	89096179	89119222	ACSF3	ACSF3,LOC400558,LINC00304	ACSF3	130
4_test_peak_1675_lociStitched	chr1	156492986	156506259	MEF2D	MEF2D	MEF2D	131
20_test_peak_27056_lociStitched	chrX	79139344	79167449		GPR174	GPR174	132
16_test_peak_18581_lociStitched	chr3	71438810	71456768	FOXP1		MIR1284	133
9_test_peak_434_lociStitched	chr1	26277113	26291823	CEP85,UBXN11,SH3BGRL3	UBXN11,CEP85,CD52	SH3BGRL3	134
9_test_peak_17017_lociStitched	chr21	42117838	42129508	UMODL1	UMODL1-AS1	UMODL1-AS1	135
12_test_peak_15818_lociStitched	chr2	234423147	234464051		ARL4C	ARL4C	136
1_test_peak_13612_lociStitched	chr19	47109307	47113160	ZC3H4	SAE1	ZC3H4	137
15_test_peak_5525_lociStitched	chr12	11749419	11779364	ETV6		ETV6	138
16_test_peak_20446_lociStitched	chr5	39164326	39210365	FYB	FYB	FYB	139
7_test_peak_26264_lociStitched	chr9	126389533	126423833	MVB12B,NRON		NRON	140
10_test_peak_2988_lociStitched	chr10	22306724	22319449	COMMD3,COMMD3-BMI1	SPAG6,BMI1	COMMD3	141
6_test_peak_24916_lociStitched	chr8	58799375	58808696	TOX		NSMAF	142
12_test_peak_6643_lociStitched	chr12	123129929	123151807		PITPNM2,LOC100507091	PITPNM2	143
14_test_peak_7861_lociStitched	chr14	56339693	56362116			TMEM260	144
14_test_peak_3346_lociStitched	chr10	71726595	71757751	CDH23,C10orf105,C10orf54	MIR7152,C10orf105,CDH23	C10orf105	145
12_test_peak_9284_lociStitched	chr15	92804195	92849813		LINC01578,ASB9P1	ASB9P1	146
12_test_peak_22349_lociStitched	chr6	42009841	42046531	CCND3	TAF8,CCND3	CCND3	147
12_test_peak_25557_lociStitched	chr9	6944280	6970692	KDM4C		KDM4C	148
12_test_peak_14069_lociStitched	chr2	25273044	25306729	DNMT3A	MIR1301,DNMT3A	DNMT3A	149
3_test_peak_24217_lociStitched	chr7	105009476	105014120	KMT2E-AS1	KMT2E,LINC01004	KMT2E-AS1	150
13_test_peak_17492_lociStitched	chr22	37284380	37310447	CYTH4	RAC2,LOC100506271	CYTH4	151
11_test_peak_16982_lociStitched	chr21	41884955	41907037	C2CD2	PRDM15	PRDM15	152
2_test_peak_8934_lociStitched	chr15	68811858	68820866	ANP32A	MIR4312,ANP32A-IT1	ANP32A	153
8_test_peak_12719_lociStitched	chr19	3131433	3141947	GNA15,LOC100996351	NCLN,GNA11,S1PR4	GNA15	154
11_test_peak_8214_lociStitched	chr14	92650831	92670658	RIN3		LGMN	155
10_test_peak_13082_lociStitched	chr19	16070053	16095665	TPM4	LINC00905,HSH2D,RAB8A	TPM4	156
4_test_peak_23257_lociStitched	chr7	1506970	1514143		INTS1,MICALL2,TMEM184A,MAFK	INTS1	157
15_test_peak_1193_lociStitched	chr1	101106999	101137702			LOC102606465	158
9_test_peak_11612_lociStitched	chr17	64014790	64025871	ICAM2	PRR29,SCN4A,PRR29-AS1,ICAM2	ICAM2	159
2_test_peak_24164_lociStitched	chr7	101739424	101754810			CUX1	160
9_test_peak_14281_lociStitched	chr2	43129597	43140509			ZFP36L2	161
5_test_peak_21451_lociStitched	chr5	176529644	176537374	RNF44	CDHR2	RNF44	162
16_test_peak_25563_lociStitched	chr9	7051707	7075236	KDM4C		KDM4C	163
6_test_peak_5352_lociStitched	chr12	6334964	6347759	TNFRSF1A,SCNN1A	LTBR,PLEKHG6	TNFRSF1A	164
7_test_peak_2502_lociStitched	chr1	234599681	234613670	IRF2BP2	LOC101927787,LINC00184	IRF2BP2	165
14_test_peak_26191_lociStitched	chr9	120889879	120916894	PHF19,TRAF1	PHF19,PSMD5-AS1,PSMD5	PHF19	166
10_test_peak_22056_lociStitched	chr6	25027327	25056984	FAM65B		FAM65B	167
12_test_peak_4879_lociStitched	chr11	92759458	92771753	FAT3		MTNR1B	168
5_test_peak_21024_lociStitched	chr5	132454321	132468035	C5orf56	IRF1	IRF1	169
8_test_peak_5965_lociStitched	chr12	54297793	54307297	NFE2	COPZ1,CBX5,NFE2,LOC102724050,MIR148B,HNRNPA1	NFE2	170
8_test_peak_22247_lociStitched	chr6	35716742	35732764	LOC285847,FKBP5	CLPSL2,FKBP5,ARMC12,CLPSL1	FKBP5	171
7_test_peak_18137_lociStitched	chr3	31521746	31537040	STT3B		STT3B	172
10_test_peak_19282_lociStitched	chr3	186502863	186532538		CRYGS,LOC253573,TBCCD1,DNAJB11	LOC253573	173
9_test_peak_15422_lociStitched	chr2	196159081	196184383	STK17B		STK17B	174
10_test_peak_22799_lociStitched	chr6	135180537	135195484	MYB	MIR548A2	MYB	175
10_test_peak_2768_lociStitched	chr10	6539261	6563833	PRKCQ	PRKCQ-AS1,PRKCQ	PRKCQ	176
13_test_peak_21051_lociStitched	chr5	134054042	134104670		TCF7,VDAC1	TCF7	177
14_test_peak_19026_lociStitched	chr3	151130497	151146557	MED12L		MED12L	178
8_test_peak_15551_lociStitched	chr2	203704344	203721340	CD28	CD28	CD28	179
14_test_peak_22821_lociStitched	chr6	135250692	135287790	AHI1	MIR548A2	MIR548A2	180
7_test_peak_18708_lociStitched	chr3	108118277	108134650	LINC01215	CD47	LINC01215	181
13_test_peak_26658_lociStitched	chrX	13074479	13092578		FAM9C	FAM9C	182
10_test_peak_5165_lociStitched	chr11	128038395	128068099			ETS1	183
5_test_peak_11099_lociStitched	chr17	31309290	31319622	EVI2B,NF1,EVI2A	OMG	EVI2B	184
9_test_peak_20295_lociStitched	chr5	961072	980745		LOC100506688,NKD2	LOC100506688	185
13_test_peak_2300_lociStitched	chr1	214427704	214455716	PTPN14		PTPN14	186
15_test_peak_6112_lociStitched	chr12	68362880	68392348		MDM1	MDM1	187
15_test_peak_9324_lociStitched	chr15	98139186	98174453			LINC01582	188
4_test_peak_26041_lociStitched	chr9	97969192	97985797	ANP32B	HEMGN,C9orf156	ANP32B	189
10_test_peak_17338_lociStitched	chr22	28800681	28823431		CCDC117,XBP1	XBP1	190
7_test_peak_13035_lociStitched	chr19	14356053	14384521	ADGRE5	PKN1,DDX39A	ADGRE5	191
9_test_peak_16468_lociStitched	chr20	53579848	53596154	ZNF217	LOC101927770	ZNF217	192
10_test_peak_15810_lociStitched	chr2	234271889	234294234			ARL4C	193
10_test_peak_10706_lociStitched	chr17	4162483	4189956	ANKFY1,MIR5096	CYB5D2,ZZEF1	CYB5D2	194
8_test_peak_14582_lociStitched	chr2	66576050	66586369	LOC100507073		LOC100507073	195
8_test_peak_26054_lociStitched	chr9	98098970	98109471	TRIM14	NANS	TRIM14	196
7_test_peak_2516_lociStitched	chr1	234721195	234732402	LINC01132		LINC01132	197
7_test_peak_17184_lociStitched	chr22	19886040	19894092	TXNRD2	C22orf29,COMT,GNB1L	GNB1L	198
8_test_peak_24741_lociStitched	chr8	27361642	27381061	PTK2B		PTK2B	199
10_test_peak_10186_lociStitched	chr16	68070501	68082437	DUS2	NFATC3,DUS2,DDX28	NFATC3	200
10_test_peak_214_lociStitched	chr1	12464362	12482196	VPS13D	SNORA59A	SNORA59A	201
11_test_peak_24507_lociStitched	chr7	157300076	157318788		DNAJB6	DNAJB6	202
12_test_peak_10924_lociStitched	chr17	17751034	17764281	RAI1,RAI1-AS1	SMCR5,MIR6777,MIR33B	RAI1-AS1	203
6_test_peak_18179_lociStitched	chr3	34015102	34023480			PDCD6IP	204
9_test_peak_10531_lociStitched	chr16	88968067	89000279	CBFA2T3	CBFA2T3,LOC100129697	CBFA2T3	205
9_test_peak_21952_lociStitched	chr6	20564101	20589037	CDKAL1		CDKAL1	206
6_test_peak_2519_lociStitched	chr1	234759136	234779112		LINC01132	LINC01132	207
4_test_peak_17768_lociStitched	chr22	50189936	50195001	TRABD	PANX2,MOV10L1,TUBGCP6,SELO	TRABD	208
7_test_peak_8100_lociStitched	chr14	77023712	77043746	IRF2BPL,LOC283575	LOC102724190	IRF2BPL	209
9_test_peak_17845_lociStitched	chr3	5180768	5199873	ARL8B,EDEM1		EDEM1	210
12_test_peak_15435_lociStitched	chr2	196233457	196268453	LOC101927482,HECW2	LOC101927482	LOC101927482	211
6_test_peak_26269_lociStitched	chr9	126468734	126490391	MVB12B		NRON	212
13_test_peak_5196_lociStitched	chr11	128463034	128483269	ETS1	MIR6090,LOC101929517	ETS1	213
14_test_peak_11510_lociStitched	chr17	57532275	57560305	MSI2	LOC101927539,LOC101927557	LOC101927557	214
5_test_peak_25775_lociStitched	chr9	71886095	71900587	ABHD17B	C9orf85	ABHD17B	215
8_test_peak_16633_lociStitched	chr20	62954546	62980514	SLC17A9	DIDO1,SLC17A9,LOC63930,GID8,BHLHE23	SLC17A9	216
11_test_peak_18318_lociStitched	chr3	45864948	45890623	LZTFL1,CCR9	LZTFL1,CCR9	CCR9	217
9_test_peak_8808_lociStitched	chr15	59788050	59815297			BNIP2	218
2_test_peak_22372_lociStitched	chr6	42770627	42784382		PRPH2,TBCC,ATP6V0CP3,GLTSCR1L	TBCC	219
12_test_peak_764_lociStitched	chr1	41874405	41899031	HIVEP3		HIVEP3	220
10_test_peak_21515_lociStitched	chr5	180548255	180569381	CNOT6	SCGB3A1	SCGB3A1	221
12_test_peak_17598_lociStitched	chr22	40709303	40733025		MCHR1	MCHR1	222
6_test_peak_23243_lociStitched	chr7	604653	619762	PRKAR1B,LOC101926963	LOC101927000	LOC101926963	223
8_test_peak_21146_lociStitched	chr5	139458024	139479569	ECSCR,TMEM173	DNAJC18,ECSCR	ECSCR	224
14_test_peak_5792_lociStitched	chr12	47807851	47833840	HDAC7	HDAC7,RAPGEF3,SLC48A1	HDAC7	225
15_test_peak_14912_lociStitched	chr2	105776731	105801766	NCK2	NCK2	NCK2	226
7_test_peak_15841_lociStitched	chr2	236537080	236549521		ACKR3,IQCA1	ACKR3	227
7_test_peak_16998_lociStitched	chr21	41922589	41933808	C2CD2	PRDM15	C2CD2	228
5_test_peak_22861_lociStitched	chr6	137871023	137883940	TNFAIP3	LOC100130476,TNFAIP3	LOC100130476	229
7_test_peak_18284_lociStitched	chr3	44439007	44446489	ZNF445		ZNF445	230
11_test_peak_9238_lociStitched	chr15	90557733	90599914	CRTC3		CRTC3	231
9_test_peak_26427_lociStitched	chr9	131252219	131274585	FAM78A	PPAPDC3	FAM78A	232
10_test_peak_23439_lociStitched	chr7	24896415	24923696	OSBPL3	OSBPL3	OSBPL3	233
10_test_peak_7914_lociStitched	chr14	61470827	61482338	PRKCH		LOC101927780	234
11_test_peak_25913_lociStitched	chr9	89521322	89537572		SEMA4D	SEMA4D	235
9_test_peak_15277_lociStitched	chr2	174589091	174598788	WIPF1		WIPF1	236
11_test_peak_12999_lociStitched	chr19	13151895	13172833	IER2	STX10,LYL1,TRMT1,NACC1	IER2	237
11_test_peak_1341_lociStitched	chr1	111212595	111225520		DENND2D,CHI3L2	CHI3L2	238
7_test_peak_9014_lociStitched	chr15	75104618	75111271			PPCDC	239
4_test_peak_275_lociStitched	chr1	16889218	16905688	RNVU1-18	CROCC	CROCC	240
14_test_peak_23532_lociStitched	chr7	29335846	29350440	CHN2		LOC102724484	241
4_test_peak_4533_lociStitched	chr11	65417844	65425903	NEAT1	SLC25A45,FRMD8,MIR612	NEAT1	242
8_test_peak_9082_lociStitched	chr15	78161105	78175434	IDH3A,ACSBG1	CIB2	IDH3A	243

## Sheet: Super enhancers in T-ALL7
Super enhancers in T-ALL7				OVERLAP_GENES	PROXIMAL_GENES	CLOSEST_GENE	enhancerRank
5_test_peak_129_lociStitched	chr14	73752829	73754265	ELMSAN1	MIR4505,PNMA1,LOC100506476	MIR4505	1
3_test_peak_181_lociStitched	chr19	21602360	21603742			ZNF429	2
2_test_peak_279_lociStitched	chr5	119309675	119310527	TNFAIP8	TNFAIP8	TNFAIP8	3
2_test_peak_86_lociStitched	chr12	25385887	25386573			KRAS	4
2_test_peak_17_lociStitched	chr1	101311301	101312093		LINC01307	LINC01307	5
1_test_peak_72_lociStitched	chr11	61834178	61834408	FADS2	FADS1,TMEM258,MIR6746,MIR611,MIR1908,FEN1	FADS2	6
1_test_peak_4_lociStitched	chr1	16904983	16905144		CROCC	CROCC	7
1_test_peak_204_lociStitched	chr2	54589206	54589450	SPTBN1		SPTBN1	8
1_test_peak_35_lociStitched	chr1	212636455	212636636		ATF3,FAM71A	FAM71A	9
1_test_peak_2_lociStitched	chr1	16667010	16667139		FAM231C,MST1P2,CROCCP2	FAM231C	10
