# Supplementary material for: Super-enhancer profiling identifies novel critical and targetable cancer survival gene LYL1 in pediatric acute myeloid leukemia
Source: J Exp Clin Cancer Res. 2022 Jul 16;41:225. doi: 10.1186/s13046-022-02428-9 (PMC9288051; doi:10.1186/s13046-022-02428-9)
Supplement: Supplementary file 6 — Additional file 6: Supplementary Table 6. Super-enhancers identified in each of the 8 B-ALL samples. [file 13046_2022_2428_MOESM6_ESM.xlsx]

## Sheet: Super enhancers in B-ALL1
Super enhancers in B-ALL1				OVERLAP_GENES	PROXIMAL_GENES	CLOSEST_GENE	enhancerRank
52_test_peak_4195_lociStitched	chr10	124599796	124742327	LHPP,FAM53B-AS1,FAM53B	METTL10,FAM53B-AS1	FAM53B-AS1	1
29_test_peak_15488_lociStitched	chr2	68736821	68809942	ARHGAP25	ARHGAP25	ARHGAP25	2
29_test_peak_22296_lociStitched	chr5	132453545	132501873	C5orf56,IRF1	IL5	IRF1	3
12_test_peak_4992_lociStitched	chr11	65403443	65432584	NEAT1,FRMD8	SLC25A45,FRMD8,MIR612,TIGD3	NEAT1	4
21_test_peak_7599_lociStitched	chr13	40960853	41016762	ELF1	WBP4,SUGT1P3,TPTE2P5	ELF1	5
32_test_peak_25136_lociStitched	chr7	50305525	50363387	IKZF1	IKZF1	IKZF1	6
27_test_peak_19105_lociStitched	chr3	30603980	30666723	TGFBR2	TGFBR2	TGFBR2	7
9_test_peak_11843_lociStitched	chr17	43266723	43301475	RNU2-1	LINC00854	RNU2-1	8
24_test_peak_8810_lociStitched	chr14	91349123	91415994	CCDC88C		CCDC88C	9
25_test_peak_21860_lociStitched	chr5	68224741	68285793	PIK3R1	LOC102467655,PIK3R1	PIK3R1	10
28_test_peak_15270_lociStitched	chr2	54559739	54605255	SPTBN1	RPL23AP32	SPTBN1	11
22_test_peak_3586_lociStitched	chr10	71713317	71771724	CDH23,C10orf105,C10orf54	CDH23,MIR7152	C10orf105	12
22_test_peak_27695_lociStitched	chr9	114363204	114398449	AKNA	ORM2,ORM1	AKNA	13
28_test_peak_3746_lociStitched	chr10	80457675	80505628	TSPAN14	LOC102723703,SH2D4B,FAM213A,LOC101929574	TSPAN14	14
7_test_peak_25610_lociStitched	chr7	105003161	105021310	KMT2E,KMT2E-AS1	LINC01004	KMT2E-AS1	15
12_test_peak_12418_lociStitched	chr17	77439626	77467514	2022-09-09	SEPT9,MIR4316	2022-09-09	16
7_test_peak_13645_lociStitched	chr19	12777821	12794344	JUNB,MIR5684	BEST2,RTBDN,ASNA1,HOOK2,RNASEH2A,PRDX2,C19orf43,MAST1	MIR5684	17
23_test_peak_20841_lociStitched	chr4	40197082	40247502	RHOH	RHOH	RHOH	18
14_test_peak_2094_lociStitched	chr1	167616574	167658972	RCSD1		RCSD1	19
5_test_peak_14370_lociStitched	chr19	47094530	47114380	ZC3H4	TMEM160,SAE1	ZC3H4	20
18_test_peak_17511_lociStitched	chr20	53579137	53624147	ZNF217	LOC101927770	ZNF217	21
23_test_peak_16769_lociStitched	chr2	233061974	233101368	INPP5D	NGEF,INPP5D,NEU2	INPP5D	22
23_test_peak_5468_lociStitched	chr11	96206967	96278820	MAML2		MIR1260B	23
14_test_peak_13849_lociStitched	chr19	18278768	18319083	LSM4,MIR3188,JUND	PDE4C,JUND,PGPEP1,LOC729966,KIAA1683	MIR3188	24
16_test_peak_206_lociStitched	chr1	12143258	12185018	MIR7846,TNFRSF1B,TNFRSF8	MIR4632,VPS13D	MIR7846	25
26_test_peak_3063_lociStitched	chr10	11144944	11186870	CELF2	CELF2-AS2,CELF2	CELF2	26
21_test_peak_17411_lociStitched	chr20	48749446	48788205	PREX1		PREX1	27
11_test_peak_13705_lociStitched	chr19	14355657	14384665	ADGRE5	PKN1,DDX39A	ADGRE5	28
8_test_peak_18948_lociStitched	chr3	12995321	13016885	IQSEC1	IQSEC1	IQSEC1	29
22_test_peak_17945_lociStitched	chr21	38471282	38505788	ERG	ERG	ERG	30
20_test_peak_23203_lociStitched	chr6	24907773	24959738	FAM65B	FAM65B	FAM65B	31
17_test_peak_16083_lociStitched	chr2	136112581	136142719	CXCR4		CXCR4	32
20_test_peak_8091_lociStitched	chr14	22537636	22570055	DAD1	ABHD4	DAD1	33
17_test_peak_19155_lociStitched	chr3	32400576	32436349	CMTM7	CMTM7	CMTM7	34
15_test_peak_22293_lociStitched	chr5	132412883	132438236	C5orf56	SLC22A5,LOC553103,MIR3936	C5orf56	35
4_test_peak_22543_lociStitched	chr5	150408870	150415415	CD74	CD74,RPS14	CD74	36
6_test_peak_1900_lociStitched	chr1	156492304	156506259	MEF2D	MEF2D	MEF2D	37
6_test_peak_11294_lociStitched	chr17	7834117	7845310	KDM6B	CYB5D1,CHD3,TMEM88,NAA38	KDM6B	38
13_test_peak_22244_lociStitched	chr5	131252255	131289271	CDC42SE2	CDC42SE2	CDC42SE2	39
9_test_peak_5006_lociStitched	chr11	65492581	65507879	MALAT1	SCYL1,MIR612	MALAT1	40
8_test_peak_12066_lociStitched	chr17	58332643	58346022	BZRAP1-AS1,SUPT4H1,MIR4736	BZRAP1-AS1,MIR142,BZRAP1,SUPT4H1	BZRAP1-AS1	41
18_test_peak_6082_lociStitched	chr12	11788134	11840074	ETV6		ETV6	42
15_test_peak_26862_lociStitched	chr8	133486211	133527561	ST3GAL1	ST3GAL1	ST3GAL1	43
13_test_peak_18448_lociStitched	chr22	36351958	36386474	MYH9		MYH9	44
5_test_peak_11901_lociStitched	chr17	45222969	45230879	FMNL1	MAP3K14-AS1,SPATA32	FMNL1	45
11_test_peak_9622_lociStitched	chr15	74776683	74800127	CSK,MIR4513	CPLX3,MIR6882,CSK,LMAN1L,CYP1A2,ULK3	MIR4513	46
21_test_peak_9704_lociStitched	chr15	78033709	78070594	TBC1D2B	SH2D7,TBC1D2B,LOC91450	TBC1D2B	47
12_test_peak_8936_lociStitched	chr14	101809259	101829348	PPP2R5C		PPP2R5C	48
4_test_peak_23643_lociStitched	chr6	42770557	42784533		PRPH2,TBCC,ATP6V0CP3,GLTSCR1L	TBCC	49
9_test_peak_3363_lociStitched	chr10	43393929	43421142	HNRNPF	ZNF487,FXYD4	HNRNPF	50
19_test_peak_6059_lociStitched	chr12	11729142	11774064	ETV6		ETV6	51
14_test_peak_6108_lociStitched	chr12	12713316	12737859	CDKN1B,APOLD1	MIR613,APOLD1,GPR19	APOLD1	52
15_test_peak_17877_lociStitched	chr21	35011228	35047405	RUNX1,RUNX1-IT1		RUNX1-IT1	53
13_test_peak_22713_lociStitched	chr5	170275946	170308447	LCP2	C5orf58,LINC01366,KCNIP1	LCP2	54
11_test_peak_13135_lociStitched	chr18	77052405	77071934	MBP	MBP	MBP	55
5_test_peak_11837_lociStitched	chr17	43231365	43252550	RNU2-1	TMEM106A,LINC00854	RNU2-1	56
13_test_peak_5769_lociStitched	chr11	128471127	128519261	ETS1	MIR6090,LOC101929517	ETS1	57
10_test_peak_26722_lociStitched	chr8	122780926	122802308	ZHX2		ZHX2	58
16_test_peak_21656_lociStitched	chr5	39164666	39213852	FYB	FYB	FYB	59
10_test_peak_10015_lociStitched	chr15_KI270849v1_alt	33347	59855	TRIM69,LOC100419583,B2M		B2M	60
11_test_peak_5121_lociStitched	chr11	67269716	67288543	ADRBK1	ANKRD13D,KDM2A,SSH3,LOC100130987	ANKRD13D	61
17_test_peak_10668_lociStitched	chr16	56986545	57015136		NLRC5,CETP	NLRC5	62
13_test_peak_13397_lociStitched	chr19	4058173	4090306	ZBTB7A	MAP2K2	ZBTB7A	63
11_test_peak_536_lociStitched	chr1	27868851	27896566	RPA2,THEMIS2	SCARNA1,PPP1R8,SMPDL3B,THEMIS2	THEMIS2	64
17_test_peak_7677_lociStitched	chr13	46159774	46185173	LCP1	LRRC63	LCP1	65
15_test_peak_16136_lociStitched	chr2	144429696	144477732	ZEB2	ZEB2-AS1,LINC01412,ZEB2	ZEB2-AS1	66
13_test_peak_8576_lociStitched	chr14	69613671	69653769	SUSD6	CCDC177	SUSD6	67
5_test_peak_13667_lociStitched	chr19	13150474	13168471	IER2	STX10,LYL1,TRMT1,NACC1	IER2	68
13_test_peak_613_lociStitched	chr1	31921739	31956551	PTP4A2	PTP4A2	PTP4A2	69
16_test_peak_13136_lociStitched	chr18	77094988	77128924	MBP		MBP	70
6_test_peak_4333_lociStitched	chr11	310473	337689	IFITM3,IFITM1	ATHL1,B4GALNT4,IFITM5,NLRP6,IFITM2	IFITM3	71
15_test_peak_8544_lociStitched	chr14	68251968	68296012	RAD51B		RAD51B	72
13_test_peak_12699_lociStitched	chr18	2957832	2983143	LPIN2	LOC727896	LOC727896	73
11_test_peak_23895_lociStitched	chr6	106511599	106548157	AIM1		AIM1	74
10_test_peak_4080_lociStitched	chr10	110857850	110874239	PDCD4,PDCD4-AS1	PDCD4,SHOC2,BBIP1,MIR4680	PDCD4-AS1	75
4_test_peak_706_lociStitched	chr1	36151745	36163005	MAP7D1,TRAPPC3	MAP7D1,COL8A2,TRAPPC3	TRAPPC3	76
10_test_peak_588_lociStitched	chr1	30743335	30761969	LAPTM5	MIR4420,MATN1,MATN1-AS1	LAPTM5	77
8_test_peak_4256_lociStitched	chr10	128047551	128065722	PTPRE		PTPRE	78
6_test_peak_15557_lociStitched	chr2	70131421	70144227		PCBP1,LOC100133985,PCBP1-AS1,C2orf42	LOC100133985	79
16_test_peak_16846_lociStitched	chr2	237673452	237701292	LRRFIP1		LRRFIP1	80
8_test_peak_800_lociStitched	chr1	40381109	40395570	SMAP2	SMAP2	SMAP2	81
8_test_peak_11985_lociStitched	chr17	49736798	49754990	FAM117A	KAT7,SLC35B1	FAM117A	82
13_test_peak_16316_lociStitched	chr2	174580137	174600444	WIPF1		WIPF1	83
10_test_peak_15434_lociStitched	chr2	68362845	68391887	PLEK	CNRIP1	PLEK	84
9_test_peak_5637_lociStitched	chr11	118912801	118930045		MIR4492,CXCR5,BCL9L,UPK2,FOXR1	BCL9L	85
4_test_peak_22084_lociStitched	chr5	98921803	98934180	CHD1,LOC100289230		LOC100289230	86
9_test_peak_26107_lociStitched	chr8	22440105	22462989	PPP3CC	PPP3CC	PPP3CC	87
13_test_peak_16870_lociStitched	chr2	239221886	239275221	HDAC4	MIR4269,MGC16025	MGC16025	88
14_test_peak_28009_lociStitched	chr9	131252170	131274761	FAM78A	PPAPDC3	FAM78A	89
14_test_peak_18866_lociStitched	chr3	5178049	5200075	ARL8B,EDEM1		EDEM1	90
9_test_peak_13238_lociStitched	chr19	1244689	1261960	ATP5D,MIDN	C19orf24,CIRBP,CIRBP-AS1,STK11,CBARP,EFNA2	MIDN	91
16_test_peak_24249_lociStitched	chr6	144334458	144364994	UTRN		UTRN	92
9_test_peak_9747_lociStitched	chr15	81285756	81313262	IL16,STARD5	TMC3-AS1	IL16	93
10_test_peak_1681_lociStitched	chr1	150560809	150577830	ADAMTSL4,MCL1,ADAMTSL4-AS1	FALEC,ADAMTSL4,MCL1,MIR4257	ADAMTSL4-AS1	94
5_test_peak_22749_lociStitched	chr5	172766133	172778855	DUSP1	LOC101928093	DUSP1	95
10_test_peak_22251_lociStitched	chr5	131365125	131394818	CDC42SE2		CDC42SE2	96
11_test_peak_1872_lociStitched	chr1	155967049	155983690	ARHGEF2	RXFP4,SCARNA4,SSR2,MIR6738,KIAA0907,SNORA80E	ARHGEF2	97
5_test_peak_18726_lociStitched	chr22	46050944	46070915	PRR34,PRR34-AS1	MIR3619,LINC00899,LOC730668,MIRLET7BHG,MIRLET7A3,MIR4763,MIRLET7B	PRR34	98
11_test_peak_19198_lociStitched	chr3	36891042	36918131	TRANK1		TRANK1	99
6_test_peak_20388_lociStitched	chr3	187738455	187746399	BCL6	BCL6,RTP2,LOC100131635	BCL6	100
7_test_peak_18487_lociStitched	chr22	37221884	37242058	RAC2	SSTR3,CYTH4,C1QTNF6	RAC2	101
5_test_peak_14120_lociStitched	chr19	39397906	39404668	MED29	ZFP36,PLEKHG2,SUPT5H,RPS16,PAF1,MIR4530	ZFP36	102
10_test_peak_28241_lociStitched	chrX	13078633	13093633		FAM9C	FAM9C	103
8_test_peak_451_lociStitched	chr1	26276599	26291794	CEP85,UBXN11,SH3BGRL3	UBXN11,CEP85,CD52	SH3BGRL3	104
3_test_peak_22621_lociStitched	chr5	157263588	157281388	CYFIP2		CYFIP2	105
6_test_peak_4045_lociStitched	chr10	104325650	104351291	ITPRIP,LOC101927472	CFAP58,CFAP58-AS1	ITPRIP	106
7_test_peak_1974_lociStitched	chr1	160428605	160460517	VANGL2		VANGL2	107
4_test_peak_293_lociStitched	chr1	16889272	16905808	RNVU1-18	CROCC	CROCC	108
12_test_peak_23017_lociStitched	chr6	7126443	7169441	RREB1		RREB1	109
5_test_peak_5242_lociStitched	chr11	72807535	72835462	ATG16L2	STARD10,MIR4692	ATG16L2	110
6_test_peak_8448_lociStitched	chr14	61471606	61481042	PRKCH		LOC101927780	111
7_test_peak_19457_lociStitched	chr3	50238126	50260659	GNAI2	HYAL1,SEMA3B,IFRD2,MIR6872,MIR5787,GNAT1,HYAL3,NAT6,SEMA3B-AS1,LSMEM2,SLC38A3	GNAI2	112
8_test_peak_7292_lociStitched	chr12	122871147	122899303	VPS37B	HIP1R	VPS37B	113
11_test_peak_3528_lociStitched	chr10	69044340	69074307		SRGN,VPS26A	SRGN	114
10_test_peak_15119_lociStitched	chr2	43158385	43179511		LINC01126,ZFP36L2	ZFP36L2	115
11_test_peak_8628_lociStitched	chr14	73740576	73755742	ELMSAN1	MIR4505,PNMA1,LOC100506476	MIR4505	116
8_test_peak_7101_lociStitched	chr12	111428199	111445588	SH2B3		SH2B3	117
3_test_peak_14289_lociStitched	chr19	44741578	44755313	BCL3	MIR8085,CEACAM16,CBLC	BCL3	118
14_test_peak_26798_lociStitched	chr8	129958144	129996807	FAM49B	FAM49B,MIR5194	MIR5194	119
11_test_peak_19322_lociStitched	chr3	46088897	46114434			XCR1	120
14_test_peak_15128_lociStitched	chr2	43192794	43222021		LINC01126,ZFP36L2	ZFP36L2	121
4_test_peak_1034_lociStitched	chr1	66333492	66351588	PDE4B	PDE4B	PDE4B	122
16_test_peak_27960_lociStitched	chr9	129883980	129898678	FNBP1	USP20,MIR6855,C9orf78	MIR6855	123
9_test_peak_9826_lociStitched	chr15	85688626	85708242	AKAP13		LOC101929679	124
2_test_peak_8492_lociStitched	chr14	64501677	64511938	ZBTB25,ZBTB1	LOC102723809,HSPA2,AKAP5,PPP1R36	ZBTB25	125
11_test_peak_13287_lociStitched	chr19	2056006	2090307	MOB3A	IZUMO4,MKNK2,BTBD2	MKNK2	126
5_test_peak_11853_lociStitched	chr17	43359263	43370033	LINC00910	ARL4D	LINC00910	127
10_test_peak_21394_lociStitched	chr4	153468257	153498065	KIAA0922	KIAA0922	KIAA0922	128
15_test_peak_3132_lociStitched	chr10	14543138	14563946	FAM107B	FAM107B	FAM107B	129
7_test_peak_12245_lociStitched	chr17	68235130	68254422	AMZ2	SLC16A6,ARSG,LOC440461,AMZ2	AMZ2	130
4_test_peak_17924_lociStitched	chr21	37365436	37371190	DYRK1A	DYRK1A	DYRK1A	131
8_test_peak_12454_lociStitched	chr17	78735093	78760038	CYTH1	CYTH1	CYTH1	132
4_test_peak_4724_lociStitched	chr11	47389310	47396055		SPI1,SLC39A13,MIR4487,MYBPC3,PSMC3	MIR4487	133
10_test_peak_19341_lociStitched	chr3	46926454	46957189	CCDC12	PTH1R,NBEAL2	CCDC12	134
6_test_peak_5233_lociStitched	chr11	72735586	72742724	ARAP1	MIR4692,ARAP1	ARAP1	135
8_test_peak_26172_lociStitched	chr8	27361653	27381184	PTK2B		PTK2B	136
10_test_peak_28090_lociStitched	chr9	134366514	134410017	RXRA,MIR4669		MIR4669	137
6_test_peak_9005_lociStitched	chr14	105059020	105070590	GPR132	CDCA4,LOC102723354,GPR132	GPR132	138
15_test_peak_26852_lociStitched	chr8	133054911	133082944	SLA,TG	MIR7848,SLA	SLA	139
13_test_peak_16494_lociStitched	chr2	197281246	197308987	ANKRD44-IT1,ANKRD44		ANKRD44-IT1	140
2_test_peak_8199_lociStitched	chr14	34546028	34556853	RNVU1-18	EAPP	EAPP	141
5_test_peak_16215_lociStitched	chr2	157438795	157454437	CYTIP		CYTIP	142
12_test_peak_6966_lociStitched	chr12	104460049	104494778	CHST11	CHST11	CHST11	143
11_test_peak_6991_lociStitched	chr12	104669543	104696283	CHST11		MIR3922	144
6_test_peak_2807_lociStitched	chr1	234599840	234614353	IRF2BP2	LOC101927787,LINC00184	IRF2BP2	145
14_test_peak_9932_lociStitched	chr15	92803608	92845952		LINC01578,ASB9P1	ASB9P1	146
4_test_peak_25590_lociStitched	chr7	102415651	102432114	LOC100630923,PRKRIP1	POLR2J,ORAI2,ALKBH4,MIR4467,MIR5090,LRWD1,MIR548O	ORAI2	147
4_test_peak_5036_lociStitched	chr11	65638107	65653903	SIPA1,MIR4489,RELA	MIR4690,KCNK7,MAP3K11,PCNXL3,RELA	MIR4489	148
9_test_peak_17126_lociStitched	chr20	31673888	31694977	BCL2L1	TPX2,BCL2L1,ABALON,COX4I2	ABALON	149
4_test_peak_10120_lociStitched	chr16	2507098	2517228	ATP6V0C	CEMP1,C16orf59,MIR3178,AMDHD2,TBC1D24,NTN3,PDPK1,MIR6768	ATP6V0C	150
12_test_peak_4058_lociStitched	chr10	110058529	110087354	ADD3		ADD3-AS1	151
12_test_peak_10737_lociStitched	chr16	66515699	66526515	TK2	CKLF,TK2,CMTM1,BEAN1-AS1	TK2	152
2_test_peak_16751_lociStitched	chr2	231706251	231710842	PTMA	PTMA,MIR1244-2	PTMA	153
8_test_peak_2482_lociStitched	chr1	206573512	206583644	RASSF5	EIF2D	RASSF5	154
12_test_peak_22179_lociStitched	chr5	119270696	119290391	TNFAIP8	TNFAIP8	TNFAIP8	155
13_test_peak_23615_lociStitched	chr6	42010152	42045417	CCND3	TAF8,CCND3	CCND3	156
11_test_peak_9343_lociStitched	chr15	55250006	55283755	RAB27A	PIGB,PIGBOS1	RAB27A	157
10_test_peak_11611_lociStitched	chr17	31307218	31320244	EVI2B,NF1,EVI2A	OMG	EVI2B	158
10_test_peak_17733_lociStitched	chr21	14520116	14550252	SAMSN1	SAMSN1,SAMSN1-AS1	SAMSN1	159
6_test_peak_3428_lociStitched	chr10	48670566	48693749	WDFY4	ARHGAP22	WDFY4	160
8_test_peak_18365_lociStitched	chr22	31217982	31235263	LIMK2	LIMK2	LIMK2	161
8_test_peak_20689_lociStitched	chr4	15645001	15666760	FBXL5	FAM200B,FBXL5,BST1	FBXL5	162
13_test_peak_16743_lociStitched	chr2	231661953	231683348		PTMA,MIR1244-2	PTMA	163
9_test_peak_764_lociStitched	chr1	39193447	39216994	MACF1		MACF1	164
17_test_peak_6704_lociStitched	chr12	64666678	64685130	RASSF3	MIR548C,MIR548Z	MIR548Z	165
8_test_peak_21331_lociStitched	chr4	143377354	143418217	GAB1	GAB1,MIR3139	MIR3139	166
5_test_peak_13896_lociStitched	chr19	19444244	19462982	GATAD2A	MIR640,GATAD2A	GATAD2A	167
9_test_peak_15886_lociStitched	chr2	106159467	106188775	UXS1	UXS1	UXS1	168
8_test_peak_27972_lociStitched	chr9	129932536	129964315	FNBP1		MIR6855	169
5_test_peak_25799_lociStitched	chr7	139094068	139112760	ZC3HAV1	TTC26	ZC3HAV1	170
3_test_peak_23926_lociStitched	chr6	108557526	108566764	FOXO3		FOXO3	171
4_test_peak_8214_lociStitched	chr14	35285732	35301210	PSMA6	PSMA6	PSMA6	172
10_test_peak_28032_lociStitched	chr9	131656157	131679621	RAPGEF1		RAPGEF1	173
6_test_peak_2427_lociStitched	chr1	204494481	204521957	MDM4	MDM4,PIK3C2B	MDM4	174
9_test_peak_16106_lociStitched	chr2	136232504	136256784			CXCR4	175
7_test_peak_7455_lociStitched	chr13	24267065	24281294	SPATA13	C1QTNF9,SPATA13-AS1	SPATA13	176
11_test_peak_26530_lociStitched	chr8	81130044	81161215		PAG1	PAG1	177
5_test_peak_3221_lociStitched	chr10	26430400	26449315	APBB1IP		APBB1IP	178
2_test_peak_16201_lociStitched	chr2	156333419	156343120		NR4A2	NR4A2	179
5_test_peak_15085_lociStitched	chr2	42098239	42118869			PKDCC	180
2_test_peak_12340_lociStitched	chr17	75782560	75786966	UNK,MIR4738	GALK1,H3F3B	UNK	181
6_test_peak_17355_lociStitched	chr20	44968207	44991574	STK4	TOMM34,STK4-AS1	STK4	182
4_test_peak_18797_lociStitched	chr22	50537846	50545152		KLHDC7B,CHKB-AS1,SYCE3,ODF3B,SCO2,CPT1B,CHKB,LMF2,NCAPH2,TYMP	KLHDC7B	183
6_test_peak_22574_lociStitched	chr5	151208556	151221307	CCDC69	GM2A	CCDC69	184
6_test_peak_6053_lociStitched	chr12	11652568	11685136	ETV6		ETV6	185
15_test_peak_27230_lociStitched	chr9	37284273	37305405	ZCCHC7		GRHPR	186
9_test_peak_12903_lociStitched	chr18	35029588	35051425	MAPRE2		MAPRE2	187
11_test_peak_19654_lociStitched	chr3	71440290	71457162	FOXP1		MIR1284	188
9_test_peak_10930_lociStitched	chr16	81817588	81843034	PLCG2		PLCG2	189
6_test_peak_18856_lociStitched	chr3	4973195	4987396	BHLHE40-AS1,BHLHE40	BHLHE40-AS1	BHLHE40-AS1	190
10_test_peak_10419_lociStitched	chr16	28140384	28165833	XPO6	XPO6	XPO6	191
3_test_peak_6610_lociStitched	chr12	56622718	56632915	BAZ2A	ATP5B,SNORD59A,SNORD59B	BAZ2A	192
2_test_peak_14439_lociStitched	chr19	48950405	48965096	BAX	DHDH,BAX,MIR6798,GYS1,RUVBL2,NUCB1-AS1,FTL	BAX	193
2_test_peak_24437_lociStitched	chr6	163405374	163416799	QKI,CAHM	QKI	CAHM	194
12_test_peak_27510_lociStitched	chr9	93109556	93127521	NINJ1,C9orf89		NINJ1	195
4_test_peak_11469_lociStitched	chr17	21276063	21289383	MAP2K3	NATD1	MAP2K3	196
1_test_peak_2396_lociStitched	chr1	203287654	203291440	LINC01353	LINC01136,BTG2	LINC01353	197
10_test_peak_4424_lociStitched	chr11	3918956	3948880	STIM1		MIR4687	198
10_test_peak_26426_lociStitched	chr8	60899928	60928305		LOC100130298	LOC100130298	199
5_test_peak_27985_lociStitched	chr9	130026600	130045813	FNBP1	GPR107	FNBP1	200
13_test_peak_28682_lociStitched	chrX	129772498	129788717	SASH3	XPNPEP2	SASH3	201
4_test_peak_26211_lociStitched	chr8	30080788	30094301	SARAF	LEPROTL1	SARAF	202
5_test_peak_3607_lociStitched	chr10	72316811	72335533	DNAJB12	DNAJB12,DDIT4	DNAJB12	203
7_test_peak_786_lociStitched	chr1	40047744	40065877	CAP1	PPT1	CAP1	204
10_test_peak_10979_lociStitched	chr16	85553791	85571876		GSE1	GSE1	205
9_test_peak_6360_lociStitched	chr12	47802611	47817808	HDAC7	HDAC7,RAPGEF3,SLC48A1	HDAC7	206
5_test_peak_11773_lociStitched	chr17	41666162	41690913	EIF1	GAST,KRT17,HAP1,KRT42P	EIF1	207
4_test_peak_5892_lociStitched	chr12	6335585	6345914	TNFRSF1A	LTBR,PLEKHG6,SCNN1A	TNFRSF1A	208
1_test_peak_11244_lociStitched	chr17	7011811	7014606	ALOX12-AS1,RNASEK-C17orf49,RNASEK	ALOX12,RNASEK,SLC16A11,MIR497HG,MIR195,MIR497,BCL6B,SLC16A13,C17orf49	RNASEK-C17orf49	209
3_test_peak_266_lociStitched	chr1	15830099	15837646	FLJ37453	SPEN,UQCRHL	SPEN	210
5_test_peak_3497_lociStitched	chr10	63254912	63273950	JMJD1C		JMJD1C	211
6_test_peak_22735_lociStitched	chr5	172173545	172186323	STK10	EFCAB9	STK10	212
5_test_peak_24460_lociStitched	chr6	166950562	166970935	RNASET2	FGFR1OP,MIR3939,RPS6KA2-AS1	RNASET2	213
4_test_peak_19140_lociStitched	chr3	31521935	31544472	STT3B		STT3B	214
3_test_peak_20362_lociStitched	chr3	185930984	185943348	TRA2B	LOC344887	TRA2B	215
3_test_peak_16366_lociStitched	chr2	181301475	181310354	MIR4437,LOC101927156		MIR4437	216
9_test_peak_20130_lociStitched	chr3	152193296	152205274			MBNL1	217
3_test_peak_475_lociStitched	chr1	26693248	26701723	ARID1A		ARID1A	218
12_test_peak_24321_lociStitched	chr6	154229758	154258848	IPCEF1,OPRM1		IPCEF1	219
10_test_peak_14091_lociStitched	chr19	38666932	38693483	ACTN4	EIF3K,MAP4K1	ACTN4	220
7_test_peak_11697_lociStitched	chr17	38872170	38899577	LASP1	LASP1,SNORA21,CWC25,RPL23,MIR6779,MIR4727,C17orf98,LINC00672	LASP1	221
9_test_peak_25749_lociStitched	chr7	130941619	130961944	LINC-PINT	LINC-PINT,LOC100506860	LOC100506860	222
8_test_peak_4958_lociStitched	chr11	64851124	64869778	EHD1	ATG2A,MEN1,MAP4K2,MIR6749,CDC42BPG,MIR192,MIR6750,MIR194-2	CDC42BPG	223
8_test_peak_27195_lociStitched	chr9	36140045	36152433	GLIPR2	CCIN,CLTA,GLIPR2	GLIPR2	224
10_test_peak_24990_lociStitched	chr7	38336165	38368625	TRG-AS1		TRG-AS1	225
8_test_peak_5776_lociStitched	chr11	128608835	128631299		ETS1	ETS1	226
10_test_peak_21073_lociStitched	chr4	86936445	86963082	AFF1	AFF1,C4orf36,LOC100506746	AFF1	227
8_test_peak_23523_lociStitched	chr6	36114882	36128212		MAPK13	MAPK13	228
4_test_peak_5002_lociStitched	chr11	65471306	65478243		SCYL1,NEAT1,MALAT1,MIR612	MALAT1	229
11_test_peak_16066_lociStitched	chr2	136007015	136023445	DARS-AS1	DARS,DARS-AS1	DARS	230
6_test_peak_22429_lociStitched	chr5	139652383	139671598	CXXC5		CXXC5	231
6_test_peak_1475_lociStitched	chr1	116503543	116516555	CD58	LOC101929023,MIR548AC	LOC101929023	232
10_test_peak_8439_lociStitched	chr14	61329481	61350850	PRKCH	TMEM30B	PRKCH	233
6_test_peak_1939_lociStitched	chr1	159005711	159024590	IFI16	IFI16	IFI16	234
7_test_peak_25054_lociStitched	chr7	44628982	44640217	OGDH	TMED4	OGDH	235
10_test_peak_3038_lociStitched	chr10	6472796	6499474	PRKCQ		PRKCQ	236
12_test_peak_2780_lociStitched	chr1	232578473	232601512			SIPA1L2	237
4_test_peak_17390_lociStitched	chr20	47354141	47361278	ZMYND8	LOC100131496,ZMYND8	ZMYND8	238
6_test_peak_11533_lociStitched	chr17	29126066	29148867	MYO18A	MYO18A	MYO18A	239
6_test_peak_12172_lociStitched	chr17	64014674	64025777	ICAM2	PRR29,SCN4A,PRR29-AS1,ICAM2	ICAM2	240
6_test_peak_6999_lociStitched	chr12	104719684	104740578	CHST11		MIR3922	241
1_test_peak_24234_lociStitched	chr6	142943447	142948258	HIVEP2		HIVEP2	242
9_test_peak_15723_lociStitched	chr2	87485342	87513955	LINC00152		LINC00152	243
1_test_peak_6646_lociStitched	chr12	57520866	57524030	MBD6	MARS,DCTN2,DDIT3,ARHGAP9,KIF5A,MIR616,MIR6758	MBD6	244
5_test_peak_7737_lociStitched	chr13	48221018	48237522	ITM2B		ITM2B	245
3_test_peak_7028_lociStitched	chr12	108628683	108642470	MIR4496,SELPLG	TMEM119	MIR4496	246
11_test_peak_9801_lociStitched	chr15	85533280	85556052	AKAP13		AKAP13	247
8_test_peak_15782_lociStitched	chr2	98454999	98474633	INPP4A		INPP4A	248
7_test_peak_15548_lociStitched	chr2	70089005	70115995	PCBP1	LOC100133985,PCBP1-AS1	PCBP1	249
6_test_peak_12576_lociStitched	chr17	82292336	82299506		CD7,CSNK1D,SECTM1	CD7	250
3_test_peak_14412_lociStitched	chr19	48322193	48333936	TMEM143,EMP3	SYNGR4,TMEM143,ZNF114,CCDC114	EMP3	251
7_test_peak_3700_lociStitched	chr10	79135476	79149513	ZMIZ1		ZMIZ1	252
5_test_peak_11188_lociStitched	chr17	3904942	3917955	P2RX1	ATP2A3,CAMKK1	P2RX1	253
9_test_peak_26880_lociStitched	chr8	133551944	133570506	ST3GAL1	ST3GAL1	ST3GAL1	254
3_test_peak_25504_lociStitched	chr7	100214078	100222317	STAG3,PVRIG,GATS	GPC2,GAL3ST4	PVRIG	255
9_test_peak_21947_lociStitched	chr5	78484293	78504563	LHFPL2		SCAMP1-AS1	256
10_test_peak_27433_lociStitched	chr9	89387863	89426325	SEMA4D		SEMA4D	257
4_test_peak_12371_lociStitched	chr17	76481425	76494374	RHBDF2	PRCD,AANAT,UBE2O,CYGB	RHBDF2	258
8_test_peak_15198_lociStitched	chr2	46967356	46986686	TTC7A	TTC7A,MCFD2	MCFD2	259
3_test_peak_14223_lociStitched	chr19	41875013	41886963	ARHGEF1,CD79A	LYPD4,MIR6797,RPS19,DMRTC2	ARHGEF1	260
3_test_peak_21006_lociStitched	chr4	77817385	77822601	CNOT6L	MRPL1	CNOT6L	261
7_test_peak_11752_lociStitched	chr17	40321869	40339582	RARA	RARA-AS1,RARA,CDC6,GJD3	RARA	262
9_test_peak_9180_lociStitched	chr15	41925696	41938310	EHD4,EHD4-AS1	SPTBN5,PLA2G4E-AS1	EHD4-AS1	263
7_test_peak_2523_lociStitched	chr1	207864228	207884155		LOC148696,CD34	CD34	264
7_test_peak_15626_lociStitched	chr2	74835169	74851338	HK2		HK2	265
5_test_peak_15569_lociStitched	chr2	71064543	71072734	NAGK	OR7E91P	NAGK	266
8_test_peak_5666_lociStitched	chr11	121468126	121484913	SORL1		SORL1	267
6_test_peak_12478_lociStitched	chr17	78875550	78890599	CEP295NL,TIMP2	CEP295NL,USP36	CEP295NL	268
8_test_peak_19278_lociStitched	chr3	43288554	43308273	SNRK	SNRK-AS1	SNRK	269
4_test_peak_3989_lociStitched	chr10	102641756	102651874	TRIM8		TRIM8	270
5_test_peak_2515_lociStitched	chr1	207823575	207833180		LOC148696,MIR29C,MIR29B2	LOC148696	271
4_test_peak_19083_lociStitched	chr3	25659195	25667527	MIR4442,TOP2B		TOP2B	272
6_test_peak_4646_lociStitched	chr11	36408505	36422481	PRR5L	PRR5L	PRR5L	273
6_test_peak_3905_lociStitched	chr10	96717502	96742151	PIK3AP1	RPL13AP5	PIK3AP1	274
5_test_peak_23815_lociStitched	chr6	87691986	87702223	AKIRIN2		AKIRIN2	275
6_test_peak_16455_lociStitched	chr2	196158489	196170161	STK17B		STK17B	276
3_test_peak_19386_lociStitched	chr3	48467144	48479105	SHISA5,TREX1	PLXNB1,TMA7,ATRIP,CCDC51,SHISA5	SHISA5	277
5_test_peak_18777_lociStitched	chr22	50189126	50194192	TRABD	PANX2,MOV10L1,SELO	TRABD	278
3_test_peak_13829_lociStitched	chr19	18021039	18024750		ARRDC2	ARRDC2	279
2_test_peak_2683_lociStitched	chr1	225996757	226003234	SDE2		SDE2	280
5_test_peak_14179_lociStitched	chr19	41296915	41308645	HNRNPUL1	CCDC97,TGFB1	CCDC97	281
6_test_peak_28645_lociStitched	chrX	119677280	119688151	2022-09-06	MIR766	2022-09-06	282
10_test_peak_9555_lociStitched	chr15	68781517	68795584	ANP32A	MIR4312,ANP32A-IT1	MIR4312	283
7_test_peak_22763_lociStitched	chr5	172836790	172850830	ERGIC1		ERGIC1	284
1_test_peak_25720_lociStitched	chr7	128530419	128532674			METTL2B	285
8_test_peak_5788_lociStitched	chr11	128716545	128728357	FLI1	FLI1,SENCR	SENCR	286
7_test_peak_312_lociStitched	chr1	19462849	19479288	CAPZB		CAPZB	287
4_test_peak_1717_lociStitched	chr1	151277001	151293895	ZNF687,PI4KB	PSMD4	ZNF687	288
4_test_peak_28018_lociStitched	chr9	131393610	131418719		PRRC2B	PRRC2B	289
4_test_peak_9495_lociStitched	chr15	64883359	64896425		ANKDD1A,PLEKHO2	ANKDD1A	290
6_test_peak_11741_lociStitched	chr17	40095589	40108950	NR1D1	THRA,MSL1,MED24,CASC3	NR1D1	291
10_test_peak_18338_lociStitched	chr22	30301893	30310582	TBC1D10A	OSM,CCDC157,GATSL3,SF3A1	GATSL3	292
6_test_peak_11417_lociStitched	chr17	17737802	17757588	RAI1	SMCR5,RAI1-AS1	RAI1-AS1	293
6_test_peak_26854_lociStitched	chr8	133139217	133151592		WISP1,SLA	SLA	294
7_test_peak_7716_lociStitched	chr13	46655348	46680731	LRCH1		LRCH1	295
7_test_peak_8563_lociStitched	chr14	68927924	68948972	ACTN1	ACTN1-AS1	ACTN1	296
10_test_peak_20258_lociStitched	chr3	172129288	172140552	FNDC3B		FNDC3B	297
7_test_peak_7245_lociStitched	chr12	121637164	121673280	MORN3,ORAI1	TMEM120B	MORN3	298
3_test_peak_11527_lociStitched	chr17	28937513	28951401	PHF12,LOC101927018	FLOT2,DHRS13	PHF12	299
5_test_peak_4836_lociStitched	chr11	61954781	61972690	FTH1,BEST1	RAB3IL1,BEST1	FTH1	300
5_test_peak_26520_lociStitched	chr8	81093513	81108714	PAG1		PAG1	301
12_test_peak_6165_lociStitched	chr12	14947575	14959479	ARHGDIB	LINC01489,PDE6H,ERP27	ARHGDIB	302
2_test_peak_13573_lociStitched	chr19	10596128	10605132	SLC44A2	ILF3-AS1,AP1M2,CDKN2D,ILF3,SLC44A2,MIR1238,KRI1	SLC44A2	303
9_test_peak_5271_lociStitched	chr11	73380166	73388072	RELT		RELT	304
7_test_peak_12316_lociStitched	chr17	75325546	75347411	GRB2	SLC25A19	SLC25A19	305
2_test_peak_7550_lociStitched	chr13	32425852	32430586	N4BP2L1	N4BP2L1	N4BP2L1	306
9_test_peak_16479_lociStitched	chr2	197198099	197213287	ANKRD44		ANKRD44-IT1	307
3_test_peak_7478_lociStitched	chr13	27441646	27455987	MTIF3	RNU6-63P,GTF3A	MTIF3	308
6_test_peak_20461_lociStitched	chr3	196179283	196194243		ZDHHC19,LINC00885,SLC51A	ZDHHC19	309
2_test_peak_9946_lociStitched	chr15	92880737	92885445	LINC01578	CHD2,MIR3175	LINC01578	310
10_test_peak_27588_lociStitched	chr9	99108514	99122182	TGFBR1		TGFBR1	311
5_test_peak_14739_lociStitched	chr1_KI270762v1_alt	97746	108687	TNFRSF14,LOC115110		TNFRSF14	312
9_test_peak_27646_lociStitched	chr9	110143717	110158107	AKAP2,PALM2-AKAP2		AKAP2	313
5_test_peak_15326_lociStitched	chr2	60881538	60885705	REL	REL,LINC01185	REL	314
6_test_peak_7930_lociStitched	chr13	99217208	99239347	UBAC2	UBAC2,UBAC2-AS1,GPR18	UBAC2	315
6_test_peak_9455_lociStitched	chr15	63480334	63499435		USP3	USP3	316
6_test_peak_15320_lociStitched	chr2	60543855	60557177	BCL11A		BCL11A	317
4_test_peak_11003_lociStitched	chr16	87947724	87957191	BANP	BANP,CA5A	BANP	318
5_test_peak_17530_lociStitched	chr20	53828668	53847911		SUMO1P1	SUMO1P1	319
5_test_peak_22407_lociStitched	chr5	139385242	139392552	MZB1,PROB1	PAIP2,DNAJC18,SLC23A1,SPATA24	MZB1	320
1_test_peak_15418_lociStitched	chr2	65128195	65130169	RAB1A		RAB1A	321
8_test_peak_15110_lociStitched	chr2	43130207	43137861			ZFP36L2	322
6_test_peak_14308_lociStitched	chr19	45102283	45116868	PPP1R37	ZNF296,NKPD1,GEMIN7	PPP1R37	323
8_test_peak_4113_lociStitched	chr10	113300103	113322937			HABP2	324
5_test_peak_10238_lociStitched	chr16	11584353	11599224	LITAF	LITAF	LITAF	325
4_test_peak_1739_lociStitched	chr1	152034725	152048855	S100A11	LOC100131107,TCHHL1,NBPF18P,S100A10	S100A11	326
3_test_peak_10580_lociStitched	chr16	31868855	31877528	ZNF267	ZNF267	ZNF267	327
6_test_peak_833_lociStitched	chr1	41715516	41752131	HIVEP3		HIVEP3	328
5_test_peak_25328_lociStitched	chr7	75614915	75624938	HIP1		PMS2P3	329
1_test_peak_14738_lociStitched	chr1_KI270713v1_random	21809	22737	RNU1-1		RNU1-1	330
5_test_peak_14916_lociStitched	chr2	25273740	25294512	DNMT3A	MIR1301,DNMT3A	DNMT3A	331
7_test_peak_20597_lociStitched	chr4	2786724	2801651	SH3BP2	ADD1,SH3BP2,TNIP2	SH3BP2	332
7_test_peak_11581_lociStitched	chr17	30807675	30822799	CRLF3	CRLF3,ATAD5	CRLF3	333
10_test_peak_25423_lociStitched	chr7	92635247	92650579	CDK6	FAM133B	FAM133B	334
4_test_peak_13750_lociStitched	chr19	16069952	16079997	TPM4	LINC00905,RAB8A	TPM4	335
2_test_peak_5167_lociStitched	chr11	68036607	68041302	TCIRG1,NDUFS8	ALDH3B1,TCIRG1,MIR4691,MIR6753,UNC93B1,MIR7113	TCIRG1	336
3_test_peak_241_lociStitched	chr1	13728862	13734415	PRDM2	PRDM2	PRDM2	337
9_test_peak_8592_lociStitched	chr14	69688606	69703507	SUSD6		SRSF5	338
4_test_peak_18709_lociStitched	chr22	45158732	45174171	NUP50-AS1,NUP50	KIAA0930,NUP50-AS1,MIR1249	NUP50	339
7_test_peak_10773_lociStitched	chr16	67489347	67521655	LOC100505942	FAM65A,ATP6V0D1,CTCF,AGRP	AGRP	340
5_test_peak_4402_lociStitched	chr11	3831749	3839372	RHOG	NUP98,STIM1,PGAP2,MIR4687	RHOG	341
6_test_peak_12104_lociStitched	chr17	59622359	59643631	CLTC		CLTC	342
1_test_peak_54_lociStitched	chr1	2254779	2256950	SKI	FAAP20	SKI	343
5_test_peak_23520_lociStitched	chr6	36018731	36032867	MAPK14,SLC26A8	MAPK14	SLC26A8	344
2_test_peak_11892_lociStitched	chr17	45144331	45149808	HEXIM1	MIR6784,HEXIM2,PLCD3,ACBD4	HEXIM1	345
9_test_peak_20136_lociStitched	chr3	152243451	152259029		MBNL1,MBNL1-AS1	MBNL1	346
6_test_peak_8850_lociStitched	chr14	92650481	92666434	RIN3		LGMN	347
4_test_peak_5255_lociStitched	chr11	73139766	73154159	FCHSD2		FCHSD2	348
2_test_peak_23194_lociStitched	chr6	24719586	24722020		C6orf62	C6orf62	349
1_test_peak_9565_lociStitched	chr15	68817301	68819941	ANP32A	MIR4312,ANP32A-IT1	ANP32A	350
7_test_peak_17758_lociStitched	chr21	17780219	17795150	C21orf91-OT1,C21orf91	C21orf91-OT1,C21orf91	C21orf91-OT1	351
1_test_peak_21695_lociStitched	chr5	42990566	42993365	FLJ32255	LOC153684,ANXA2R,LOC648987	FLJ32255	352
8_test_peak_4749_lociStitched	chr11	48007477	48031979	PTPRJ		PTPRJ	353
2_test_peak_12735_lociStitched	chr18	3595865	3606654	DLGAP1,DLGAP1-AS2,DLGAP1-AS1		DLGAP1-AS2	354
2_test_peak_17582_lociStitched	chr20	58651144	58662339	STX16-NPEPL1,STX16	STX16,NPEPL1,LOC79160	STX16-NPEPL1	355
6_test_peak_10685_lociStitched	chr16	57037114	57043350	NLRC5	CPNE2	NLRC5	356
6_test_peak_24223_lociStitched	chr6	142842316	142858168	HIVEP2		HIVEP2	357
7_test_peak_27849_lociStitched	chr9	125823634	125841885	PBX3		PBX3	358
10_test_peak_27572_lociStitched	chr9	98099944	98110146	TRIM14	NANS	TRIM14	359
2_test_peak_7944_lociStitched	chr13	99496365	99508033	LINC01232,TM9SF2		TM9SF2	360
6_test_peak_27122_lociStitched	chr9	33116980	33137190	B4GALT1	SMU1,B4GALT1-AS1	B4GALT1-AS1	361
7_test_peak_21511_lociStitched	chr4	184854311	184861737		ACSL1,MIR3945,LINC01093,LOC731424	MIR3945	362
2_test_peak_26295_lociStitched	chr8	42140296	42143106		AP3M2	AP3M2	363
test_peak_16157	chr2	144515830	144519261	ZEB2	ZEB2-AS1,LINC01412	ZEB2-AS1	364
3_test_peak_469_lociStitched	chr1	26539938	26543943	RPS6KA1	MIR1976,RPS6KA1	RPS6KA1	365
6_test_peak_11343_lociStitched	chr17	8940668	8955717	PIK3R5	PIK3R5	PIK3R5	366
5_test_peak_28234_lociStitched	chrX	12970277	12982468	TMSB4X	TLR8-AS1	TMSB4X	367
5_test_peak_6537_lociStitched	chr12	54410866	54417230	LOC102724050,ITGA5	GPR84,LOC102724050,ZNF385A	ITGA5	368
9_test_peak_6261_lociStitched	chr12	31874934	31906634			KIAA1551	369
3_test_peak_23430_lociStitched	chr6	33571019	33580170	BAK1	GGNBP1,ITPR3,LINC00336	BAK1	370
9_test_peak_23134_lociStitched	chr6	15874433	15901663			DTNBP1	371
2_test_peak_19043_lociStitched	chr3	18422359	18430690	SATB1	SATB1-AS1	SATB1	372
1_test_peak_291_lociStitched	chr1	16666845	16667654	RNVU1-18	FAM231C,MST1P2,CROCCP2	FAM231C	373
4_test_peak_1156_lociStitched	chr1	89195398	89202528	GBP4	GBP7	GBP4	374
3_test_peak_21496_lociStitched	chr4	184533559	184538472			IRF2	375
1_test_peak_6639_lociStitched	chr12	57430002	57431722		INHBE,GLI1,ARHGAP9,INHBC	INHBC	376
6_test_peak_57_lociStitched	chr1	2290946	2315702	SKI	LOC100129534	LOC100129534	377
3_test_peak_5405_lociStitched	chr11	86062535	86069117	PICALM		PICALM	378
5_test_peak_18770_lociStitched	chr22	49926018	49945206	CRELD2	PIM3,CRELD2,ALG12,MIR6821	CRELD2	379
3_test_peak_16986_lociStitched	chr20	4811430	4815523	RASSF2		RASSF2	380
9_test_peak_856_lociStitched	chr1	42923807	42937913	SLC2A1	SLC2A1-AS1	SLC2A1-AS1	381
7_test_peak_8469_lociStitched	chr14	61661566	61677357		HIF1A,HIF1A-AS1	HIF1A	382
1_test_peak_12216_lociStitched	chr17	64984488	64987073		AMZ2P1	AMZ2P1	383
3_test_peak_16638_lociStitched	chr2	218285252	218290940	PNKD,TMBIM1	AAMP,GPBAR1,PNKD,MIR6513	TMBIM1	384
5_test_peak_23488_lociStitched	chr6	35300021	35312315	DEF6	ZNF76,PPARD	DEF6	385
5_test_peak_16210_lociStitched	chr2	157414119	157421888	CYTIP	FAM133DP	CYTIP	386
5_test_peak_5922_lociStitched	chr12	6632544	6644746	ACRBP,LPAR5	LPAR5,CHD4,ZNF384,ING4	LPAR5	387
3_test_peak_27130_lociStitched	chr9	33157838	33161604	B4GALT1	B4GALT1-AS1	B4GALT1-AS1	388
8_test_peak_15913_lociStitched	chr2	111437872	111464615	MIR4435-2HG		MIR4435-2HG	389
5_test_peak_11159_lociStitched	chr17	2391655	2397404	MNT	LOC284009	MNT	390
4_test_peak_17301_lociStitched	chr20	38861940	38875627	PPP1R16B		FAM83D	391
9_test_peak_28228_lociStitched	chrX	12949591	12957609		TLR8-AS1,TMSB4X,TLR8	TLR8-AS1	392
6_test_peak_10697_lociStitched	chr16	57134786	57148859	CPNE2	FAM192A,RSPRY1	FAM192A	393
3_test_peak_896_lociStitched	chr1	44809794	44820542	BTBD19,PTCH2	PTCH2,SNORD38A,PLK3,RPS8,SNORD38B,SNORD55,BEST4,SNORD46,TCTEX1D4	BTBD19	394

## Sheet: Super enhancers in B-ALL2
Super enhancers in B-ALL2				OVERLAP_GENES	PROXIMAL_GENES	CLOSEST_GENE	enhancerRank
55_test_peak_16805_lociStitched	chr17	57433119	57561894	MSI2,LOC101927557	LOC101927539	LOC101927557	1
40_test_peak_17404_lociStitched	chr17	77389303	77492376	SEPT9,MIR4316		2022-09-09	2
35_test_peak_11549_lociStitched	chr14	95461812	95524419	SYNE3	SNHG10,GLRX5,SCARNA13	SYNE3	3
47_test_peak_7653_lociStitched	chr11	122655233	122728361	UBASH3B		UBASH3B	4
34_test_peak_7805_lociStitched	chr11	128660537	128741130	FLI1,SENCR	FLI1	SENCR	5
16_test_peak_18343_lociStitched	chr18	49016512	49063028	DYM,MIR4744		MIR4744	6
31_test_peak_21829_lociStitched	chr2	43158241	43234065	THADA,ZFP36L2,LINC01126		ZFP36L2	7
18_test_peak_9589_lociStitched	chr12	123106364	123152026	PITPNM2	LOC100507091	PITPNM2	8
32_test_peak_18544_lociStitched	chr18	77052282	77135095	MBP	MBP	MBP	9
7_test_peak_6953_lociStitched	chr11	67266498	67289173	ADRBK1	ANKRD13D,KDM2A,SSH3,LOC100130987	ADRBK1	10
41_test_peak_35426_lociStitched	chr7	2098343	2163611	MAD1L1		MAD1L1	11
21_test_peak_40316_lociStitched	chr9	134454067	134494083		RXRA	RXRA	12
20_test_peak_32773_lociStitched	chr5	172827852	172878004	ERGIC1		ERGIC1	13
36_test_peak_5641_lociStitched	chr10	124596382	124658342	LHPP,FAM53B	FAM53B-AS1	FAM53B-AS1	14
29_test_peak_39003_lociStitched	chr9	36969122	37039422	PAX5	EBLN3,PAX5	PAX5	15
12_test_peak_27588_lociStitched	chr3	12986715	13023381	IQSEC1	IQSEC1	IQSEC1	16
18_test_peak_2859_lociStitched	chr1	167615749	167652742	RCSD1		RCSD1	17
38_test_peak_15837_lociStitched	chr17	17687268	17758971	RAI1	SMCR2,SMCR5,RAI1-AS1	RAI1	18
20_test_peak_41077_lociStitched	chrX	115843815	115888790	DANT2		DANT2	19
8_test_peak_2620_lociStitched	chr1	156488411	156509359	MEF2D		MEF2D	20
24_test_peak_27235_lociStitched	chr22	46577146	46624696		GRAMD4,CELSR1	GRAMD4	21
15_test_peak_23825_lociStitched	chr2	231661802	231687826		PTMA,MIR1244-2	PTMA	22
22_test_peak_32289_lociStitched	chr5	139635319	139711927	CXXC5	LOC101929696	CXXC5	23
18_test_peak_32099_lociStitched	chr5	132393840	132429347	C5orf56,SLC22A5	SLC22A5,LOC553103,MIR3936	C5orf56	24
19_test_peak_14491_lociStitched	chr16	56970624	57046506	NLRC5,CETP	HERPUD1,CPNE2	NLRC5	25
17_test_peak_32744_lociStitched	chr5	172766631	172808030	DUSP1	LOC101928093,ERGIC1	DUSP1	26
27_test_peak_39443_lociStitched	chr9	93088586	93144684	NINJ1,C9orf89	WNK2,SUSD3	NINJ1	27
26_test_peak_22000_lociStitched	chr2	54557641	54605235	SPTBN1	RPL23AP32	SPTBN1	28
23_test_peak_39696_lociStitched	chr9	114362050	114398458	AKNA	ORM2,ORM1	AKNA	29
7_test_peak_19788_lociStitched	chr19	18279060	18320597	LSM4,MIR3188,JUND	PDE4C,JUND,PGPEP1,LOC729966,KIAA1683	MIR3188	30
9_test_peak_6397_lociStitched	chr11	47373657	47403784	SPI1,MIR4487	SPI1,MYBPC3,PSMC3,RAPSN,SLC39A13	SPI1	31
27_test_peak_36645_lociStitched	chr7	101954283	102008982	CUX1		CUX1	32
32_test_peak_27808_lociStitched	chr3	30601960	30665005	TGFBR2	TGFBR2	TGFBR2	33
13_test_peak_38173_lociStitched	chr8	122773566	122800514	ZHX2		ZHX2	34
9_test_peak_6815_lociStitched	chr11	65403374	65442199	NEAT1,FRMD8	SLC25A45,FRMD8,MIR612,TIGD3	NEAT1	35
23_test_peak_23180_lociStitched	chr2	136205618	136254643			CXCR4	36
25_test_peak_38846_lociStitched	chr9	33107634	33164660	B4GALT1	SMU1,B4GALT1-AS1	B4GALT1-AS1	37
25_test_peak_657_lociStitched	chr1	23567697	23629532	MDS2	E2F2,LOC101928163,ID3	MDS2	38
17_test_peak_11191_lociStitched	chr14	73739735	73784702	ELMSAN1,MIR4505	PNMA1,LOC100506476	ELMSAN1	39
19_test_peak_5178_lociStitched	chr10	96700207	96765391	PIK3AP1,RPL13AP5		PIK3AP1	40
16_test_peak_33938_lociStitched	chr6	42007241	42044227	CCND3	TAF8,CCND3	CCND3	41
17_test_peak_30035_lociStitched	chr4	6916134	6972635	TBC1D14	TBC1D14	TBC1D14	42
9_test_peak_11096_lociStitched	chr14	68785438	68821621	ZFP36L1		ZFP36L1	43
7_test_peak_26337_lociStitched	chr22	23566009	23588774	IGLL1	IGLL1,PCAT14,DRICH1	IGLL1	44
24_test_peak_9503_lociStitched	chr12	121979920	122041564	BCL7A,WDR66	BCL7A,MLXIP	BCL7A	45
11_test_peak_4869_lociStitched	chr10	79131042	79151161	ZMIZ1		ZMIZ1	46
22_test_peak_32117_lociStitched	chr5	132455566	132501727	C5orf56,IRF1	IL5	IRF1	47
3_test_peak_36746_lociStitched	chr7	105009164	105020649	KMT2E,KMT2E-AS1	LINC01004	KMT2E	48
18_test_peak_30950_lociStitched	chr4	153466313	153499293	KIAA0922	KIAA0922	KIAA0922	49
20_test_peak_22841_lociStitched	chr2	112149848	112188332	FBLN7		FBLN7	50
20_test_peak_17638_lociStitched	chr17	81426575	81459941	MIR3186,BAHCC1	LOC100130370,MIR4740	MIR3186	51
4_test_peak_16882_lociStitched	chr17	58332599	58346014	BZRAP1-AS1,SUPT4H1,MIR4736	BZRAP1-AS1,MIR142,BZRAP1,SUPT4H1	BZRAP1-AS1	52
12_test_peak_8209_lociStitched	chr12	12713813	12737939	CDKN1B,APOLD1	MIR613,APOLD1,GPR19	APOLD1	53
20_test_peak_34075_lociStitched	chr6	53264080	53312338	ELOVL5,MIR5685	RPS16P5	MIR5685	54
19_test_peak_15025_lociStitched	chr16	85553123	85607933		GSE1	GSE1	55
16_test_peak_18109_lociStitched	chr18	13434691	13467059	LDLRAD4,MIR5190	LDLRAD4-AS1	MIR5190	56
5_test_peak_27353_lociStitched	chr22	50185975	50199596	TRABD	PANX2,MOV10L1,TUBGCP6,SELO	TRABD	57
2_test_peak_20556_lociStitched	chr19	47109413	47113871	ZC3H4	SAE1	ZC3H4	58
21_test_peak_10531_lociStitched	chr14	22546230	22570187	DAD1	ABHD4	DAD1	59
17_test_peak_24583_lociStitched	chr20	31661964	31709575	BCL2L1	TPX2,BCL2L1,ABALON,COX4I2	ABALON	60
22_test_peak_4736_lociStitched	chr10	71712518	71771458	CDH23,C10orf105,C10orf54	CDH23,MIR7152	C10orf105	61
12_test_peak_18747_lociStitched	chr19	1842482	1876916	REXO1,KLF16	ATP8B3,LOC100288123,ADAT3,MIR1909,SCAMP4,ABHD17A	KLF16	62
21_test_peak_11123_lociStitched	chr14	69671561	69712822	SUSD6		SRSF5	63
7_test_peak_35870_lociStitched	chr7	44094408	44107410	AEBP1	MIR4649,POLD2,PGAM2,MIR6837,MIR6838,POLM,MYL7,DBNL	AEBP1	64
13_test_peak_7163_lociStitched	chr11	73359094	73391409	RELT,ARHGEF17		RELT	65
21_test_peak_9719_lociStitched	chr12	128791578	128845163	SLC15A4	GLT1D1	SLC15A4	66
24_test_peak_20444_lociStitched	chr19	45101833	45137156	PPP1R37	TRAPPC6A,NKPD1,GEMIN7,BLOC1S3,ZNF296	PPP1R37	67
20_test_peak_5299_lociStitched	chr10	102633716	102679315	TRIM8,ARL3	SFXN2	TRIM8	68
13_test_peak_29594_lociStitched	chr3	195877826	195914961	MIR6829,TNK2		TNK2	69
18_test_peak_25749_lociStitched	chr21	38468117	38498713	ERG	ERG	ERG	70
11_test_peak_36693_lociStitched	chr7	102420852	102446231	LOC100630923,PRKRIP1,ORAI2	POLR2J,ALKBH4,MIR4467,MIR5090,LRWD1,MIR548O	ORAI2	71
4_test_peak_22302_lociStitched	chr2	70084749	70096020	PCBP1-AS1,PCBP1	LOC100133985	PCBP1	72
25_test_peak_15687_lociStitched	chr17	10107594	10158009	GAS7		GAS7	73
10_test_peak_16469_lociStitched	chr17	43266739	43301124	RNU2-1	LINC00854	RNU2-1	74
14_test_peak_12210_lociStitched	chr15	40047315	40099451	SRP14-AS1,BMF	SRP14,SRP14-AS1	BMF	75
15_test_peak_26415_lociStitched	chr22	25357980	25406131	LRP5L	IGLL3P,MIR6817,CRYBB2P1	LRP5L	76
24_test_peak_8020_lociStitched	chr12	6202346	6232786	CD9		CD9	77
3_test_peak_16546_lociStitched	chr17	45221141	45231631	FMNL1	MAP3K14-AS1,SPATA32	FMNL1	78
11_test_peak_33038_lociStitched	chr6	287563	318018	DUSP22	DUSP22	DUSP22	79
25_test_peak_2706_lociStitched	chr1	160625117	160685465	CD48,SLAMF1	CD84,SLAMF1	SLAMF1	80
4_test_peak_778_lociStitched	chr1	26276302	26292475	CEP85,UBXN11,SH3BGRL3	UBXN11,CEP85,CD52	SH3BGRL3	81
20_test_peak_13873_lociStitched	chr16	17340629	17375847	XYLT1		XYLT1	82
19_test_peak_12905_lociStitched	chr15	78024033	78070901	TBC1D2B	SH2D7,TBC1D2B,LOC91450	TBC1D2B	83
16_test_peak_12786_lociStitched	chr15	74775400	74800804	CSK,MIR4513	CYP1A1,CPLX3,MIR6882,CSK,LMAN1L,CYP1A2,ULK3	MIR4513	84
19_test_peak_17504_lociStitched	chr17	78708837	78759643	CYTH1		CYTH1	85
15_test_peak_3266_lociStitched	chr1	204479786	204524408	MDM4,PIK3C2B	MDM4	PIK3C2B	86
15_test_peak_25253_lociStitched	chr20	59579639	59600697	PHACTR3	PHACTR3,LOC100506384	PHACTR3	87
20_test_peak_14923_lociStitched	chr16	81795945	81836736	PLCG2		PLCG2	88
19_test_peak_11790_lociStitched	chr14	101812254	101854418	PPP2R5C		PPP2R5C	89
10_test_peak_22309_lociStitched	chr2	70116060	70144363	LOC100133985	PCBP1,PCBP1-AS1,C2orf42	LOC100133985	90
16_test_peak_17765_lociStitched	chr17	82858709	82914161	TBCD	ZNF750	ZNF750	91
10_test_peak_35439_lociStitched	chr7	2498569	2531292	LFNG,MIR4648	IQCE,BRAT1,GRIFIN	LFNG	92
21_test_peak_25022_lociStitched	chr20	48716015	48788599	PREX1		PREX1	93
1_test_peak_32455_lociStitched	chr5	150407919	150415381	CD74	CD74,RPS14	CD74	94
4_test_peak_33965_lociStitched	chr6	42770739	42784458		PRPH2,TBCC,ATP6V0CP3,GLTSCR1L	TBCC	95
17_test_peak_22221_lociStitched	chr2	68714621	68772165	ARHGAP25	ARHGAP25	ARHGAP25	96
5_test_peak_516_lociStitched	chr1	16895638	16914610	RNVU1-18	CROCC	CROCC	97
25_test_peak_13798_lociStitched	chr16	12403782	12438098	SNX29		MIR4718	98
21_test_peak_18310_lociStitched	chr18	48781392	48851596	CTIF		SMAD7	99
3_test_peak_23836_lociStitched	chr2	231705822	231718510	PTMA,MIR1244-2	PTMA	MIR1244-2	100
7_test_peak_22616_lociStitched	chr2	97710135	97730602	ZAP70	LINC01125,ZAP70,ACTR1B	ZAP70	101
17_test_peak_27125_lociStitched	chr22	43113691	43155817	TSPO,MCAT,BIK	TTLL1,MCAT,TTLL12	MCAT	102
12_test_peak_37232_lociStitched	chr7	159011448	159051837	VIPR2,LINC00689		LINC00689	103
21_test_peak_28653_lociStitched	chr3	71389625	71454997	FOXP1		FOXP1	104
9_test_peak_7777_lociStitched	chr11	128608964	128629926		ETS1	ETS1	105
7_test_peak_13049_lociStitched	chr15	88624547	88650178	AEN,ISG20	MIR7-2,ISG20,LINC01586,MIR3529,MIR1179	ISG20	106
11_test_peak_19453_lociStitched	chr19	13140833	13182353	NACC1,IER2,STX10	LYL1,TRMT1	IER2	107
10_test_peak_15953_lociStitched	chr17	21275566	21297407	MAP2K3	NATD1	MAP2K3	108
14_test_peak_26800_lociStitched	chr22	37366365	37386026	ELFN2	LOC100506271	LOC100506271	109
8_test_peak_28440_lociStitched	chr3	52789325	52814950	ITIH1,ITIH3,ITIH4	MUSTN1,MIR8064,ITIH4,ITIH4-AS1,NEK4	ITIH3	110
12_test_peak_17301_lociStitched	chr17	75827042	75859288	UNC13D,WBP2	UNK,TRIM47,TRIM65,MRPL38,MIR4738,H3F3B	UNC13D	111
15_test_peak_11047_lociStitched	chr14	68248946	68296033	RAD51B		RAD51B	112
20_test_peak_26719_lociStitched	chr22	36355007	36387958	MYH9		MYH9	113
12_test_peak_8069_lociStitched	chr12	6602996	6644652	ACRBP,CHD4,LPAR5	IFFO1,ZNF384,ING4,SCARNA11,NOP2	LPAR5	114
13_test_peak_23902_lociStitched	chr2	233329821	233359857	DGKD,SAG	DGKD,SCARNA6	DGKD	115
11_test_peak_38405_lociStitched	chr8	139754114	139777980	TRAPPC9		KCNK9	116
13_test_peak_33150_lociStitched	chr6	5749024	5787653	FARS2		LOC101927950	117
14_test_peak_22958_lociStitched	chr2	127073298	127096600	BIN1		BIN1	118
9_test_peak_6823_lociStitched	chr11	65491940	65508042	MALAT1	SCYL1,MIR612	MALAT1	119
25_test_peak_37410_lociStitched	chr8	11524938	11558679	BLK	LINC00208	LINC00208	120
22_test_peak_3579_lociStitched	chr1	226640398	226687722	ITPKB,ITPKB-IT1		ITPKB-IT1	121
10_test_peak_2592_lociStitched	chr1	155966192	155983527	ARHGEF2	RXFP4,SCARNA4,SSR2,MIR6738,KIAA0907,SNORA80E	ARHGEF2	122
4_test_peak_34693_lociStitched	chr6	142926363	142948136	HIVEP2		HIVEP2	123
18_test_peak_36246_lociStitched	chr7	74211516	74241751	LAT2,RFC2	LAT2,CLIP2,MIR590,RFC2,EIF4H	LAT2	124
6_test_peak_15468_lociStitched	chr17	3903525	3919049	P2RX1	ATP2A3,CAMKK1	P2RX1	125
15_test_peak_3337_lociStitched	chr1	206557201	206583628	RASSF5	EIF2D	RASSF5	126
19_test_peak_9731_lociStitched	chr12	131023486	131066893	ADGRD1	LACAT8	LACAT8	127
8_test_peak_28320_lociStitched	chr3	50238171	50262098	GNAI2	HYAL1,SEMA3B,IFRD2,MIR6872,MIR5787,GNAT1,HYAL3,NAT6,SEMA3B-AS1,LSMEM2,SLC38A3	GNAI2	128
12_test_peak_2154_lociStitched	chr1	116542279	116569449	CD58,MIR548AC	CD58	MIR548AC	129
14_test_peak_24781_lociStitched	chr20	36832793	36854508	SOGA1	TLDC2	SOGA1	130
18_test_peak_31579_lociStitched	chr5	56814229	56853783	MAP3K1		MAP3K1	131
6_test_peak_21924_lociStitched	chr2	46970350	46987206	TTC7A	TTC7A,MCFD2	MCFD2	132
26_test_peak_18854_lociStitched	chr19	2599325	2665379	MIR7850,GNG7		MIR7850	133
15_test_peak_14879_lociStitched	chr16	81447233	81513644	CMIP	MIR7854	CMIP	134
17_test_peak_23329_lociStitched	chr2	168138474	168196176	STK39		STK39	135
15_test_peak_78_lociStitched	chr1	1830526	1863513	GNB1	GNB1	GNB1	136
13_test_peak_27575_lociStitched	chr3	12921057	12963073	IQSEC1		IQSEC1	137
20_test_peak_33873_lociStitched	chr6	40695491	40722451			LRFN2	138
6_test_peak_32626_lociStitched	chr5	159091888	159105973	LOC101927740,EBF1	EBF1	EBF1	139
13_test_peak_24025_lociStitched	chr2	237661139	237705483	LRRFIP1		LRRFIP1	140
6_test_peak_24973_lociStitched	chr20	47348465	47361386	ZMYND8	LOC100131496,ZMYND8	ZMYND8	141
8_test_peak_22748_lociStitched	chr2	106157910	106182961	UXS1	UXS1	UXS1	142
14_test_peak_14745_lociStitched	chr16	70395672	70433775	ST3GAL2	DDX19A,FUK,LOC100506083,RNU6-23P	ST3GAL2	143
15_test_peak_12620_lociStitched	chr15	64844339	64897464	PLEKHO2	PIF1,ANKDD1A,PLEKHO2	PLEKHO2	144
14_test_peak_30081_lociStitched	chr4	8382171	8411653	ACOX3	TRMT44,ACOX3	ACOX3	145
16_test_peak_4764_lociStitched	chr10	72296539	72335612	DNAJB12	DNAJB12,DDIT4	DNAJB12	146
24_test_peak_35969_lociStitched	chr7	50330082	50363306	IKZF1	IKZF1	IKZF1	147
15_test_peak_31784_lociStitched	chr5	80180429	80205775	SERINC5		SERINC5	148
19_test_peak_977_lociStitched	chr1	30741812	30762444	LAPTM5	MIR4420,MATN1,MATN1-AS1	LAPTM5	149
17_test_peak_23884_lociStitched	chr2	233062109	233101079	INPP5D	NGEF,INPP5D,NEU2	INPP5D	150
15_test_peak_13238_lociStitched	chr15	99474207	99515851			MEF2A	151
22_test_peak_27844_lociStitched	chr3	32394960	32433577	CMTM7	CMTM7	CMTM7	152
9_test_peak_19514_lociStitched	chr19	14355700	14384673	ADGRE5	PKN1,DDX39A	ADGRE5	153
10_test_peak_18967_lociStitched	chr19	4052242	4090204	ZBTB7A	PIAS4,MAP2K2	ZBTB7A	154
5_test_peak_25938_lociStitched	chr21	44988897	45003119	LINC00163,LINC00162	LINC01547,FAM207A	LINC00163	155
11_test_peak_27916_lociStitched	chr3	36890066	36925034	TRANK1		TRANK1	156
11_test_peak_34263_lociStitched	chr6	90274733	90315934	BACH2,MIR4464		BACH2	157
7_test_peak_4270_lociStitched	chr10	26430423	26457741	APBB1IP		APBB1IP	158
10_test_peak_27900_lociStitched	chr3	35638747	35665464	ARPP21	ARPP21	ARPP21	159
12_test_peak_24910_lociStitched	chr20	44584245	44616809	PKIG	ADA	PKIG	160
10_test_peak_6717_lociStitched	chr11	64607349	64638527	NRXN2	SLC22A12	NRXN2	161
14_test_peak_37550_lociStitched	chr8	27361520	27390432	PTK2B	MIR6842	PTK2B	162
15_test_peak_35583_lociStitched	chr7	6520581	6555501	GRID2IP	C7orf26,ZDHHC4,KDELR2	GRID2IP	163
7_test_peak_7145_lociStitched	chr11	73140766	73158606	FCHSD2		FCHSD2	164
11_test_peak_21272_lociStitched	chr2	6780343	6821615		NRIR,LINC00487,CMPK2	LINC00487	165
8_test_peak_12959_lociStitched	chr15	81287154	81312752	IL16,STARD5	TMC3-AS1	IL16	166
14_test_peak_9113_lociStitched	chr12	104457006	104487183	CHST11	CHST11	CHST11	167
8_test_peak_33680_lociStitched	chr6	33677713	33697735	ITPR3,UQCC2	IP6K3,MIR3934	MIR3934	168
8_test_peak_1334_lociStitched	chr1	41003144	41020339	SLFNL1-AS1,CTPS1,SLFNL1		SLFNL1-AS1	169
10_test_peak_40901_lociStitched	chrX	56763922	56783606	LINC01420	UQCRBP1	UQCRBP1	170
17_test_peak_38265_lociStitched	chr8	129547615	129594065	CCDC26	CCDC26	CCDC26	171
12_test_peak_5365_lociStitched	chr10	103659657	103678860	SH3PXD2A		SH3PXD2A-AS1	172
20_test_peak_14831_lociStitched	chr16	75062194	75110314	ZNRF1	LDHD,ZFP1	LDHD	173
4_test_peak_15609_lociStitched	chr17	7833974	7845422	KDM6B	CYB5D1,CHD3,TMEM88,NAA38	KDM6B	174
6_test_peak_23813_lociStitched	chr2	231603202	231628259		C2orf57	C2orf57	175
5_test_peak_26451_lociStitched	chr22	26475738	26490340	HPS4,SRRD	ASPHD2,HPS4,TFIP11	HPS4	176
9_test_peak_16675_lociStitched	chr17	49737739	49754426	FAM117A	KAT7,SLC35B1	FAM117A	177
10_test_peak_32648_lociStitched	chr5	160259327	160272679	CCNJL	FABP6	FABP6	178
7_test_peak_31890_lociStitched	chr5	98920570	98934233	CHD1,LOC100289230		CHD1	179
13_test_peak_28128_lociStitched	chr3	46923969	46954551	CCDC12	PTH1R,NBEAL2	CCDC12	180
9_test_peak_9515_lociStitched	chr12	122067881	122100438	MLXIP	BCL7A	MLXIP	181
9_test_peak_2383_lociStitched	chr1	150554205	150579673	ADAMTSL4,MCL1,ADAMTSL4-AS1	ADAMTSL4,ENSA,ECM1,FALEC,MCL1,MIR4257	ADAMTSL4-AS1	182
12_test_peak_41102_lociStitched	chrX	119654122	119690562	2022-09-06	MIR766,NKRF	2022-09-06	183
12_test_peak_21949_lociStitched	chr2	47717310	47738848		MSH6	MSH6	184
8_test_peak_28042_lociStitched	chr3	42650254	42665732	LOC101928323,ZBTB47	HHATL,KLHL40,SEC22C,NKTR	LOC101928323	185
10_test_peak_27338_lociStitched	chr22	49923171	49945981	CRELD2	PIM3,CRELD2,ALG12,MIR6821	CRELD2	186
6_test_peak_11916_lociStitched	chr14	105058945	105076961	GPR132	CDCA4,LOC102723354,GPR132	GPR132	187
8_test_peak_20611_lociStitched	chr19	48308936	48333957	TMEM143,EMP3,CCDC114	ZNF114,SYNGR4,TMEM143	CCDC114	188
6_test_peak_18770_lociStitched	chr19	2041068	2062457	MKNK2	IZUMO4,MKNK2,MOB3A,BTBD2	MKNK2	189
12_test_peak_3791_lociStitched	chr1	234954712	234981720	LOC101927851		LOC101927851	190
5_test_peak_478_lociStitched	chr1	15830024	15850195	FLJ37453,SPEN	UQCRHL	SPEN	191
9_test_peak_15075_lociStitched	chr16	87699811	87726215	KLHDC4	KLHDC4	KLHDC4	192
16_test_peak_15141_lociStitched	chr16	88455767	88483436	ZFPM1,MIR5189	ZNF469	MIR5189	193
10_test_peak_26495_lociStitched	chr22	28791449	28823911	XBP1	CCDC117,CHEK2,HSCB	XBP1	194
13_test_peak_5137_lociStitched	chr10	96286440	96307626	DNTT	BLNK,OPALIN	DNTT	195
9_test_peak_8038_lociStitched	chr12	6323964	6364047	PLEKHG6,SCNN1A,TNFRSF1A	LTBR	TNFRSF1A	196
4_test_peak_22463_lociStitched	chr2	86033410	86040938	POLR1A	LOC90784	LOC90784	197
16_test_peak_4080_lociStitched	chr10	11149225	11181597	CELF2	CELF2-AS2,CELF2	CELF2	198
8_test_peak_19660_lociStitched	chr19	16875550	16897680	F2RL3,SIN3B,CPAMD8	SIN3B	F2RL3	199
10_test_peak_25131_lociStitched	chr20	53579101	53595002	ZNF217	LOC101927770	ZNF217	200
6_test_peak_800_lociStitched	chr1	26692500	26706427	ARID1A		ARID1A	201
11_test_peak_11766_lociStitched	chr14	101771449	101793196	PPP2R5C	LINC00239,PPP2R5C	PPP2R5C	202
10_test_peak_26561_lociStitched	chr22	30297241	30318877	TBC1D10A	OSM,CCDC157,GATSL3,SF3A1	GATSL3	203
9_test_peak_29946_lociStitched	chr4	3657386	3682643	LOC100133461		LOC100133461	204
13_test_peak_27498_lociStitched	chr3	5176266	5199497	ARL8B,EDEM1		EDEM1	205
8_test_peak_11587_lociStitched	chr14	95663166	95677506	TCL6	TCL1B,TCL1A	TCL1B	206
17_test_peak_395_lociStitched	chr1	12143059	12184349	MIR7846,TNFRSF1B,TNFRSF8	MIR4632,VPS13D	MIR7846	207
5_test_peak_16846_lociStitched	chr17	57722022	57729900		CCDC182	CCDC182	208
20_test_peak_23110_lociStitched	chr2	134261289	134297176	MGAT5		MGAT5	209
8_test_peak_19591_lociStitched	chr19	16069862	16094865	TPM4	LINC00905,HSH2D,RAB8A	TPM4	210
5_test_peak_20195_lociStitched	chr19	39397886	39409135	ZFP36,MED29	PLEKHG2,SUPT5H,RPS16,PAF1,MIR4530	ZFP36	211
6_test_peak_16462_lociStitched	chr17	43231414	43252591	RNU2-1	TMEM106A,LINC00854	RNU2-1	212
test_peak_23209	chr2	144514703	144520254	ZEB2-AS1,ZEB2	LINC01412	ZEB2-AS1	213
10_test_peak_38744_lociStitched	chr9	6680532	6723357	KDM4C	KDM4C,GLDC	KDM4C	214
2_test_peak_16481_lociStitched	chr17	43359495	43370053	LINC00910	ARL4D	LINC00910	215
11_test_peak_292_lociStitched	chr1	9398015	9427430	LOC100506022		LOC100506022	216
12_test_peak_14515_lociStitched	chr16	57131949	57151964	CPNE2	FAM192A,RSPRY1	FAM192A	217
19_test_peak_36622_lociStitched	chr7	101854452	101887037	CUX1		CUX1	218
12_test_peak_17538_lociStitched	chr17	78873923	78892886	CEP295NL,TIMP2	CEP295NL,USP36	CEP295NL	219
9_test_peak_29883_lociStitched	chr4	2786322	2807383	SH3BP2	ADD1,SH3BP2,TNIP2	SH3BP2	220
4_test_peak_1160_lociStitched	chr1	36151717	36163030	MAP7D1,TRAPPC3	MAP7D1,COL8A2,TRAPPC3	TRAPPC3	221
18_test_peak_1030_lociStitched	chr1	31922342	31957016	PTP4A2	PTP4A2	PTP4A2	222
17_test_peak_1398_lociStitched	chr1	42923582	42953682	SLC2A1	SLC2A1-AS1	SLC2A1-AS1	223
9_test_peak_14983_lociStitched	chr16	85277935	85313831	LINC00311,MIR5093		MIR5093	224
13_test_peak_26322_lociStitched	chr22	23207195	23232529	BCR	FBXW4P1	BCR	225
5_test_peak_8652_lociStitched	chr12	54411512	54419726	LOC102724050,ITGA5	GPR84,LOC102724050,ZNF385A	ITGA5	226
12_test_peak_20909_lociStitched	chr19	56102670	56127658	ZNF787	LOC101928886,ZNF444,GALP	ZNF787	227
6_test_peak_31148_lociStitched	chr5	169401	193918	PLEKHG4B,LRRC14B	SDHA,CCDC127	LRRC14B	228
7_test_peak_10684_lociStitched	chr14	35284279	35294924	PSMA6	PSMA6	PSMA6	229
12_test_peak_40161_lociStitched	chr9	131656176	131679907	RAPGEF1		RAPGEF1	230
test_peak_9474	chr12	121799781	121805573	SETD1B,LINC01089	RHOF	LINC01089	231
2_test_peak_6856_lociStitched	chr11	65637880	65654456	SIPA1,MIR4489,RELA	MIR4690,KCNK7,MAP3K11,PCNXL3,RELA	MIR4489	232
7_test_peak_11407_lociStitched	chr14	90536126	90557167	TTC7B		LINC00642	233
10_test_peak_27360_lociStitched	chr22	50292840	50319887	PLXNB2,DENND6B	PPP6R2,MAPK11,TUBGCP6,HDAC10,MAPK12	PLXNB2	234
13_test_peak_38031_lociStitched	chr8	95212784	95232862	LINC01298	C8orf37,C8orf37-AS1	LINC01298	235
9_test_peak_37495_lociStitched	chr8	22440093	22462469	PPP3CC	PPP3CC	PPP3CC	236
5_test_peak_3765_lociStitched	chr1	234599794	234613787	IRF2BP2	LOC101927787,LINC00184	IRF2BP2	237
13_test_peak_1362_lociStitched	chr1	41639556	41679375	HIVEP3		EDN2	238
15_test_peak_13744_lociStitched	chr16	11612105	11641434		SNN,LITAF	LITAF	239
11_test_peak_11588_lociStitched	chr14	95693623	95712893	TCL1A	TCL1B,TCL1A,TCL6	TCL1A	240
12_test_peak_5765_lociStitched	chr10	131195719	131213863	TCERG1L		TCERG1L	241
8_test_peak_4306_lociStitched	chr10	28266244	28303051	MPP7,MIR8086		MPP7	242
16_test_peak_3687_lociStitched	chr1	230109173	230126535	GALNT2	GALNT2	GALNT2	243
5_test_peak_25768_lociStitched	chr21	38766711	38777417	LINC00114	LINC00114,ETS2	LINC00114	244
19_test_peak_5572_lociStitched	chr10	124070643	124087390	CHST15		CHST15	245
4_test_peak_33027_lociStitched	chr6	180469	191153	LOC285766	LINC00266-3	LOC285766	246
13_test_peak_39360_lociStitched	chr9	91148175	91164810			LOC100129316	247
11_test_peak_9797_lociStitched	chr12	132423505	132445968		FBRSL1	FBRSL1	248
1_test_peak_12727_lociStitched	chr15	68816941	68821762	ANP32A	MIR4312,ANP32A-IT1	ANP32A	249
10_test_peak_33429_lociStitched	chr6	21586969	21605948	SOX4		SOX4	250
9_test_peak_22060_lociStitched	chr2	60351163	60372640		MIR4432	MIR4432	251
5_test_peak_32821_lociStitched	chr5	176528414	176537975	RNF44	CDHR2	RNF44	252
9_test_peak_3756_lociStitched	chr1	234517064	234540615	LINC01354	TARBP1	LINC01354	253
7_test_peak_34336_lociStitched	chr6	106683767	106716213			QRSL1	254
9_test_peak_37698_lociStitched	chr8	38936085	38962513	PLEKHA2	HTRA4,ADAM9,TM2D2	HTRA4	255
7_test_peak_24107_lociStitched	chr2	239938576	239951421	MIR4786		MIR4786	256
12_test_peak_40215_lociStitched	chr9	133112484	133144178	RALGDS	RALGDS,GBGT1,CELP	RALGDS	257
7_test_peak_19756_lociStitched	chr19	18016315	18027229		ARRDC2	ARRDC2	258
14_test_peak_31088_lociStitched	chr4	184384029	184421263	IRF2	LOC728175,LOC102723766	LOC102723766	259
13_test_peak_6311_lociStitched	chr11	44567961	44610491	CD82		CD82	260
5_test_peak_26036_lociStitched	chr22	17768295	17782273	LINC00528,BID	MIR3198-1,BID	BID	261
8_test_peak_28825_lociStitched	chr3	112114124	112137129	C3orf52,GCSAM	MIR567,GCSAM	GCSAM	262
5_test_peak_32265_lociStitched	chr5	139384731	139393216	MZB1,PROB1	PAIP2,DNAJC18,SLC23A1,SPATA24	MZB1	263
11_test_peak_27463_lociStitched	chr2_KI270776v1_alt	70014	96794	RTP5,LINC01237,PDCD1		PDCD1	264
10_test_peak_21160_lociStitched	chr2	1784119	1801169	MYT1L	PXDN	PXDN	265
15_test_peak_39958_lociStitched	chr9	127856526	127887826	ST6GALNAC6,MIR4672,AK1	ST6GALNAC6,ST6GALNAC4,PIP5KL1,ENG	MIR4672	266
15_test_peak_9632_lociStitched	chr12	124438732	124478169	NCOR2		NCOR2	267
12_test_peak_15094_lociStitched	chr16	87801952	87838188	MIR6775,SLC7A5	KLHDC4,LOC102724467	MIR6775	268
6_test_peak_24913_lociStitched	chr20	44632309	44649650	ADA	PKIG,LINC01260	ADA	269
13_test_peak_29491_lociStitched	chr3	187955088	188000958			LPP	270
7_test_peak_7907_lociStitched	chr12	1834967	1847600	LRTM2,CACNA2D4	LRTM2	LRTM2	271
1_test_peak_37100_lociStitched	chr7	150403833	150409703	LOC728743	REPIN1,ZNF775,LINC00996,GIMAP8	LOC728743	272
11_test_peak_32496_lociStitched	chr5	151208381	151221452	CCDC69	GM2A	CCDC69	273
13_test_peak_4104_lociStitched	chr10	11226228	11255992	CELF2		CELF2	274
7_test_peak_24156_lociStitched	chr2	241609887	241639664	THAP4,ATG4B	DTYMK,ATG4B	THAP4	275
6_test_peak_21801_lociStitched	chr2	42947758	42963437			LOC102723854	276
10_test_peak_19604_lociStitched	chr19	16138995	16158136	HSH2D	FAM32A,AP1M1,RAB8A,CIB3	HSH2D	277
8_test_peak_3534_lociStitched	chr1	225847372	225883179	TMEM63A	EPHX1,PYCR2,LEFTY1,MIR6741	TMEM63A	278
7_test_peak_18872_lociStitched	chr19	2680747	2711416	GNG7	DIRAS1,SLC39A3	GNG7	279
15_test_peak_39819_lociStitched	chr9	123322637	123346331		CRB2	CRB2	280
9_test_peak_24631_lociStitched	chr20	32509983	32540475	LOC101929698,NOL4L	LOC149950,NOL4L	LOC101929698	281
5_test_peak_20172_lociStitched	chr19	38860623	38881264	SIRT2,RINL	SARS2,ECH1,MRPS12,HNRNPL,SIRT2,RINL,NFKBIB,LGALS4,CCER2	RINL	282
6_test_peak_642_lociStitched	chr1	23523846	23533819	LOC101928163,E2F2	ID3,ASAP3	E2F2	283
14_test_peak_16344_lociStitched	chr17	40322355	40345923	RARA-AS1,RARA	CDC6,RARA,GJD3	RARA	284
17_test_peak_39308_lociStitched	chr9	89731604	89760836			UNQ6494	285
12_test_peak_34216_lociStitched	chr6	87916105	87933856			SPACA1	286
11_test_peak_18684_lociStitched	chr19	1245010	1263001	MIDN	C19orf24,CIRBP,CIRBP-AS1,ATP5D,STK11,CBARP,EFNA2	MIDN	287
14_test_peak_14037_lociStitched	chr16	27221807	27238588	NSMCE1	FLJ21408,KDM8	KDM8	288
4_test_peak_1464_lociStitched	chr1	44806589	44820844	BTBD19,PTCH2,TCTEX1D4	PTCH2,SNORD38A,PLK3,RPS8,SNORD38B,SNORD55,BEST4,SNORD46	BTBD19	289
8_test_peak_10030_lociStitched	chr13	30355577	30376966	LINC00426	LINC01058,KATNAL1	LINC00426	290
10_test_peak_22172_lociStitched	chr2	64837982	64860871	LOC101927438		LOC101927438	291
8_test_peak_27398_lociStitched	chr22	50530096	50545165	ODF3B	KLHDC7B,CHKB-AS1,TYMP,ADM2,SCO2,MIOX,CPT1B,CHKB,SYCE3,LMF2,NCAPH2	ODF3B	292
4_test_peak_39690_lociStitched	chr9	114054546	114062669	ZNF618,AMBP	KIF12	AMBP	293
10_test_peak_16335_lociStitched	chr17	40091931	40113062	THRA,NR1D1	MSL1,MIR6866,MED24,CASC3,THRA	NR1D1	294
14_test_peak_21448_lociStitched	chr2	12168437	12193502	LOC100506457	MIR3681	MIR3681	295
8_test_peak_10107_lociStitched	chr13	40984151	41019348	ELF1	WBP4,ELF1	ELF1	296
9_test_peak_26918_lociStitched	chr22	39063411	39092373	APOBEC3G	APOBEC3D,APOBEC3F,APOBEC3H,APOBEC3C	APOBEC3G	297
10_test_peak_24960_lociStitched	chr20	47247712	47267722	ZMYND8		LOC100131496	298
8_test_peak_15208_lociStitched	chr16	89096641	89122552	ACSF3	ACSF3,LOC400558,CDH15,LINC00304	ACSF3	299
6_test_peak_27757_lociStitched	chr3	25659213	25667615	MIR4442,TOP2B		TOP2B	300
5_test_peak_38340_lociStitched	chr8	133485124	133504078	ST3GAL1		ST3GAL1	301
3_test_peak_5879_lociStitched	chr11	310309	327514	IFITM3,IFITM1	ATHL1,B4GALNT4,IFITM5,NLRP6,IFITM2	IFITM3	302
14_test_peak_13691_lociStitched	chr16	10867614	10892351	CIITA	TVP23A,CIITA	CIITA	303
12_test_peak_36822_lociStitched	chr7	121313375	121335228	WNT16		WNT16	304
6_test_peak_37184_lociStitched	chr7	155357953	155372273	BLACE		BLACE	305
12_test_peak_30568_lociStitched	chr4	86937652	86968863	AFF1	AFF1,C4orf36,LOC100506746	AFF1	306
10_test_peak_8851_lociStitched	chr12	68577680	68613186	RAP1B	RAP1B,SNORA70G	RAP1B	307
3_test_peak_14160_lociStitched	chr16	29662317	29681159	SPN,QPRT	SLC7A5P1	QPRT	308
5_test_peak_18923_lociStitched	chr19	3165725	3194345	NCLN,S1PR4	LOC100996351,CELF5,GNA15	S1PR4	309
16_test_peak_28612_lociStitched	chr3	66472491	66497507	LRIG1		LRIG1	310
6_test_peak_32401_lociStitched	chr5	143791827	143815099	HMHB1		HMHB1	311
9_test_peak_26611_lociStitched	chr22	31614257	31639948	SFI1,PISD,MIR7109		PISD	312
9_test_peak_33460_lociStitched	chr6	24907387	24933830	FAM65B	FAM65B	FAM65B	313
7_test_peak_32687_lociStitched	chr5	170278800	170312686	LCP2	C5orf58,LINC01366,KCNIP1	LCP2	314
test_peak_41281	chrX	153970551	153975029	HCFC1,TMEM187	MIR3202-1,NAA10,IRAK1,ARHGAP4,MIR718,HCFC1-AS1,MIR3202-2,RENBP	TMEM187	315
6_test_peak_37612_lociStitched	chr8	30076206	30094252	SARAF	LEPROTL1	SARAF	316
11_test_peak_17933_lociStitched	chr18	2957569	2982785	LPIN2	LOC727896	LOC727896	317
12_test_peak_39257_lociStitched	chr9	88308952	88341795		SPIN1	SPIN1	318
12_test_peak_33191_lociStitched	chr6	6694992	6725244			LY86-AS1	319
10_test_peak_40132_lociStitched	chr9	131228267	131273497	FAM78A,NUP214	PPAPDC3	FAM78A	320
6_test_peak_13453_lociStitched	chr16	1640546	1651733	CRAMP1	HN1L,IFT140	CRAMP1	321
9_test_peak_21810_lociStitched	chr2	43125002	43137788			LOC102723854	322
5_test_peak_10948_lociStitched	chr14	61471715	61480149	PRKCH		LOC101927780	323
3_test_peak_30925_lociStitched	chr4	153341265	153349623	MND1	MND1,ANXA2P1	MND1	324
11_test_peak_29708_lociStitched	chr3	197654002	197667632		MIR922,LOC220729	MIR922	325
8_test_peak_1879_lociStitched	chr1	94068562	94095006	ABCA4		ABCA4	326
4_test_peak_23420_lociStitched	chr2	177239375	177265926	NFE2L2,MIR3128	MIR4444-1,MIR6512,HNRNPA3	MIR3128	327
2_test_peak_32543_lociStitched	chr5	157266127	157274019	CYFIP2		CYFIP2	328
13_test_peak_32720_lociStitched	chr5	172165120	172186306	STK10	EFCAB9	STK10	329
12_test_peak_33354_lociStitched	chr6	15379717	15422704	JARID2		JARID2	330
4_test_peak_10670_lociStitched	chr14	34545970	34557223	RNVU1-18	EAPP	EAPP	331
9_test_peak_22978_lociStitched	chr2	127626315	127652290	LIMS2,GPR17,MYO7B	GPR17,SFT2D3	GPR17	332
7_test_peak_17334_lociStitched	chr17	76251670	76273329	UBALD2	QRICH2,RNF157	UBALD2	333
16_test_peak_25286_lociStitched	chr20	61081264	61112587		LOC100506470	LOC100506470	334
test_peak_32877	chr5	177507410	177512061	DOK3,DDX41	DOK3,FAM193B,DBN1,PDLIM7	DOK3	335
6_test_peak_26114_lociStitched	chr22	19940990	19955607	COMT,TXNRD2	COMT,MIR4761	COMT	336
4_test_peak_41065_lociStitched	chrX	115728114	115737395			PLS3	337
8_test_peak_32530_lociStitched	chr5	154754430	154785384	LARP1	MIR378H	LARP1	338
8_test_peak_40299_lociStitched	chr9	134366470	134409012	RXRA,MIR4669		MIR4669	339
18_test_peak_4567_lociStitched	chr10	61934032	61965064	ARID5B		ARID5B	340
6_test_peak_16294_lociStitched	chr17	39753193	39773127	IKZF3	GRB7,MIR4728,MIEN1	IKZF3	341
9_test_peak_39898_lociStitched	chr9	126144901	126161421			LOC101929116	342
2_test_peak_12008_lociStitched	chr14_KI270846v1_alt	324093	332407	MIR4538,MIR4537,MIR4507,MIR4539		MIR4539	343
9_test_peak_18148_lociStitched	chr18	13611211	13628179	LDLRAD4	MIR4526,LDLRAD4	LDLRAD4	344
5_test_peak_19303_lociStitched	chr19	10960936	10976511	SMARCA4	YIPF2,C19orf52,SMARCA4	SMARCA4	345
11_test_peak_22732_lociStitched	chr2	105773202	105801254	NCK2	NCK2	NCK2	346
6_test_peak_21943_lociStitched	chr2	47688828	47702108			MSH6	347
14_test_peak_11444_lociStitched	chr14	91350477	91383545	CCDC88C		CCDC88C	348
2_test_peak_23533_lociStitched	chr2	200693438	200699055	AOX2P	LOC100507140	AOX2P	349
7_test_peak_33738_lociStitched	chr6	35292726	35312388	ZNF76,DEF6	ZNF76,PPARD	DEF6	350
5_test_peak_29485_lociStitched	chr3	187737909	187746199	BCL6	BCL6,RTP2,LOC100131635	BCL6	351
12_test_peak_32169_lociStitched	chr5	133986113	134003406	VDAC1	C5orf15	VDAC1	352
12_test_peak_17190_lociStitched	chr17	73589753	73613940	SDK2		SDK2	353
7_test_peak_21929_lociStitched	chr2	47055475	47086200	TTC7A		C2orf61	354
4_test_peak_9341_lociStitched	chr12	116801123	116819661	RNFT2		HRK	355
12_test_peak_7056_lociStitched	chr11	68814445	68840360	CPT1A		CPT1A	356
8_test_peak_39758_lociStitched	chr9	120886400	120910118	PHF19,TRAF1	PHF19,PSMD5-AS1,PSMD5	PHF19	357
13_test_peak_10443_lociStitched	chr13	114109543	114150321	RASA3		RASA3	358
7_test_peak_38531_lociStitched	chr8	143393582	143407951		MAFA,RHPN1,TOP1MT,MAFA-AS1,RHPN1-AS1	MAFA-AS1	359
7_test_peak_19674_lociStitched	chr19	17109694	17136586	MYO9B	MYO9B,HAUS8	MYO9B	360
3_test_peak_18737_lociStitched	chr19	1644485	1652456	TCF3	UQCR11	TCF3	361
6_test_peak_33784_lociStitched	chr6	36542388	36560355	STK38	SRSF3	STK38	362
6_test_peak_15251_lociStitched	chr16	89594090	89617078	DPEP1,CPNE7	RPL13,SNORD68,CHMP1A,DPEP1,SPATA33	DPEP1	363
14_test_peak_12078_lociStitched	chr15	25779102	25803918	ATP10A	MIR4715	MIR4715	364
10_test_peak_27286_lociStitched	chr22	48578286	48596447	FAM19A5	LOC284933	FAM19A5	365
12_test_peak_14705_lociStitched	chr16	69355755	69375208	TERF2	NIP7,TMED6,CYB5B,PDF,VPS4A,COG8	TMED6	366
1_test_peak_28679_lociStitched	chr3	71581203	71585086	FOXP1	FOXP1,MIR1284	FOXP1	367
12_test_peak_28513_lociStitched	chr3	58335525	58356938	PXK	RPP14,PXK	PXK	368
4_test_peak_37206_lociStitched	chr7	157667155	157677278	PTPRN2		MIR153-2	369
6_test_peak_40743_lociStitched	chrX	40168275	40180026	BCOR		BCOR	370
6_test_peak_19129_lociStitched	chr19	7336139	7350900		ARHGEF18,INSR	INSR	371
2_test_peak_8725_lociStitched	chr12	56627198	56636385	BAZ2A	ATP5B,SNORD59A,SNORD59B	BAZ2A	372
9_test_peak_2535_lociStitched	chr1	155002692	155018065	ZBTB7B	CKS1B,PBXIP1,SHC1,DCST2,PYGO2,LENEP,ADAM15,EFNA4,LOC100505666,MIR4258,FLAD1,ZBTB7B,DCST1	ZBTB7B	373
4_test_peak_13521_lociStitched	chr16	2507171	2517669	ATP6V0C	CEMP1,C16orf59,MIR3178,AMDHD2,TBC1D24,NTN3,PDPK1,MIR6768	ATP6V0C	374
5_test_peak_27836_lociStitched	chr3	32363856	32373051	CMTM8	CMTM7	CMTM7	375
6_test_peak_20413_lociStitched	chr19	44739009	44755033	BCL3	MIR8085,CEACAM16,CBLC	BCL3	376
2_test_peak_8319_lociStitched	chr12	25382720	25387441			KRAS	377
5_test_peak_28275_lociStitched	chr3	49400441	49417149	TCTA,RHOA,AMT	NICN1,GPX1,AMT	RHOA	378
10_test_peak_36735_lociStitched	chr7	104934311	104957861		LHFPL3-AS2,LINC01004	LHFPL3-AS2	379
5_test_peak_28206_lociStitched	chr3	48467134	48479803	SHISA5,TREX1	PLXNB1,TMA7,ATRIP,CCDC51,SHISA5	SHISA5	380
5_test_peak_29843_lociStitched	chr4	1714157	1724214	TACC3,TMEM129	SLBP,FAM53A,TMEM129	TMEM129	381
11_test_peak_23002_lociStitched	chr2	128279822	128306445	HS6ST1		HS6ST1	382
10_test_peak_36812_lociStitched	chr7	121167210	121203694	CPED1		WNT16	383
10_test_peak_4696_lociStitched	chr10	70492837	70512792	PALD1		PALD1	384
6_test_peak_12950_lociStitched	chr15	80821026	80835730	CEMIP	MIR549A,CEMIP	MIR549A	385
10_test_peak_21553_lociStitched	chr2	25273313	25315378	DNMT3A	MIR1301,DNMT3A	MIR1301	386
9_test_peak_24083_lociStitched	chr2	239302089	239340362	HDAC4,MIR4269	MIR2467	MIR4269	387
10_test_peak_12673_lociStitched	chr15	67074974	67121871	SMAD3	SMAD3	SMAD3	388
9_test_peak_25672_lociStitched	chr21	35010388	35029198	RUNX1	RUNX1-IT1	RUNX1-IT1	389
11_test_peak_25373_lociStitched	chr20	63148624	63165018		HAR1A,MIR124-3,HAR1B	MIR124-3	390
4_test_peak_24287_lociStitched	chr20	4806025	4815861	RASSF2		RASSF2	391
14_test_peak_17249_lociStitched	chr17	75325331	75347842	GRB2	SLC25A19	SLC25A19	392
7_test_peak_29045_lociStitched	chr3	129574558	129593963	PLXND1	H1FOO,RHO	PLXND1	393
10_test_peak_5653_lociStitched	chr10	124717840	124740641	FAM53B	FAM53B-AS1	FAM53B	394
12_test_peak_893_lociStitched	chr1	27862968	27892278	RPA2,THEMIS2	SCARNA1,PPP1R8,SMPDL3B,THEMIS2	THEMIS2	395
8_test_peak_33482_lociStitched	chr6	25026652	25056290	FAM65B		FAM65B	396
8_test_peak_13654_lociStitched	chr16	8849205	8871760	CARHSP1,PMM2		CARHSP1	397
10_test_peak_8456_lociStitched	chr12	47802072	47817966	HDAC7	HDAC7,RAPGEF3,SLC48A1	HDAC7	398
13_test_peak_3567_lociStitched	chr1	226348817	226380173	PARP1	LIN9	PARP1	399
11_test_peak_1243_lociStitched	chr1	39194495	39217408	MACF1		MACF1	400
14_test_peak_36166_lociStitched	chr7	70436159	70460260	AUTS2		WBSCR17	401
1_test_peak_17958_lociStitched	chr18	3447167	3452940	TGIF1	TGIF1,GAPLINC	TGIF1	402
4_test_peak_7696_lociStitched	chr11	123062287	123070439	HSPA8	SNORD14E,LOC341056,SNORD14C,SNORD14D,HSPA8	HSPA8	403
1_test_peak_24048_lociStitched	chr2	238775054	238778702			TWIST2	404
14_test_peak_7550_lociStitched	chr11	118912839	118930266		MIR4492,CXCR5,BCL9L,UPK2,FOXR1	BCL9L	405
14_test_peak_13762_lociStitched	chr16	11664775	11683592	SNN,TXNDC11		SNN	406
4_test_peak_22091_lociStitched	chr2	60548713	60557350	BCL11A		BCL11A	407
8_test_peak_40622_lociStitched	chrX	13731961	13764606	OFD1,TRAPPC2	RAB9A	OFD1	408
7_test_peak_7273_lociStitched	chr11	78415380	78428394	LOC101928865,GAB2		GAB2	409
8_test_peak_19308_lociStitched	chr19	11020840	11051109	SMARCA4	LDLR,SMARCA4	SMARCA4	410
8_test_peak_36974_lociStitched	chr7	139094519	139110611	ZC3HAV1	TTC26	ZC3HAV1	411
14_test_peak_41156_lociStitched	chrX	129756565	129785839	SASH3,XPNPEP2		SASH3	412
6_test_peak_26145_lociStitched	chr22	20237129	20246969	RTN4R	LOC284865,LINC00896,MIR1286	MIR1286	413
14_test_peak_30887_lociStitched	chr4	152065340	152086427		LOC100996286	LOC100996286	414
7_test_peak_35922_lociStitched	chr7	47568048	47579433	TNS3	LINC01447	TNS3	415
4_test_peak_11793_lociStitched	chr14	101873817	101880405	PPP2R5C		PPP2R5C	416
7_test_peak_7135_lociStitched	chr11	72807556	72828710	ATG16L2	STARD10,MIR4692	ATG16L2	417
7_test_peak_12262_lociStitched	chr15	40901818	40911473	VPS18	DLL4,RHOV,CHAC1	VPS18	418
4_test_peak_36049_lociStitched	chr7	56884846	56893941		LOC100130849	LOC100130849	419
5_test_peak_30067_lociStitched	chr4	8189481	8203862	SH3TC1	ABLIM2	SH3TC1	420
8_test_peak_4506_lociStitched	chr10	46265542	46300494	ANTXRLP1,ANTXRL	ANTXRLP1	ANTXRL	421
5_test_peak_20225_lociStitched	chr19	40274903	40285447	AKT2,MIR641	CNTD2	MIR641	422
7_test_peak_31674_lociStitched	chr5	68237116	68257295	PIK3R1	LOC102467655,PIK3R1	PIK3R1	423
13_test_peak_18096_lociStitched	chr18	13296762	13313213	LDLRAD4		LDLRAD4	424
3_test_peak_26691_lociStitched	chr22	36155367	36163081	APOL3	APOL3,APOL4	APOL3	425
11_test_peak_9233_lociStitched	chr12	110644908	110678321	HVCN1,TCTN1		HVCN1	426
9_test_peak_32470_lociStitched	chr5	150585878	150625524	SYNPO	SYNPO,MYOZ3	SYNPO	427
7_test_peak_2519_lociStitched	chr1	154941684	154959621	PBXIP1,PYGO2	PMVK,CKS1B,SHC1,ZBTB7B,LENEP,MIR4258,FLAD1	PBXIP1	428
7_test_peak_34267_lociStitched	chr6	90373708	90385233			MIR4464	429
7_test_peak_27263_lociStitched	chr22	46733763	46754651	CERK	TBC1D22A	CERK	430
9_test_peak_26775_lociStitched	chr22	37221730	37242493	RAC2	SSTR3,CYTH4,C1QTNF6	RAC2	431
10_test_peak_3346_lociStitched	chr1	206657570	206673546		DYRK3,MAPKAPK2,EIF2D	MAPKAPK2	432
9_test_peak_23942_lociStitched	chr2	234145884	234166683			SPP2	433
10_test_peak_7604_lociStitched	chr11	120702022	120715374	GRIK4		GRIK4	434
8_test_peak_8253_lociStitched	chr12	14947744	14961668	ARHGDIB	LINC01489,PDE6H,ERP27	ARHGDIB	435
2_test_peak_32394_lociStitched	chr5	143401271	143406023	NR3C1	NR3C1	NR3C1	436
13_test_peak_11456_lociStitched	chr14	91397003	91415913	CCDC88C		CCDC88C	437
8_test_peak_19176_lociStitched	chr19	8484537	8518282	HNRNPM,ZNF414,PRAM1	HNRNPM	PRAM1	438
9_test_peak_37396_lociStitched	chr8	11491484	11509694	BLK	FAM167A	BLK	439
6_test_peak_5700_lociStitched	chr10	128049630	128066034	PTPRE		PTPRE	440
10_test_peak_16664_lociStitched	chr17	49679953	49724159	FAM117A,SLC35B1	SPOP	SLC35B1	441
5_test_peak_20023_lociStitched	chr19	35312014	35332181	CD22,MAG	USF2,CD22,MAG,FFAR3,MIR5196,HAMP,FFAR1	CD22	442
11_test_peak_1181_lociStitched	chr1	36338519	36375363	STK40	EVA1B,SH3D21,LSM10	STK40	443
2_test_peak_26540_lociStitched	chr22	30019220	30033922	MTMR3,HORMAD2-AS1	MIR6818,HORMAD2	MIR6818	444
8_test_peak_35332_lociStitched	chr7	1505628	1513547		INTS1,MICALL2,TMEM184A,MAFK	INTS1	445
10_test_peak_5773_lociStitched	chr10	131230218	131253486	TCERG1L		TCERG1L	446
4_test_peak_26396_lociStitched	chr22	24429529	24442115	ADORA2A,ADORA2A-AS1,SPECC1L-ADORA2A	ADORA2A	ADORA2A	447
10_test_peak_32442_lociStitched	chr5	150139415	150160814	PDGFRB	CDX1,SLC6A7,CSF1R	PDGFRB	448
11_test_peak_36009_lociStitched	chr7	51139698	51159204	COBL		COBL	449
3_test_peak_34236_lociStitched	chr6	89349713	89358571	UBE2J1	GABRR2	UBE2J1	450
7_test_peak_21885_lociStitched	chr2	45826065	45845940	PRKCE		PRKCE	451
6_test_peak_39142_lociStitched	chr9	71886214	71902717	ABHD17B	C9orf85	ABHD17B	452
4_test_peak_24419_lociStitched	chr20	17610049	17617215	RRBP1	BFSP1,DSTN	DSTN	453
6_test_peak_7122_lociStitched	chr11	72735854	72744937	ARAP1	STARD10,ARAP1,MIR4692	ARAP1	454
11_test_peak_32197_lociStitched	chr5	134541164	134556119	JADE2	LOC101927934	JADE2	455
4_test_peak_7624_lociStitched	chr11	121477646	121485264	SORL1		SORL1	456
9_test_peak_27824_lociStitched	chr3	31214056	31228365			MIR466	457
2_test_peak_6578_lociStitched	chr11	61832325	61838021	FADS2	FADS1,TMEM258,MIR6746,MIR611,MIR1908,FEN1	FADS2	458
4_test_peak_9995_lociStitched	chr13	27442423	27456112	MTIF3	RNU6-63P,GTF3A	MTIF3	459
4_test_peak_36061_lociStitched	chr7	63683023	63691840			LOC100287834	460
12_test_peak_22631_lociStitched	chr2	98452435	98478452	INPP4A		INPP4A	461
9_test_peak_36432_lociStitched	chr7	92634843	92657955	CDK6	FAM133B,RNU6-10P	RNU6-10P	462
11_test_peak_23769_lociStitched	chr2	230641390	230669251		CAB39,LOC151475	LOC151475	463
13_test_peak_29308_lociStitched	chr3	175475845	175491030	NAALADL2		MIR4789	464
8_test_peak_2836_lociStitched	chr1	167427623	167456124	CD247		CD247	465
6_test_peak_33276_lociStitched	chr6	13258514	13275647	PHACTR1	LOC100130357	LOC100130357	466
7_test_peak_7449_lociStitched	chr11	111414377	111439261	LOC100132078	POU2AF1	LOC100132078	467
1_test_peak_5872_lociStitched	chr11	267603	271402		ATHL1,IFITM3,IFITM1,IFITM5,PSMD13,NLRP6,SIRT3,IFITM2	NLRP6	468
3_test_peak_10464_lociStitched	chr14	20425449	20441093	KLHL33	PNP,OSGEP,TEP1,APEX1,TMEM55B	KLHL33	469
14_test_peak_21279_lociStitched	chr2	6986271	7010312	RNF144A		LOC101929452	470
16_test_peak_21142_lociStitched	chr2	1708008	1740622	PXDN		PXDN	471
1_test_peak_15556_lociStitched	chr17	7011864	7015783	ALOX12-AS1,RNASEK-C17orf49,C17orf49,RNASEK	ALOX12,RNASEK,SLC16A11,MIR497HG,MIR195,MIR497,BCL6B,SLC16A13	C17orf49	472
10_test_peak_21316_lociStitched	chr2	8534497	8546266		LOC101929567	LOC101929567	473
4_test_peak_15108_lociStitched	chr16	87945384	87957543	BANP	BANP,CA5A	BANP	474
6_test_peak_15203_lociStitched	chr16	88967514	88992962	CBFA2T3	CBFA2T3,LOC100129697	CBFA2T3	475
7_test_peak_26985_lociStitched	chr22	40399403	40419615	MKL1,SGSM3		SGSM3	476
10_test_peak_35470_lociStitched	chr7	2633621	2648229	TTYH3	AMZ1	TTYH3	477
7_test_peak_40355_lociStitched	chr9	136222499	136244002	QSOX2	LHX3	QSOX2	478
1_test_peak_10239_lociStitched	chr13	50123494	50127997	DLEU1,DLEU2	ST13P4	DLEU2	479
1_test_peak_1432_lociStitched	chr1	43831716	43837115	ST3GAL3	MIR6079	MIR6079	480
8_test_peak_15120_lociStitched	chr16	88064692	88078434	BANP	LOC400553	LOC400553	481
6_test_peak_26246_lociStitched	chr22	22242667	22251045	VPREB1	BMS1P20	VPREB1	482
4_test_peak_22581_lociStitched	chr2	96527028	96539530	ARID5A	NEURL3	ARID5A	483
4_test_peak_17047_lociStitched	chr17	64984224	64998393		AMZ2P1	AMZ2P1	484
7_test_peak_25186_lociStitched	chr20	57391515	57401943	RBM38	RAE1,MTRNR2L3,RBM38	RBM38	485
7_test_peak_33688_lociStitched	chr6	33903346	33915641		MIR7159,LINC01016	MIR7159	486
6_test_peak_30301_lociStitched	chr4	40185918	40206669	RHOH	RHOH	RHOH	487
9_test_peak_13227_lociStitched	chr15	99424963	99453761			MEF2A	488
4_test_peak_21917_lociStitched	chr2	46941226	46948214	TTC7A,MCFD2	MCFD2,TTC7A	MCFD2	489
13_test_peak_20150_lociStitched	chr19	38664710	38693336	ACTN4	EIF3K,MAP4K1	ACTN4	490
13_test_peak_39032_lociStitched	chr9	37282796	37303292	ZCCHC7		GRHPR	491
12_test_peak_30206_lociStitched	chr4	26803273	26828421		STIM2	STIM2	492
3_test_peak_314_lociStitched	chr1	9648590	9657979	PIK3CD-AS1,PIK3CD	PIK3CD-AS2	PIK3CD-AS1	493
10_test_peak_16580_lociStitched	chr17	47192201	47221115	MYL4	CDC27,ITGB3	MYL4	494
test_peak_3224	chr1	203287643	203291689	LINC01353	LINC01136,BTG2	LINC01353	495
4_test_peak_37501_lociStitched	chr8	22538238	22554793	SORBS3,PPP3CC	C8orf58,SORBS3,PDLIM2,CCAR2	SORBS3	496
4_test_peak_37723_lociStitched	chr8	42139753	42148871		AP3M2	AP3M2	497
2_test_peak_38469_lociStitched	chr8	141205535	141210020	SLC45A4	SLC45A4	SLC45A4	498
9_test_peak_31190_lociStitched	chr5	1296765	1317638	MIR4457	TERT,CLPTM1L	MIR4457	499
10_test_peak_24398_lociStitched	chr20	16038961	16051500	MACROD2		LOC613266	500
12_test_peak_10476_lociStitched	chr14	20471750	20499048	PNP	OSGEP,RNASE10,APEX1,TMEM55B,KLHL33	PNP	501
6_test_peak_18474_lociStitched	chr18	63097809	63107920			BCL2	502
9_test_peak_31564_lociStitched	chr5	56669019	56699727			C5orf67	503
2_test_peak_36444_lociStitched	chr7	92831564	92837487	CDK6,LOC101927497	LOC101927497	CDK6	504
8_test_peak_4466_lociStitched	chr10	44950065	44975393	TMEM72-AS1,RASSF4	C10orf10,TMEM72,ZNF22,C10orf25	RASSF4	505
6_test_peak_17345_lociStitched	chr17	76480859	76494430	RHBDF2	PRCD,AANAT,UBE2O,CYGB	RHBDF2	506
7_test_peak_11486_lociStitched	chr14	92516295	92541060	RIN3		RIN3	507
9_test_peak_17924_lociStitched	chr18	2905999	2920328	EMILIN2,LPIN2	LOC727896	LOC727896	508
10_test_peak_5732_lociStitched	chr10	130045919	130068438	LINC00959	CTAGE7P	CTAGE7P	509
11_test_peak_38301_lociStitched	chr8	130411328	130438544	ASAP1		ASAP1	510
4_test_peak_23796_lociStitched	chr2	231383346	231394674		MIR4777,B3GNT7	B3GNT7	511
8_test_peak_38319_lociStitched	chr8	133058197	133082246	SLA,TG	MIR7848,SLA	SLA	512
8_test_peak_5427_lociStitched	chr10	110857382	110868881		PDCD4-AS1,MIR4680,PDCD4	PDCD4-AS1	513
3_test_peak_4437_lociStitched	chr10	43406667	43421320	HNRNPF	HNRNPF,ZNF487,FXYD4	HNRNPF	514
6_test_peak_9300_lociStitched	chr12	113161003	113175085	DDX54	CCDC42B,RITA1,IQCD,DDX54,MIR7106,RASAL1,TPCN1	MIR7106	515
15_test_peak_34580_lociStitched	chr6	135102740	135128846		HBS1L	HBS1L	516
11_test_peak_11361_lociStitched	chr14	89339354	89386505	FOXN3	FOXN3-AS1	FOXN3	517
8_test_peak_35960_lociStitched	chr7	50305957	50316781	IKZF1	IKZF1	IKZF1	518
9_test_peak_23395_lociStitched	chr2	174590389	174600355	WIPF1		WIPF1	519
5_test_peak_22594_lociStitched	chr2	96860876	96888107	FAM178B,SEMA4C	LOC101927053,ANKRD39,ANKRD23,CNNM3	SEMA4C	520
4_test_peak_842_lociStitched	chr1	27402022	27410772	WASF2	FCN3,CD164L2,MAP3K6,GPR3	GPR3	521
5_test_peak_448_lociStitched	chr1	13727142	13734536	PRDM2	PRDM2	PRDM2	522
8_test_peak_14444_lociStitched	chr16	53084764	53100414	CHD9		CHD9	523
11_test_peak_34911_lociStitched	chr6	159093943	159119909		FNDC1,TAGAP	TAGAP	524
13_test_peak_31395_lociStitched	chr5	35899011	35910468	CAPSL	LOC100506406,IL7R	CAPSL	525
11_test_peak_26817_lociStitched	chr22	37623889	37637027	GGA1	NOL12,LGALS2,LOC101927051,PDXP,SH3BP1,LGALS1	SH3BP1	526
5_test_peak_6590_lociStitched	chr11	61955272	61973525	FTH1,BEST1	RAB3IL1,BEST1	FTH1	527
8_test_peak_36153_lociStitched	chr7	70406036	70420506	AUTS2		WBSCR17	528
10_test_peak_15776_lociStitched	chr17	16969904	16988861	TNFRSF13B		TNFRSF13B	529
7_test_peak_40258_lociStitched	chr9	133574288	133591005	ADAMTSL2,FAM163B	TMEM8C,DBH	FAM163B	530
3_test_peak_1072_lociStitched	chr1	32248574	32264589	FAM167B,LCK	CCDC28B,IQCC,LCK,DCDC2B,EIF3I,HDAC1,MTMR9LP,TMEM234	LCK	531
10_test_peak_25741_lociStitched	chr21	38424613	38447806	ERG		ERG	532
10_test_peak_19860_lociStitched	chr19	19444263	19463769	GATAD2A	MIR640,GATAD2A	GATAD2A	533
4_test_peak_3368_lociStitched	chr1	206919205	206930930	PIGR,FCMR	IL24,FCMR,FCAMR	FCMR	534
10_test_peak_24422_lociStitched	chr20	17634785	17659364	RRBP1	BANF2,RRBP1	RRBP1	535
4_test_peak_23543_lociStitched	chr2	201116019	201126758	CFLAR	CFLAR,CFLAR-AS1,FAM126B,NDUFB3	CFLAR	536
2_test_peak_34450_lociStitched	chr6	111602687	111610742	TRAF3IP2	TRAF3IP2	TRAF3IP2	537
9_test_peak_1340_lociStitched	chr1	41365587	41382897	FOXO6		FOXO6	538
14_test_peak_32597_lociStitched	chr5	158811550	158828285	EBF1		EBF1	539
9_test_peak_29581_lociStitched	chr3	195623093	195635968		APOD,SDHAP2	SDHAP2	540
2_test_peak_33793_lociStitched	chr6	36592111	36596471	SRSF3	SRSF3,STK38,MIR3925	SRSF3	541
7_test_peak_38435_lociStitched	chr8	140574386	140609883	AGO2	AGO2	AGO2	542
8_test_peak_15793_lociStitched	chr17	17107319	17126805	MPRIP		MPRIP	543
8_test_peak_9538_lociStitched	chr12	122861522	122873282	VPS37B,HIP1R	HIP1R	VPS37B	544
12_test_peak_22074_lociStitched	chr2	60498751	60517442	BCL11A		BCL11A	545
8_test_peak_25164_lociStitched	chr20	53899179	53935969		SUMO1P1	SUMO1P1	546
12_test_peak_40053_lociStitched	chr9	128892452	128919260	LRRC8A	PHYHD1,CCBL1,NUP188,DOLK	PHYHD1	547
3_test_peak_71_lociStitched	chr1	1779024	1789180	GNB1,NADK	NADK,SLC35E2	NADK	548
9_test_peak_37457_lociStitched	chr8	19082383	19097542			PSD3	549
9_test_peak_25092_lociStitched	chr20	50805115	50822735	BCAS4	BCAS4	BCAS4	550
8_test_peak_5335_lociStitched	chr10	103175599	103186820	NT5C2	NT5C2	NT5C2	551
2_test_peak_336_lociStitched	chr1	9848378	9851988	CTNNBIP1	CLSTN1	CLSTN1	552
5_test_peak_554_lociStitched	chr1	19387263	19394662	CAPZB		PQLC2	553
10_test_peak_22242_lociStitched	chr2	68787929	68811585	ARHGAP25	ARHGAP25	ARHGAP25	554

## Sheet: Super enhancers in B-ALL3
Super enhancers in B-ALL3				OVERLAP_GENES	PROXIMAL_GENES	CLOSEST_GENE	enhancerRank
18_test_peak_4328_lociStitched	chr21	38472267	38498313	ERG	ERG	ERG	1
6_test_peak_503_lociStitched	chr1	167616724	167635493	RCSD1		RCSD1	2
12_test_peak_1180_lociStitched	chr11	67268959	67287441	ADRBK1	ANKRD13D,KDM2A,SSH3,LOC100130987	ANKRD13D	3
8_test_peak_6587_lociStitched	chr9	37284317	37304470	ZCCHC7		GRHPR	4
13_test_peak_2755_lociStitched	chr17	43266810	43300938	RNU2-1	LINC00854	RNU2-1	5
11_test_peak_2458_lociStitched	chr16	69354929	69373827	TERF2	TMED6,PDF,COG8,NIP7,VPS4A	TMED6	6
12_test_peak_5408_lociStitched	chr5	132412618	132426437	C5orf56	SLC22A5,LOC553103,MIR3936	C5orf56	7
10_test_peak_6727_lociStitched	chr9	134473583	134493203			RXRA	8
7_test_peak_3600_lociStitched	chr2	26598374	26620068	CIB4	C2orf70,OTOF	CIB4	9
13_test_peak_3884_lociStitched	chr2	136125693	136137969		CXCR4	CXCR4	10
9_test_peak_5175_lociStitched	chr4	143403301	143418389	GAB1		MIR3139	11
12_test_peak_212_lociStitched	chr1	40383019	40390684	SMAP2	SMAP2	SMAP2	12
12_test_peak_4036_lociStitched	chr2	231662064	231681649		PTMA,MIR1244-2	PTMA	13
8_test_peak_3269_lociStitched	chr19	14363402	14376342		ADGRE5,DDX39A	ADGRE5	14
6_test_peak_3545_lociStitched	chr2	1708038	1727339	PXDN		PXDN	15
9_test_peak_5521_lociStitched	chr5	160260368	160271067	CCNJL	FABP6	FABP6	16
6_test_peak_5109_lociStitched	chr4	85570526	85582762	ARHGAP24		ARHGAP24	17
9_test_peak_909_lociStitched	chr10	102802513	102819080	WBP1L	BORCS7,CYP17A1	CYP17A1	18
6_test_peak_1986_lociStitched	chr14	73742417	73755724	ELMSAN1	MIR4505,PNMA1,LOC100506476	MIR4505	19
6_test_peak_2745_lociStitched	chr17	43231507	43252410	RNU2-1	TMEM106A,LINC00854	RNU2-1	20
6_test_peak_4052_lociStitched	chr2	233075208	233085110	INPP5D	INPP5D,NEU2	INPP5D	21
6_test_peak_2838_lociStitched	chr17	57549753	57558792	MSI2	LOC101927539,LOC101927557	LOC101927557	22
11_test_peak_3699_lociStitched	chr2	60096638	60103667			MIR4432	23
7_test_peak_5268_lociStitched	chr5	39187587	39202837	FYB	FYB	FYB	24
3_test_peak_4318_lociStitched	chr21	38424691	38445600	ERG		ERG	25
4_test_peak_3635_lociStitched	chr2	42948067	42962356			LOC102723854	26
7_test_peak_2039_lociStitched	chr14	95699417	95712312	TCL1A	TCL1B,TCL1A,TCL6	TCL1A	27
3_test_peak_461_lociStitched	chr1	156492976	156505764	MEF2D	MEF2D	MEF2D	28
6_test_peak_2807_lociStitched	chr17	49390763	49410205	PHB	ZNF652,PHB,LOC102724596	PHB	29
6_test_peak_5763_lociStitched	chr6	47242227	47252577	TNFRSF21		TNFRSF21	30
5_test_peak_278_lociStitched	chr1	66334011	66350170	PDE4B	PDE4B	PDE4B	31
3_test_peak_3969_lociStitched	chr2	200693495	200698978	AOX2P	LOC100507140	AOX2P	32
9_test_peak_5920_lociStitched	chr6	166485669	166490385	RPS6KA2	MIR1913,RPS6KA2-IT1	MIR1913	33
7_test_peak_6047_lociStitched	chr7	47568178	47577974	TNS3	LINC01447	TNS3	34
5_test_peak_5834_lociStitched	chr6	132130637	132138530	LINC01013	MIR548AJ1	LINC01013	35
5_test_peak_1207_lociStitched	chr11	69970313	69986404			LOC101928443	36
6_test_peak_844_lociStitched	chr10	79135675	79149440	ZMIZ1		ZMIZ1	37
9_test_peak_1544_lociStitched	chr12	93588017	93596786		SOCS2,SOCS2-AS1	SOCS2	38
7_test_peak_4558_lociStitched	chr22	49929339	49937020		PIM3,CRELD2,ALG12,MIR6821	CRELD2	39
5_test_peak_4272_lociStitched	chr21	15532248	15542412			USP25	40
2_test_peak_89_lociStitched	chr1	16895716	16905200	RNVU1-18	CROCC	CROCC	41
6_test_peak_1316_lociStitched	chr11	121580725	121590091	SORL1		SORL1	42
3_test_peak_5343_lociStitched	chr5	88819606	88826740	MEF2C	MEF2C	MEF2C	43
7_test_peak_4025_lociStitched	chr2	231604378	231621514		C2orf57	C2orf57	44
2_test_peak_6122_lociStitched	chr7	82938298	82948901	PCLO		PCLO	45
9_test_peak_3669_lociStitched	chr2	47695790	47701069			MSH6	46
6_test_peak_5962_lociStitched	chr7	2733204	2739416	GNA12	AMZ1	GNA12	47
9_test_peak_6738_lociStitched	chr9	136223465	136232743	QSOX2	LHX3	QSOX2	48
4_test_peak_5334_lociStitched	chr5	80181333	80193623	SERINC5		SERINC5	49
6_test_peak_6306_lociStitched	chr7	155364774	155374985	BLACE		BLACE	50
5_test_peak_2310_lociStitched	chr16	1641551	1649057	CRAMP1	HN1L,IFT140	CRAMP1	51
9_test_peak_67_lociStitched	chr1	13729000	13733842	PRDM2	PRDM2	PRDM2	52
3_test_peak_5742_lociStitched	chr6	42781874	42784310		TBCC,GLTSCR1L	TBCC	53
4_test_peak_3290_lociStitched	chr19	16070099	16087377	TPM4	LINC00905,HSH2D,RAB8A	TPM4	54
7_test_peak_3658_lociStitched	chr2	46978903	46984841	TTC7A	TTC7A,MCFD2	MCFD2	55
5_test_peak_330_lociStitched	chr1	94090559	94094630	ABCA4		ABCA4	56
6_test_peak_1898_lociStitched	chr14	35286804	35294330	PSMA6	PSMA6	PSMA6	57
7_test_peak_1317_lociStitched	chr11	122690639	122698978	UBASH3B		UBASH3B	58
7_test_peak_3056_lociStitched	chr18	49022425	49025906		MIR4744	MIR4744	59
5_test_peak_6136_lociStitched	chr7	92635231	92646050	CDK6	FAM133B	FAM133B	60
5_test_peak_5595_lociStitched	chr6	184162	187673	LOC285766	LINC00266-3	LOC285766	61
7_test_peak_4360_lociStitched	chr21	42513930	42528555	SLC37A1	RSPH1	SLC37A1	62
3_test_peak_991_lociStitched	chr11	267664	270777		ATHL1,IFITM5,IFITM1,PSMD13,NLRP6,SIRT3,IFITM2	NLRP6	63
8_test_peak_4892_lociStitched	chr3	155109125	155115238	MME		MME	64
5_test_peak_1436_lociStitched	chr12	47805561	47814566	HDAC7	HDAC7,RAPGEF3,SLC48A1	HDAC7	65
7_test_peak_5386_lociStitched	chr5	116559698	116573042	SEMA6A		SEMA6A	66
6_test_peak_5552_lociStitched	chr5	172836469	172846779	ERGIC1		ERGIC1	67
6_test_peak_2433_lociStitched	chr16	57141145	57148776	CPNE2	FAM192A,RSPRY1	FAM192A	68
5_test_peak_5327_lociStitched	chr5	80135231	80145277	SERINC5		CTD-2201I18.1	69
6_test_peak_123_lociStitched	chr1	26288074	26292081	UBXN11	UBXN11,SH3BGRL3,CEP85,CD52	SH3BGRL3	70
6_test_peak_4565_lociStitched	chr22	50190142	50193968	TRABD	PANX2,MOV10L1,SELO	TRABD	71
4_test_peak_3020_lociStitched	chr18	13436989	13441044	LDLRAD4	MIR5190,LDLRAD4-AS1	LDLRAD4-AS1	72
3_test_peak_4116_lociStitched	chr20	16039910	16050378	MACROD2		LOC613266	73
3_test_peak_3306_lociStitched	chr19	18022395	18024823		ARRDC2	ARRDC2	74
4_test_peak_4280_lociStitched	chr21	22958736	22962718			MIR6130	75
5_test_peak_4066_lociStitched	chr2	238774893	238778785			TWIST2	76
5_test_peak_6751_lociStitched	chr9	136646890	136656706		EGFL7,MIR126,AGPAT2	EGFL7	77
2_test_peak_2199_lociStitched	chr15	68817288	68819931	ANP32A	MIR4312,ANP32A-IT1	ANP32A	78
5_test_peak_6710_lociStitched	chr9	131674747	131679291	RAPGEF1		RAPGEF1	79
3_test_peak_5192_lociStitched	chr4	148981403	148984491			LOC101927849	80
5_test_peak_2678_lociStitched	chr17	29721181	29726837	SSH2		SSH2	81
5_test_peak_812_lociStitched	chr10	61958031	61964420	ARID5B		ARID5B	82
5_test_peak_825_lociStitched	chr10	71747438	71757302	CDH23,C10orf54	C10orf105,MIR7152,CDH23	C10orf105	83
5_test_peak_568_lociStitched	chr1	203321320	203327860		LINC01353,LINC01136,BTG2,FMOD	BTG2	84
4_test_peak_3781_lociStitched	chr2	76308929	76320248			GCFC2	85
2_test_peak_1681_lociStitched	chr13	27447550	27455849	MTIF3	RNU6-63P,GTF3A	MTIF3	86
5_test_peak_4794_lociStitched	chr3	112390920	112397094			CD200	87
6_test_peak_742_lociStitched	chr10	17744223	17750086		TMEM236	TMEM236	88
4_test_peak_307_lociStitched	chr1	89690839	89699445	LRRC8C		LRRC8C	89
8_test_peak_138_lociStitched	chr1	27428239	27434780	WASF2	CD164L2,GPR3	GPR3	90
2_test_peak_3176_lociStitched	chr19	4914101	4923169	UHRF1	KDM4B,ARRDC5,MIR4747,PLIN3	UHRF1	91
5_test_peak_3142_lociStitched	chr19	2694780	2699435	GNG7	DIRAS1,SLC39A3	GNG7	92
6_test_peak_1723_lociStitched	chr13	40580847	40590630	FOXO1		FOXO1	93
4_test_peak_4653_lociStitched	chr3	32420292	32424946	CMTM7	CMTM7	CMTM7	94
5_test_peak_5532_lociStitched	chr5	172688051	172697485	NEURL1B	MIR5003,NEURL1B	MIR5003	95
3_test_peak_4788_lociStitched	chr3	112114575	112125192	C3orf52,GCSAM	MIR567,GCSAM	MIR567	96
3_test_peak_4665_lociStitched	chr3	36908328	36924079	TRANK1		TRANK1	97
8_test_peak_6121_lociStitched	chr7	82903171	82907942	PCLO		PCLO	98
4_test_peak_4215_lociStitched	chr20	53591154	53594958		LOC101927770,ZNF217	ZNF217	99
4_test_peak_4217_lociStitched	chr20	53609376	53624095		ZNF217	ZNF217	100
5_test_peak_3138_lociStitched	chr19	2620345	2627317	GNG7	MIR7850	MIR7850	101
4_test_peak_6478_lociStitched	chr8	122788172	122798657	ZHX2		ZHX2	102
4_test_peak_3689_lociStitched	chr2	54560071	54572984	SPTBN1	RPL23AP32	SPTBN1	103
6_test_peak_6165_lociStitched	chr7	100190907	100194625	STAG3	C7orf43,GPC2,LAMTOR4,MIR4658,GAL3ST4,PVRIG	STAG3	104
5_test_peak_4736_lociStitched	chr3	60075650	60081736	FHIT		MIR548BB	105
6_test_peak_3933_lociStitched	chr2	174593859	174597712	WIPF1		WIPF1	106
6_test_peak_2543_lociStitched	chr16	89275221	89278841	ANKRD11	LOC100287036	LOC100287036	107
3_test_peak_885_lociStitched	chr10	96301464	96308195	DNTT	BLNK,OPALIN	DNTT	108
7_test_peak_6376_lociStitched	chr8	42140221	42143773		AP3M2	AP3M2	109
3_test_peak_46_lociStitched	chr1	9848719	9850982	CTNNBIP1	CLSTN1	CLSTN1	110
4_test_peak_1222_lociStitched	chr11	73143902	73152752		FCHSD2	FCHSD2	111
5_test_peak_1081_lociStitched	chr11	47393466	47395923		SPI1,SLC39A13,MIR4487,MYBPC3,PSMC3	MIR4487	112
4_test_peak_6577_lociStitched	chr9	37036383	37038489		EBLN3,PAX5	PAX5	113
2_test_peak_1024_lociStitched	chr11	10604133	10612262	MRVI1	LYVE1	LYVE1	114
4_test_peak_4234_lociStitched	chr20	59122431	59125194			ZNF831	115
6_test_peak_1955_lociStitched	chr14	68280333	68285040	RAD51B		RAD51B	116
4_test_peak_3225_lociStitched	chr19	10967915	10974232	SMARCA4	YIPF2,C19orf52,SMARCA4	SMARCA4	117
5_test_peak_3678_lociStitched	chr2	47723062	47725817			MSH6	118
3_test_peak_2121_lociStitched	chr15	41077637	41081696	INO80		INO80	119
4_test_peak_1936_lociStitched	chr14	61476298	61479820	PRKCH		LOC101927780	120
5_test_peak_3355_lociStitched	chr19	35211255	35214469		FAM187B,LSR	FAM187B	121
5_test_peak_2814_lociStitched	chr17	49738422	49741144	FAM117A	KAT7,SLC35B1	FAM117A	122
2_test_peak_3445_lociStitched	chr19	47110747	47112270	ZC3H4	SAE1	ZC3H4	123
3_test_peak_4060_lociStitched	chr2	237604081	237617636		LRRFIP1,PRLH,RAB17	LRRFIP1	124
4_test_peak_6198_lociStitched	chr7	102421268	102427248	LOC100630923,PRKRIP1	ORAI2,ALKBH4,MIR4467,MIR5090,LRWD1,MIR548O	ORAI2	125
5_test_peak_1467_lociStitched	chr12	54412275	54416756	LOC102724050,ITGA5	GPR84,LOC102724050,ZNF385A	ITGA5	126
2_test_peak_1647_lociStitched	chr12	123131492	123143711		PITPNM2	PITPNM2	127
6_test_peak_916_lociStitched	chr10	103180952	103184998	NT5C2	NT5C2	NT5C2	128
5_test_peak_4192_lociStitched	chr20	48276708	48280201			LINC00494	129
3_test_peak_4643_lociStitched	chr3	32367654	32372494	CMTM8	CMTM7	CMTM7	130
3_test_peak_1662_lociStitched	chr12	132658969	132665220	POLE	PXMP2,PGAM5,P2RX2,LRCOL1	POLE	131
3_test_peak_1257_lociStitched	chr11	93715547	93718997	CEP295	TAF1D,SNORA8,SNORD5,SNORD6,SNORA25,SCARNA9,MIR1304,C11orf54,SNORA32,SNORA40,SNORA18,SNORA1	SCARNA9	132
4_test_peak_2930_lociStitched	chr17	76995738	76999361			SEC14L1	133
3_test_peak_4313_lociStitched	chr21	38376461	38384276	ERG	LINC01423	LINC01423	134
2_test_peak_3414_lociStitched	chr19	41298023	41308016	HNRNPUL1	CCDC97,TGFB1	CCDC97	135
4_test_peak_2303_lociStitched	chr16	1469423	1471614	CLCN7	C16orf91,CLCN7,CCDC154,TELO2,PTX4	CLCN7	136
5_test_peak_2780_lociStitched	chr17	45225084	45228933	FMNL1	MAP3K14-AS1,SPATA32	FMNL1	137
5_test_peak_2097_lociStitched	chr14_KI270846v1_alt	327443	331079				138
4_test_peak_951_lociStitched	chr10	123536302	123539241			GPR26	139
3_test_peak_4681_lociStitched	chr3	42846575	42850496	ACKR2	CYP8B1,HIGD1A	CYP8B1	140
3_test_peak_1794_lociStitched	chr13	78374432	78383112	RNF219-AS1		POU4F1	141
4_test_peak_562_lociStitched	chr1	203289829	203295734		LINC01353,LINC01136,BTG2	LINC01353	142
4_test_peak_4627_lociStitched	chr3	26023881	26028174			LINC00692	143
2_test_peak_5477_lociStitched	chr5	150410101	150411908	CD74	CD74,RPS14	CD74	144
2_test_peak_2715_lociStitched	chr17	40095786	40108159	NR1D1	THRA,MSL1,MED24,CASC3	NR1D1	145
4_test_peak_3259_lociStitched	chr19	13842605	13847880		NANOS3,LOC284454,MIR23A,ZSWIM4,MIR27A,MIR24-2,MIR181D,MIR181C	MIR23A	146
4_test_peak_2347_lociStitched	chr16	12146571	12149264	SNX29		SNX29	147
6_test_peak_1269_lociStitched	chr11	96254903	96259673	MAML2		MIR1260B	148
3_test_peak_2568_lociStitched	chr17	3904226	3911116	P2RX1	CAMKK1	P2RX1	149
2_test_peak_2019_lociStitched	chr14	90382561	90384260		CALM1	CALM1	150
3_test_peak_4598_lociStitched	chr3	13014444	13016326	IQSEC1	IQSEC1	IQSEC1	151
3_test_peak_2766_lociStitched	chr17	43361394	43369409		ARL4D,LINC00910	LINC00910	152
5_test_peak_340_lociStitched	chr1	102563549	102565473			COL11A1	153
3_test_peak_708_lociStitched	chr10	6068683	6072179		RBM17,IL2RA	IL2RA	154
3_test_peak_3643_lociStitched	chr2	43219779	43223609	ZFP36L2	LINC01126	ZFP36L2	155
2_test_peak_809_lociStitched	chr10	61939371	61943263	ARID5B		ARID5B	156
6_test_peak_6068_lociStitched	chr7	64685608	64688632	ZNF107	ZNF107,MIR6839	MIR6839	157
2_test_peak_526_lociStitched	chr1	178486096	178487541		TEX35	TEX35	158
2_test_peak_4453_lociStitched	chr22	30423485	30435585	SEC14L2,MTFP1	KIAA1656,RNF215,SEC14L2,SDC4P,SEC14L3	MTFP1	159
2_test_peak_3959_lociStitched	chr2	197153046	197164423	ANKRD44		ANKRD44-IT1	160
4_test_peak_3800_lociStitched	chr2	86035167	86038193	POLR1A	LOC90784	LOC90784	161
4_test_peak_489_lociStitched	chr1	161389644	161400223		CFAP126	CFAP126	162
3_test_peak_1736_lociStitched	chr13	44273806	44275496			MIR8079	163
3_test_peak_3815_lociStitched	chr2	95073890	95075607		MRPS5,MAL	MRPS5	164
2_test_peak_2345_lociStitched	chr16	12009680	12011575	SNX29	TNFRSF17	SNX29	165
3_test_peak_5989_lociStitched	chr7	11538418	11540990	THSD7A		THSD7A	166
6_test_peak_2077_lociStitched	chr14	105059183	105062017	GPR132	CDCA4,LOC102723354,GPR132	GPR132	167
4_test_peak_2983_lociStitched	chr17	82591234	82593265	FOXK2		WDR45B	168
2_test_peak_2526_lociStitched	chr16	87947803	87954102	BANP	BANP,CA5A	BANP	169
4_test_peak_1307_lociStitched	chr11	121479350	121483422	SORL1		SORL1	170
2_test_peak_1886_lociStitched	chr14	34546398	34556628	RNVU1-18	EAPP	EAPP	171
5_test_peak_4367_lociStitched	chr21	42738497	42747779	PDE9A		PDE9A	172
2_test_peak_6204_lociStitched	chr7	102625569	102634384		POLR2J2,RASA4,UPK3BL	UPK3BL	173
3_test_peak_2294_lociStitched	chr16	736755	739010	NARFL	MSLN,FBXL16,METRN,FAM173A,MIR662,HAGHL,WDR24,CCDC78,CHTF18,NARFL,RPUSD1	NARFL	174
6_test_peak_2245_lociStitched	chr15	88401659	88403514			MRPL46	175
4_test_peak_4412_lociStitched	chr22	22246668	22250291		BMS1P20,VPREB1	VPREB1	176
3_test_peak_4459_lociStitched	chr22	31286689	31290654	PIK3IP1	PIK3IP1-AS1,LIMK2	PIK3IP1	177
2_test_peak_3766_lociStitched	chr2	70132415	70142518		PCBP1,LOC100133985,PCBP1-AS1,C2orf42	LOC100133985	178
4_test_peak_6700_lociStitched	chr9	129458658	129460981		LINC00963	LINC00963	179
3_test_peak_3918_lociStitched	chr2	165146244	165150223	SCN3A		SCN3A	180
4_test_peak_852_lociStitched	chr10	80462752	80465536	TSPAN14	FAM213A	TSPAN14	181
3_test_peak_3214_lociStitched	chr19	10409169	10413533		PDE4A,CDC37,TYK2,MIR1181	PDE4A	182
2_test_peak_3024_lociStitched	chr18	13457283	13463188	LDLRAD4,MIR5190	LDLRAD4-AS1	MIR5190	183
5_test_peak_1774_lociStitched	chr13	50891851	50894694	RNASEH2B-AS1	RNASEH2B,DLEU7	RNASEH2B	184
2_test_peak_6698_lociStitched	chr9	129412712	129414379			LINC00963	185
2_test_peak_6725_lociStitched	chr9	134455900	134457760		RXRA	RXRA	186
3_test_peak_3636_lociStitched	chr2	43130153	43132887			LOC102723854	187
3_test_peak_1050_lociStitched	chr11	23573392	23577402			MIR8054	188
3_test_peak_715_lociStitched	chr10	7304688	7308309	SFMBT2		SFMBT2	189
3_test_peak_4448_lociStitched	chr22	30305845	30308248	TBC1D10A	OSM,CCDC157,GATSL3,SF3A1	GATSL3	190
3_test_peak_2060_lociStitched	chr14	101875283	101878812	PPP2R5C		PPP2R5C	191
3_test_peak_5615_lociStitched	chr6	5128731	5132746	LYRM4,LOC100129461	PPP1R3G,MIR3691	MIR3691	192
2_test_peak_982_lociStitched	chr10	132547220	132552166	INPP5A		INPP5A	193
2_test_peak_720_lociStitched	chr10	11170490	11175740	CELF2	CELF2	CELF2	194
6_test_peak_5015_lociStitched	chr4	8095811	8098154	ABLIM2	ABLIM2	ABLIM2	195
4_test_peak_4840_lociStitched	chr3	129577250	129579196	PLXND1	H1FOO,RHO	PLXND1	196
3_test_peak_5545_lociStitched	chr5	172789438	172794089		DUSP1,LOC101928093,ERGIC1	DUSP1	197
3_test_peak_4848_lociStitched	chr3	130042943	130046203		ALG1L2	ALG1L2	198
2_test_peak_2605_lociStitched	chr17	7835385	7844512	KDM6B	CYB5D1,CHD3,TMEM88,NAA38	KDM6B	199
2_test_peak_2454_lociStitched	chr16	68252408	68258008	PLA2G15	ESRP2,SLC7A6,MIR6773	SLC7A6	200
2_test_peak_2935_lociStitched	chr17	77440906	77444878	2022-09-09	SEPT9,MIR4316	2022-09-09	201
3_test_peak_2794_lociStitched	chr17	48841655	48852773	CALCOCO2	TTLL6,ATP5G1,CALCOCO2	CALCOCO2	202
3_test_peak_1616_lociStitched	chr12	116802144	116804972	RNFT2		RNFT2	203
3_test_peak_3860_lociStitched	chr2	130390320	130391737		CYP4F62P,FAR2P2,IMP4,PTPN18,CCDC115	PTPN18	204
4_test_peak_2961_lociStitched	chr17	81483556	81488350		MIR3186,FSCN2,ACTG1	ACTG1	205
3_test_peak_975_lociStitched	chr10	129568673	129580791	MGMT		MGMT	206
4_test_peak_1211_lociStitched	chr11	72040188	72042101	NUMA1	IL18BP,LOC100128494,NUMA1,LRTOMT,MIR3165	LOC100128494	207

## Sheet: Super enhancers in B-ALL4
Super enhancers in B-ALL4				OVERLAP_GENES	PROXIMAL_GENES	CLOSEST_GENE	enhancerRank
40_test_peak_11897_lociStitched	chr2	136205164	136256547			CXCR4	1
33_test_peak_1766_lociStitched	chr1	199003039	199044678	LINC01222,LINC01221		LINC01222	2
29_test_peak_1523_lociStitched	chr1	167601034	167655497	RCSD1	CREG1	RCSD1	3
20_test_peak_11888_lociStitched	chr2	136113010	136152495	CXCR4		CXCR4	4
33_test_peak_2827_lociStitched	chr10	63495118	63546132	REEP3	JMJD1C-AS1,JMJD1C	REEP3	5
35_test_peak_17929_lociStitched	chr6	45310071	45375619	RUNX2,SUPT3H	RUNX2,SUPT3H	RUNX2	6
20_test_peak_2310_lociStitched	chr1	234943571	234984657	LOC101927851		LOC101927851	7
38_test_peak_11994_lociStitched	chr2	144546349	144587135	LINC01412	ZEB2-AS1,ZEB2	LINC01412	8
27_test_peak_13767_lociStitched	chr22	22894281	22939639	IGLL5	MIR5571	IGLL5	9
12_test_peak_1319_lociStitched	chr1	156490474	156509874	MEF2D		MEF2D	10
31_test_peak_8794_lociStitched	chr17	57432865	57472615	MSI2		LOC101927557	11
18_test_peak_1857_lociStitched	chr1	203267550	203301207	LINC01136,LINC01353	CHIT1,BTG2	LINC01353	12
28_test_peak_14496_lociStitched	chr3	35633345	35666152	ARPP21	ARPP21	ARPP21	13
19_test_peak_2238_lociStitched	chr1	234495080	234539759	LINC01354	TARBP1	LINC01354	14
29_test_peak_18036_lociStitched	chr6	75598544	75642905	SENP6	SENP6	SENP6	15
27_test_peak_7528_lociStitched	chr16	17340178	17378172	XYLT1		XYLT1	16
17_test_peak_2174_lociStitched	chr1	230145302	230191260	GALNT2		GALNT2	17
27_test_peak_18302_lociStitched	chr6	131936137	131978889	CTGF		CTGF	18
28_test_peak_11382_lociStitched	chr2	68240048	68280283	PPP3R1	CNRIP1	PPP3R1	19
15_test_peak_8334_lociStitched	chr17	16968406	16991938	TNFRSF13B		TNFRSF13B	20
25_test_peak_12102_lociStitched	chr2	159506659	159557626	BAZ2B		LOC643072	21
20_test_peak_12111_lociStitched	chr2	159591784	159621477	BAZ2B,LOC643072		LOC643072	22
17_test_peak_6256_lociStitched	chr14	68248782	68293808	RAD51B		RAD51B	23
13_test_peak_2253_lociStitched	chr1	234599126	234614090	IRF2BP2	LOC101927787,LINC00184	IRF2BP2	24
14_test_peak_12513_lociStitched	chr2	231662008	231685508		PTMA,MIR1244-2	PTMA	25
16_test_peak_5857_lociStitched	chr13	67018711	67090029	PCDH9	PCDH9-AS3,PCDH9-AS4	PCDH9-AS4	26
22_test_peak_6992_lociStitched	chr15	67080469	67122173	SMAD3	SMAD3	SMAD3	27
16_test_peak_17167_lociStitched	chr5	172773381	172807866		DUSP1,LOC101928093,ERGIC1	DUSP1	28
15_test_peak_1396_lociStitched	chr1	160623769	160675704	SLAMF1	CD84,SLAMF1,CD48	SLAMF1	29
19_test_peak_4576_lociStitched	chr12	9706071	9741806	CLECL1	CD69,CLEC2D	CLECL1	30
11_test_peak_2165_lociStitched	chr1	230110164	230126262	GALNT2	GALNT2	GALNT2	31
11_test_peak_8828_lociStitched	chr17	57548021	57558815	MSI2	LOC101927539,LOC101927557	LOC101927557	32
21_test_peak_3308_lociStitched	chr10	124595358	124627878	LHPP,FAM53B		FAM53B-AS1	33
14_test_peak_15645_lociStitched	chr4	16217684	16238815	TAPT1-AS1,TAPT1	TAPT1-AS1	TAPT1-AS1	34
15_test_peak_4357_lociStitched	chr11	122690554	122727918	UBASH3B		UBASH3B	35
15_test_peak_13268_lociStitched	chr21	15050650	15071174	NRIP1		NRIP1	36
17_test_peak_16115_lociStitched	chr4	155649014	155677415	GUCY1A3	GUCY1A3	GUCY1A3	37
9_test_peak_20483_lociStitched	chr9	37025682	37041060	PAX5	EBLN3,PAX5	PAX5	38
21_test_peak_20499_lociStitched	chr9	37122978	37148187	ZCCHC7	EBLN3,ZCCHC7	ZCCHC7	39
15_test_peak_5270_lociStitched	chr12	110627978	110678337	HVCN1,TCTN1	PPTC7	HVCN1	40
8_test_peak_4657_lociStitched	chr12	12714027	12737148	CDKN1B,APOLD1	MIR613,APOLD1,GPR19	APOLD1	41
8_test_peak_5597_lociStitched	chr13	30355666	30377021	LINC00426	LINC01058,KATNAL1	LINC00426	42
6_test_peak_8862_lociStitched	chr17	58333355	58345079	BZRAP1-AS1,MIR4736	BZRAP1-AS1,MIR142,BZRAP1,SUPT4H1	BZRAP1-AS1	43
10_test_peak_9588_lociStitched	chr18	49051931	49072088	DYM	MIR4744	MIR4744	44
8_test_peak_2271_lociStitched	chr1	234759365	234778333		LINC01132	LINC01132	45
15_test_peak_8628_lociStitched	chr17	43266826	43300914	RNU2-1	LINC00854	RNU2-1	46
9_test_peak_8170_lociStitched	chr17	3903970	3918754	P2RX1	ATP2A3,CAMKK1	P2RX1	47
14_test_peak_164_lociStitched	chr1	12132892	12184796	MIR7846,TNFRSF1B,TNFRSF8	MIR4632,VPS13D	MIR7846	48
5_test_peak_1423_lociStitched	chr1	160782005	160798384	LY9	SLAMF7,LY9	LY9	49
12_test_peak_13300_lociStitched	chr21	25398587	25424645	LINC00158		LINC00158	50
13_test_peak_778_lociStitched	chr1	66732322	66758676	SGIP1,TCTEX1D1	INSL5	TCTEX1D1	51
10_test_peak_10178_lociStitched	chr19	18279347	18318784	LSM4,MIR3188,JUND	PDE4C,JUND,PGPEP1,LOC729966,KIAA1683	MIR3188	52
9_test_peak_1747_lociStitched	chr1	198924155	198940223	MIR181A1HG		MIR181A1HG	53
16_test_peak_17189_lociStitched	chr5	172830849	172852732	ERGIC1		ERGIC1	54
15_test_peak_5556_lociStitched	chr13	28229546	28270830	PAN3,RNU6-82P		RNU6-82P	55
20_test_peak_14820_lociStitched	chr3	71441351	71457053	FOXP1		MIR1284	56
12_test_peak_3943_lociStitched	chr11	65417079	65431400	NEAT1	SLC25A45,FRMD8,MIR612	NEAT1	57
12_test_peak_14287_lociStitched	chr3	12995282	13021670	IQSEC1	IQSEC1	IQSEC1	58
12_test_peak_18098_lociStitched	chr6	90285444	90316510	BACH2,MIR4464		BACH2	59
12_test_peak_20525_lociStitched	chr9	37283523	37303141	ZCCHC7		GRHPR	60
13_test_peak_10815_lociStitched	chr2	429607	465631			FAM150B	61
10_test_peak_3774_lociStitched	chr11	59266635	59284400			MPEG1	62
19_test_peak_18334_lociStitched	chr6	131993557	132020654		CTGF	CTGF	63
17_test_peak_20864_lociStitched	chr9	114367260	114397719	AKNA	ORM2,ORM1	AKNA	64
12_test_peak_9654_lociStitched	chr18	77052395	77069131	MBP	MBP	MBP	65
12_test_peak_19231_lociStitched	chr7	92731418	92759451	CDK6	RNU6-10P	RNU6-10P	66
7_test_peak_10350_lociStitched	chr19	39397967	39411787	ZFP36,MIR4530,MED29	PLEKHG2,SUPT5H,RPS16,PAF1	ZFP36	67
7_test_peak_5241_lociStitched	chr12	108628912	108644011	MIR4496,SELPLG	TMEM119	MIR4496	68
14_test_peak_641_lociStitched	chr1	44400995	44423946	RNF220	ERI3	RNF220	69
10_test_peak_18753_lociStitched	chr7	2099701	2113252	MAD1L1		MAD1L1	70
5_test_peak_19238_lociStitched	chr7	92830292	92841537	CDK6,LOC101927497	LOC101927497	LOC101927497	71
5_test_peak_17051_lociStitched	chr5	157263676	157273795	CYFIP2		CYFIP2	72
10_test_peak_3386_lociStitched	chr10	132407057	132423592	PWWP2B	PWWP2B,C10orf91	PWWP2B	73
6_test_peak_16852_lociStitched	chr5	135396960	135423483	H2AFY	DCANP1,H2AFY,TIFAB	H2AFY	74
9_test_peak_2030_lociStitched	chr1	221706696	221714630	DUSP10	DUSP10	DUSP10	75
12_test_peak_7287_lociStitched	chr15	99495969	99516015		MEF2A	MEF2A	76
13_test_peak_21119_lociStitched	chr9	136222456	136244451	QSOX2	LHX3	QSOX2	77
8_test_peak_12489_lociStitched	chr2	231383486	231394664		MIR4777,B3GNT7	B3GNT7	78
13_test_peak_18478_lociStitched	chr6	156270071	156289444			MIR1202	79
3_test_peak_3953_lociStitched	chr11	65492665	65500816	MALAT1	SCYL1,MIR612	MALAT1	80
6_test_peak_11479_lociStitched	chr2	70121961	70143815	LOC100133985	PCBP1,PCBP1-AS1,C2orf42	LOC100133985	81
12_test_peak_2543_lociStitched	chr10	11161771	11180394	CELF2	CELF2	CELF2	82
10_test_peak_2587_lociStitched	chr10	14735758	14752442	FAM107B	FAM107B	FAM107B	83
11_test_peak_9423_lociStitched	chr18	13538839	13577380	LDLRAD4	MIR4526,LDLRAD4	MIR4526	84
12_test_peak_21504_lociStitched	chrX	115844329	115888408	DANT2		DANT2	85
12_test_peak_2193_lociStitched	chr1	230208403	230221539	GALNT2		GALNT2	86
15_test_peak_6029_lociStitched	chr14	22549424	22570211	DAD1	ABHD4	DAD1	87
11_test_peak_19664_lociStitched	chr8	11530389	11559353	BLK	LINC00208	LINC00208	88
7_test_peak_8609_lociStitched	chr17	43231417	43252286	RNU2-1	TMEM106A,LINC00854	RNU2-1	89
9_test_peak_13375_lociStitched	chr21	33294533	33310167	IL10RB	IFNAR1,IL10RB-AS1	IFNAR1	90
11_test_peak_16228_lociStitched	chr5	958064	970202		LOC100506688,NKD2	LOC100506688	91
7_test_peak_7158_lociStitched	chr15	81284505	81304368	IL16	TMC3-AS1,STARD5	IL16	92
11_test_peak_5688_lociStitched	chr13	41001560	41017347	ELF1	WBP4,ELF1	ELF1	93
9_test_peak_1883_lociStitched	chr1	203320264	203328461		LINC01353,LINC01136,BTG2,FMOD	BTG2	94
14_test_peak_4408_lociStitched	chr11	128608933	128630109		ETS1	ETS1	95
13_test_peak_11172_lociStitched	chr2	46976761	46987121	TTC7A	TTC7A,MCFD2	MCFD2	96
17_test_peak_17300_lociStitched	chr6	180658	196544	LOC285766	LINC00266-3	LOC285766	97
4_test_peak_9437_lociStitched	chr18	13608483	13627985	LDLRAD4,MIR4526	LDLRAD4	LDLRAD4	98
9_test_peak_21551_lociStitched	chrX	129768634	129782188	SASH3,XPNPEP2		SASH3	99
8_test_peak_8817_lociStitched	chr17	57517107	57533140	MSI2,LOC101927557		LOC101927557	100
9_test_peak_13659_lociStitched	chr22	17767287	17781732	LINC00528,BID	MIR3198-1,BID	BID	101
11_test_peak_20674_lociStitched	chr9	91150243	91175169			LOC100129316	102
12_test_peak_13454_lociStitched	chr21	38475976	38496248	ERG	ERG	ERG	103
13_test_peak_11854_lociStitched	chr2	135997799	136016793	DARS-AS1	DARS	DARS	104
14_test_peak_14803_lociStitched	chr3	71387995	71422577	FOXP1		FOXP1	105
11_test_peak_14966_lociStitched	chr3	112391501	112418103			CD200	106
9_test_peak_20413_lociStitched	chr9	33143187	33164928	B4GALT1	B4GALT1-AS1	B4GALT1-AS1	107
8_test_peak_14181_lociStitched	chr22	50188626	50195359	TRABD	PANX2,MOV10L1,TUBGCP6,SELO	TRABD	108
5_test_peak_19350_lociStitched	chr7	102408097	102432131	LOC100630923,PRKRIP1	LOC100289561,POLR2J,ORAI2,ALKBH4,MIR4467,MIR5090,LRWD1,MIR548O	ORAI2	109
8_test_peak_15703_lociStitched	chr4	40186026	40204800	RHOH	RHOH	RHOH	110
7_test_peak_11938_lociStitched	chr2	136376347	136385212			CXCR4	111
3_test_peak_12523_lociStitched	chr2	231706062	231718010	PTMA,MIR1244-2	PTMA	MIR1244-2	112
7_test_peak_1904_lociStitched	chr1	204494281	204522076	MDM4	MDM4,PIK3C2B	MDM4	113
7_test_peak_16505_lociStitched	chr5	67192969	67217071	CD180		CD180	114
7_test_peak_18115_lociStitched	chr6	90374460	90385229			MIR4464	115
12_test_peak_436_lociStitched	chr1	30748477	30761650	LAPTM5	MIR4420,MATN1,MATN1-AS1	LAPTM5	116
4_test_peak_6213_lociStitched	chr14	61471836	61480175	PRKCH		LOC101927780	117
10_test_peak_17506_lociStitched	chr6	14898060	14922483			JARID2	118
13_test_peak_19918_lociStitched	chr8	60909458	60928231		LOC100130298	LOC100130298	119
7_test_peak_1548_lociStitched	chr1	167750928	167757765	MPZL1		MPZL1	120
9_test_peak_16180_lociStitched	chr4	184384116	184408256	IRF2	LOC728175,LOC102723766	LOC102723766	121
11_test_peak_389_lociStitched	chr1	27869001	27892487	RPA2,THEMIS2	SCARNA1,PPP1R8,SMPDL3B,THEMIS2	THEMIS2	122
7_test_peak_10000_lociStitched	chr19	12777989	12794092	JUNB,MIR5684	BEST2,RTBDN,ASNA1,HOOK2,RNASEH2A,PRDX2,C19orf43,MAST1	MIR5684	123
10_test_peak_21053_lociStitched	chr9	131656800	131679116	RAPGEF1		RAPGEF1	124
7_test_peak_2648_lociStitched	chr10	26430687	26457208	APBB1IP		APBB1IP	125
9_test_peak_11145_lociStitched	chr2	45727922	45735946	PRKCE		PRKCE	126
6_test_peak_17946_lociStitched	chr6	45416591	45425422	RUNX2	SUPT3H	RUNX2	127
11_test_peak_15601_lociStitched	chr4	8382286	8402192	ACOX3	TRMT44,ACOX3	ACOX3	128
9_test_peak_19367_lociStitched	chr7	104936385	104957808		LHFPL3-AS2,LINC01004	LHFPL3-AS2	129
9_test_peak_11222_lociStitched	chr2	54559980	54585845	SPTBN1	RPL23AP32	SPTBN1	130
11_test_peak_17552_lociStitched	chr6	21587645	21610438	SOX4		SOX4	131
13_test_peak_14938_lociStitched	chr3	112114750	112128275	C3orf52,GCSAM	MIR567,GCSAM	MIR567	132
8_test_peak_3437_lociStitched	chr11	257060	272535		ATHL1,IFITM3,IFITM1,IFITM5,PSMD13,NLRP6,IFITM2,MIR6743,RIC8A,SIRT3,BET1L	NLRP6	133
12_test_peak_9125_lociStitched	chr17	77428658	77446240	2022-09-09	SEPT9,MIR4316	2022-09-09	134
6_test_peak_20204_lociStitched	chr8	133482708	133501447	ST3GAL1		ST3GAL1	135
9_test_peak_12972_lociStitched	chr20	44067332	44073057	TOX2		JPH2	136
11_test_peak_13488_lociStitched	chr21	38984425	39007208		LOC400867,LOC101928435	LOC101928435	137
8_test_peak_7329_lociStitched	chr15_KI270852v1_alt	91788	117416				138
12_test_peak_11256_lociStitched	chr2	60351477	60367002		MIR4432	MIR4432	139
4_test_peak_8227_lociStitched	chr17	7835256	7844782	KDM6B	CYB5D1,CHD3,TMEM88,NAA38	KDM6B	140
6_test_peak_8673_lociStitched	chr17	45224257	45230591	FMNL1	MAP3K14-AS1,SPATA32	FMNL1	141
11_test_peak_6751_lociStitched	chr15	41926474	41937491	EHD4,EHD4-AS1	SPTBN5,PLA2G4E-AS1	EHD4-AS1	142
6_test_peak_18346_lociStitched	chr6	132130268	132138527	LINC01013	MIR548AJ1	LINC01013	143
5_test_peak_12502_lociStitched	chr2	231603911	231615593		C2orf57	C2orf57	144
11_test_peak_12594_lociStitched	chr2	237672931	237702478	LRRFIP1		LRRFIP1	145
13_test_peak_9486_lociStitched	chr18	25225050	25240484	ZNF521		ZNF521	146
6_test_peak_2813_lociStitched	chr10	63459080	63471088	JMJD1C,JMJD1C-AS1		JMJD1C-AS1	147
8_test_peak_9413_lociStitched	chr18	13435787	13447465	LDLRAD4	MIR5190,LDLRAD4-AS1	LDLRAD4-AS1	148
6_test_peak_13534_lociStitched	chr21	42513938	42528545	SLC37A1	RSPH1	SLC37A1	149
7_test_peak_2315_lociStitched	chr1	235011039	235025584		LINC01348,LOC101927851	LINC01348	150
5_test_peak_11156_lociStitched	chr2	45825164	45844351	PRKCE		PRKCE	151
7_test_peak_20334_lociStitched	chr9	5576749	5594519		RIC1	RIC1	152
13_test_peak_20107_lociStitched	chr8	122783549	122799849	ZHX2		ZHX2	153
8_test_peak_10841_lociStitched	chr2	3239929	3258088	TSSC1		LINC01250	154
9_test_peak_4610_lociStitched	chr12	10387844	10406859	LOC101928100,KLRC4-KLRK1,KLRK1	KLRC3,KLRC1,KLRC2,KLRC4	KLRK1	155
9_test_peak_9227_lociStitched	chr17	81481038	81492039		MIR3186,FSCN2,ACTG1	ACTG1	156
7_test_peak_9270_lociStitched	chr17	82292274	82303033		CD7,CSNK1D,SECTM1	CD7	157
10_test_peak_11830_lociStitched	chr2	134275021	134295485	MGAT5		MGAT5	158
4_test_peak_17770_lociStitched	chr6	35046618	35051020	ANKS1A		TCP11	159
8_test_peak_13754_lociStitched	chr22	22855990	22881746		MIR5571,MIR650,IGLL5	MIR5571	160
8_test_peak_17485_lociStitched	chr6	14655221	14665496			LINC01108	161
5_test_peak_20026_lociStitched	chr8	96857014	96870856	CPQ		CPQ	162
9_test_peak_13409_lociStitched	chr21	35011067	35027633	RUNX1	RUNX1-IT1	RUNX1-IT1	163
9_test_peak_21231_lociStitched	chrX	13081370	13092622		FAM9C	FAM9C	164
9_test_peak_2284_lociStitched	chr1	234838490	234852305			LOC101927851	165
7_test_peak_2326_lociStitched	chr1	235073160	235084251		SNORA14B,LINC01348,TOMM20	LINC01348	166
9_test_peak_12196_lociStitched	chr2	174593130	174600197	WIPF1		WIPF1	167
9_test_peak_19706_lociStitched	chr8	19843002	19849315	INTS10		INTS10	168
7_test_peak_1379_lociStitched	chr1	160474364	160490725	SLAMF6		SLAMF6	169
5_test_peak_3727_lociStitched	chr11	47389404	47396269		SPI1,SLC39A13,MIR4487,MYBPC3,PSMC3	MIR4487	170
4_test_peak_9576_lociStitched	chr18	49022489	49026491		MIR4744	MIR4744	171
2_test_peak_3063_lociStitched	chr10	89887088	89891019			LINC00865	172
8_test_peak_9058_lociStitched	chr17	76252002	76272612	UBALD2	QRICH2,RNF157	UBALD2	173
10_test_peak_2929_lociStitched	chr10	72318649	72335561	DNAJB12	DNAJB12,DDIT4	DNAJB12	174
8_test_peak_13052_lociStitched	chr20	48760935	48788669	PREX1		PREX1	175
9_test_peak_7543_lociStitched	chr16	17403133	17417729	XYLT1		XYLT1	176
8_test_peak_11336_lociStitched	chr2	64839009	64861001	LOC101927438		LOC101927438	177
4_test_peak_5380_lociStitched	chr12	121789450	121802921	RHOF,LINC01089	SETD1B	RHOF	178
7_test_peak_180_lociStitched	chr1	13727786	13734023	PRDM2	PRDM2	PRDM2	179
8_test_peak_10918_lociStitched	chr2	12033265	12058141	LOC100506457		LOC100506457	180
6_test_peak_12177_lociStitched	chr2	173059005	173078608	ZAK		ZAK	181
7_test_peak_6522_lociStitched	chr14	95695059	95712546	TCL1A	TCL1B,TCL1A,TCL6	TCL1A	182
9_test_peak_11263_lociStitched	chr2	60389952	60414417		MIR4432	MIR4432	183
8_test_peak_16785_lociStitched	chr5	132414877	132438097	C5orf56	SLC22A5,LOC553103,MIR3936	C5orf56	184
6_test_peak_20091_lociStitched	chr8	117438823	117444372			MED30	185
4_test_peak_1914_lociStitched	chr1	205284290	205288208		TMCC2,NUAK2	TMCC2	186
5_test_peak_1820_lociStitched	chr1	201050712	201058619	CACNA1S	KIF21B	KIF21B	187
10_test_peak_7578_lociStitched	chr16	21355976	21364650	SNX29P1		SNX29P1	188
6_test_peak_4016_lociStitched	chr11	67270040	67279448	ADRBK1	ANKRD13D,KDM2A,SSH3,LOC100130987	ADRBK1	189
7_test_peak_2874_lociStitched	chr10	69044221	69065639		SRGN	SRGN	190
3_test_peak_585_lociStitched	chr1	40384212	40387874	SMAP2	SMAP2	SMAP2	191
7_test_peak_10112_lociStitched	chr19	16358304	16371428	EPS15L1	KLF2	KLF2	192
6_test_peak_17081_lociStitched	chr5	158421064	158437341		LOC101927697	LOC101927697	193
7_test_peak_17840_lociStitched	chr6	40695614	40710431			LRFN2	194
11_test_peak_2447_lociStitched	chr10	300586	318327	DIP2C		ZMYND11	195
6_test_peak_20921_lociStitched	chr9	123322464	123340715		CRB2	CRB2	196
6_test_peak_11566_lociStitched	chr2	86035317	86040587	POLR1A	LOC90784	LOC90784	197
5_test_peak_5969_lociStitched	chr13	111176287	111190225	ARHGEF7	LOC101060553,ARHGEF7-AS1	ARHGEF7	198
7_test_peak_612_lociStitched	chr1	41727014	41752492	HIVEP3		HIVEP3	199
8_test_peak_9473_lociStitched	chr18	25181525	25197032	ZNF521		ZNF521	200
8_test_peak_17329_lociStitched	chr6	336158	343104	DUSP22	DUSP22,IRF4	DUSP22	201
7_test_peak_8476_lociStitched	chr17	31308940	31319610	EVI2B,NF1,EVI2A	OMG	EVI2B	202
7_test_peak_20460_lociStitched	chr9	35621051	35646754		CCDC107,RMRP,TESK1,SIT1,ARHGEF39,TPM2,CD72,MIR4667,CA9	CD72	203
5_test_peak_13672_lociStitched	chr22	17796044	17813147	MICAL3	MIR3198-1,LINC00528,BID	LINC00528	204
9_test_peak_3035_lociStitched	chr10	88090757	88116935			PTEN	205
6_test_peak_11368_lociStitched	chr2	66438162	66447232	MEIS1-AS2,MEIS1	MEIS1-AS3	MEIS1-AS2	206
6_test_peak_3770_lociStitched	chr11	59209415	59224353	MPEG1	DTX4	MPEG1	207
4_test_peak_13030_lociStitched	chr20	47350692	47360762	ZMYND8	LOC100131496,ZMYND8	ZMYND8	208
4_test_peak_12063_lociStitched	chr2	157440551	157454086	CYTIP		CYTIP	209
10_test_peak_7461_lociStitched	chr16	11612090	11640898		SNN,LITAF	LITAF	210
5_test_peak_10154_lociStitched	chr19	18017191	18024541		ARRDC2	ARRDC2	211
5_test_peak_11493_lociStitched	chr2	71063810	71072754	NAGK	OR7E91P	NAGK	212
5_test_peak_20536_lociStitched	chr9	37323640	37328005	ZCCHC7		GRHPR	213
7_test_peak_2625_lociStitched	chr10	22332863	22341603		SPAG6,BMI1,COMMD3	SPAG6	214
9_test_peak_15058_lociStitched	chr3	127749891	127775337	MGLL		MGLL	215
8_test_peak_6560_lociStitched	chr14	101773799	101792725	PPP2R5C	LINC00239,PPP2R5C	PPP2R5C	216
8_test_peak_21420_lociStitched	chrX	66000609	66017056		MIR223,VSIG4	MIR223	217
5_test_peak_21197_lociStitched	chrX	7108809	7115610	PUDP	PUDP,MIR4767	MIR4767	218
8_test_peak_6931_lociStitched	chr15	63479381	63498573		USP3	USP3	219
11_test_peak_15172_lociStitched	chr3	152193413	152205323			MBNL1	220
5_test_peak_1697_lociStitched	chr1	192538486	192555655		RGS1	RGS1	221
3_test_peak_9808_lociStitched	chr19	3132853	3141987	GNA15,LOC100996351	NCLN,GNA11,S1PR4	GNA15	222
8_test_peak_12557_lociStitched	chr2	233321094	233334894	SAG	SCARNA5,DGKD,SCARNA6	SAG	223
4_test_peak_18422_lociStitched	chr6	142926381	142948175	HIVEP2		HIVEP2	224
4_test_peak_1825_lociStitched	chr1	201120382	201140762	TMEM9	ASCL5,CACNA1S,TMEM9	ASCL5	225
5_test_peak_8394_lociStitched	chr17	21338441	21349897		KCNJ12	KCNJ12	226
10_test_peak_11107_lociStitched	chr2	43129607	43140577			ZFP36L2	227
6_test_peak_11203_lociStitched	chr2	47717217	47725722			MSH6	228
7_test_peak_15724_lociStitched	chr4	40289557	40305010		LOC101060498,CHRNA9	LOC101060498	229
7_test_peak_17500_lociStitched	chr6	14857225	14882804			JARID2	230
5_test_peak_15329_lociStitched	chr3	187001397	187026082	ST6GAL1		ST6GAL1	231
7_test_peak_9164_lociStitched	chr17	78734995	78759903	CYTH1	CYTH1	CYTH1	232
6_test_peak_10086_lociStitched	chr19	16070252	16086982	TPM4	LINC00905,HSH2D,RAB8A	TPM4	233
6_test_peak_3179_lociStitched	chr10	102811953	102819485	WBP1L	AS3MT,BORCS7,CYP17A1	CYP17A1	234
6_test_peak_5754_lociStitched	chr13	46160422	46180674	LCP1	LRRC63	LCP1	235
6_test_peak_17015_lociStitched	chr5	151208557	151215898	CCDC69	GM2A	CCDC69	236
11_test_peak_15573_lociStitched	chr4	7647016	7653979	SORCS2		AFAP1-AS1	237
3_test_peak_4603_lociStitched	chr12	9758431	9765804	CD69	CLECL1	CD69	238
4_test_peak_3443_lociStitched	chr11	311400	327037	IFITM3,IFITM1	ATHL1,B4GALNT4,IFITM5,NLRP6,IFITM2	IFITM3	239
7_test_peak_5887_lociStitched	chr13	80442210	80462145			SPRY2	240
6_test_peak_1283_lociStitched	chr1	155970402	155983737	ARHGEF2	RXFP4,SCARNA4,SSR2,MIR6738,KIAA0907	ARHGEF2	241
2_test_peak_1326_lociStitched	chr1	156523748	156526568	IQGAP3	MEF2D	MEF2D	242
5_test_peak_9097_lociStitched	chr17	76987203	77007491			SEC14L1	243
6_test_peak_17069_lociStitched	chr5	158193661	158198875			LOC101927697	244
5_test_peak_1794_lociStitched	chr1	199083815	199096478			LINC01222	245
2_test_peak_19536_lociStitched	chr7	150405653	150409479	LOC728743	REPIN1,ZNF775,LINC00996,GIMAP8	LOC728743	246
2_test_peak_10506_lociStitched	chr19	47110996	47113145	ZC3H4	SAE1	ZC3H4	247
7_test_peak_10028_lociStitched	chr19	13152116	13172525	IER2	STX10,LYL1,TRMT1,NACC1	IER2	248
4_test_peak_1933_lociStitched	chr1	206575150	206581077	RASSF5	EIF2D	RASSF5	249
8_test_peak_7148_lociStitched	chr15	80821631	80833459	CEMIP	MIR549A,CEMIP	MIR549A	250
5_test_peak_5106_lociStitched	chr12	92442920	92447879		CLLU1OS,CLLU1	CLLU1OS	251
6_test_peak_11280_lociStitched	chr2	60544286	60556022	BCL11A		BCL11A	252
4_test_peak_1950_lociStitched	chr1	206923918	206931015	PIGR	IL24,FCMR,FCAMR	FCMR	253
10_test_peak_11084_lociStitched	chr2	42098385	42106905			PKDCC	254
8_test_peak_19028_lociStitched	chr7	47568811	47577831	TNS3	LINC01447	TNS3	255
4_test_peak_16366_lociStitched	chr5	42949418	42953955		FLJ32255	FLJ32255	256
2_test_peak_4526_lociStitched	chr12	6626554	6638966	ACRBP,LPAR5	CHD4,ING4,SCARNA11	LPAR5	257
5_test_peak_18201_lociStitched	chr6	110080783	110089670			WASF1	258
1_test_peak_17872_lociStitched	chr6	42782089	42784360		TBCC,GLTSCR1L	TBCC	259
10_test_peak_14379_lociStitched	chr3	18111867	18128885	LOC339862		LOC339862	260
6_test_peak_1484_lociStitched	chr1	162142024	162154726	NOS1AP	MIR4654	MIR4654	261
9_test_peak_20196_lociStitched	chr8	133144242	133151695		WISP1,SLA	WISP1	262
5_test_peak_294_lociStitched	chr1	23908532	23931448	MIR378F,CNR2	PNRC2,FUCA1,SRSF10	CNR2	263
4_test_peak_18985_lociStitched	chr7	44096707	44102309		MIR4649,POLD2,PGAM2,MIR6837,AEBP1,MIR6838,POLM,MYL7	AEBP1	264
5_test_peak_13580_lociStitched	chr21	44242266	44247116	DNMT3L	ICOSLG,AIRE	ICOSLG	265
6_test_peak_10054_lociStitched	chr19	14369647	14384425	ADGRE5	PKN1,DDX39A	ADGRE5	266
9_test_peak_15383_lociStitched	chr3	188421426	188446799	LPP		LPP-AS1	267
7_test_peak_12548_lociStitched	chr2	233075913	233085026	INPP5D	INPP5D,NEU2	INPP5D	268
7_test_peak_7853_lociStitched	chr16	66516583	66526498	TK2	CKLF,TK2,CMTM1,BEAN1-AS1	TK2	269
5_test_peak_18517_lociStitched	chr6	157549296	157571315	ZDHHC14	MIR3692	MIR3692	270
4_test_peak_16901_lociStitched	chr5	139387526	139393347	MZB1,PROB1	PAIP2,DNAJC18,SLC23A1,SPATA24	MZB1	271
7_test_peak_3225_lociStitched	chr10	110859728	110867953		PDCD4-AS1,MIR4680,PDCD4	PDCD4-AS1	272
7_test_peak_18544_lociStitched	chr6	158653962	158667671	SYTL3	MIR7161,DYNLT1	SYTL3	273
5_test_peak_6894_lociStitched	chr15	58551402	58568529	LIPC		LOC101928694	274
9_test_peak_14371_lociStitched	chr3	17979537	17986651	LOC339862		LOC339862	275
6_test_peak_6641_lociStitched	chr15	21343301	21358514		CXADRP2,LOC646214	CXADRP2	276
4_test_peak_16960_lociStitched	chr5	143592634	143606854			MIR5197	277
9_test_peak_4724_lociStitched	chr12	25019256	25026464		LRMP,C12orf77	C12orf77	278
8_test_peak_5663_lociStitched	chr13	40431255	40446560	LINC00598	LINC00598	LINC00598	279
4_test_peak_17490_lociStitched	chr6	14728218	14739380			LINC01108	280
5_test_peak_7130_lociStitched	chr15	78051894	78068780	TBC1D2B	SH2D7,TBC1D2B	TBC1D2B	281
5_test_peak_769_lociStitched	chr1	66335531	66350838	PDE4B	PDE4B	PDE4B	282
7_test_peak_5905_lociStitched	chr13	99218742	99232273	UBAC2	UBAC2,UBAC2-AS1,GPR18	UBAC2	283
4_test_peak_21096_lociStitched	chr9	134271425	134293685		RXRA	RXRA	284
5_test_peak_20306_lociStitched	chr9	2288958	2293846			SMARCA2	285
5_test_peak_19811_lociStitched	chr8	37873973	37892330	RAB11FIP1	RAB11FIP1,BRF2,GOT1L1	RAB11FIP1	286
5_test_peak_2568_lociStitched	chr10	14551816	14561439	FAM107B	FAM107B	FAM107B	287
9_test_peak_16813_lociStitched	chr5	133929183	133936977		WSPAR,C5orf15	WSPAR	288
8_test_peak_333_lociStitched	chr1	26285251	26291668	UBXN11	UBXN11,SH3BGRL3,CEP85,CD52	SH3BGRL3	289
8_test_peak_16522_lociStitched	chr5	68237647	68242658	PIK3R1	LOC102467655,PIK3R1	PIK3R1	290
5_test_peak_13230_lociStitched	chr21	5016594	5021079		ICOSLG	ICOSLG	291
6_test_peak_16347_lociStitched	chr5	40484644	40490961			PTGER4	292
8_test_peak_17790_lociStitched	chr6	36114976	36128186		MAPK13	MAPK13	293
6_test_peak_19987_lociStitched	chr8	81093568	81107799	PAG1		PAG1	294
9_test_peak_20705_lociStitched	chr9	93111567	93120644	C9orf89	NINJ1	NINJ1	295
7_test_peak_4072_lociStitched	chr11	70465514	70471153	SHANK2		CTTN	296
3_test_peak_11633_lociStitched	chr2	96527800	96539230	ARID5A	NEURL3	ARID5A	297
4_test_peak_16794_lociStitched	chr5	132455459	132467376	C5orf56	IRF1	IRF1	298
2_test_peak_221_lociStitched	chr1	16895701	16905225	RNVU1-18	CROCC	CROCC	299
7_test_peak_13794_lociStitched	chr22	23211982	23219673	BCR	FBXW4P1	BCR	300
5_test_peak_6700_lociStitched	chr15	38638593	38652056		C15orf53	C15orf53	301
5_test_peak_6571_lociStitched	chr14	101875234	101880142	PPP2R5C		PPP2R5C	302
5_test_peak_197_lociStitched	chr1	15829441	15836416	FLJ37453	SPEN,UQCRHL	SPEN	303
5_test_peak_8451_lociStitched	chr17	29721441	29727440	SSH2		SSH2	304
8_test_peak_8890_lociStitched	chr17	59828454	59847987	MIR21,VMP1	RPS6KB1,TUBD1	MIR21	305
8_test_peak_54_lociStitched	chr1	2126791	2150904	PRKCZ	FAAP20	PRKCZ	306
8_test_peak_13105_lociStitched	chr20	53589026	53594997		LOC101927770,ZNF217	ZNF217	307
5_test_peak_5845_lociStitched	chr13	66993414	66997246	PCDH9,PCDH9-AS4	PCDH9-AS3	PCDH9-AS4	308
9_test_peak_8833_lociStitched	chr17	57722810	57727974		CCDC182	CCDC182	309
4_test_peak_21515_lociStitched	chrX	119681279	119686947	2022-09-06	MIR766	2022-09-06	310
5_test_peak_20405_lociStitched	chr9	33116987	33126612	B4GALT1	SMU1,B4GALT1-AS1	SMU1	311
7_test_peak_2108_lociStitched	chr1	226644128	226663494	ITPKB,ITPKB-IT1		ITPKB-IT1	312
3_test_peak_13419_lociStitched	chr21	35046814	35051849	RUNX1	RUNX1-IT1	RUNX1	313
6_test_peak_14611_lociStitched	chr3	46089088	46098595			XCR1	314
5_test_peak_13110_lociStitched	chr20	53608692	53624130		ZNF217	ZNF217	315
5_test_peak_16533_lociStitched	chr5	72291007	72308222	MRPS27	PTCD2	MRPS27	316
10_test_peak_8733_lociStitched	chr17	49738445	49747958	FAM117A	KAT7,SLC35B1	FAM117A	317
6_test_peak_2439_lociStitched	chr1	248913677	248925932	PGBD2		PGBD2	318
7_test_peak_11197_lociStitched	chr2	47689054	47702443			MSH6	319
6_test_peak_11430_lociStitched	chr2	68787824	68809895	ARHGAP25	ARHGAP25	ARHGAP25	320
9_test_peak_13966_lociStitched	chr22	37221883	37241839	RAC2	SSTR3,CYTH4,C1QTNF6	RAC2	321
6_test_peak_16459_lociStitched	chr5	56670472	56687878			C5orf67	322
7_test_peak_13560_lociStitched	chr21	44143858	44161317	C21orf33		ICOSLG	323
6_test_peak_10887_lociStitched	chr2	8540173	8545961		LOC101929567	LOC101929567	324
5_test_peak_12058_lociStitched	chr2	157404121	157421477	CYTIP	FAM133DP	CYTIP	325
5_test_peak_13028_lociStitched	chr20	47258577	47263918	ZMYND8		LOC100131496	326
3_test_peak_12564_lociStitched	chr2	233348316	233359013	DGKD	SAG,DGKD	DGKD	327
7_test_peak_9062_lociStitched	chr17	76480952	76494114	RHBDF2	PRCD,AANAT,UBE2O,CYGB	RHBDF2	328
4_test_peak_5211_lociStitched	chr12	104719877	104728641	CHST11		MIR3922	329
3_test_peak_10538_lociStitched	chr19	48322248	48333926	TMEM143,EMP3	SYNGR4,TMEM143,ZNF114,CCDC114	EMP3	330
3_test_peak_6323_lociStitched	chr14	71392005	71401001	SNORD56B		SNORD56B	331
4_test_peak_1460_lociStitched	chr1	161389523	161400153		CFAP126	CFAP126	332
5_test_peak_7236_lociStitched	chr15	90654403	90665655	LINC01585,CRTC3-AS1		LINC01585	333
6_test_peak_4420_lociStitched	chr11	128716463	128735738	FLI1	FLI1,SENCR	SENCR	334
8_test_peak_7970_lociStitched	chr16	81469197	81482397	CMIP	CMIP	CMIP	335
7_test_peak_8280_lociStitched	chr17	10114396	10123784	GAS7		GAS7	336
6_test_peak_18574_lociStitched	chr6	159055652	159063671		TAGAP	TAGAP	337
5_test_peak_14517_lociStitched	chr3	36890757	36912472	TRANK1		TRANK1	338
7_test_peak_8637_lociStitched	chr17	43359692	43369544		ARL4D,LINC00910	LINC00910	339
6_test_peak_18798_lociStitched	chr7	3068458	3095613		CARD11	CARD11	340
4_test_peak_2770_lociStitched	chr10	59670071	59674102	SLC16A9		SLC16A9	341
4_test_peak_20517_lociStitched	chr9	37187134	37198843	ZCCHC7		ZCCHC7	342
5_test_peak_17858_lociStitched	chr6	42010056	42028626	CCND3	TAF8,CCND3	CCND3	343
6_test_peak_5677_lociStitched	chr13	40979933	40986280	ELF1		ELF1	344
3_test_peak_17101_lociStitched	chr5	158752567	158775299	EBF1		EBF1	345
4_test_peak_1374_lociStitched	chr1	160428891	160447509		VANGL2	VANGL2	346
6_test_peak_13378_lociStitched	chr21	33361283	33383659		IFNAR1,IFNGR2	IFNGR2	347
6_test_peak_15183_lociStitched	chr3	152253762	152264011	MBNL1-AS1	MBNL1	MBNL1	348
8_test_peak_13950_lociStitched	chr22	36435638	36455714		TXN2,MYH9	TXN2	349
5_test_peak_8400_lociStitched	chr17	21738138	21741783		KCNJ18	KCNJ18	350
8_test_peak_15233_lociStitched	chr3	169938536	169954669	LOC100128164,SAMD7	SAMD7,SEC62	LOC100128164	351
3_test_peak_12336_lociStitched	chr2	200698284	200713829	LOC100507140,AOX2P		AOX2P	352
5_test_peak_12957_lociStitched	chr20	43750018	43753221		GTSF1L	GTSF1L	353
6_test_peak_3892_lociStitched	chr11	64524487	64539557		SLC22A11	SLC22A11	354
7_test_peak_15560_lociStitched	chr4	7372599	7381381	SORCS2		PSAPL1	355
4_test_peak_3346_lociStitched	chr10	128062170	128065960	PTPRE		PTPRE	356
6_test_peak_6016_lociStitched	chr14	22475250	22486318			DAD1	357
4_test_peak_9786_lociStitched	chr19	2324889	2332867	SPPL2B,LSM7	SPPL2B,C19orf35,LINGO3	SPPL2B	358
6_test_peak_13234_lociStitched	chr21	5055768	5067872		ICOSLG	ICOSLG	359
4_test_peak_16339_lociStitched	chr5	40405740	40411302			PTGER4	360
6_test_peak_451_lociStitched	chr1	31476933	31484298		LINC01225,LINC01226	LINC01225	361
6_test_peak_11418_lociStitched	chr2	68764962	68772742	ARHGAP25	ARHGAP25	ARHGAP25	362
6_test_peak_11459_lociStitched	chr2	69975383	69985595	PCBP1-AS1	ASPRV1	ASPRV1	363
8_test_peak_15356_lociStitched	chr3	187958436	187969608			LPP	364
8_test_peak_11122_lociStitched	chr2	43210041	43220731		LINC01126,ZFP36L2	ZFP36L2	365
8_test_peak_16741_lociStitched	chr5	124646814	124656498	ZNF608		ZNF608	366
6_test_peak_7544_lociStitched	chr16	17449258	17463145	XYLT1		XYLT1	367
3_test_peak_1564_lociStitched	chr1	169692436	169699623	SELL	SELE	SELL	368
5_test_peak_13142_lociStitched	chr20	57393257	57401712	RBM38	RAE1,MTRNR2L3,RBM38	RBM38	369
4_test_peak_12032_lociStitched	chr2	151762801	151772475		NEB	NEB	370
6_test_peak_12390_lociStitched	chr2	213226769	213239559		LOC100130451,SPAG16	LOC100130451	371
7_test_peak_17472_lociStitched	chr6	14275997	14291258	LINC01108	LINC01108	LINC01108	372
3_test_peak_21016_lociStitched	chr9	129458607	129461335		LINC00963	LINC00963	373
3_test_peak_19878_lociStitched	chr8	53203985	53206783		OPRK1	OPRK1	374
6_test_peak_14143_lociStitched	chr22	46586792	46594504		GRAMD4,CELSR1	GRAMD4	375
4_test_peak_18580_lociStitched	chr6	159094916	159117024		TAGAP	TAGAP	376
5_test_peak_11931_lociStitched	chr2	136319663	136327656			CXCR4	377
4_test_peak_16970_lociStitched	chr5	143791622	143806776		HMHB1	HMHB1	378
4_test_peak_4739_lociStitched	chr12	25382991	25387019			KRAS	379
6_test_peak_12806_lociStitched	chr20	31675210	31686487	BCL2L1	BCL2L1,ABALON,COX4I2	ABALON	380
6_test_peak_4186_lociStitched	chr11	78420142	78427847	LOC101928865	GAB2	LOC101928865	381
7_test_peak_15548_lociStitched	chr4	6938692	6943299	TBC1D14	TBC1D14	TBC1D14	382
2_test_peak_6607_lociStitched	chr14	105060965	105070603	GPR132	CDCA4,LOC102723354,GPR132	GPR132	383
5_test_peak_11721_lociStitched	chr2	106147271	106161682	UXS1	UXS1	UXS1	384
4_test_peak_9217_lociStitched	chr17	81427494	81437125	BAHCC1	LOC100130370,MIR3186,MIR4740	MIR3186	385
3_test_peak_20753_lociStitched	chr9	96203347	96217538			HSD17B3	386
6_test_peak_11718_lociStitched	chr2	105789862	105801215	NCK2	NCK2	NCK2	387
6_test_peak_12293_lociStitched	chr2	196233543	196242280	HECW2	LOC101927482	LOC101927482	388
6_test_peak_16249_lociStitched	chr5	1494461	1503898	LPCAT1	SLC6A3,MIR6075	MIR6075	389
8_test_peak_3025_lociStitched	chr10	88062798	88070554			PTEN	390
7_test_peak_9086_lociStitched	chr17	76957199	76969829			MGAT5B	391
7_test_peak_11433_lociStitched	chr2	68828988	68837210		BMP10	BMP10	392
7_test_peak_18082_lociStitched	chr6	87917950	87926259			SPACA1	393
4_test_peak_7250_lociStitched	chr15	92804199	92811048		ASB9P1	ASB9P1	394
3_test_peak_4500_lociStitched	chr12	4819473	4830149	KCNA6		KCNA6	395
7_test_peak_14198_lociStitched	chr22	50538133	50542911		KLHDC7B,CHKB-AS1,SYCE3,ODF3B,SCO2,CPT1B,CHKB,LMF2,NCAPH2,TYMP	KLHDC7B	396
7_test_peak_19833_lociStitched	chr8	38936372	38943645	PLEKHA2	HTRA4	HTRA4	397
6_test_peak_18649_lociStitched	chr6	170088236	170096965			LOC102724511	398
test_peak_16381	chr5	42990696	42992913	FLJ32255	LOC153684,ANXA2R,LOC648987	FLJ32255	399
5_test_peak_7048_lociStitched	chr15	70487017	70508826			SALRNA3	400
3_test_peak_6744_lociStitched	chr15	41782332	41791735	MAPKBP1	JMJD7,PLA2G4B,MAPKBP1	MAPKBP1	401
4_test_peak_10457_lociStitched	chr19	44752819	44755429	BCL3	MIR8085,CBLC	MIR8085	402
3_test_peak_281_lociStitched	chr1	23524736	23533866	LOC101928163,E2F2	ID3,ASAP3	E2F2	403
6_test_peak_9178_lociStitched	chr17	78879966	78891140	CEP295NL,TIMP2	CEP295NL,USP36	CEP295NL	404
4_test_peak_17357_lociStitched	chr6	2857788	2863449	SERPINB9P1	SERPINB9,SERPINB1,LOC101927730,MIR4645	MIR4645	405
6_test_peak_12721_lociStitched	chr20	9506408	9511676	LAMP5-AS1	LAMP5	LAMP5	406
4_test_peak_10135_lociStitched	chr19	17124835	17136278	MYO9B	MYO9B,HAUS8	MYO9B	407
6_test_peak_627_lociStitched	chr1	42923917	42936230	SLC2A1	SLC2A1-AS1	SLC2A1-AS1	408
5_test_peak_13896_lociStitched	chr22	31228348	31235186	LIMK2	LIMK2	LIMK2	409
4_test_peak_6281_lociStitched	chr14	68471051	68477552	RAD51B		ZFP36L1	410
6_test_peak_17447_lociStitched	chr6	13260499	13274631	PHACTR1	LOC100130357	LOC100130357	411
5_test_peak_4487_lociStitched	chr12	3717760	3729388	CRACR2A		CRACR2A	412
5_test_peak_7039_lociStitched	chr15	70320291	70329530			TLE3	413
5_test_peak_458_lociStitched	chr1	31505270	31509153	LINC01225	LINC01226	LINC01225	414

## Sheet: Super enhancers in B-ALL5
Super enhancers in B-ALL5				OVERLAP_GENES	PROXIMAL_GENES	CLOSEST_GENE	enhancerRank
18_test_peak_16805_lociStitched	chr17	43231382	43301287	RNU2-1	TMEM106A,LINC00854	RNU2-1	1
62_test_peak_25976_lociStitched	chr21	38400232	38497221	ERG	ERG	ERG	2
50_test_peak_5151_lociStitched	chr10	79068978	79158508	ZMIZ1	ZMIZ1-AS1	ZMIZ1	3
32_test_peak_4327_lociStitched	chr10	14534291	14622200	FAM107B	FAM107B	FAM107B	4
33_test_peak_22608_lociStitched	chr2	68732232	68838153	ARHGAP25	ARHGAP25,BMP10	ARHGAP25	5
22_test_peak_32676_lociStitched	chr5	172764943	172807984	DUSP1	LOC101928093,ERGIC1	DUSP1	6
35_test_peak_25204_lociStitched	chr20	48703874	48797734	PREX1		PREX1	7
30_test_peak_5466_lociStitched	chr10	96671886	96760813	PIK3AP1,RPL13AP5		PIK3AP1	8
32_test_peak_32105_lociStitched	chr5	132453191	132501381	C5orf56,IRF1	IL5	IRF1	9
40_test_peak_35889_lociStitched	chr7	50305080	50363920	IKZF1	IKZF1	IKZF1	10
10_test_peak_7244_lociStitched	chr11	65390581	65430485	NEAT1,FRMD8	SLC25A45,FRMD8,MIR612,TIGD3	NEAT1	11
35_test_peak_8160_lociStitched	chr11	122659384	122727988	UBASH3B		UBASH3B	12
25_test_peak_2863_lociStitched	chr1	167601129	167663291	RCSD1	CREG1	RCSD1	13
31_test_peak_17662_lociStitched	chr17	77389933	77467445	SEPT9,MIR4316	2022-09-09	2022-09-09	14
24_test_peak_38341_lociStitched	chr8	141086324	141183146	DENND3	SLC45A4	DENND3	15
27_test_peak_4983_lociStitched	chr10	71712739	71771652	CDH23,C10orf105,C10orf54	CDH23,MIR7152	C10orf105	16
33_test_peak_14767_lociStitched	chr16	56971856	57061478	NLRC5,CETP	HERPUD1,CPNE2	NLRC5	17
28_test_peak_24348_lociStitched	chr2	239217151	239289791	HDAC4	MIR4269,MGC16025	MIR4269	18
28_test_peak_22356_lociStitched	chr2	54557644	54605531	SPTBN1	RPL23AP32	SPTBN1	19
33_test_peak_6053_lociStitched	chr10	124670804	124740927	FAM53B-AS1,FAM53B	FAM53B-AS1	FAM53B-AS1	20
21_test_peak_3968_lociStitched	chr10	1453818	1493032	ADARB2	ADARB2-AS1	ADARB2-AS1	21
17_test_peak_6118_lociStitched	chr10	128045099	128068767	PTPRE		PTPRE	22
21_test_peak_18883_lociStitched	chr19	2033542	2090520	MOB3A,MKNK2	IZUMO4,MKNK2,BTBD2	MKNK2	23
15_test_peak_1019_lociStitched	chr1	30729631	30762088	MIR4420,LAPTM5	MATN1,MATN1-AS1	MIR4420	24
7_test_peak_32402_lociStitched	chr5	150398497	150415206	TCOF1,CD74	CD74,RPS14,TCOF1	CD74	25
26_test_peak_14049_lociStitched	chr16	10867518	10922252	CIITA	TVP23A,DEXI,CIITA,CLEC16A	CIITA	26
23_test_peak_40000_lociStitched	chr9	134454197	134502724		RXRA	RXRA	27
15_test_peak_23431_lociStitched	chr2	136112553	136144625	CXCR4		CXCR4	28
14_test_peak_3191_lociStitched	chr1	203289001	203328277	BTG2,LINC01136	LINC01353,FMOD	BTG2	29
20_test_peak_14819_lociStitched	chr16	57084506	57147660	CPNE2	FAM192A,RSPRY1	CPNE2	30
12_test_peak_27782_lociStitched	chr3	12993881	13022457	IQSEC1	IQSEC1	IQSEC1	31
29_test_peak_32722_lociStitched	chr5	172835434	172898672	ERGIC1		ERGIC1	32
15_test_peak_39170_lociStitched	chr9	93092861	93138148	NINJ1,C9orf89	WNK2,SUSD3	NINJ1	33
29_test_peak_6026_lociStitched	chr10	124597470	124655506	LHPP,FAM53B	FAM53B-AS1	FAM53B-AS1	34
7_test_peak_19665_lociStitched	chr19	13140911	13172878	NACC1,IER2,STX10	LYL1,TRMT1	IER2	35
10_test_peak_20034_lociStitched	chr19	18279021	18319868	LSM4,MIR3188,JUND	PDE4C,JUND,PGPEP1,LOC729966,KIAA1683	MIR3188	36
19_test_peak_32099_lociStitched	chr5	132398024	132438328	C5orf56	SLC22A5,LOC553103,MIR3936	C5orf56	37
8_test_peak_19629_lociStitched	chr19	12777889	12794464	JUNB,MIR5684	BEST2,RTBDN,ASNA1,HOOK2,RNASEH2A,PRDX2,C19orf43,MAST1	MIR5684	38
5_test_peak_20506_lociStitched	chr19	39397871	39411728	ZFP36,MIR4530,MED29	PLEKHG2,SUPT5H,RPS16,PAF1	ZFP36	39
15_test_peak_19735_lociStitched	chr19	14348341	14385956	ADGRE5	PKN1,DDX39A	ADGRE5	40
21_test_peak_24199_lociStitched	chr2	233061670	233101314	INPP5D	NGEF,INPP5D,NEU2	INPP5D	41
27_test_peak_27981_lociStitched	chr3	32394953	32433882	CMTM7	CMTM7	CMTM7	42
8_test_peak_6844_lociStitched	chr11	47375781	47396295	SPI1	SPI1,SLC39A13,MIR4487,MYBPC3,PSMC3	SPI1	43
18_test_peak_39397_lociStitched	chr9	114362006	114398522	AKNA	ORM2,ORM1	AKNA	44
17_test_peak_11723_lociStitched	chr14	73740553	73772406	ELMSAN1,MIR4505	PNMA1,LOC100506476	MIR4505	45
13_test_peak_2657_lociStitched	chr1	156481131	156509004	MEF2D		MEF2D	46
19_test_peak_15174_lociStitched	chr16	81446867	81514335	CMIP	MIR7854	CMIP	47
14_test_peak_7632_lociStitched	chr11	73365416	73393246	RELT,ARHGEF17		RELT	48
15_test_peak_38054_lociStitched	chr8	122780022	122807672	ZHX2		ZHX2	49
19_test_peak_925_lociStitched	chr1	27862372	27892649	RPA2,THEMIS2	SCARNA1,PPP1R8,SMPDL3B,THEMIS2	THEMIS2	50
2_test_peak_36641_lociStitched	chr7	105010652	105016689	KMT2E,KMT2E-AS1	LINC01004	KMT2E-AS1	51
23_test_peak_22182_lociStitched	chr2	43192839	43240961	THADA,ZFP36L2,LINC01126		ZFP36L2	52
9_test_peak_13374_lociStitched	chr15	88624589	88653719	AEN,ISG20	MIR7-2,ISG20,LINC01586,MIR3529,MIR1179	ISG20	53
4_test_peak_16885_lociStitched	chr17	45221049	45236442	FMNL1	MAP3K14-AS1,SPATA32	FMNL1	54
16_test_peak_4478_lociStitched	chr10	26430560	26482980	APBB1IP		APBB1IP	55
25_test_peak_22276_lociStitched	chr2	47026787	47086790	TTC7A		C2orf61	56
2_test_peak_15913_lociStitched	chr17	7834015	7845391	KDM6B	CYB5D1,CHD3,TMEM88,NAA38	KDM6B	57
18_test_peak_5013_lociStitched	chr10	72296617	72336602	DNAJB12	DNAJB12,DDIT4	DNAJB12	58
17_test_peak_5901_lociStitched	chr10	119264771	119309095	GRK5		GRK5	59
23_test_peak_18975_lociStitched	chr19	2614336	2665007	MIR7850,GNG7		MIR7850	60
14_test_peak_7387_lociStitched	chr11	67268598	67289132	ADRBK1	ANKRD13D,KDM2A,SSH3,LOC100130987	ANKRD13D	61
26_test_peak_15045_lociStitched	chr16	69354268	69396613	TERF2	NIP7,TMED6,CYB5B,PDF,VPS4A,COG8	TERF2	62
11_test_peak_27488_lociStitched	chr22	49925161	49953973	CRELD2	PIM3,CRELD2,ALG12,MIR6821	PIM3	63
20_test_peak_24287_lociStitched	chr2	237673198	237705821	LRRFIP1		LRRFIP1	64
7_test_peak_29903_lociStitched	chr4	2786138	2815349	SH3BP2	ADD1,SH3BP2,TNIP2	SH3BP2	65
10_test_peak_7253_lociStitched	chr11	65491488	65508955	MALAT1	SCYL1,LTBP3,MIR612	MALAT1	66
5_test_peak_27541_lociStitched	chr22	50529593	50545077	ODF3B,TYMP	KLHDC7B,CHKB-AS1,TYMP,ADM2,SCO2,MIOX,CPT1B,CHKB,SYCE3,LMF2,NCAPH2	ODF3B	67
15_test_peak_13118_lociStitched	chr15	74775718	74800787	CSK,MIR4513	CPLX3,MIR6882,CSK,LMAN1L,CYP1A2,ULK3	MIR4513	68
2_test_peak_20923_lociStitched	chr19	47109519	47114437	ZC3H4	SAE1	ZC3H4	69
17_test_peak_3586_lociStitched	chr1	226632888	226681124	ITPKB,ITPKB-IT1		ITPKB-IT1	70
5_test_peak_4685_lociStitched	chr10	43393914	43421404	HNRNPF	ZNF487,FXYD4	HNRNPF	71
22_test_peak_11993_lociStitched	chr14	91356220	91414857	CCDC88C		CCDC88C	72
9_test_peak_20793_lociStitched	chr19	44741709	44766379	MIR8085,BCL3	BCAM,CEACAM16,CBLC	MIR8085	73
16_test_peak_5681_lociStitched	chr10	103175357	103202917	NT5C2	RPEL1,NT5C2	NT5C2	74
10_test_peak_11611_lociStitched	chr14	68788821	68816786	ZFP36L1		ZFP36L1	75
11_test_peak_18821_lociStitched	chr19	1244877	1262901	MIDN	C19orf24,CIRBP,CIRBP-AS1,ATP5D,STK11,CBARP,EFNA2	MIDN	76
16_test_peak_34847_lociStitched	chr6	166460192	166491633	RPS6KA2,RPS6KA2-IT1	MIR1913	RPS6KA2-IT1	77
12_test_peak_30215_lociStitched	chr4	16212039	16238680	TAPT1-AS1,TAPT1	TAPT1-AS1	TAPT1	78
13_test_peak_16675_lociStitched	chr17	40320294	40355029	RARA-AS1,RARA	CDC6,RARA,GJD3	RARA	79
10_test_peak_28463_lociStitched	chr3	50238151	50260835	GNAI2	HYAL1,SEMA3B,IFRD2,MIR6872,MIR5787,GNAT1,HYAL3,NAT6,SEMA3B-AS1,LSMEM2,SLC38A3	GNAI2	80
16_test_peak_5662_lociStitched	chr10	102795590	102819565	WBP1L	AS3MT,BORCS7,CYP17A1	CYP17A1	81
13_test_peak_36409_lociStitched	chr7	100190343	100231225	STAG3,PVRIG,GATS	C7orf43,GPC2,LAMTOR4,MIR4658,GAL3ST4	PVRIG	82
5_test_peak_13862_lociStitched	chr16	2506955	2526263	ATP6V0C,AMDHD2	CEMP1,C16orf59,MIR3178,TBC1D24,NTN3,PDPK1,MIR6768	ATP6V0C	83
17_test_peak_4216_lociStitched	chr10	11148062	11180575	CELF2	CELF2-AS2,CELF2	CELF2	84
13_test_peak_7510_lociStitched	chr11	69970191	70017205		LOC101928443	LOC101928443	85
10_test_peak_11480_lociStitched	chr14	61470403	61504531	PRKCH		LOC101927780	86
5_test_peak_33955_lociStitched	chr6	42770695	42784428		PRPH2,TBCC,ATP6V0CP3,GLTSCR1L	TBCC	87
12_test_peak_19100_lociStitched	chr19	4058025	4090713	MAP2K2,ZBTB7A		ZBTB7A	88
22_test_peak_15207_lociStitched	chr16	81797440	81842948	PLCG2		PLCG2	89
20_test_peak_19178_lociStitched	chr19	4913533	4939565	UHRF1,MIR4747	KDM4B,ARRDC5,PLIN3	MIR4747	90
8_test_peak_26756_lociStitched	chr22	30250733	30283707	OSM	TBC1D10A,LIF,GATSL3	OSM	91
13_test_peak_24147_lociStitched	chr2	231661769	231687736		PTMA,MIR1244-2	PTMA	92
9_test_peak_1325_lociStitched	chr1	40380672	40395536	SMAP2	SMAP2	SMAP2	93
15_test_peak_27648_lociStitched	chr3	5178043	5199554	ARL8B,EDEM1		EDEM1	94
4_test_peak_17940_lociStitched	chr17	82205700	82231959	SLC16A3,CCDC57	SLC16A3,CSNK1D,MIR6787	CCDC57	95
23_test_peak_36585_lociStitched	chr7	102512913	102546663	POLR2J3,RASA4B	POLR2J,ALKBH4,MIR4467,MIR5090,LRWD1,SPDYE2B	RASA4B	96
15_test_peak_13291_lociStitched	chr15	81284438	81315940	IL16,STARD5	TMC3-AS1	IL16	97
15_test_peak_1209_lociStitched	chr1	36339243	36375196	STK40	EVA1B,SH3D21,LSM10	STK40	98
23_test_peak_31477_lociStitched	chr5	39164503	39213739	FYB	FYB	FYB	99
15_test_peak_8288_lociStitched	chr11	128703962	128741300	FLI1	FLI1,SENCR	SENCR	100
5_test_peak_776_lociStitched	chr1	26282133	26292416	UBXN11	UBXN11,CEP85,SH3BGRL3,CD52	SH3BGRL3	101
6_test_peak_440_lociStitched	chr1	15829636	15850235	FLJ37453,SPEN	UQCRHL	SPEN	102
20_test_peak_15295_lociStitched	chr16	85523860	85582763		GSE1	GSE1	103
1_test_peak_24323_lociStitched	chr2	238774698	238779395			TWIST2	104
12_test_peak_7563_lociStitched	chr11	72713045	72743878	ARAP1	STARD10,PDE2A,MIR4692	ARAP1	105
12_test_peak_3304_lociStitched	chr1	206558229	206583835	RASSF5	EIF2D	RASSF5	106
10_test_peak_12059_lociStitched	chr14	92648440	92675985	RIN3		LGMN	107
8_test_peak_15734_lociStitched	chr17	3903623	3919796	P2RX1	ATP2A3,CAMKK1	P2RX1	108
13_test_peak_28495_lociStitched	chr3	50590312	50623986	MAPKAPK3,CISH	C3orf18,HEMK1,CISH	CISH	109
3_test_peak_24156_lociStitched	chr2	231705972	231718218	PTMA,MIR1244-2	PTMA	MIR1244-2	110
6_test_peak_32832_lociStitched	chr5	177490085	177511754	PDLIM7,DOK3,DDX41	DOK3,FAM193B,PRR7,DBN1,PRR7-AS1	PDLIM7	111
19_test_peak_18234_lociStitched	chr18	13434990	13466012	LDLRAD4,MIR5190	LDLRAD4-AS1	MIR5190	112
3_test_peak_1471_lociStitched	chr1	44806430	44820810	BTBD19,PTCH2,TCTEX1D4	PTCH2,SNORD38A,PLK3,RPS8,SNORD38B,SNORD55,BEST4,SNORD46	BTBD19	113
11_test_peak_1317_lociStitched	chr1	40034705	40065913	CAP1	PPT1	CAP1	114
8_test_peak_15672_lociStitched	chr17	2390350	2401146	MNT	LOC284009	MNT	115
10_test_peak_17556_lociStitched	chr17	76251767	76273888	UBALD2	QRICH2,RNF157	UBALD2	116
7_test_peak_31875_lociStitched	chr5	98921727	98934275	CHD1,LOC100289230		LOC100289230	117
8_test_peak_488_lociStitched	chr1	16889396	16914702	RNVU1-18	CROCC	CROCC	118
1_test_peak_30747_lociStitched	chr4	102824953	102828071	LOC105377348,UBE2D3	CISD2,LOC105377348,LOC102723704,UBE2D3	UBE2D3	119
17_test_peak_33077_lociStitched	chr6	5762241	5793137	FARS2		LOC101927950	120
7_test_peak_12359_lociStitched	chr14	105058842	105076074	GPR132	CDCA4,LOC102723354,GPR132	GPR132	121
22_test_peak_37839_lociStitched	chr8	81130497	81161884		PAG1	PAG1	122
17_test_peak_2613_lociStitched	chr1	155961542	155989931	ARHGEF2	RXFP4,SCARNA4,SSR2,MIR6738,KIAA0907,SNORA80E	ARHGEF2	123
13_test_peak_36610_lociStitched	chr7	102611247	102636024	RASA4B,RASA4	POLR2J3,POLR2J2,UPK3BL	RASA4	124
6_test_peak_26325_lociStitched	chr22	17768331	17782369	LINC00528,BID	MIR3198-1,BID	BID	125
2_test_peak_5625_lociStitched	chr10	102393447	102399611	NFKB2	PSD,FBXL15,CUEDC2,MIR146B,NFKB2	NFKB2	126
19_test_peak_10489_lociStitched	chr13	40983017	41016640	ELF1	WBP4,ELF1	ELF1	127
7_test_peak_18114_lociStitched	chr18	2635401	2658186	CBX3P2,SMCHD1		CBX3P2	128
9_test_peak_13770_lociStitched	chr16	1457678	1481130	CLCN7	UNKL,C16orf91,PTX4,TMEM204,TELO2,CCDC154,CLCN7	CLCN7	129
11_test_peak_7586_lociStitched	chr11	72807581	72835416	ATG16L2	STARD10,MIR4692	ATG16L2	130
14_test_peak_39921_lociStitched	chr9	133110067	133144473	RALGDS	RALGDS,CEL,CELP,GBGT1	RALGDS	131
20_test_peak_22146_lociStitched	chr2	42947682	42975711			LOC102723854	132
10_test_peak_26684_lociStitched	chr22	28791130	28829204	XBP1	CCDC117,CHEK2,HSCB	XBP1	133
7_test_peak_17151_lociStitched	chr17	58333138	58346410	BZRAP1-AS1,SUPT4H1,MIR4736	BZRAP1-AS1,MIR142,BZRAP1,SUPT4H1	BZRAP1-AS1	134
15_test_peak_27001_lociStitched	chr22	37218559	37242531	RAC2	SSTR3,CYTH4,C1QTNF6	RAC2	135
test_peak_22678	chr2	70084997	70088865	PCBP1-AS1,PCBP1	LOC100133985	PCBP1-AS1	136
9_test_peak_18999_lociStitched	chr19	2677761	2711349	GNG7	DIRAS1,MIR7850,SLC39A3	GNG7	137
10_test_peak_17595_lociStitched	chr17	76515178	76548918	PRCD,CYGB	SNORD1A,SNHG16,SNORD1B,RHBDF2,SNORD1C,AANAT,ST6GALNAC2	PRCD	138
5_test_peak_6278_lociStitched	chr11	310359	327631	IFITM3,IFITM1	ATHL1,B4GALNT4,IFITM5,NLRP6,IFITM2	IFITM3	139
5_test_peak_29618_lociStitched	chr3	187737944	187746390	BCL6	BCL6,RTP2,LOC100131635	BCL6	140
12_test_peak_24767_lociStitched	chr20	31661801	31685951	BCL2L1	BCL2L1,ABALON,COX4I2	COX4I2	141
15_test_peak_9565_lociStitched	chr12	104457876	104486672	CHST11	CHST11	CHST11	142
18_test_peak_19466_lociStitched	chr19	10728430	10769117	DNM2	DNM2,MIR199A1,MIR4748,QTRT1,MIR638	MIR638	143
8_test_peak_35345_lociStitched	chr7	2507639	2531374	LFNG,MIR4648	IQCE,BRAT1,GRIFIN	LFNG	144
16_test_peak_28058_lociStitched	chr3	36890512	36925101	TRANK1		TRANK1	145
3_test_peak_7292_lociStitched	chr11	65638133	65653939	SIPA1,MIR4489,RELA	MIR4690,KCNK7,MAP3K11,PCNXL3,RELA	MIR4489	146
14_test_peak_30059_lociStitched	chr4	6915041	6944769	TBC1D14	TBC1D14	TBC1D14	147
20_test_peak_37119_lociStitched	chr7	155358038	155383033	BLACE		BLACE	148
14_test_peak_30379_lociStitched	chr4	40283613	40312524	LOC101060498	LOC101060498,CHRNA9	LOC101060498	149
21_test_peak_7897_lociStitched	chr11	96205713	96259696	MAML2		MIR1260B	150
19_test_peak_26937_lociStitched	chr22	36355639	36386258	MYH9		MYH9	151
7_test_peak_9730_lociStitched	chr12	111426764	111447756	SH2B3		SH2B3	152
6_test_peak_8626_lociStitched	chr12	12714399	12725777	CDKN1B	APOLD1,MIR613,GPR19	CDKN1B	153
11_test_peak_3240_lociStitched	chr1	204481419	204522626	MDM4,PIK3C2B	MDM4	PIK3C2B	154
7_test_peak_5753_lociStitched	chr10	104319294	104336840	ITPRIP,LOC101927472	CFAP58,CFAP58-AS1,GSTO2	ITPRIP	155
5_test_peak_16266_lociStitched	chr17	21275961	21295896	MAP2K3	NATD1	MAP2K3	156
15_test_peak_19982_lociStitched	chr19	17947118	17969959	KCNN1	CCDC124,ARRDC2	KCNN1	157
12_test_peak_33823_lociStitched	chr6	37048246	37083913		FGD2	FGD2	158
4_test_peak_31523_lociStitched	chr5	42990637	43011284	FLJ32255	LOC153684,ANXA2R,LOC648987	FLJ32255	159
14_test_peak_38688_lociStitched	chr9	33124477	33164214	B4GALT1	SMU1,B4GALT1-AS1	B4GALT1-AS1	160
9_test_peak_14883_lociStitched	chr16	66515328	66527322	TK2	CKLF,TK2,CMTM1,BEAN1-AS1	TK2	161
11_test_peak_13925_lociStitched	chr16	3048511	3087445	IL32,MMP25-AS1,MMP25	ZNF205,CLDN6,ZNF205-AS1,ZNF213,CCDC64B,TNFRSF12A,HCFC1R1,LOC100128770,ZNF213-AS1,CLDN9,LOC101929613,THOC6,ZSCAN10	IL32	162
10_test_peak_20859_lociStitched	chr19	45439615	45485854	RTN2,FOSB	CD3EAP,VASP,PPP1R13L,PPM1N,ERCC1,MIR6088	FOSB	163
11_test_peak_6209_lociStitched	chr10	132544362	132572601	INPP5A		INPP5A	164
1_test_peak_15837_lociStitched	chr17	7011561	7016005	ALOX12-AS1,RNASEK-C17orf49,C17orf49,RNASEK,MIR497HG	ALOX12,RNASEK,SLC16A11,MIR195,MIR497,BCL6B,SLC16A13	C17orf49	165
15_test_peak_12975_lociStitched	chr15	67092094	67135342	SMAD3	SMAD3	SMAD3	166
15_test_peak_15422_lociStitched	chr16	88767760	88800781	PIEZO1	LOC339059,CDT1,APRT,LOC100289580	PIEZO1	167
14_test_peak_36900_lociStitched	chr7	139078905	139119315	ZC3HAV1	ZC3HAV1L,TTC26	ZC3HAV1	168
10_test_peak_16402_lociStitched	chr17	29705121	29728012	SSH2		SSH2	169
14_test_peak_40084_lociStitched	chr9	136644767	136661257	EGFL7	MIR126,EGFL7,AGPAT2	EGFL7	170
18_test_peak_5766_lociStitched	chr10	110058189	110086687	ADD3	ADD3-AS1	ADD3-AS1	171
7_test_peak_26830_lociStitched	chr22	31614893	31640124	SFI1,PISD,MIR7109		PISD	172
14_test_peak_26799_lociStitched	chr22	31216456	31236059	LIMK2	LIMK2	LIMK2	173
12_test_peak_11643_lociStitched	chr14	69613455	69654199	SUSD6	CCDC177	SUSD6	174
5_test_peak_21056_lociStitched	chr19	48949809	48970940	BAX,FTL,GYS1	MIR6798,LHB,BAX,NUCB1,GYS1,RUVBL2,DHDH,NUCB1-AS1,LOC101059948	FTL	175
12_test_peak_7605_lociStitched	chr11	73142899	73163187		FCHSD2	FCHSD2	176
9_test_peak_4367_lociStitched	chr10	14736392	14752838	FAM107B	FAM107B	FAM107B	177
10_test_peak_25361_lociStitched	chr20	53579688	53595168	ZNF217	LOC101927770	ZNF217	178
15_test_peak_5439_lociStitched	chr10	96286447	96311959	DNTT	BLNK,OPALIN	DNTT	179
19_test_peak_20814_lociStitched	chr19	45098503	45126044	PPP1R37	ZNF296,NKPD1,GEMIN7	PPP1R37	180
14_test_peak_5800_lociStitched	chr10	110842433	110868822		PDCD4-AS1,MIR4680,PDCD4	PDCD4-AS1	181
11_test_peak_5922_lociStitched	chr10	119367583	119407490	MIR4681,GRK5		MIR4681	182
18_test_peak_29324_lociStitched	chr3	155085271	155115934	MME		MME	183
14_test_peak_16581_lociStitched	chr17	38871752	38907147	LASP1	LASP1,SNORA21,CWC25,RPL23,MIR6779,MIR4727,C17orf98,LINC00672	LASP1	184
8_test_peak_6233_lociStitched	chr10	133257900	133280415	TUBGCP2,ADAM8	UTF1,MIR202,ADAM8,ZNF511,TUBGCP2,MIR202HG,VENTX	ADAM8	185
4_test_peak_37627_lociStitched	chr8	42139687	42148960		AP3M2	AP3M2	186
8_test_peak_22264_lociStitched	chr2	46962577	46986953	TTC7A	MCFD2,TTC7A	MCFD2	187
13_test_peak_37481_lociStitched	chr8	27361514	27389733	PTK2B	MIR6842	PTK2B	188
14_test_peak_32565_lociStitched	chr5	160259360	160272683	CCNJL	FABP6	FABP6	189
5_test_peak_1683_lociStitched	chr1	66328617	66350847	PDE4B	PDE4B	PDE4B	190
9_test_peak_33743_lociStitched	chr6	36108291	36128311	MAPK14	MAPK13	MAPK13	191
9_test_peak_30342_lociStitched	chr4	40186010	40207235	RHOH	RHOH	RHOH	192
15_test_peak_5203_lociStitched	chr10	79265072	79296703	ZMIZ1		PPIF	193
12_test_peak_15497_lociStitched	chr16	89402854	89454837	ANKRD11,LOC101927817	LOC101927817,ANKRD11	LOC101927817	194
11_test_peak_10579_lociStitched	chr13	46374471	46404796	KIAA0226L	KIAA0226L,RNU6-68P	KIAA0226L	195
2_test_peak_34597_lociStitched	chr6	142943161	142948164	HIVEP2		HIVEP2	196
7_test_peak_26814_lociStitched	chr22	31272543	31292478	LIMK2,PIK3IP1	PIK3IP1-AS1	PIK3IP1	197
3_test_peak_34838_lociStitched	chr6	163404725	163416767	QKI,CAHM	QKI	CAHM	198
12_test_peak_17106_lociStitched	chr17	57537733	57561928	MSI2	LOC101927539,LOC101927557	LOC101927557	199
4_test_peak_1182_lociStitched	chr1	36151873	36162487	MAP7D1,TRAPPC3	MAP7D1,COL8A2,TRAPPC3	TRAPPC3	200
14_test_peak_28279_lociStitched	chr3	46923303	46965668	CCDC12	PTH1R,NBEAL2,NRADDP	CCDC12	201
14_test_peak_3711_lociStitched	chr1	232577518	232601350			SIPA1L2	202
11_test_peak_22304_lociStitched	chr2	47716291	47740303		MSH6	MSH6	203
test_peak_20352	chr19	35898443	35904874	NFKBID,TYROBP,HCST	APLP1,TYROBP,NPHS1,KIRREL2,HCST,LRFN3	HCST	204
14_test_peak_27833_lociStitched	chr3	14404515	14435298	SLC6A6	SLC6A6	SLC6A6	205
16_test_peak_33916_lociStitched	chr6	42007427	42046498	CCND3	TAF8,CCND3	CCND3	206
5_test_peak_20697_lociStitched	chr19	42269170	42287264	CIC	PAFAH1B3,GSK3A,ZNF526,PRR19,ERF,MEGF8,DEDD2,TMEM145	CIC	207
12_test_peak_3925_lociStitched	chr10	300516	330142	DIP2C		ZMYND11	208
13_test_peak_4890_lociStitched	chr10	69044086	69065981		SRGN	SRGN	209
7_test_peak_20003_lociStitched	chr19	18013787	18025651	ARRDC2	ARRDC2	ARRDC2	210
11_test_peak_16142_lociStitched	chr17	17724680	17758287	RAI1	SMCR2,SMCR5,RAI1-AS1	RAI1-AS1	211
16_test_peak_14098_lociStitched	chr16	11596866	11641190		SNN,LITAF	LITAF	212
8_test_peak_26595_lociStitched	chr22	24429553	24450708	ADORA2A,ADORA2A-AS1,SPECC1L-ADORA2A	ADORA2A,UPB1	ADORA2A	213
10_test_peak_35373_lociStitched	chr7	2720705	2741627	GNA12	AMZ1	GNA12	214
13_test_peak_15335_lociStitched	chr16	85902499	85948552	MIR6774,IRF8		MIR6774	215
11_test_peak_38178_lociStitched	chr8	129958133	129996595	FAM49B	FAM49B,MIR5194	MIR5194	216
8_test_peak_2355_lociStitched	chr1	150560913	150577729	ADAMTSL4,MCL1,ADAMTSL4-AS1	FALEC,ADAMTSL4,MCL1,MIR4257	ADAMTSL4-AS1	217
12_test_peak_16369_lociStitched	chr17	29103165	29149514	MYO18A	TIAF1,MYO18A	TIAF1	218
1_test_peak_25954_lociStitched	chr21	37365496	37368765	DYRK1A		DYRK1A	219
11_test_peak_7021_lociStitched	chr11	61954701	61973407	FTH1,BEST1	RAB3IL1,BEST1	FTH1	220
12_test_peak_11003_lociStitched	chr13	114109941	114149310	RASA3		RASA3	221
7_test_peak_29969_lociStitched	chr4	5032725	5055169	STK32B	STK32B,CYTL1	STK32B	222
3_test_peak_16720_lociStitched	chr17	41666199	41691179	EIF1	GAST,KRT17,HAP1,KRT42P	EIF1	223
15_test_peak_13499_lociStitched	chr15	92804222	92845300		LINC01578,ASB9P1	ASB9P1	224
7_test_peak_113_lociStitched	chr1	2289777	2316095	SKI	LOC100129534	LOC100129534	225
9_test_peak_36560_lociStitched	chr7	102415777	102432450	LOC100630923,PRKRIP1	POLR2J,ORAI2,ALKBH4,MIR4467,MIR5090,LRWD1,MIR548O	ORAI2	226
8_test_peak_17680_lociStitched	chr17	78118910	78143751	TMC8,TMC6	C17orf99,AFMID,TK1,TNRC6C-AS1,SYNGR2	TMC8	227
7_test_peak_27431_lociStitched	chr22	46734867	46755171	CERK	TBC1D22A	CERK	228
10_test_peak_10098_lociStitched	chr12	124440433	124478292	NCOR2		NCOR2	229
9_test_peak_36453_lociStitched	chr7	100431722	100455206	MEPCE,PPP1R35	MEPCE,NYAP1,ZCWPW1,C7orf61,TSC22D4	PPP1R35	230
5_test_peak_29861_lociStitched	chr4	1714064	1726881	TACC3,TMEM129	SLBP,FAM53A,TMEM129	TMEM129	231
7_test_peak_17951_lociStitched	chr17	82292270	82314729		CD7,CSNK1D,TEX19,SECTM1	CD7	232
3_test_peak_34302_lociStitched	chr6	108557545	108566501	FOXO3		FOXO3	233
2_test_peak_33221_lociStitched	chr6	12008358	12013205	HIVEP1	LOC101928253	HIVEP1	234
2_test_peak_24925_lociStitched	chr20	35739257	35744715	RBM39	PHF20,RBM39,ROMO1,NFS1	RBM39	235
4_test_peak_4028_lociStitched	chr10	3764543	3785239	KLF6	KLF6	KLF6	236
18_test_peak_6557_lociStitched	chr11	10600707	10625434	MRVI1	LYVE1	MRVI1	237
8_test_peak_20657_lociStitched	chr19	41870990	41888085	ARHGEF1,CD79A,RPS19	LYPD4,MIR6797,DMRTC2	CD79A	238
3_test_peak_16819_lociStitched	chr17	43359477	43369998	LINC00910	ARL4D	LINC00910	239
9_test_peak_866_lociStitched	chr1	27464810	27492530	WASF2	WASF2	WASF2	240
8_test_peak_32056_lociStitched	chr5	131252067	131281854	CDC42SE2	CDC42SE2	CDC42SE2	241
10_test_peak_2223_lociStitched	chr1	145977830	146007285	TXNIP,POLR3GL	LOC101928979,LIX1L,RNVU1-6,HFE2,ANKRD34A	TXNIP	242
9_test_peak_22157_lociStitched	chr2	43124815	43137680			LOC102723854	243
8_test_peak_39045_lociStitched	chr9	89388609	89441270	SEMA4D		SEMA4D	244
7_test_peak_5643_lociStitched	chr10	102632267	102646576	SUFU,TRIM8		TRIM8	245
10_test_peak_40284_lociStitched	chrX	12950439	12979209	TMSB4X	TLR8-AS1,TLR8	TMSB4X	246
3_test_peak_3737_lociStitched	chr1	234599579	234613617	IRF2BP2	LOC101927787,LINC00184	IRF2BP2	247
15_test_peak_22172_lociStitched	chr2	43158317	43179304		LINC01126,ZFP36L2	ZFP36L2	248
6_test_peak_31951_lociStitched	chr5	116558802	116574796	SEMA6A		SEMA6A	249
13_test_peak_27420_lociStitched	chr22	46576854	46623365		GRAMD4,CELSR1	GRAMD4	250
7_test_peak_13648_lociStitched	chr15_KI270849v1_alt	33617	53052	LOC100419583,B2M		B2M	251
5_test_peak_27505_lociStitched	chr22	50188602	50195355	TRABD	PANX2,MOV10L1,TUBGCP6,SELO	TRABD	252
15_test_peak_18687_lociStitched	chr18	77094669	77128826	MBP		MBP	253
5_test_peak_19458_lociStitched	chr19	10593556	10605267	SLC44A2	ILF3-AS1,AP1M2,CDKN2D,ILF3,ATG4D,SLC44A2,MIR1238,KRI1	SLC44A2	254
4_test_peak_22944_lociStitched	chr2	96527085	96539726	ARID5A	NEURL3	ARID5A	255
13_test_peak_1396_lociStitched	chr1	42923712	42953531	SLC2A1	SLC2A1-AS1	SLC2A1-AS1	256
6_test_peak_33779_lociStitched	chr6	36580045	36608904	SRSF3	SRSF3,STK38,MIR3925	SRSF3	257
9_test_peak_35358_lociStitched	chr7	2623871	2645879	TTYH3	AMZ1	TTYH3	258
10_test_peak_314_lociStitched	chr1	11719016	11749355	DRAXIN,AGTRAP	C1orf167,LOC102724659,AGTRAP,MAD2L2	AGTRAP	259
12_test_peak_37748_lociStitched	chr8	60899508	60928226		LOC100130298	LOC100130298	260
13_test_peak_18673_lociStitched	chr18	77052711	77069182	MBP	MBP	MBP	261
8_test_peak_28599_lociStitched	chr3	53236352	53254247	TKT		TKT	262
10_test_peak_11989_lociStitched	chr14	91303085	91331510	CCDC88C	GPR68	GPR68	263
18_test_peak_7177_lociStitched	chr11	64849011	64871096	EHD1	ATG2A,MEN1,MAP4K2,MIR6749,CDC42BPG,MIR192,MIR6750,MIR194-2	CDC42BPG	264
12_test_peak_12169_lociStitched	chr14	99230801	99263589	BCL11B	BCL11B	BCL11B	265
7_test_peak_16662_lociStitched	chr17	40095074	40113910	NR1D1	THRA,MSL1,MIR6866,MED24,CASC3	NR1D1	266
7_test_peak_19039_lociStitched	chr19	3163151	3189614	GNA15,NCLN,S1PR4	LOC100996351,CELF5	S1PR4	267
8_test_peak_8437_lociStitched	chr12	6323756	6348083	PLEKHG6,SCNN1A,TNFRSF1A	LTBR	TNFRSF1A	268
9_test_peak_2549_lociStitched	chr1	154999765	155017521	ZBTB7B	CKS1B,PBXIP1,SHC1,DCST2,PYGO2,LENEP,ADAM15,EFNA4,LOC100505666,MIR4258,FLAD1,ZBTB7B,DCST1	ZBTB7B	269
13_test_peak_26206_lociStitched	chr21	44907220	44933051	ITGB2-AS1,ITGB2	FAM207A,LINC01547,ITGB2-AS1,PTTG1IP	ITGB2	270
8_test_peak_34867_lociStitched	chr6	166950020	166974292	RNASET2	FGFR1OP,MIR3939,RPS6KA2-AS1	RNASET2	271
10_test_peak_21881_lociStitched	chr2	25273128	25295777	DNMT3A	MIR1301,DNMT3A	DNMT3A	272
13_test_peak_15459_lociStitched	chr16	88911323	88937527	CBFA2T3	PABPN1L,LOC100129697	LOC100129697	273
test_peak_19690	chr19	13838020	13843746		NANOS3,LOC284454,MIR23A,ZSWIM4,MIR27A,MIR24-2,MIR181D,MIR181C	MIR23A	274
14_test_peak_30103_lociStitched	chr4	8381709	8411741	ACOX3	TRMT44,ACOX3	ACOX3	275
9_test_peak_12908_lociStitched	chr15	64870315	64897391		PIF1,ANKDD1A,PLEKHO2	ANKDD1A	276
7_test_peak_10547_lociStitched	chr13	46160044	46184842	LCP1	LRRC63	LCP1	277
11_test_peak_23095_lociStitched	chr2	105775832	105801745	NCK2	NCK2	NCK2	278
11_test_peak_4060_lociStitched	chr10	5640172	5663822	ASB13	FAM208B	ASB13	279
12_test_peak_8832_lociStitched	chr12	47802094	47817337	HDAC7	HDAC7,RAPGEF3,SLC48A1	HDAC7	280
12_test_peak_10455_lociStitched	chr13	40579658	40597727	FOXO1		FOXO1	281
5_test_peak_25154_lociStitched	chr20	47351906	47361169	ZMYND8	LOC100131496,ZMYND8	ZMYND8	282
10_test_peak_30010_lociStitched	chr4	6256401	6278854	WFS1	WFS1	WFS1	283
14_test_peak_11623_lociStitched	chr14	68924885	68951059	ACTN1	ACTN1-AS1	ACTN1	284
10_test_peak_8070_lociStitched	chr11	118912734	118930318		MIR4492,CXCR5,BCL9L,UPK2,FOXR1	BCL9L	285
9_test_peak_13417_lociStitched	chr15	90010057	90043519	ZNF710	MIR3174	MIR3174	286
10_test_peak_19918_lociStitched	chr19	17108119	17136463	MYO9B	MYO9B,HAUS8	MYO9B	287
12_test_peak_3956_lociStitched	chr10	1408983	1427038	ADARB2		ADARB2-AS1	288
14_test_peak_39534_lociStitched	chr9	124197146	124222325		NEK6	NEK6	289
6_test_peak_1377_lociStitched	chr1	41726962	41752783	HIVEP3		HIVEP3	290
10_test_peak_28254_lociStitched	chr3	46089023	46111095			XCR1	291
13_test_peak_34622_lociStitched	chr6	144334519	144354709	UTRN		UTRN	292
5_test_peak_19797_lociStitched	chr19	15318843	15334670		AKAP8,BRD4	BRD4	293
1_test_peak_23839_lociStitched	chr2	200862554	200865532	CLK1	CLK1,RNU6-31P,PPIL3,NIF3L1	CLK1	294
5_test_peak_37539_lociStitched	chr8	30080441	30093848	SARAF	LEPROTL1	SARAF	295
1_test_peak_10667_lociStitched	chr13	50123498	50128052	DLEU1,DLEU2	ST13P4	DLEU2	296
8_test_peak_393_lociStitched	chr1	13723595	13735455	PRDM2	PRDM2	PRDM2	297
8_test_peak_29733_lociStitched	chr3	196634838	196671034	NRROS	PIGX,CEP19,LINC01063	NRROS	298
13_test_peak_39866_lociStitched	chr9	131656085	131679978	RAPGEF1		RAPGEF1	299
10_test_peak_537_lociStitched	chr1	19454747	19480276	CAPZB		CAPZB	300
5_test_peak_22451_lociStitched	chr2	60867397	60884945	LINC01185,REL	REL	LINC01185	301
13_test_peak_13239_lociStitched	chr15	78034289	78070118	TBC1D2B	SH2D7,TBC1D2B,LOC91450	TBC1D2B	302
8_test_peak_19300_lociStitched	chr19	7336306	7357667		ARHGEF18,INSR	ARHGEF18	303
4_test_peak_36476_lociStitched	chr7	100674796	100694908	GIGYF1,GNB2	TFR2,POP7,ZAN,EPO,ACTL6B	GIGYF1	304
3_test_peak_13113_lociStitched	chr15	74598488	74617104	CLK3		CLK3	305
9_test_peak_20125_lociStitched	chr19	19444237	19463144	GATAD2A	MIR640,GATAD2A	GATAD2A	306
6_test_peak_28399_lociStitched	chr3	49400437	49417352	TCTA,RHOA,AMT	NICN1,GPX1,AMT	RHOA	307
10_test_peak_36116_lociStitched	chr7	74212570	74241786	LAT2,RFC2	LAT2,CLIP2,MIR590,RFC2,EIF4H	LAT2	308
9_test_peak_31020_lociStitched	chr4	152096916	152116475	LOC100996286		LOC100996286	309
12_test_peak_4907_lociStitched	chr10	69327865	69360573	HK1		HK1	310
7_test_peak_19823_lociStitched	chr19	16070137	16086988	TPM4	LINC00905,HSH2D,RAB8A	TPM4	311
14_test_peak_5191_lociStitched	chr10	79229112	79250013	ZMIZ1		PPIF	312
15_test_peak_37921_lociStitched	chr8	94959425	94988766		NDUFAF6,TP53INP1	TP53INP1	313
4_test_peak_29577_lociStitched	chr3	185928386	185943271	TRA2B	LOC344887	TRA2B	314
11_test_peak_17996_lociStitched	chr17	82858549	82885211	TBCD	ZNF750	ZNF750	315
15_test_peak_34257_lociStitched	chr6	106519128	106548653	AIM1		AIM1	316
4_test_peak_11220_lociStitched	chr14	34546278	34557175	RNVU1-18	EAPP	EAPP	317
14_test_peak_14393_lociStitched	chr16	28140387	28166883	XPO6	XPO6	XPO6	318
9_test_peak_31223_lociStitched	chr4	184848789	184867302	MIR3945	ACSL1,SLED1,LINC01093,LOC731424	MIR3945	319
5_test_peak_21163_lociStitched	chr19	50415000	50435141	POLD1,MYBPC2,SPIB	NR1H2,SPIB,NAPSA,EMC10,FAM71E1	SPIB	320
6_test_peak_20494_lociStitched	chr19	39320553	39339635	GMFG	IFNL1,LRFN1,SAMD4B,GMFG	GMFG	321
2_test_peak_2991_lociStitched	chr1	179874328	179884059	TOR1AIP2,TOR1AIP1	TOR1AIP1	TOR1AIP2	322
7_test_peak_27264_lociStitched	chr22	41919397	41937708	TNFRSF13C,MIR378I	CENPM,LINC00634,SHISA8,SEPT3,MIR33A	TNFRSF13C	323
11_test_peak_20964_lociStitched	chr19	47729470	47753430	GLTSCR2,EHD2	SNORD23,SEPW1,GLTSCR2-AS1	GLTSCR2	324
17_test_peak_23958_lociStitched	chr2	218003034	218022111		RUFY4,CXCR2P1	RUFY4	325
6_test_peak_19909_lociStitched	chr19	17067251	17092122	MYO9B,HAUS8	MYO9B,HAUS8,CPAMD8	MYO9B	326
2_test_peak_34123_lociStitched	chr6	73518663	73524363	EEF1A1		EEF1A1	327
9_test_peak_32617_lociStitched	chr5	170292958	170312754	LCP2	LINC01366,KCNIP1	LCP2	328
12_test_peak_34726_lociStitched	chr6	156153534	156176152			MIR1202	329
6_test_peak_20548_lociStitched	chr19	40410229	40434377	SERTAD1,PRX	SPTBN4,PRX,MIR6796,SERTAD3,BLVRB,HIPK4	SERTAD1	330
5_test_peak_26647_lociStitched	chr22	26475528	26490231	HPS4,SRRD	ASPHD2,HPS4,TFIP11	HPS4	331
9_test_peak_19498_lociStitched	chr19	10963408	10977747	SMARCA4	YIPF2,C19orf52,SMARCA4	SMARCA4	332
3_test_peak_23999_lociStitched	chr2	218395777	218407176	SLC11A1,CTDSP1,MIR26B	CATIP-AS2,CATIP,VIL1,CTDSP1,CATIP-AS1	MIR26B	333
12_test_peak_33237_lociStitched	chr6	13255124	13285719	LOC100130357,PHACTR1	TBC1D7	LOC100130357	334
10_test_peak_8733_lociStitched	chr12	31874719	31898496			KIAA1551	335
8_test_peak_4406_lociStitched	chr10	17743444	17757537	TMEM236		TMEM236	336
10_test_peak_29990_lociStitched	chr4	5864625	5885907	CRMP1	MIR378D1	CRMP1	337
8_test_peak_38781_lociStitched	chr9	36140043	36154752	GLIPR2	CCIN,CLTA,GLIPR2	GLIPR2	338
6_test_peak_39523_lociStitched	chr9	123312556	123342926		STRBP,CRB2	CRB2	339
7_test_peak_30175_lociStitched	chr4	15653188	15666795	FBXL5	FAM200B,FBXL5,BST1	FBXL5	340
2_test_peak_23529_lociStitched	chr2	156333427	156343118		NR4A2	NR4A2	341
3_test_peak_24560_lociStitched	chr20	4808954	4815515	RASSF2		RASSF2	342
9_test_peak_35177_lociStitched	chr6_GL000255v2_alt	3790494	3823095	HLA-DRB1		HLA-DRB1	343
5_test_peak_4533_lociStitched	chr10	30418396	30437564	MAP3K8	MIR7162,GOLGA2P6	MAP3K8	344
11_test_peak_38234_lociStitched	chr8	133062270	133082477	SLA,TG	SLA,MIR7848	SLA	345
5_test_peak_38590_lociStitched	chr9	6680611	6716828		KDM4C,GLDC	KDM4C	346
10_test_peak_9580_lociStitched	chr12	104669007	104696021	CHST11		MIR3922	347
11_test_peak_12857_lociStitched	chr15	63474439	63499328		USP3	USP3	348
9_test_peak_33158_lociStitched	chr6	7140645	7169661	RREB1		RREB1	349
8_test_peak_1870_lociStitched	chr1	94068588	94095192	ABCA4		ABCA4	350
6_test_peak_14676_lociStitched	chr16	48601771	48624276	N4BP1		N4BP1	351
2_test_peak_801_lociStitched	chr1	26692436	26698363	ARID1A		ARID1A	352
11_test_peak_12203_lociStitched	chr14	100063057	100086680	EVL	MIR342,MIR151B	EVL	353
9_test_peak_27126_lociStitched	chr22	38942984	38968606	APOBEC3A,APOBEC3A_B,APOBEC3B-AS1	APOBEC3B,APOBEC3A,APOBEC3C	APOBEC3A	354
12_test_peak_8128_lociStitched	chr11	121464161	121485253	SORL1		SORL1	355
1_test_peak_32361_lociStitched	chr5	143401920	143406042	NR3C1	NR3C1	NR3C1	356
8_test_peak_17978_lociStitched	chr17	82579846	82604173	FOXK2	WDR45B	WDR45B	357
7_test_peak_9820_lociStitched	chr12	116802082	116819738	RNFT2		HRK	358
6_test_peak_8256_lociStitched	chr11	128469494	128506902	ETS1	MIR6090,LOC101929517	ETS1	359
11_test_peak_36629_lociStitched	chr7	104935423	104946749		LHFPL3-AS2,LINC01004	LHFPL3-AS2	360
8_test_peak_40749_lociStitched	chrX	119666897	119686972	2022-09-06	MIR766	2022-09-06	361
9_test_peak_17005_lociStitched	chr17	49737204	49748541	FAM117A	KAT7,SLC35B1	FAM117A	362
4_test_peak_39237_lociStitched	chr9	97970570	97993944	ANP32B	HEMGN,C9orf156	ANP32B	363
12_test_peak_7705_lociStitched	chr11	75324291	75350149	ARRB1,MIR326	RPS3,ARRB1	MIR326	364
16_test_peak_38834_lociStitched	chr9	37284621	37303947	ZCCHC7		GRHPR	365
11_test_peak_6743_lociStitched	chr11	44568171	44596718	CD82		CD82	366
3_test_peak_17522_lociStitched	chr17	75782460	75788067	UNK,MIR4738	GALK1,H3F3B	UNK	367
6_test_peak_29981_lociStitched	chr4	5183692	5193474	STK32B		STK32B	368
17_test_peak_22422_lociStitched	chr2	60498085	60515670	BCL11A		BCL11A	369
6_test_peak_5714_lociStitched	chr10	103659684	103679072	SH3PXD2A		SH3PXD2A-AS1	370
10_test_peak_24635_lociStitched	chr20	16039419	16051983	MACROD2		LOC613266	371
5_test_peak_11236_lociStitched	chr14	35284985	35295752	PSMA6	PSMA6	PSMA6	372
4_test_peak_17717_lociStitched	chr17	78412341	78422041	PGS1	PGS1	PGS1	373
8_test_peak_4840_lociStitched	chr10	63260176	63274165	JMJD1C		JMJD1C	374
12_test_peak_23660_lociStitched	chr2	174586758	174600409	WIPF1		WIPF1	375
13_test_peak_27707_lociStitched	chr3	10180573	10199788	IRAK2	TATDN2,VHL	IRAK2	376
4_test_peak_20011_lociStitched	chr19	18089306	18118404	MAST3,IL12RB1	PIK3R2,IL12RB1	IL12RB1	377
12_test_peak_17092_lociStitched	chr17	57438250	57468988	MSI2		LOC101927557	378
5_test_peak_23844_lociStitched	chr2	201115695	201127437	CFLAR	CFLAR,CFLAR-AS1,FAM126B,NDUFB3	CFLAR	379
6_test_peak_5518_lociStitched	chr10	97353664	97376895	RRP12	FRAT1,PGAM1,RRP12,FRAT2	FRAT2	380
10_test_peak_25437_lociStitched	chr20	57450589	57481582		CTCFL	CTCFL	381
2_test_peak_31201_lociStitched	chr4	184472463	184476882	IRF2		IRF2	382
8_test_peak_22114_lociStitched	chr2	42097753	42107438		PKDCC	PKDCC	383
5_test_peak_6511_lociStitched	chr11	9249615	9274213	DENND5A	TMEM41B	DENND5A	384
11_test_peak_32670_lociStitched	chr5	172679214	172697620	NEURL1B	MIR5003,NEURL1B	MIR5003	385
10_test_peak_9468_lociStitched	chr12	96193777	96215931	ELK3	ELK3	ELK3	386
3_test_peak_69_lociStitched	chr1	1777775	1788887	NADK,GNB1	NADK,SLC35E2	NADK	387
4_test_peak_32985_lociStitched	chr6	2848449	2874696	MIR4645,SERPINB9P1	SERPINB9,SERPINB1,LOC101927730	MIR4645	388
5_test_peak_11801_lociStitched	chr14	75274167	75284021	FOS	LINC01220	FOS	389
10_test_peak_15077_lociStitched	chr16	70418366	70433429	ST3GAL2	FUK,RNU6-23P	ST3GAL2	390
14_test_peak_652_lociStitched	chr1	23591480	23620313		MDS2,ID3	MDS2	391
11_test_peak_21649_lociStitched	chr2	6795994	6833126	NRIR	RSAD2,LINC00487,CMPK2	NRIR	392
11_test_peak_37399_lociStitched	chr8	22529674	22554472	SORBS3,PPP3CC	PDLIM2,C8orf58,SORBS3	SORBS3	393
7_test_peak_4291_lociStitched	chr10	12588076	12607839	CAMK1D	MIR4480,MIR4481	MIR4480	394
9_test_peak_12252_lociStitched	chr14	101813547	101829519	PPP2R5C		PPP2R5C	395
1_test_peak_13021_lociStitched	chr15	68816871	68821673	ANP32A	MIR4312,ANP32A-IT1	ANP32A	396
8_test_peak_29125_lociStitched	chr3	129558551	129579396	PLXND1	H1FOO,RHO	H1FOO	397
6_test_peak_38241_lociStitched	chr8	133138705	133151828		WISP1,SLA	SLA	398
8_test_peak_20115_lociStitched	chr19	19387851	19428667	GATAD2A	MIR640,GATAD2A	GATAD2A	399
4_test_peak_35773_lociStitched	chr7	44044029	44060295	LINC00957,MIR6837,DBNL	LINC00957,PGAM2,MIR6838,AEBP1,SPDYE1,POLR2J4,DBNL,POLM,RASA4CP	MIR6837	400
6_test_peak_34973_lociStitched	chr6_GL000251v2_alt	4009477	4041486	HLA-DRB1	HLA-DQB1	HLA-DQB1	401
8_test_peak_12040_lociStitched	chr14	92515653	92541015	RIN3		RIN3	402
10_test_peak_20322_lociStitched	chr19	35432006	35462601	FFAR2	KRTDAP,LINC01531,DMKN	FFAR2	403
12_test_peak_30651_lociStitched	chr4	86937641	86967251	AFF1	AFF1,C4orf36,LOC100506746	AFF1	404
12_test_peak_22567_lociStitched	chr2	65058666	65082740	CEP68	RAB1A	CEP68	405
9_test_peak_22442_lociStitched	chr2	60544453	60557360	BCL11A		BCL11A	406
4_test_peak_8195_lociStitched	chr11	123062338	123069853		SNORD14E,LOC341056,SNORD14C,SNORD14D,HSPA8	HSPA8	407
10_test_peak_23464_lociStitched	chr2	136237743	136256315			CXCR4	408
5_test_peak_15379_lociStitched	chr16	87947771	87957562	BANP	BANP,CA5A	BANP	409
7_test_peak_17754_lociStitched	chr17	78875721	78892378	CEP295NL,TIMP2	CEP295NL,USP36	CEP295NL	410
10_test_peak_16971_lociStitched	chr17	49003915	49027359	IGF2BP1	GIP,IGF2BP1	IGF2BP1	411
6_test_peak_23768_lociStitched	chr2	196159191	196177484	STK17B		STK17B	412
12_test_peak_18333_lociStitched	chr18	31632885	31659839	B4GALT6	TTR	B4GALT6	413
9_test_peak_23291_lociStitched	chr2	127079921	127094118	BIN1		BIN1	414
11_test_peak_4224_lociStitched	chr10	11207870	11242763	CELF2	CELF2	CELF2	415
6_test_peak_38354_lociStitched	chr8	141226396	141246053	SLC45A4		SLC45A4	416
11_test_peak_4820_lociStitched	chr10	61959788	61993855	ARID5B		ARID5B	417
3_test_peak_3552_lociStitched	chr1	225996588	226003331	SDE2		SDE2	418
11_test_peak_3367_lociStitched	chr1	207864453	207890914	CD34	LOC148696	CD34	419
12_test_peak_31659_lociStitched	chr5	68237413	68257419	PIK3R1	LOC102467655,PIK3R1	PIK3R1	420
10_test_peak_33666_lociStitched	chr6	34272369	34300739	RPS10-NUDT3,NUDT3	HMGA1,MIR6835,C6orf1	C6orf1	421
6_test_peak_30032_lociStitched	chr4	6676962	6697473	S100P	BLOC1S4,LOC93622,MRFAP1,MRFAP1L1	S100P	422
4_test_peak_38123_lociStitched	chr8	125429887	125436330	TRIB1		TRIB1	423
8_test_peak_2838_lociStitched	chr1	167430959	167456392	CD247		CD247	424
8_test_peak_13474_lociStitched	chr15	90818382	90863766		FURIN,FES,MAN2A2	FURIN	425
10_test_peak_19247_lociStitched	chr19	5947598	5969744	RANBP3	VMAC,NDUFA11,LOC100128568,CAPS	RANBP3	426
2_test_peak_2049_lociStitched	chr1	110872266	110880095	CD53		CD53	427
9_test_peak_6349_lociStitched	chr11	1757653	1782647	CTSD	IFITM10	CTSD	428
9_test_peak_415_lociStitched	chr1	15401069	15417832	EFHD2	CTRC,CELA2A	EFHD2	429
9_test_peak_15366_lociStitched	chr16	87843659	87871528	SLC7A5	MIR6775	SLC7A5	430
6_test_peak_32186_lociStitched	chr5	134540792	134555699	JADE2	LOC101927934	JADE2	431
2_test_peak_28747_lociStitched	chr3	71580779	71585221	FOXP1	FOXP1,MIR1284	FOXP1	432
2_test_peak_33376_lociStitched	chr6	24719311	24722079		C6orf62	C6orf62	433
6_test_peak_15936_lociStitched	chr17	8153801	8161233	VAMP2	MIR4521,HES7,AURKB,PER1,ALOXE3,BORCS6,SNORD118,MIR6883,TMEM107	PER1	434
13_test_peak_30392_lociStitched	chr4	40550264	40586946	RBM47	RBM47,MIR4802	RBM47	435
1_test_peak_30164_lociStitched	chr4	15001269	15005600	CPEB2,CPEB2-AS1,LOC101929095	CPEB2	CPEB2	436
9_test_peak_10307_lociStitched	chr13	24267146	24281203	SPATA13	C1QTNF9,SPATA13-AS1	SPATA13	437
4_test_peak_20990_lociStitched	chr19	48322204	48334000	TMEM143,EMP3	SYNGR4,TMEM143,ZNF114,CCDC114	EMP3	438
12_test_peak_26760_lociStitched	chr22	30301458	30318340	TBC1D10A	OSM,CCDC157,GATSL3,SF3A1	TBC1D10A	439
13_test_peak_21568_lociStitched	chr2	1707964	1731830	PXDN		PXDN	440
6_test_peak_18931_lociStitched	chr19	2258325	2274252	OAZ1	SF3A2,PLEKHJ1,C19orf35,MIR1227,MIR6789,AMH,JSRP1,MIR4321,LINGO3	OAZ1	441
10_test_peak_5236_lociStitched	chr10	80186209	80202224	ANXA11	ANXA11,LINC00857	ANXA11	442
11_test_peak_18572_lociStitched	chr18	63137526	63161838	BCL2		BCL2	443
10_test_peak_25229_lociStitched	chr20	48816700	48831940	PREX1		PREX1	444
10_test_peak_22545_lociStitched	chr2	64839360	64865635	LOC101927438		LOC101927438	445
10_test_peak_28736_lociStitched	chr3	71438725	71456644	FOXP1		MIR1284	446
6_test_peak_35441_lociStitched	chr7	5555007	5575104		FSCN1,FBXL18,LOC221946,ACTB	FSCN1	447
5_test_peak_812_lociStitched	chr1	26821060	26834645	ZDHHC18	PIGV,SFN	ZDHHC18	448
8_test_peak_4626_lociStitched	chr10	35368599	35380893	CCNY	CCNY	CCNY	449
12_test_peak_26956_lociStitched	chr22	36423748	36455888		TXN2,MYH9	TXN2	450
5_test_peak_88_lociStitched	chr1	2132762	2151160	PRKCZ	FAAP20	PRKCZ	451
7_test_peak_22665_lociStitched	chr2	69974808	69986748	PCBP1-AS1	ASPRV1	ASPRV1	452
5_test_peak_19036_lociStitched	chr19	3132685	3146470	GNA15,LOC100996351	NCLN,GNA11,S1PR4	GNA15	453
14_test_peak_852_lociStitched	chr1	27425494	27442827	WASF2	CD164L2,GPR3,WASF2	GPR3	454
12_test_peak_31191_lociStitched	chr4	184384628	184418042	IRF2	LOC728175,LOC102723766	LOC102723766	455
3_test_peak_38252_lociStitched	chr8	133486498	133501431	ST3GAL1		ST3GAL1	456
13_test_peak_32536_lociStitched	chr5	158808372	158828162	EBF1		EBF1	457
7_test_peak_17670_lociStitched	chr17	77869388	77888377	FLJ45079		FLJ45079	458
8_test_peak_9419_lociStitched	chr12	93577693	93597492		SOCS2,SOCS2-AS1	SOCS2	459
5_test_peak_24416_lociStitched	chr2	241724779	241740820	ING5,D2HGDH	GAL3ST2,DTYMK	D2HGDH	460
13_test_peak_15259_lociStitched	chr16	84593893	84609695	COTL1	KLHL36	COTL1	461
10_test_peak_25377_lociStitched	chr20	53828878	53848738		SUMO1P1	SUMO1P1	462
9_test_peak_36824_lociStitched	chr7	130920878	130961043	LOC100506860,LINC-PINT	MIR29A,LINC-PINT,MIR29B1	LOC100506860	463
2_test_peak_16878_lociStitched	chr17	45143710	45150153	HEXIM1,ACBD4	MIR6784,HEXIM2,PLCD3,ACBD4	HEXIM1	464
18_test_peak_12112_lociStitched	chr14	95694974	95712209	TCL1A	TCL1B,TCL1A,TCL6	TCL1A	465
13_test_peak_13054_lociStitched	chr15	70475214	70510137			SALRNA3	466
2_test_peak_10462_lociStitched	chr13	40653335	40666647	FOXO1		FOXO1	467
13_test_peak_4103_lociStitched	chr10	6019922	6054425	IL2RA	RBM17,IL15RA,IL2RA	IL2RA	468
5_test_peak_32793_lociStitched	chr5	177299627	177310814	PRELID1,RAB24,MXD3,NSD1	RAB24,LMAN2,RGS14	PRELID1	469
test_peak_23492	chr2	144515671	144519280	ZEB2	ZEB2-AS1,LINC01412	ZEB2-AS1	470
13_test_peak_32201_lociStitched	chr5	135369533	135397043	H2AFY	H2AFY	H2AFY	471
10_test_peak_16986_lociStitched	chr17	49388029	49410180	PHB	ZNF652,PHB,LOC102724596	PHB	472
1_test_peak_11228_lociStitched	chr14	34872834	34875611	BAZ1A	BAZ1A	BAZ1A	473
7_test_peak_3379_lociStitched	chr1	209648896	209673339	LAMB3	HSD11B1,MIR4260,G0S2	LAMB3	474
6_test_peak_11157_lociStitched	chr14	24153823	24166808	IRF9,RNF31	REC8,DCAF11,IPO4,CHMP4A,FITM1,TSSK4,TM9SF1,EMC9,MDP1,PSME2,PSME1,MIR7703	IRF9	475
2_test_peak_34738_lociStitched	chr6	156776673	156782765	MIR4466,ARID1B		MIR4466	476
2_test_peak_14851_lociStitched	chr16	57665221	57670337	ADGRG3	DRC7,ADGRG1,ADGRG3	ADGRG3	477
7_test_peak_26409_lociStitched	chr22	20195061	20214435	LINC00896,LOC284865	LOC388849,MIR1286	LOC284865	478
13_test_peak_20056_lociStitched	chr19	18494911	18520146	ELL	FKBP8,KXD1	ELL	479
10_test_peak_33064_lociStitched	chr6	5723769	5743652	FARS2	LOC101927950	LOC101927950	480
12_test_peak_13015_lociStitched	chr15	68781402	68795997	ANP32A	MIR4312,ANP32A-IT1	MIR4312	481
14_test_peak_40292_lociStitched	chrX	13078615	13092686		FAM9C	FAM9C	482
3_test_peak_30990_lociStitched	chr4	148981014	148985884			LOC101927849	483
test_peak_19691	chr19	13846213	13848165		NANOS3,LOC284454,MIR23A,MIR27A,MIR24-2,MIR181D,MIR181C	MIR23A	484
1_test_peak_9182_lociStitched	chr12	57520841	57524237	MBD6	MARS,DCTN2,DDIT3,ARHGAP9,KIF5A,MIR616,MIR6758	MBD6	485
11_test_peak_9455_lociStitched	chr12	96094049	96109269			LTA4H	486
12_test_peak_25893_lociStitched	chr21	35011229	35029784	RUNX1	RUNX1-IT1	RUNX1-IT1	487
2_test_peak_18879_lociStitched	chr19	1939740	1944304	CSNK1G2	CSNK1G2-AS1,SCAMP4,ADAT3	CSNK1G2	488
9_test_peak_24131_lociStitched	chr2	231603788	231616610		C2orf57	C2orf57	489
11_test_peak_20954_lociStitched	chr19	47363256	47390563	DHX34	C5AR2,MEIS3	DHX34	490
5_test_peak_12572_lociStitched	chr15	40902338	40911594	VPS18	DLL4,RHOV,CHAC1	VPS18	491
4_test_peak_17574_lociStitched	chr17	76480914	76494435	RHBDF2	PRCD,AANAT,UBE2O,CYGB	RHBDF2	492
11_test_peak_5973_lociStitched	chr10	124071984	124090505	CHST15		CHST15	493
2_test_peak_39279_lociStitched	chr9	99818796	99824245	NR4A3,LOC101928438		NR4A3	494
4_test_peak_22011_lociStitched	chr2	30224015	30239208	LBH		LBH	495
6_test_peak_12767_lociStitched	chr15	55250389	55283256	RAB27A	PIGB,PIGBOS1	RAB27A	496
4_test_peak_4893_lociStitched	chr10	69087601	69093837	SRGN	VPS26A	SRGN	497
9_test_peak_32646_lociStitched	chr5	172172929	172186271	STK10	EFCAB9	STK10	498
2_test_peak_23914_lociStitched	chr2	207525261	207531927	CREB1		CREB1	499
10_test_peak_24250_lociStitched	chr2	236537698	236567736		ACKR3,IQCA1	ACKR3	500
6_test_peak_19657_lociStitched	chr19	13095631	13105594	NFIX,LYL1,TRMT1	IER2,STX10,NACC1	LYL1	501
9_test_peak_31752_lociStitched	chr5	80133019	80147808	SERINC5	CTD-2201I18.1	CTD-2201I18.1	502
10_test_peak_1271_lociStitched	chr1	39194710	39216890	MACF1		MACF1	503
6_test_peak_24264_lociStitched	chr2	237597478	237617774		LRRFIP1,PRLH,RAB17	RAB17	504
3_test_peak_1235_lociStitched	chr1	37476141	37487220	ZC3H12A,MIR6732	LINC01137,MIR5581,MEAF6	MIR6732	505
4_test_peak_3463_lociStitched	chr1	220875884	220882457	HLX,HLX-AS1	LINC01352	HLX	506
4_test_peak_32250_lociStitched	chr5	139384763	139392842	MZB1,PROB1	PAIP2,DNAJC18,SLC23A1,SPATA24	MZB1	507
4_test_peak_20481_lociStitched	chr19	38869996	38881534	SIRT2,RINL	SARS2,ECH1,MRPS12,HNRNPL,SIRT2,RINL,NFKBIB,CCER2	RINL	508
3_test_peak_26392_lociStitched	chr22	20024551	20036036	TANGO2,MIR185	MIR3618,TANGO2,DGCR8,ARVCF	MIR185	509
4_test_peak_2403_lociStitched	chr1	151277638	151293506	ZNF687,PI4KB	PSMD4	ZNF687	510
10_test_peak_10140_lociStitched	chr12	124916879	124940147		UBC,MIR5188,DHX37	MIR5188	511
10_test_peak_35841_lociStitched	chr7	47567933	47579810	TNS3	LINC01447	TNS3	512
10_test_peak_13206_lociStitched	chr15	77002845	77022921	PSTPIP1	TSPAN3	PSTPIP1	513
7_test_peak_17734_lociStitched	chr17	78735894	78760245	CYTH1	CYTH1	CYTH1	514
7_test_peak_15990_lociStitched	chr17	8935023	8956521	PIK3R5	PIK3R5	PIK3R5	515
1_test_peak_4495_lociStitched	chr10	27239921	27243717	ACBD5	LRRC37A6P,ACBD5	ACBD5	516
1_test_peak_36772_lociStitched	chr7	128530378	128532605			METTL2B	517
5_test_peak_6356_lociStitched	chr11	1843875	1853006	LSP1	TNNI2,LSP1,MIR4298,SYT8,LINC01150,MIR7847	LSP1	518
7_test_peak_25611_lociStitched	chr20	63585773	63615224	GMEB2	SRMS,RTEL1,LOC100505771,HELZ2,PTK6,C20orf195,STMN3	HELZ2	519
6_test_peak_24825_lociStitched	chr20	32467858	32493077	NOL4L	LOC101929698	NOL4L	520
13_test_peak_40433_lociStitched	chrX	45753377	45772346		MIR222,MIR221,LOC392452	MIR222	521
7_test_peak_39981_lociStitched	chr9	134391042	134409993	RXRA	MIR4669	RXRA	522
10_test_peak_13277_lociStitched	chr15	79967243	79989731	BCL2A1	ST20-MTHFS,ST20-AS1,ST20	BCL2A1	523
8_test_peak_14689_lociStitched	chr16	49834462	49855465	ZNF423	ZNF423	ZNF423	524
10_test_peak_5335_lociStitched	chr10	88090504	88121149			PTEN	525
9_test_peak_22982_lociStitched	chr2	98454898	98477996	INPP4A		INPP4A	526
5_test_peak_33632_lociStitched	chr6	33570685	33585758	GGNBP1,BAK1	ITPR3,LINC00336	BAK1	527
11_test_peak_20596_lociStitched	chr19	41296707	41308611	HNRNPUL1	CCDC97,TGFB1	CCDC97	528
8_test_peak_10995_lociStitched	chr13	114048484	114069073	RASA3		RASA3	529
7_test_peak_25551_lociStitched	chr20	62727001	62743864	NTSR1	LINC00659	NTSR1	530
10_test_peak_8141_lociStitched	chr11	121575633	121590611	SORL1		SORL1	531
8_test_peak_22926_lociStitched	chr2	96240938	96260312	TMEM127,STARD7-AS1	CIAO1,SNRNP200,STARD7	TMEM127	532
3_test_peak_107_lociStitched	chr1	2251614	2257057	SKI	FAAP20	SKI	533
13_test_peak_18453_lociStitched	chr18	49045565	49062399	DYM,MIR4744		MIR4744	534
11_test_peak_28008_lociStitched	chr3	32455422	32470812		MIR548AY,CMTM6	CMTM6	535
3_test_peak_10394_lociStitched	chr13	30735516	30745031	ALOX5AP		ALOX5AP	536
4_test_peak_18156_lociStitched	chr18	3584686	3606403	DLGAP1,DLGAP1-AS2,DLGAP1-AS1		DLGAP1-AS1	537
6_test_peak_10131_lociStitched	chr12	124856528	124885690	SCARB1	SCARB1,MIR5188,UBC	SCARB1	538
12_test_peak_21343_lociStitched	chr19	56101933	56119068	ZNF787	ZNF444,LOC101928886	ZNF787	539
3_test_peak_34202_lociStitched	chr6	89350677	89358337	UBE2J1	GABRR2	UBE2J1	540
11_test_peak_19858_lociStitched	chr19	16359703	16383885	EPS15L1	KLF2	KLF2	541
5_test_peak_22705_lociStitched	chr2	71064386	71073125	NAGK	OR7E91P	NAGK	542
8_test_peak_27956_lociStitched	chr3	30642319	30665736	TGFBR2	TGFBR2	TGFBR2	543
6_test_peak_9728_lociStitched	chr12	111403109	111412400	SH2B3	SH2B3,FAM109A	SH2B3	544
8_test_peak_3996_lociStitched	chr10	1567700	1579226	ADARB2	ADARB2-AS1	ADARB2-AS1	545
6_test_peak_27636_lociStitched	chr3	4972944	4987508	BHLHE40-AS1,BHLHE40	BHLHE40-AS1	BHLHE40-AS1	546
6_test_peak_10624_lociStitched	chr13	48490835	48507335	RCBTB2	LPAR6	RCBTB2	547
2_test_peak_29805_lociStitched	chr4	699707	708073	PCGF3	PDE6B,MYL5,ATP5I,MFSD7	PCGF3	548
6_test_peak_23303_lociStitched	chr2	127387074	127391091		MAP3K2,MIR4783,PROC	PROC	549
8_test_peak_27873_lociStitched	chr3	16365919	16380526	RFTN1		OXNAD1	550
9_test_peak_25300_lociStitched	chr20	50260201	50283624	LINC01272	LINC01271,LINC01270	LINC01272	551
11_test_peak_887_lociStitched	chr1	27554652	27577411	AHDC1	FGR	AHDC1	552
4_test_peak_20865_lociStitched	chr19	45507456	45516572	VASP	PPM1N,FOSB,RTN2	VASP	553
9_test_peak_11579_lociStitched	chr14	68269003	68286975	RAD51B		RAD51B	554
8_test_peak_17849_lociStitched	chr17	81135471	81160737	AATK	AATK-AS1,MIR3065,MIR1250,AATK,MIR657,MIR338	MIR1250	555
9_test_peak_23058_lociStitched	chr2	101703855	101723705	MAP4K4	MAP4K4	MAP4K4	556
11_test_peak_33135_lociStitched	chr6	6695416	6725552			LY86-AS1	557
4_test_peak_24422_lociStitched	chr2	241804060	241817499	NEU4,GAL3ST2	PDCD1	NEU4	558
7_test_peak_4139_lociStitched	chr10	6382361	6410608			LOC399715	559
10_test_peak_24732_lociStitched	chr20	25036744	25053574	ACSS1	ACSS1,APMAP,VSX1	ACSS1	560
10_test_peak_39250_lociStitched	chr9	98087130	98109360	TRIM14	NANS	TRIM14	561
9_test_peak_25570_lociStitched	chr20	62854942	62874842	TCFL5	COL9A3,DPH3P1,OGFR-AS1	TCFL5	562
8_test_peak_30359_lociStitched	chr4	40230057	40243516	RHOH	RHOH	RHOH	563
5_test_peak_17865_lociStitched	chr17	81396707	81413819	BAHCC1,MIR4740	LOC100130370,MIR3186	MIR4740	564
6_test_peak_11593_lociStitched	chr14	68681242	68690136			ZFP36L1	565
3_test_peak_26780_lociStitched	chr22	30423110	30436636	SEC14L2,MTFP1	KIAA1656,RNF215,SEC14L2,SDC4P,SEC14L3	MTFP1	566
7_test_peak_25422_lociStitched	chr20	57389286	57400650	RBM38	RAE1,MTRNR2L3,RBM38	RBM38	567
10_test_peak_10038_lociStitched	chr12	122870876	122891988	VPS37B	HIP1R	VPS37B	568
9_test_peak_6150_lociStitched	chr10	129551754	129581540	MGMT		MGMT	569
4_test_peak_31216_lociStitched	chr4	184815249	184834072	ACSL1	ACSL1,SLED1,MIR3945,LOC731424	ACSL1	570
6_test_peak_6178_lociStitched	chr10	132294541	132303123	STK32C	LRRC27	STK32C	571
6_test_peak_25477_lociStitched	chr20	59120644	59127941			ZNF831	572
3_test_peak_38813_lociStitched	chr9	37025671	37038322	PAX5	EBLN3,PAX5	PAX5	573
7_test_peak_17269_lociStitched	chr17	64014761	64025835	ICAM2	PRR29,SCN4A,PRR29-AS1,ICAM2	ICAM2	574
4_test_peak_24721_lociStitched	chr20	24949127	24960222	CST7	APMAP	CST7	575
8_test_peak_8252_lociStitched	chr11	128323341	128343783			ETS1	576
10_test_peak_32348_lociStitched	chr5	142795202	142812377	ARHGAP26	ARHGAP26,LOC101926975	ARHGAP26	577
1_test_peak_1511_lociStitched	chr1	46301330	46304779	UQCRH,LRRC41	NSUN4	LRRC41	578
3_test_peak_18450_lociStitched	chr18	49022434	49032067		MIR4744	MIR4744	579
7_test_peak_23210_lociStitched	chr2	113167442	113187686	PSD4	IL1RN,PAX8-AS1	PSD4	580
7_test_peak_20293_lociStitched	chr19	35205298	35214934		FAM187B,LSR	FAM187B	581
7_test_peak_13360_lociStitched	chr15	85689643	85708677	AKAP13		LOC101929679	582
7_test_peak_29369_lociStitched	chr3	159843964	159862096	IQCJ-SCHIP1,SCHIP1		SCHIP1	583
3_test_peak_14619_lociStitched	chr16	31126486	31142865	KAT8,PRSS36,PRSS8	BCKDK,VKORC1,PRSS53,FUS,PRSS36	PRSS8	584
11_test_peak_25679_lociStitched	chr21	5094763	5121753	C21orf33	PWP2	C21orf33	585
9_test_peak_36678_lociStitched	chr7	106417481	106426457			NAMPT	586
9_test_peak_15778_lociStitched	chr17	4711857	4726564	ARRB2	PELP1,TM4SF5,LOC101559451,CXCL16,ARRB2,ZMYND15,MED11	ARRB2	587
9_test_peak_34806_lociStitched	chr6	159093990	159116380		TAGAP	TAGAP	588
2_test_peak_33441_lociStitched	chr6	26124185	26127320	HIST1H2AC	HFE,HIST1H2BC,HIST1H2BD,HIST1H1E,HIST1H1T,HIST1H4C	HIST1H2AC	589
7_test_peak_29937_lociStitched	chr4	3285573	3306763		RGS12,MSANTD1	RGS12	590
4_test_peak_32413_lociStitched	chr5	150476948	150489043	LOC102546298	RPS14,NDST1	LOC102546298	591
4_test_peak_28341_lociStitched	chr3	48470222	48479325	SHISA5	PLXNB1,TMA7,ATRIP,CCDC51,SHISA5,TREX1	SHISA5	592
10_test_peak_3778_lociStitched	chr1	235047590	235083836	LINC01348	SNORA14B,TOMM20	LINC01348	593
4_test_peak_38255_lociStitched	chr8	133520281	133539774	ST3GAL1	ST3GAL1	ST3GAL1	594
7_test_peak_6421_lociStitched	chr11	3825233	3839409	PGAP2,RHOG	NUP98,STIM1,PGAP2,MIR4687	RHOG	595
9_test_peak_2532_lociStitched	chr1	154941284	154954318	PBXIP1	PMVK,CKS1B,SHC1,ZBTB7B,PYGO2,LENEP,MIR4258,FLAD1	PBXIP1	596
10_test_peak_585_lociStitched	chr1	21516327	21553811	ALPL	ALPL	ALPL	597
4_test_peak_23830_lociStitched	chr2	200693391	200714094	LOC100507140,AOX2P		AOX2P	598
10_test_peak_33386_lociStitched	chr6	24917681	24934263	FAM65B	FAM65B	FAM65B	599
2_test_peak_15404_lociStitched	chr16	88648171	88653427	MVD,CYBA	IL17C,SNAI3-AS1,SNAI3	CYBA	600
2_test_peak_7249_lociStitched	chr11	65471516	65478212		SCYL1,NEAT1,MALAT1,MIR612	MALAT1	601
8_test_peak_20641_lociStitched	chr19	41798105	41811160	CEACAM3	LYPD4,CEACAM6,DMRTC2,RPS19	CEACAM3	602
6_test_peak_27109_lociStitched	chr22	38732192	38753094	GTPBP1,SUN2	DNAL4,JOSD1	SUN2	603
3_test_peak_26548_lociStitched	chr22	23694592	23697931	RGL4,GUSBP11		RGL4	604
5_test_peak_796_lociStitched	chr1	26619913	26653583		ARID1A	ARID1A	605
5_test_peak_31806_lociStitched	chr5	88813862	88829932	MEF2C	MEF2C	MEF2C	606
3_test_peak_38976_lociStitched	chr9	79571909	79584450	TLE4	TLE4	TLE4	607
3_test_peak_28142_lociStitched	chr3	42012706	42026405			ULK4	608
6_test_peak_9044_lociStitched	chr12	54404775	54416877	LOC102724050,ITGA5	GPR84,LOC102724050,ZNF385A	ITGA5	609
3_test_peak_36964_lociStitched	chr7	143375180	143385231	ZYX,MIR6892	FAM131B,EPHA1-AS1,EPHA1	ZYX	610
13_test_peak_31761_lociStitched	chr5	80181139	80194918	SERINC5		SERINC5	611
8_test_peak_11660_lociStitched	chr14	69693064	69727089	SUSD6	SRSF5,LOC100289511	SRSF5	612
4_test_peak_4274_lociStitched	chr10	12241756	12247558	CDC123	NUDT5	NUDT5	613
7_test_peak_30297_lociStitched	chr4	37976893	37992025	TBC1D1	PTTG2	PTTG2	614
4_test_peak_16699_lociStitched	chr17	40547689	40563650	CCR7	CCR7,TNS4	CCR7	615
7_test_peak_567_lociStitched	chr1	21324301	21338997	ECE1	LOC100506801,ECE1	ECE1	616
10_test_peak_40042_lociStitched	chr9	136223592	136239119	QSOX2	LHX3	QSOX2	617
8_test_peak_14728_lociStitched	chr16	53085422	53100846	CHD9		CHD9	618
10_test_peak_21621_lociStitched	chr2	4284242	4299817			LINC01304	619
4_test_peak_21928_lociStitched	chr2	26598326	26619509	CIB4	C2orf70,OTOF	CIB4	620
4_test_peak_19531_lociStitched	chr19	11191179	11203298	KANK2,DOCK6	SPC24,C19orf80	KANK2	621
6_test_peak_26105_lociStitched	chr21	42513284	42528657	SLC37A1	RSPH1	SLC37A1	622
7_test_peak_30077_lociStitched	chr4	6961288	6974376	TBC1D14	TBC1D14	TBC1D14	623
11_test_peak_3801_lociStitched	chr1	235937437	235955351			LYST	624
6_test_peak_29703_lociStitched	chr3	196179885	196194499		ZDHHC19,LINC00885,SLC51A	ZDHHC19	625
7_test_peak_14526_lociStitched	chr16	30185620	30211227	SULT1A4,CORO1A,BOLA2,SLX1A-SULT1A3,LOC388242,SLX1B,LOC606724	LOC613037	CORO1A	626
3_test_peak_30618_lociStitched	chr4	83109206	83125982	PLAC8		PLAC8	627
7_test_peak_32457_lociStitched	chr5	151208417	151216326	CCDC69	GM2A	CCDC69	628
2_test_peak_7963_lociStitched	chr11	111376990	111382009	POU2AF1	MIR4491,LOC100132078	POU2AF1	629
3_test_peak_23_lociStitched	chr1	1143491	1158868	LINC01342	TTLL10,C1orf159,TNFRSF18,MIR200A,MIR429,MIR200B	LINC01342	630
6_test_peak_637_lociStitched	chr1	23524168	23533391	LOC101928163,E2F2	ID3,ASAP3	E2F2	631
5_test_peak_28165_lociStitched	chr3	42846167	42852724	ACKR2	CYP8B1,HIGD1A	CYP8B1	632
9_test_peak_10690_lociStitched	chr13	51814937	51836319	LINC00282	CCDC70,DHRS12,LINC00282	LINC00282	633
7_test_peak_4707_lociStitched	chr10	44950231	44975379	TMEM72-AS1,RASSF4	C10orf10,TMEM72,ZNF22,C10orf25	RASSF4	634
10_test_peak_19208_lociStitched	chr19	5119508	5132029	KDM4B		KDM4B	635
2_test_peak_7457_lociStitched	chr11	68036627	68042174	TCIRG1,NDUFS8	ALDH3B1,TCIRG1,MIR4691,MIR6753,UNC93B1,MIR7113	TCIRG1	636
5_test_peak_20743_lociStitched	chr19	43663895	43675775	PLAUR	ZNF428,IRGC,CADM4	PLAUR	637
4_test_peak_23541_lociStitched	chr2	157440416	157454421	CYTIP		CYTIP	638
9_test_peak_3320_lociStitched	chr1	206704217	206729273	MAPKAPK2	IL10,MAPKAPK2	MAPKAPK2	639
13_test_peak_21086_lociStitched	chr19	49403469	49419359	CCDC155	DKKL1,PIH1D1,PTH2,LOC101928295,TEAD2,ALDH16A1,GFY,SLC17A7	PTH2	640
9_test_peak_40597_lociStitched	chrX	65998519	66017451		MIR223,VSIG4	MIR223	641
6_test_peak_2441_lociStitched	chr1	153385435	153404362	S100A8	S100A7A,PGLYRP4,S100A7L2,S100A9,S100A12	S100A8	642
7_test_peak_25540_lociStitched	chr20	62602863	62628781		SLCO4A1,MIR1-1,SLCO4A1-AS1,MIR133A2	SLCO4A1	643
6_test_peak_15408_lociStitched	chr16	88681994	88702006	SNAI3-AS1,RNF166,SNAI3	IL17C,CTU2,MIR4722,LOC100289580,CYBA,MVD,LOC339059	SNAI3	644
7_test_peak_19774_lociStitched	chr19	14542768	14567153	TECR,NDUFB7	MIR639,GIPC1,DNAJB1,CLEC17A	NDUFB7	645
6_test_peak_10902_lociStitched	chr13	109699344	109708418		LINC00676	LINC00676	646
8_test_peak_28222_lociStitched	chr3	44954540	44970462	ZDHHC3	EXOSC7	ZDHHC3	647
9_test_peak_15522_lociStitched	chr16	89604952	89617538	DPEP1	RPL13,SNORD68,CPNE7,CHMP1A,DPEP1,SPATA33	DPEP1	648
8_test_peak_8271_lociStitched	chr11	128609916	128628136		ETS1	ETS1	649
7_test_peak_11772_lociStitched	chr14	74931487	74947211	PGF	PGF,DLST,RPS6KL1	PGF	650
8_test_peak_26164_lociStitched	chr21	44133649	44160960	C21orf33		ICOSLG	651
6_test_peak_5526_lociStitched	chr10	97407025	97428577	PGAM1	ZDHHC16,RRP12,EXOSC1	PGAM1	652
8_test_peak_40195_lociStitched	chr9	137678805	137706281	EHMT1		EHMT1-IT1	653
5_test_peak_7034_lociStitched	chr11	62017110	62042296		FTH1	FTH1	654
6_test_peak_18255_lociStitched	chr18	13511197	13549691	LDLRAD4		MIR5190	655
8_test_peak_33644_lociStitched	chr6	33679528	33696577	ITPR3	MIR3934,UQCC2	MIR3934	656
8_test_peak_36306_lociStitched	chr7	92672931	92695891	CDK6	RNU6-10P	RNU6-10P	657
1_test_peak_9172_lociStitched	chr12	57429594	57431662		INHBE,GLI1,ARHGAP9,INHBC	INHBC	658
8_test_peak_2136_lociStitched	chr1	116503432	116516256	CD58	LOC101929023,MIR548AC	LOC101929023	659
9_test_peak_32426_lociStitched	chr5	150763063	150784274	SMIM3	DCTN4	SMIM3	660
10_test_peak_32639_lociStitched	chr5	172131653	172154360	STK10	EFCAB9	STK10	661
4_test_peak_4114_lociStitched	chr10	6068074	6072793		RBM17,IL2RA	IL2RA	662
5_test_peak_12233_lociStitched	chr14	101111299	101122606		MIR377,MIR656,MIR409,MEG9,MIR412,MIR410,MIR369,MIR541	MEG9	663
8_test_peak_18129_lociStitched	chr18	2958322	2980848	LPIN2	LOC727896	LOC727896	664
8_test_peak_26224_lociStitched	chr21	45318306	45327688		POFUT2,LINC00316,LOC642852	LINC00316	665
8_test_peak_31374_lociStitched	chr5	14204375	14226609	TRIO		TRIO	666
7_test_peak_11091_lociStitched	chr14	22550446	22561641		ABHD4,DAD1	DAD1	667
5_test_peak_38004_lociStitched	chr8	102788725	102810813			AZIN1	668
4_test_peak_23418_lociStitched	chr2	136000472	136022508	DARS-AS1	DARS	DARS	669
1_test_peak_8792_lociStitched	chr12	46266221	46270085	SLC38A1	SLC38A1	SLC38A1	670
1_test_peak_30867_lociStitched	chr4	139175952	139179024		ELF2	ELF2	671
4_test_peak_33722_lociStitched	chr6	35718915	35732843	LOC285847,FKBP5	CLPSL2,FKBP5,ARMC12,CLPSL1	FKBP5	672
11_test_peak_37328_lociStitched	chr8	17605420	17627499	PDGFRL		PDGFRL	673
9_test_peak_36296_lociStitched	chr7	92633761	92646048	CDK6	FAM133B	FAM133B	674
5_test_peak_6196_lociStitched	chr10	132446067	132453640	C10orf91	PWWP2B	C10orf91	675
8_test_peak_14706_lociStitched	chr16	50270928	50283993	ADCY7	ADCY7,MIR6771	ADCY7	676
8_test_peak_29016_lociStitched	chr3	126259587	126292290			KLF15	677
8_test_peak_13426_lociStitched	chr15	90057908	90065594	ZNF710	IDH2	IDH2	678
8_test_peak_24471_lociStitched	chr20	1802648	1820796		LOC100289473	LOC100289473	679
5_test_peak_15095_lociStitched	chr16	70736571	70751798	VAC14	VAC14-AS1	VAC14-AS1	680
5_test_peak_10338_lociStitched	chr13	27442411	27456095	MTIF3	RNU6-63P,GTF3A	MTIF3	681
5_test_peak_38257_lociStitched	chr8	133567683	133584826	ST3GAL1	ST3GAL1	ST3GAL1	682
5_test_peak_38914_lociStitched	chr9	70412295	70421349	KLF9		KLF9	683
8_test_peak_8001_lociStitched	chr11	114159247	114180169	ZBTB16		ZBTB16	684
6_test_peak_38923_lociStitched	chr9	71775773	71797024		TMEM2	TMEM2	685
2_test_peak_16844_lociStitched	chr17	44191917	44201027	ATXN7L3	ATXN7L3,UBTF,TMUB2,ASB16-AS1,MIR6782,ASB16	ATXN7L3	686
4_test_peak_27302_lociStitched	chr22	42532351	42562489	SERHL2	SERHL2,SERHL,RRP7A,RRP7BP	SERHL2	687
6_test_peak_13560_lociStitched	chr15	94286811	94306686	MCTP2	MCTP2	MCTP2	688
10_test_peak_24692_lociStitched	chr20	23148152	23162870		LINC00656	LINC00656	689
9_test_peak_26524_lociStitched	chr22	23207715	23226121	BCR	FBXW4P1	BCR	690
7_test_peak_4184_lociStitched	chr10	7471262	7485252			SFMBT2	691
10_test_peak_9235_lociStitched	chr12	64669079	64685571	RASSF3	MIR548C,MIR548Z	MIR548Z	692
8_test_peak_2475_lociStitched	chr1	153768047	153791699	SLC27A3,INTS3	LOC343052	SLC27A3	693
4_test_peak_11043_lociStitched	chr14	20416108	20440968	KLHL33	PNP,OSGEP,TEP1,APEX1,TMEM55B	KLHL33	694
2_test_peak_27238_lociStitched	chr22	41444295	41449490	TOB2	ACO2,PHF5A	TOB2	695
2_test_peak_15959_lociStitched	chr17	8221095	8226968	LINC00324,CTC1	MIR4521,AURKB,SNORD118,BORCS6,TMEM107,PFAS,CTC1	LINC00324	696
5_test_peak_18354_lociStitched	chr18	35029572	35051121	MAPRE2		MAPRE2	697
8_test_peak_3535_lociStitched	chr1	225852743	225880619	TMEM63A	EPHX1,PYCR2,LEFTY1,MIR6741	TMEM63A	698
6_test_peak_4086_lociStitched	chr10	5839449	5852963		ANKRD16,FBXO18,GDI2	GDI2	699
5_test_peak_15356_lociStitched	chr16	87700857	87724846	KLHDC4	KLHDC4	KLHDC4	700
5_test_peak_33705_lociStitched	chr6	35299387	35312892	DEF6	ZNF76,PPARD	DEF6	701
1_test_peak_18147_lociStitched	chr18	3447840	3452638	TGIF1	TGIF1,GAPLINC	TGIF1	702
6_test_peak_17244_lociStitched	chr17	63837934	63849261	SMARCD2	CSH2,PSMC5,CSH1,GH2,TCAM1P,FTSJ3	SMARCD2	703
8_test_peak_22406_lociStitched	chr2	60351571	60372370		MIR4432	MIR4432	704
7_test_peak_39339_lociStitched	chr9	110143730	110160964	AKAP2,PALM2-AKAP2	C9orf152	AKAP2	705
7_test_peak_4608_lociStitched	chr10	34624203	34642132	PARD3		PARD3	706
7_test_peak_3355_lociStitched	chr1	207823295	207832227		LOC148696,MIR29C,MIR29B2	LOC148696	707
1_test_peak_11255_lociStitched	chr14	35402196	35405503	NFKBIA		NFKBIA	708
10_test_peak_24574_lociStitched	chr20	5077420	5090813		CDS2,PCNA-AS1,PCNA,TMEM230	TMEM230	709
13_test_peak_23443_lociStitched	chr2	136205952	136215047			CXCR4	710
10_test_peak_31080_lociStitched	chr4	153520995	153535373	KIAA0922		KIAA0922	711
2_test_peak_791_lociStitched	chr1	26539691	26543869	RPS6KA1	MIR1976,RPS6KA1	RPS6KA1	712
6_test_peak_19700_lociStitched	chr19	13978664	13987968	RFX1	PODNL1,RLN3,DCAF15,IL27RA	RFX1	713
6_test_peak_31067_lociStitched	chr4	153486788	153499367	KIAA0922	KIAA0922	KIAA0922	714
4_test_peak_38539_lociStitched	chr9	257792	279038	DOCK8	C9orf66,DOCK8	DOCK8	715
7_test_peak_37417_lociStitched	chr8	22694886	22716247	PEBP4	BIN3,EGR3	EGR3	716
8_test_peak_370_lociStitched	chr1	12471015	12480743	VPS13D	SNORA59A	SNORA59A	717
5_test_peak_828_lociStitched	chr1	27100067	27120487	SLC9A1		SLC9A1	718
8_test_peak_16022_lociStitched	chr17	10107454	10121027	GAS7		GAS7	719
6_test_peak_7479_lociStitched	chr11	68825303	68840914	CPT1A		CPT1A	720
8_test_peak_22842_lociStitched	chr2	86033797	86039480	POLR1A	LOC90784	LOC90784	721
5_test_peak_25362_lociStitched	chr20	53608368	53624123		ZNF217	ZNF217	722
4_test_peak_716_lociStitched	chr1	25021459	25034756	MIR4425		MIR4425	723
8_test_peak_5003_lociStitched	chr10	72247440	72268869		DDIT4,ASCC1,ANAPC16	DDIT4	724
9_test_peak_29811_lociStitched	chr4	919300	930851	GAK	TMEM175,DGKQ	GAK	725
6_test_peak_37571_lociStitched	chr8	37874100	37892052	RAB11FIP1	RAB11FIP1,BRF2,GOT1L1	RAB11FIP1	726
6_test_peak_93_lociStitched	chr1	2189802	2205865	FAAP20	SKI	FAAP20	727
3_test_peak_2428_lociStitched	chr1	152034867	152048869	S100A11	LOC100131107,TCHHL1,NBPF18P,S100A10	S100A11	728
3_test_peak_29358_lociStitched	chr3	157171335	157176417		CCNL1,LINC00880	CCNL1	729
1_test_peak_39187_lociStitched	chr9	94166121	94167466		MIRLET7A1,MIRLET7F1,MIRLET7D,MIRLET7DHG	MIRLET7A1	730
6_test_peak_21525_lociStitched	chr1_KI270762v1_alt	97756	108753	TNFRSF14,LOC115110		TNFRSF14	731
3_test_peak_39976_lociStitched	chr9	134366040	134373730	RXRA	RXRA,MIR4669	RXRA	732
7_test_peak_26921_lociStitched	chr22	36323589	36337841	MYH9	MIR6819	MIR6819	733
2_test_peak_27355_lociStitched	chr22	44180895	44192425	PARVG		PARVG	734
4_test_peak_913_lociStitched	chr1	27647041	27663273		FGR,IFI6,AHDC1	IFI6	735
12_test_peak_9859_lociStitched	chr12	120224526	120238504	PXN	PXN-AS1,GCN1,RPLP0,PXN	PXN	736
9_test_peak_30049_lociStitched	chr4	6885695	6901089		TBC1D14	TBC1D14	737
5_test_peak_11854_lociStitched	chr14	77032572	77043856	LOC283575	IRF2BPL,LOC102724190	LOC283575	738
8_test_peak_22775_lociStitched	chr2	74834406	74850256	HK2		HK2	739
3_test_peak_17238_lociStitched	chr17	63696908	63702373	LOC729683,LIMD2	STRADA	LIMD2	740
6_test_peak_35333_lociStitched	chr7	2245983	2271988	NUDT1,MIR6836,SNX8	FTSJ2,NUDT1,MAD1L1	MIR6836	741
6_test_peak_19833_lociStitched	chr19	16139754	16149964	HSH2D	FAM32A,AP1M1,RAB8A,CIB3	HSH2D	742
7_test_peak_19849_lociStitched	chr19	16326271	16342995	KLF2		KLF2	743
8_test_peak_3128_lociStitched	chr1	201013534	201021525	KIF21B	KIF21B	KIF21B	744
8_test_peak_33041_lociStitched	chr6	5124214	5133614	LYRM4,LOC100129461	PPP1R3G,MIR3691	MIR3691	745
5_test_peak_9116_lociStitched	chr12	56157245	56165421	MYL6,SMARCC2,MYL6B	ESYT1,ZC3H10,RPL41	MYL6	746
8_test_peak_39881_lociStitched	chr9	131724981	131735513	RAPGEF1	RAPGEF1	RAPGEF1	747
11_test_peak_10964_lociStitched	chr13	113393780	113411936	LOC101928841	GRTP1-AS1,GRTP1,ADPRHL1	LOC101928841	748
2_test_peak_6480_lociStitched	chr11	6606704	6617370	TPP1,ILK,TAF10	RRP8,DCHS1	TAF10	749
4_test_peak_23114_lociStitched	chr2	106158675	106165178	UXS1	UXS1	UXS1	750
10_test_peak_14291_lociStitched	chr16	23852947	23864969	PRKCB		PRKCB	751
6_test_peak_39052_lociStitched	chr9	89462166	89483550	SEMA4D		SEMA4D	752
8_test_peak_34055_lociStitched	chr6	47242261	47253566	TNFRSF21		TNFRSF21	753
9_test_peak_37602_lociStitched	chr8	38936395	38958066	PLEKHA2	HTRA4,ADAM9,TM2D2	HTRA4	754
6_test_peak_3047_lociStitched	chr1	183869988	183889720	RGL1		RGL1	755
10_test_peak_22475_lociStitched	chr2	62129721	62143815	COMMD1		B3GNT2	756

## Sheet: Super enhancers in B-ALL6
Super enhancers in B-ALL6				OVERLAP_GENES	PROXIMAL_GENES	CLOSEST_GENE	enhancerRank
48_test_peak_1883_lociStitched	chr11	122657128	122727897	UBASH3B		UBASH3B	1
33_test_peak_4420_lociStitched	chr17	77425991	77465602	44813	SEPT9,MIR4316	44813	2
27_test_peak_6541_lociStitched	chr21	38471117	38500605	ERG	ERG	ERG	3
39_test_peak_8704_lociStitched	chr6	92648948	92692421			EPHA7	4
23_test_peak_1399_lociStitched	chr10	124599965	124658407	LHPP,FAM53B	FAM53B-AS1	FAM53B-AS1	5
14_test_peak_1715_lociStitched	chr11	67268606	67288450	ADRBK1	ANKRD13D,KDM2A,SSH3,LOC100130987	ANKRD13D	6
22_test_peak_594_lociStitched	chr1	167615611	167636284	RCSD1		RCSD1	7
18_test_peak_4628_lociStitched	chr18	13435468	13466966	LDLRAD4,MIR5190	LDLRAD4-AS1	MIR5190	8
19_test_peak_6948_lociStitched	chr3	15269755	15305021	SH3BP5	SH3BP5-AS1	SH3BP5-AS1	9
17_test_peak_3848_lociStitched	chr17	10114190	10158011	GAS7		GAS7	10
17_test_peak_4801_lociStitched	chr18	73765947	73804153			FBXO15	11
13_test_peak_5599_lociStitched	chr2	43194221	43224618	ZFP36L2	LINC01126	ZFP36L2	12
19_test_peak_4477_lociStitched	chr17	80925383	80957153	RPTOR	CHMP6	CHMP6	13
16_test_peak_1357_lociStitched	chr10	124064189	124090338	CHST15		CHST15	14
15_test_peak_7332_lociStitched	chr3	155081630	155113549	MME		MME	15
10_test_peak_4088_lociStitched	chr17	43266855	43300957	RNU2-1	LINC00854	RNU2-1	16
10_test_peak_829_lociStitched	chr1	234599790	234613529	IRF2BP2	LOC101927787,LINC00184	IRF2BP2	17
10_test_peak_4215_lociStitched	chr17	57549059	57558839	MSI2	LOC101927539,LOC101927557	LOC101927557	18
17_test_peak_5572_lociStitched	chr2	42949436	42975641			LOC102723854	19
10_test_peak_2531_lociStitched	chr13	30355643	30395510	LINC00426	LINC01058,KATNAL1	LINC00426	20
13_test_peak_8030_lociStitched	chr5	132412511	132427604	C5orf56	SLC22A5,LOC553103,MIR3936	C5orf56	21
3_test_peak_6554_lociStitched	chr21	38766932	38778091	LINC00114	LINC00114,ETS2	LINC00114	22
7_test_peak_5690_lociStitched	chr2	60545449	60555916	BCL11A		BCL11A	23
15_test_peak_2899_lociStitched	chr14	68260931	68286683	RAD51B		RAD51B	24
17_test_peak_9825_lociStitched	chr9	37283518	37303100	ZCCHC7		GRHPR	25
14_test_peak_9435_lociStitched	chr7	155358251	155375415	BLACE		BLACE	26
10_test_peak_9957_lociStitched	chr9	114363797	114398411	AKNA	ORM2,ORM1	AKNA	27
8_test_peak_6326_lociStitched	chr20	53579959	53595016	ZNF217	LOC101927770	ZNF217	28
6_test_peak_302_lociStitched	chr1	66332149	66350778	PDE4B	PDE4B	PDE4B	29
9_test_peak_1173_lociStitched	chr10	79135439	79149341	ZMIZ1		ZMIZ1	30
10_test_peak_4934_lociStitched	chr19	2682170	2712152	GNG7	DIRAS1,SLC39A3	GNG7	31
15_test_peak_6400_lociStitched	chr21	5094643	5123574	C21orf33	PWP2	C21orf33	32
15_test_peak_806_lociStitched	chr1	232578201	232600966			SIPA1L2	33
7_test_peak_8353_lociStitched	chr6	21587625	21604935	SOX4		SOX4	34
9_test_peak_4197_lociStitched	chr17	57440691	57456159	MSI2		LOC101927557	35
4_test_peak_6654_lociStitched	chr21	45319875	45324277		POFUT2,LINC00316,LOC642852	LINC00316	36
5_test_peak_3134_lociStitched	chr14_KI270846v1_alt	324094	331896	MIR4538,MIR4537,MIR4507,MIR4539		MIR4539	37
4_test_peak_7580_lociStitched	chr4	40186428	40205618	RHOH	RHOH	RHOH	38
14_test_peak_4922_lociStitched	chr19	2613605	2635247	MIR7850,GNG7		MIR7850	39
14_test_peak_8589_lociStitched	chr6	42010307	42031470	CCND3	TAF8,CCND3	CCND3	40
8_test_peak_1260_lociStitched	chr10	96283410	96308254	DNTT	BLNK,OPALIN	DNTT	41
4_test_peak_3068_lociStitched	chr14	101873556	101880024	PPP2R5C		PPP2R5C	42
5_test_peak_535_lociStitched	chr1	156492947	156506023	MEF2D	MEF2D	MEF2D	43
13_test_peak_6622_lociStitched	chr21	44133889	44160984	C21orf33		ICOSLG	44
7_test_peak_3754_lociStitched	chr17	3903999	3916555	P2RX1	ATP2A3,CAMKK1	P2RX1	45
11_test_peak_8741_lociStitched	chr6	92724877	92734370			EPHA7	46
14_test_peak_4978_lociStitched	chr19	4914106	4930697	UHRF1	KDM4B,ARRDC5,MIR4747,PLIN3	MIR4747	47
8_test_peak_5105_lociStitched	chr19	14363487	14384273	ADGRE5	PKN1,DDX39A	ADGRE5	48
6_test_peak_7955_lociStitched	chr5	88814685	88829847	MEF2C	MEF2C	MEF2C	49
9_test_peak_948_lociStitched	chr10	7081901	7102365			LINC00707	50
6_test_peak_8853_lociStitched	chr6	132130521	132138534	LINC01013	MIR548AJ1	LINC01013	51
11_test_peak_8942_lociStitched	chr6	156154581	156169032			MIR1202	52
7_test_peak_973_lociStitched	chr10	11166301	11180296	CELF2	CELF2	CELF2	53
3_test_peak_6728_lociStitched	chr22	28796057	28815033	XBP1	CCDC117	XBP1	54
9_test_peak_9688_lociStitched	chr8	133485273	133504280	ST3GAL1		ST3GAL1	55
10_test_peak_9227_lociStitched	chr7	74211619	74225087	LAT2	LAT2,MIR590,RFC2,EIF4H	LAT2	56
2_test_peak_2917_lociStitched	chr14	68791282	68796201	ZFP36L1		ZFP36L1	57
12_test_peak_6515_lociStitched	chr21	38435165	38447583	ERG		ERG	58
6_test_peak_1680_lociStitched	chr11	65416670	65426197	NEAT1	SLC25A45,FRMD8,MIR612	NEAT1	59
10_test_peak_6104_lociStitched	chr2	233062787	233085220	INPP5D	NGEF,INPP5D,NEU2	INPP5D	60
8_test_peak_3875_lociStitched	chr17	17398552	17421355			MED9	61
8_test_peak_2860_lociStitched	chr14	61471875	61479837	PRKCH		LOC101927780	62
6_test_peak_4842_lociStitched	chr18	77052618	77069032	MBP	MBP	MBP	63
10_test_peak_6090_lociStitched	chr2	231661856	231681407		PTMA,MIR1244-2	PTMA	64
12_test_peak_8048_lociStitched	chr5	132455025	132467212	C5orf56	IRF1	IRF1	65
9_test_peak_10049_lociStitched	chr9	134473639	134489353			RXRA	66
6_test_peak_4816_lociStitched	chr18	74397326	74411561	LOC101927606	FAM69C	LOC101927606	67
8_test_peak_1138_lociStitched	chr10	72319220	72336468	DNAJB12	DNAJB12,DDIT4	DNAJB12	68
1_test_peak_8599_lociStitched	chr6	42781752	42784312		TBCC,GLTSCR1L	TBCC	69
5_test_peak_4082_lociStitched	chr17	43231478	43252321	RNU2-1	TMEM106A,LINC00854	RNU2-1	70
7_test_peak_2371_lociStitched	chr12	111428338	111444710	SH2B3		SH2B3	71
7_test_peak_6605_lociStitched	chr21	42737715	42748140	PDE9A		PDE9A	72
9_test_peak_5574_lociStitched	chr2	43125845	43137502			LOC102723854	73
5_test_peak_2078_lociStitched	chr12	12722459	12737134	APOLD1	MIR613,CDKN1B,APOLD1,GPR19	APOLD1	74
9_test_peak_5898_lociStitched	chr2	136127529	136137993		CXCR4	CXCR4	75
7_test_peak_5652_lociStitched	chr2	47719908	47738756		MSH6	MSH6	76
5_test_peak_4823_lociStitched	chr18	74450620	74460107	FAM69C	CNDP2,LOC101927606	FAM69C	77
9_test_peak_10086_lociStitched	chrX	1463271	1494325	P2RY8	ASMTL	ASMTL	78
2_test_peak_6096_lociStitched	chr2	231706162	231711172	PTMA	PTMA,MIR1244-2	PTMA	79
2_test_peak_4738_lociStitched	chr18	55317602	55322035	TCF4	TCF4	TCF4	80
11_test_peak_2126_lociStitched	chr12	31875148	31898127			KIAA1551	81
3_test_peak_4721_lociStitched	chr18	49022685	49026236		MIR4744	MIR4744	82
9_test_peak_10125_lociStitched	chrX	12950603	12972234		TLR8-AS1,TMSB4X,TLR8	TMSB4X	83
8_test_peak_1190_lociStitched	chr10	80457964	80468525	TSPAN14	FAM213A	TSPAN14	84
8_test_peak_4542_lociStitched	chr17	82586239	82604080	FOXK2	WDR45B	WDR45B	85
6_test_peak_1224_lociStitched	chr10	89887028	89898874			LINC00865	86
7_test_peak_2724_lociStitched	chr14	22550434	22562410		ABHD4,DAD1	DAD1	87
9_test_peak_3949_lociStitched	chr17	29672559	29682895	SSH2		CORO6	88
7_test_peak_10373_lociStitched	chrX	129769144	129782047	SASH3,XPNPEP2		SASH3	89
6_test_peak_5680_lociStitched	chr2	60351565	60372260		MIR4432	MIR4432	90
6_test_peak_4130_lociStitched	chr17	45224063	45230280	FMNL1	MAP3K14-AS1,SPATA32	FMNL1	91
8_test_peak_4167_lociStitched	chr17	49738793	49747448	FAM117A	KAT7,SLC35B1	FAM117A	92
1_test_peak_5310_lociStitched	chr19	47110899	47113160	ZC3H4	SAE1	ZC3H4	93
7_test_peak_10109_lociStitched	chrX	7075587	7085940	PUDP		MIR4767	94
7_test_peak_6873_lociStitched	chr22	50188695	50193878	TRABD	PANX2,MOV10L1,SELO	TRABD	95
6_test_peak_3663_lociStitched	chr16	85927815	85948313		MIR6774,IRF8	MIR6774	96
7_test_peak_5443_lociStitched	chr2	1708017	1716727	PXDN		PXDN	97
4_test_peak_688_lociStitched	chr1	204507193	204520950	MDM4	MDM4,PIK3C2B	MDM4	98
6_test_peak_4103_lociStitched	chr17	43359661	43369757		ARL4D,LINC00910	LINC00910	99
1_test_peak_4598_lociStitched	chr18	3448454	3452219	TGIF1	TGIF1,GAPLINC	TGIF1	100
8_test_peak_5627_lociStitched	chr2	46978187	46985043	TTC7A	TTC7A,MCFD2	MCFD2	101
7_test_peak_3870_lociStitched	chr17	17177191	17191657	MPRIP	PLD6,FLCN	PLD6	102
5_test_peak_1124_lociStitched	chr10	71747004	71756883	CDH23,C10orf54	C10orf105,MIR7152,CDH23	C10orf105	103
10_test_peak_3715_lociStitched	chr17	489386	499982		FAM101B	FAM101B	104
6_test_peak_5585_lociStitched	chr2	43168212	43179434		LINC01126,ZFP36L2	ZFP36L2	105
6_test_peak_1435_lociStitched	chr10	129515034	129534415	MGMT		MGMT	106
8_test_peak_7010_lociStitched	chr3	31222293	31233321			MIR466	107
8_test_peak_6178_lociStitched	chr20	16039998	16051729	MACROD2		LOC613266	108
4_test_peak_3603_lociStitched	chr16	69358196	69373727	TERF2	TMED6,PDF,COG8,NIP7,VPS4A	TMED6	109
3_test_peak_10094_lociStitched	chrX	1534677	1554940	P2RY8	AKAP17A,ASMT	P2RY8	110
6_test_peak_4428_lociStitched	chr17	78735048	78759906	CYTH1	CYTH1	CYTH1	111
9_test_peak_10350_lociStitched	chrX	119681765	119688378	44810	MIR766	44810	112
14_test_peak_8078_lociStitched	chr5	133929738	133936543		WSPAR,C5orf15	WSPAR	113
5_test_peak_1452_lociStitched	chr10	132546339	132552382	INPP5A		INPP5A	114
6_test_peak_4439_lociStitched	chr17	78803822	78827192	USP36	CYTH1	USP36	115
7_test_peak_1372_lociStitched	chr10	124142974	124153073		CHST15	CHST15	116
9_test_peak_9263_lociStitched	chr7	92635964	92654039	CDK6	FAM133B,RNU6-10P	FAM133B	117
5_test_peak_7435_lociStitched	chr4	1714806	1724176	TACC3,TMEM129	SLBP,FAM53A,TMEM129	TMEM129	118
10_test_peak_6966_lociStitched	chr3	17976193	17986682	LOC339862		LOC339862	119
6_test_peak_10133_lociStitched	chrX	13078878	13092488		FAM9C	FAM9C	120
8_test_peak_4742_lociStitched	chr18	55335105	55340635	TCF4	TCF4	TCF4	121
5_test_peak_8836_lociStitched	chr6	131990117	131999639		CTGF	CTGF	122
6_test_peak_8956_lociStitched	chr6	156269947	156281290			MIR1202	123
8_test_peak_5966_lociStitched	chr2	174593818	174600030	WIPF1		WIPF1	124
6_test_peak_7778_lociStitched	chr4	143402504	143418202	GAB1		MIR3139	125
8_test_peak_6980_lociStitched	chr3	18213717	18224102	LOC339862		SATB1	126
8_test_peak_7461_lociStitched	chr4	3293111	3306866		RGS12,MSANTD1	RGS12	127
3_test_peak_2410_lociStitched	chr12	121790327	121802319	RHOF,LINC01089	SETD1B	RHOF	128
5_test_peak_6842_lociStitched	chr22	46577165	46594331		GRAMD4,CELSR1	GRAMD4	129
5_test_peak_962_lociStitched	chr10	7471689	7485775			SFMBT2	130
7_test_peak_3964_lociStitched	chr17	29721393	29727838	SSH2		SSH2	131
6_test_peak_3036_lociStitched	chr14	95697990	95712232	TCL1A	TCL1B,TCL1A,TCL6	TCL1A	132
6_test_peak_4042_lociStitched	chr17	40547794	40558120	CCR7	CCR7,TNS4	CCR7	133
7_test_peak_3564_lociStitched	chr16	66516355	66527489	TK2	CKLF,TK2,CMTM1,BEAN1-AS1	TK2	134
6_test_peak_479_lociStitched	chr1	153598568	153610831	S100A16	S100A1,S100A13,S100A2,S100A14,S100A3,CHTOP,SNAPIN	S100A16	135
5_test_peak_3983_lociStitched	chr17	31309923	31319114	EVI2B,NF1,EVI2A	OMG	EVI2B	136
3_test_peak_6274_lociStitched	chr20	47351989	47359142	ZMYND8	LOC100131496,ZMYND8	ZMYND8	137
8_test_peak_9856_lociStitched	chr9	71889042	71900542	ABHD17B	C9orf85	ABHD17B	138
7_test_peak_1311_lociStitched	chr10	103180754	103186445	NT5C2	NT5C2	NT5C2	139
1_test_peak_3259_lociStitched	chr15	68817553	68820523	ANP32A	MIR4312,ANP32A-IT1	ANP32A	140
2_test_peak_8408_lociStitched	chr6	26124209	26126840	HIST1H2AC	HFE,HIST1H2BC,HIST1H2BD,HIST1H1E,HIST1H1T,HIST1H4C	HIST1H2AC	141
5_test_peak_4552_lociStitched	chr17	83193523	83201225		RPL23AP87	RPL23AP87	142
3_test_peak_5943_lociStitched	chr2	157440560	157453919	CYTIP		CYTIP	143
3_test_peak_232_lociStitched	chr1	40384086	40388045	SMAP2	SMAP2	SMAP2	144
5_test_peak_4944_lociStitched	chr19	3132847	3141971	GNA15,LOC100996351	NCLN,GNA11,S1PR4	GNA15	145
9_test_peak_5644_lociStitched	chr2	47695836	47701590			MSH6	146
4_test_peak_4464_lociStitched	chr17	80826480	80845361	RPTOR	LOC101928855	LOC101928855	147
5_test_peak_9003_lociStitched	chr6	167089943	167094545		CCR6	CCR6	148
5_test_peak_8905_lociStitched	chr6	144343493	144351300	UTRN		UTRN	149
3_test_peak_86_lociStitched	chr1	16895693	16905221	RNVU1-18	CROCC	CROCC	150
6_test_peak_5751_lociStitched	chr2	70132653	70143338		PCBP1,LOC100133985,PCBP1-AS1,C2orf42	LOC100133985	151
6_test_peak_2610_lociStitched	chr13	48491763	48507016	RCBTB2	LPAR6	RCBTB2	152
test_peak_3120	chr14	105858728	105861975	MIR4537	MIR4539,MIR4538,MIR4507	MIR4537	153
2_test_peak_6931_lociStitched	chr3	13012059	13016412	IQSEC1	IQSEC1	IQSEC1	154
6_test_peak_4725_lociStitched	chr18	49052257	49062220	DYM	MIR4744	MIR4744	155
7_test_peak_1442_lociStitched	chr10	129568449	129584422	MGMT		MGMT	156
4_test_peak_2782_lociStitched	chr14	35286560	35294624	PSMA6	PSMA6	PSMA6	157
8_test_peak_2508_lociStitched	chr13	28248402	28256515	PAN3	RNU6-82P	RNU6-82P	158
4_test_peak_5146_lociStitched	chr19	18021938	18024847		ARRDC2	ARRDC2	159
5_test_peak_9331_lociStitched	chr7	104941045	104945081		LHFPL3-AS2,LINC01004	LHFPL3-AS2	160
6_test_peak_7446_lociStitched	chr4	2786939	2801298	SH3BP2	ADD1,SH3BP2,TNIP2	SH3BP2	161
2_test_peak_3060_lociStitched	chr14	101823198	101825817	PPP2R5C		PPP2R5C	162

## Sheet: Super enhancers in B-ALL7
Super enhancers in B-ALL7				OVERLAP_GENES	PROXIMAL_GENES	CLOSEST_GENE	enhancerRank
5_test_peak_533_lociStitched	chr1	167616257	167632698	RCSD1		RCSD1	1
22_test_peak_1100_lociStitched	chr10	124597231	124641859	LHPP,FAM53B		FAM53B-AS1	2
13_test_peak_3049_lociStitched	chr17	846832	870493	NXN		NXN	3
13_test_peak_3374_lociStitched	chr17	57437862	57472051	MSI2		LOC101927557	4
10_test_peak_1388_lociStitched	chr11	67268856	67287113	ADRBK1	ANKRD13D,KDM2A,SSH3,LOC100130987	ANKRD13D	5
12_test_peak_1940_lociStitched	chr12	131035072	131066957	ADGRD1	LACAT8	LACAT8	6
10_test_peak_1919_lociStitched	chr12	123129711	123151506		PITPNM2,LOC100507091	PITPNM2	7
10_test_peak_4825_lociStitched	chr2	231661988	231684031		PTMA,MIR1244-2	PTMA	8
9_test_peak_3406_lociStitched	chr17	57548148	57558029	MSI2	LOC101927557	LOC101927557	9
10_test_peak_2348_lociStitched	chr14	95462307	95495416	SYNE3	SNHG10,GLRX5,SCARNA13	SYNE3	10
5_test_peak_483_lociStitched	chr1	156491522	156506092	MEF2D	MEF2D	MEF2D	11
11_test_peak_3397_lociStitched	chr17	57509785	57532320	MSI2,LOC101927557		LOC101927557	12
7_test_peak_7520_lociStitched	chr8	11533302	11558303	BLK	LINC00208	LINC00208	13
5_test_peak_3703_lociStitched	chr18	49020756	49026460		MIR4744	MIR4744	14
12_test_peak_4684_lociStitched	chr2	136232473	136245997			CXCR4	15
13_test_peak_989_lociStitched	chr10	79136305	79150291	ZMIZ1		ZMIZ1	16
9_test_peak_6580_lociStitched	chr5	172835999	172850174	ERGIC1		ERGIC1	17
10_test_peak_4383_lociStitched	chr2	43194371	43222396		LINC01126,ZFP36L2	ZFP36L2	18
9_test_peak_5569_lociStitched	chr3	13011967	13022454	IQSEC1	IQSEC1	IQSEC1	19
15_test_peak_3709_lociStitched	chr18	49052371	49062687	DYM	MIR4744	MIR4744	20
12_test_peak_7480_lociStitched	chr7	155360089	155374436	BLACE		BLACE	21
11_test_peak_3298_lociStitched	chr17	43266851	43300913	RNU2-1	LINC00854	RNU2-1	22
5_test_peak_5514_lociStitched	chr22	50189167	50195200	TRABD	PANX2,MOV10L1,TUBGCP6,SELO	TRABD	23
4_test_peak_3433_lociStitched	chr17	58333639	58344231	BZRAP1-AS1,MIR4736	BZRAP1-AS1,MIR142,BZRAP1,SUPT4H1	BZRAP1-AS1	24
10_test_peak_623_lociStitched	chr1	203320292	203328044		LINC01353,LINC01136,BTG2,FMOD	BTG2	25
7_test_peak_2751_lociStitched	chr16	12403946	12434845	SNX29		MIR4718	26
7_test_peak_3658_lociStitched	chr18	13435734	13441651	LDLRAD4	MIR5190,LDLRAD4-AS1	LDLRAD4-AS1	27
9_test_peak_5481_lociStitched	chr22	46581788	46604905		GRAMD4,CELSR1	GRAMD4	28
8_test_peak_4259_lociStitched	chr2	1784397	1801066	MYT1L	PXDN	PXDN	29
4_test_peak_4818_lociStitched	chr2	231604171	231615600		C2orf57	C2orf57	30
7_test_peak_3408_lociStitched	chr17	57722770	57727632		CCDC182	CCDC182	31
8_test_peak_1892_lociStitched	chr12	121984149	122009499	WDR66	BCL7A	BCL7A	32
7_test_peak_4407_lociStitched	chr2	46977714	46984836	TTC7A	TTC7A,MCFD2	MCFD2	33
12_test_peak_6056_lociStitched	chr4	8382340	8394765	ACOX3	TRMT44,ACOX3	ACOX3	34
5_test_peak_522_lociStitched	chr1	167427412	167433403	CD247		CD247	35
7_test_peak_6827_lociStitched	chr6	42007315	42026074	CCND3	TAF8,CCND3	CCND3	36
8_test_peak_7204_lociStitched	chr7	44096181	44102271		MIR4649,POLD2,PGAM2,MIR6837,AEBP1,MIR6838,POLM,MYL7	AEBP1	37
10_test_peak_7880_lociStitched	chr9	114054482	114061013	ZNF618,AMBP	KIF12	AMBP	38
8_test_peak_3064_lociStitched	chr17	3903986	3915254	P2RX1	ATP2A3,CAMKK1	P2RX1	39
3_test_peak_6208_lociStitched	chr4	153341765	153348220	MND1	MND1,ANXA2P1	MND1	40
6_test_peak_6635_lociStitched	chr6	180614	187631	LOC285766	LINC00266-3	LOC285766	41
8_test_peak_4667_lociStitched	chr2	136129870	136137885		CXCR4	CXCR4	42
7_test_peak_2368_lociStitched	chr14	95695341	95712360	TCL1A	TCL1B,TCL1A,TCL6	TCL1A	43
7_test_peak_747_lociStitched	chr1	234519286	234524401		TARBP1,LINC01354	LINC01354	44
7_test_peak_7982_lociStitched	chr9	134474102	134486473			RXRA	45
4_test_peak_3776_lociStitched	chr18	77052580	77062333	MBP	MBP	MBP	46
7_test_peak_3536_lociStitched	chr17	77439527	77445967	44813	SEPT9,MIR4316	44813	47
6_test_peak_4997_lociStitched	chr20	31667081	31686227	BCL2L1	BCL2L1,ABALON,COX4I2	COX4I2	48
8_test_peak_5612_lociStitched	chr3	31221969	31228203			MIR466	49
4_test_peak_7647_lociStitched	chr8	122787178	122799747	ZHX2		ZHX2	50
11_test_peak_5227_lociStitched	chr21	38475160	38489593	ERG	ERG	ERG	51
6_test_peak_7103_lociStitched	chr7	2106995	2121002	MAD1L1		MAD1L1	52
6_test_peak_1867_lociStitched	chr12	116802503	116819562	RNFT2		HRK	53
7_test_peak_4372_lociStitched	chr2	43169638	43178852		LINC01126,ZFP36L2	ZFP36L2	54
6_test_peak_4670_lociStitched	chr2	136205844	136213873			CXCR4	55
7_test_peak_1584_lociStitched	chr12	3218461	3229383	TSPAN9		TSPAN9	56
6_test_peak_1565_lociStitched	chr11	134227775	134242581	VPS26B	GLB1L3,THYN1,ACAD8,NCAPD3	VPS26B	57
6_test_peak_2593_lociStitched	chr15	80822070	80833373	CEMIP	MIR549A,CEMIP	MIR549A	58
9_test_peak_3137_lociStitched	chr17	10114925	10123061	GAS7		GAS7	59
6_test_peak_2261_lociStitched	chr14	68279276	68285567	RAD51B		RAD51B	60
8_test_peak_69_lociStitched	chr1	13728969	13734055	PRDM2	PRDM2	PRDM2	61
7_test_peak_7987_lociStitched	chr9	136222524	136238693	QSOX2	LHX3	QSOX2	62
6_test_peak_5093_lociStitched	chr20	47258637	47263774	ZMYND8		LOC100131496	63
8_test_peak_142_lociStitched	chr1	26287050	26291713	UBXN11	UBXN11,SH3BGRL3,CEP85,CD52	SH3BGRL3	64
5_test_peak_7885_lociStitched	chr9	114370482	114387803	AKNA	ORM2,ORM1	AKNA	65
6_test_peak_5040_lociStitched	chr20	36835392	36846793	SOGA1	TLDC2	SOGA1	66
6_test_peak_4606_lociStitched	chr2	112154249	112161708	FBLN7		FBLN7	67
6_test_peak_5980_lociStitched	chr3	197654179	197665112		MIR922,LOC220729	MIR922	68
6_test_peak_3357_lociStitched	chr17	49738525	49747495	FAM117A	KAT7,SLC35B1	FAM117A	69
3_test_peak_29_lociStitched	chr1	2095270	2107489	PRKCZ		PRKCZ	70
4_test_peak_770_lociStitched	chr1	234978230	234981606		LOC101927851	LOC101927851	71
3_test_peak_3730_lociStitched	chr18	55419673	55424537	TCF4	TCF4	TCF4	72
4_test_peak_6657_lociStitched	chr6	5782945	5787371			LOC101927950	73
4_test_peak_6894_lociStitched	chr6	90374259	90383101			MIR4464	74
5_test_peak_5622_lociStitched	chr3	32366618	32372479	CMTM8	CMTM7	CMTM7	75
6_test_peak_6431_lociStitched	chr5	132455786	132467305	C5orf56	IRF1	IRF1	76
6_test_peak_5507_lociStitched	chr22	49925625	49935265	CRELD2	PIM3,CRELD2,ALG12,MIR6821	CRELD2	77
2_test_peak_3927_lociStitched	chr19	12782585	12793989	JUNB,MIR5684	BEST2,RTBDN,ASNA1,HOOK2,RNASEH2A,PRDX2,C19orf43,MAST1	MIR5684	78
5_test_peak_3653_lociStitched	chr18	13299581	13313152	LDLRAD4		LDLRAD4	79
2_test_peak_6468_lociStitched	chr5	139387869	139392498	MZB1,PROB1	PAIP2,DNAJC18,SLC23A1,SPATA24	MZB1	80
3_test_peak_3992_lociStitched	chr19	18022212	18024795		ARRDC2	ARRDC2	81
4_test_peak_2134_lociStitched	chr13	111176667	111184627	ARHGEF7	LOC101060553,ARHGEF7-AS1,ARHGEF7	ARHGEF7	82
7_test_peak_2763_lociStitched	chr16	17342237	17354930	XYLT1		XYLT1	83
6_test_peak_5539_lociStitched	chr2_KI270776v1_alt	70611	94634	RTP5,LINC01237,PDCD1		PDCD1	84
5_test_peak_4359_lociStitched	chr2	42949466	42962614			LOC102723854	85
4_test_peak_8121_lociStitched	chrX	129769219	129781927	SASH3,XPNPEP2		SASH3	86
5_test_peak_7746_lociStitched	chr9	33117046	33136348	B4GALT1	SMU1,B4GALT1-AS1	B4GALT1-AS1	87
5_test_peak_1032_lociStitched	chr10	96299040	96308113	DNTT	BLNK,OPALIN	DNTT	88
4_test_peak_556_lociStitched	chr1	178406431	178409325	RASAL2		RASAL2	89
5_test_peak_3547_lociStitched	chr17	77460180	77466544	44813	44813	44813	90
6_test_peak_3572_lociStitched	chr17	81481655	81488353		MIR3186,FSCN2,ACTG1	ACTG1	91
6_test_peak_6338_lociStitched	chr5	68237831	68243218	PIK3R1	LOC102467655,PIK3R1	PIK3R1	92
5_test_peak_1544_lociStitched	chr11	128610010	128625125		ETS1	ETS1	93
5_test_peak_612_lociStitched	chr1	203289728	203296614		LINC01353,LINC01136,BTG2	LINC01353	94
8_test_peak_4361_lociStitched	chr2	43129692	43134559			LOC102723854	95
6_test_peak_3180_lociStitched	chr17	17737690	17753175	RAI1	SMCR5,RAI1-AS1	RAI1-AS1	96
2_test_peak_4140_lociStitched	chr19	47111087	47113129	ZC3H4	SAE1	ZC3H4	97
7_test_peak_6879_lociStitched	chr6	87918931	87926238			SPACA1	98
5_test_peak_7277_lociStitched	chr7	74216871	74225372	LAT2	LAT2,MIR590,RFC2,EIF4H	LAT2	99
3_test_peak_6834_lociStitched	chr6	42782098	42784165		TBCC,GLTSCR1L	TBCC	100
4_test_peak_1159_lociStitched	chr11	267819	270820		ATHL1,IFITM5,IFITM1,PSMD13,NLRP6,SIRT3,IFITM2	NLRP6	101
4_test_peak_7497_lociStitched	chr7	159013980	159027424	LINC00689		LINC00689	102
5_test_peak_2154_lociStitched	chr14	22550623	22557283		ABHD4,DAD1	DAD1	103
4_test_peak_2909_lociStitched	chr16	67547242	67552846		FAM65A,CTCF,LOC100505942	CTCF	104
5_test_peak_7224_lociStitched	chr7	47570847	47577251	TNS3	LINC01447	TNS3	105
6_test_peak_5145_lociStitched	chr20	59589675	59597611	PHACTR3	PHACTR3,LOC100506384	PHACTR3	106
6_test_peak_4568_lociStitched	chr2	97718032	97727981	ZAP70	ZAP70,LINC01125	ZAP70	107
3_test_peak_5325_lociStitched	chr22	23212191	23220499	BCR	FBXW4P1	BCR	108
4_test_peak_7003_lociStitched	chr6	150622343	150633494	PLEKHG1		PLEKHG1	109
4_test_peak_7085_lociStitched	chr7	1506889	1511834		INTS1,MICALL2,TMEM184A,MAFK	INTS1	110
4_test_peak_4527_lociStitched	chr2	86035060	86038213	POLR1A	LOC90784	LOC90784	111
6_test_peak_7131_lociStitched	chr7	2733321	2737674	GNA12	AMZ1	GNA12	112
5_test_peak_6574_lociStitched	chr5	172777373	172794482		DUSP1,LOC101928093,ERGIC1	DUSP1	113
5_test_peak_7568_lociStitched	chr8	42139925	42142574		AP3M2	AP3M2	114
5_test_peak_4392_lociStitched	chr2	45728202	45734981	PRKCE		PRKCE	115
4_test_peak_4632_lociStitched	chr2	127081083	127093531	BIN1		BIN1	116
2_test_peak_1525_lociStitched	chr11	122716651	122727660	UBASH3B		UBASH3B	117
5_test_peak_2697_lociStitched	chr16	1646529	1649511	CRAMP1	HN1L,IFT140	HN1L	118
4_test_peak_7424_lociStitched	chr7	133477078	133484173	EXOC4		MIR6133	119
5_test_peak_7659_lociStitched	chr8	133498038	133501099	ST3GAL1		ST3GAL1	120
6_test_peak_1570_lociStitched	chr12	1835701	1841620	LRTM2,CACNA2D4	LRTM2	LRTM2	121
6_test_peak_7372_lociStitched	chr7	104937127	104946048		LHFPL3-AS2,LINC01004	LHFPL3-AS2	122
4_test_peak_4592_lociStitched	chr2	106159306	106162067	UXS1	UXS1	UXS1	123
2_test_peak_6510_lociStitched	chr5	150410024	150412720	CD74	CD74,RPS14	CD74	124
6_test_peak_6778_lociStitched	chr6	33692562	33696394	ITPR3	MIR3934,UQCC2	MIR3934	125
3_test_peak_1130_lociStitched	chr10	128062297	128065531	PTPRE		PTPRE	126
4_test_peak_728_lociStitched	chr1	229691835	229695154			URB2	127
3_test_peak_3528_lociStitched	chr17	76997069	76999385			SEC14L1	128
3_test_peak_3165_lociStitched	chr17	16969969	16988080	TNFRSF13B		TNFRSF13B	129
4_test_peak_4281_lociStitched	chr2	6795747	6809398		NRIR,LINC00487	LINC00487	130
4_test_peak_866_lociStitched	chr10	14737057	14752201	FAM107B	FAM107B	FAM107B	131
7_test_peak_5464_lociStitched	chr22	41933455	41937153		MIR378I,CENPM,TNFRSF13C,LINC00634,SHISA8,SEPT3,MIR33A	CENPM	132
4_test_peak_4267_lociStitched	chr2	3242092	3254163	TSSC1		LINC01250	133
4_test_peak_7951_lociStitched	chr9	131668432	131678999	RAPGEF1		RAPGEF1	134
4_test_peak_6721_lociStitched	chr6	21596543	21604541	SOX4		SOX4	135
5_test_peak_2649_lociStitched	chr15	93035893	93047691	RGMA	RGMA	RGMA	136
5_test_peak_5297_lociStitched	chr22	20238436	20246697	RTN4R	LOC284865,LINC00896,MIR1286	MIR1286	137
3_test_peak_4424_lociStitched	chr2	47722958	47725451			MSH6	138
5_test_peak_6554_lociStitched	chr5	160260514	160263500	CCNJL	FABP6	FABP6	139
6_test_peak_8019_lociStitched	chrX	7108514	7111659	PUDP	PUDP,MIR4767	MIR4767	140
2_test_peak_85_lociStitched	chr1	16895719	16905205	RNVU1-18	CROCC	CROCC	141
2_test_peak_4121_lociStitched	chr19	45108053	45118568	PPP1R37	ZNF296,NKPD1,GEMIN7	PPP1R37	142
5_test_peak_5872_lociStitched	chr3	141795842	141798642	GRK7		GRK7	143
5_test_peak_110_lociStitched	chr1	23525316	23529699	LOC101928163,E2F2	ID3,ASAP3	E2F2	144
2_test_peak_683_lociStitched	chr1	221045941	221047941			HLX-AS1	145
5_test_peak_3291_lociStitched	chr17	43241380	43252232	RNU2-1	TMEM106A,LINC00854	RNU2-1	146
5_test_peak_2888_lociStitched	chr16	57039903	57042708	NLRC5	CPNE2	NLRC5	147
4_test_peak_6245_lociStitched	chr5	961204	964732		LOC100506688,NKD2	LOC100506688	148
5_test_peak_1510_lociStitched	chr11	121479488	121483658	SORL1		SORL1	149
4_test_peak_7936_lociStitched	chr9	129458686	129461139		LINC00963	LINC00963	150
3_test_peak_3800_lociStitched	chr19	1855071	1857861	KLF16	ATP8B3,REXO1,LOC100288123,ADAT3,MIR1909,SCAMP4,ABHD17A	KLF16	151
4_test_peak_2397_lociStitched	chr14	101875494	101879733	PPP2R5C		PPP2R5C	152
5_test_peak_94_lociStitched	chr1	19390195	19393911	CAPZB		PQLC2	153
5_test_peak_6422_lociStitched	chr5	132420191	132422768	C5orf56		C5orf56	154
4_test_peak_6250_lociStitched	chr5	1311475	1316856		MIR4457,TERT,CLPTM1L	MIR4457	155
4_test_peak_115_lociStitched	chr1	23612379	23620254		MDS2	MDS2	156
3_test_peak_6281_lociStitched	chr5	35900454	35909303	CAPSL	LOC100506406,IL7R	CAPSL	157
3_test_peak_1861_lociStitched	chr12	113170596	113174201	DDX54	CCDC42B,RITA1,IQCD,DDX54,MIR7106,RASAL1,TPCN1	DDX54	158
4_test_peak_4966_lociStitched	chr20	16040530	16051100	MACROD2		LOC613266	159
5_test_peak_4878_lociStitched	chr2	237603041	237606567		LRRFIP1,PRLH,RAB17	RAB17	160
5_test_peak_3016_lociStitched	chr16	89356898	89361718	ANKRD11	LOC100287036	LOC100287036	161
4_test_peak_4840_lociStitched	chr2	233082575	233085387	INPP5D	INPP5D,NEU2	INPP5D	162
3_test_peak_7975_lociStitched	chr9	134455373	134457695		RXRA	RXRA	163
4_test_peak_2807_lociStitched	chr16	27228908	27233079	NSMCE1	FLJ21408,KDM8	KDM8	164
4_test_peak_7094_lociStitched	chr7	2065867	2073584	MAD1L1		MAD1L1	165
6_test_peak_3223_lociStitched	chr17	29559743	29564596	ABHD15	TP53I13,ANKRD13B,GIT1	ABHD15	166
3_test_peak_2799_lociStitched	chr16	27173472	27179398		KDM8	KDM8	167
5_test_peak_7690_lociStitched	chr8	141182762	141192355	DENND3	SLC45A4	SLC45A4	168
5_test_peak_7007_lociStitched	chr6	150682623	150685616	PLEKHG1		PLEKHG1	169

## Sheet: Super enhancers in B-ALL8
Super enhancers in B-ALL8				OVERLAP_GENES	PROXIMAL_GENES	CLOSEST_GENE	enhancerRank
24_test_peak_1132_lociStitched	chr1	167600521	167653597	RCSD1	CREG1	RCSD1	1
13_test_peak_2889_lociStitched	chr11	67266612	67289249	ADRBK1	ANKRD13D,KDM2A,SSH3,LOC100130987	ANKRD13D	2
35_test_peak_2296_lociStitched	chr10	124598314	124654811	LHPP,FAM53B	FAM53B-AS1	FAM53B-AS1	3
31_test_peak_9717_lociStitched	chr21	38470885	38507211	ERG	ERG	ERG	4
28_test_peak_8674_lociStitched	chr2	136205881	136256823			CXCR4	5
16_test_peak_1937_lociStitched	chr10	71746878	71777025	CDH23,C10orf54	C10orf105,CDH23,MIR7152	C10orf54	6
15_test_peak_14913_lociStitched	chrX	65986558	66022449	MIR223,VSIG4	VSIG4	MIR223	7
19_test_peak_6607_lociStitched	chr17	77433861	77466722	44813	SEPT9,MIR4316	44813	8
7_test_peak_6282_lociStitched	chr17	43266719	43301002	RNU2-1	LINC00854	RNU2-1	9
28_test_peak_2053_lociStitched	chr10	80458013	80503216	TSPAN14	LOC102723703,SH2D4B,FAM213A,LOC101929574	TSPAN14	10
6_test_peak_2819_lociStitched	chr11	65403914	65430266	NEAT1,FRMD8	SLC25A45,FRMD8,MIR612,TIGD3	NEAT1	11
12_test_peak_14608_lociStitched	chrX	12947015	12978432	TMSB4X	TLR8-AS1,TLR8	TMSB4X	12
5_test_peak_6310_lociStitched	chr17	45221876	45230575	FMNL1	MAP3K14-AS1,SPATA32	FMNL1	13
9_test_peak_8995_lociStitched	chr2	231661838	231683763		PTMA,MIR1244-2	PTMA	14
5_test_peak_6388_lociStitched	chr17	58333373	58345055	BZRAP1-AS1,MIR4736	BZRAP1-AS1,MIR142,BZRAP1,SUPT4H1	BZRAP1-AS1	15
9_test_peak_9016_lociStitched	chr2	233061819	233093005	INPP5D	NGEF,INPP5D,NEU2	INPP5D	16
9_test_peak_464_lociStitched	chr1	40381054	40396106	SMAP2	SMAP2	SMAP2	17
18_test_peak_1368_lociStitched	chr1	207887253	207922670	CD34		CD34	18
12_test_peak_3201_lociStitched	chr11	122690622	122728031	UBASH3B		UBASH3B	19
9_test_peak_10300_lociStitched	chr3	12999194	13022434	IQSEC1	IQSEC1	IQSEC1	20
10_test_peak_8657_lociStitched	chr2	136125093	136141803		CXCR4	CXCR4	21
17_test_peak_8292_lociStitched	chr2	54558470	54590548	SPTBN1	RPL23AP32	SPTBN1	22
8_test_peak_7305_lociStitched	chr19	12778040	12794292	JUNB,MIR5684	BEST2,RTBDN,ASNA1,HOOK2,RNASEH2A,PRDX2,C19orf43,MAST1	MIR5684	23
12_test_peak_5198_lociStitched	chr15	81292367	81312883	IL16,STARD5	TMC3-AS1	IL16	24
5_test_peak_6272_lociStitched	chr17	43231386	43252560	RNU2-1	TMEM106A,LINC00854	RNU2-1	25
14_test_peak_14635_lociStitched	chrX	13078432	13093201		FAM9C	FAM9C	26
8_test_peak_3427_lociStitched	chr12	12714556	12737186	CDKN1B,APOLD1	MIR613,APOLD1,GPR19	APOLD1	27
14_test_peak_14326_lociStitched	chr9	114363792	114388280	AKNA	ORM2,ORM1	AKNA	28
4_test_peak_578_lociStitched	chr1	66331637	66350852	PDE4B	PDE4B	PDE4B	29
7_test_peak_2663_lociStitched	chr11	47388295	47396107		SPI1,SLC39A13,MIR4487,MYBPC3,PSMC3	MIR4487	30
7_test_peak_1031_lociStitched	chr1	156492277	156506182	MEF2D	MEF2D	MEF2D	31
13_test_peak_8185_lociStitched	chr2	43158529	43180061		LINC01126,ZFP36L2	ZFP36L2	32
8_test_peak_3941_lociStitched	chr12	111427963	111445815	SH2B3		SH2B3	33
10_test_peak_14537_lociStitched	chr9	136644644	136660933	EGFL7	MIR126,EGFL7,AGPAT2	EGFL7	34
8_test_peak_6116_lociStitched	chr17	29706425	29727657	SSH2		SSH2	35
8_test_peak_9631_lociStitched	chr21	33361721	33404926	IFNGR2	IFNAR1	IFNGR2	36
5_test_peak_4856_lociStitched	chr14	105058828	105070542	GPR132	CDCA4,LOC102723354,GPR132	GPR132	37
7_test_peak_1268_lociStitched	chr1	203273582	203296593	LINC01353	CHIT1,LINC01136,BTG2	LINC01353	38
7_test_peak_1522_lociStitched	chr1	234599693	234613358	IRF2BP2	LOC101927787,LINC00184	IRF2BP2	39
13_test_peak_323_lociStitched	chr1	27864517	27892674	RPA2,THEMIS2	SCARNA1,PPP1R8,SMPDL3B,THEMIS2	THEMIS2	40
7_test_peak_15094_lociStitched	chrX	129770935	129787732	SASH3	XPNPEP2	SASH3	41
12_test_peak_6963_lociStitched	chr18	77052559	77068306	MBP	MBP	MBP	42
6_test_peak_14740_lociStitched	chrX	40169405	40179911	BCOR		BCOR	43
6_test_peak_7325_lociStitched	chr19	13095232	13105825	NFIX,LYL1,TRMT1	IER2,STX10,NACC1	LYL1	44
3_test_peak_2826_lociStitched	chr11	65492318	65507280	MALAT1	SCYL1,MIR612	MALAT1	45
12_test_peak_11441_lociStitched	chr4	145485059	145505376	SMAD1,SMAD1-AS2	SMAD1-AS1	SMAD1-AS2	46
12_test_peak_5716_lociStitched	chr16	66515695	66527331	TK2	CKLF,TK2,CMTM1,BEAN1-AS1	TK2	47
11_test_peak_4412_lociStitched	chr14	22549404	22570292	DAD1	ABHD4	DAD1	48
12_test_peak_1309_lociStitched	chr1	204481662	204521996	MDM4,PIK3C2B	MDM4	PIK3C2B	49
12_test_peak_2145_lociStitched	chr10	96282870	96313471	DNTT	BLNK,OPALIN	DNTT	50
14_test_peak_8200_lociStitched	chr2	43209918	43224836	ZFP36L2	LINC01126	ZFP36L2	51
12_test_peak_14133_lociStitched	chr9	37284315	37302284	ZCCHC7		GRHPR	52
9_test_peak_1378_lociStitched	chr1	207941835	207964046		CD34	CD34	53
7_test_peak_1008_lociStitched	chr1	155966820	155982062	ARHGEF2	RXFP4,SCARNA4,SSR2,MIR6738,KIAA0907,SNORA80E	ARHGEF2	54
7_test_peak_6348_lociStitched	chr17	49737215	49747861	FAM117A	KAT7,SLC35B1	FAM117A	55
7_test_peak_1709_lociStitched	chr10	11161256	11180368	CELF2	CELF2	CELF2	56
6_test_peak_8173_lociStitched	chr2	43128038	43136648			LOC102723854	57
8_test_peak_7111_lociStitched	chr19	3117859	3141572	GNA15,GNA11	NCLN,S1PR4,LOC100996351	GNA15	58
5_test_peak_9216_lociStitched	chr20	32485181	32512018	LOC101929698,NOL4L	NOL4L	LOC101929698	59
7_test_peak_10546_lociStitched	chr3	50238163	50260555	GNAI2	HYAL1,SEMA3B,IFRD2,MIR6872,MIR5787,GNAT1,HYAL3,NAT6,SEMA3B-AS1,LSMEM2,SLC38A3	GNAI2	60
6_test_peak_10198_lociStitched	chr22	50188623	50195391	TRABD	PANX2,MOV10L1,TUBGCP6,SELO	TRABD	61
7_test_peak_9343_lociStitched	chr20	47352338	47360829	ZMYND8	LOC100131496,ZMYND8	ZMYND8	62
10_test_peak_3501_lociStitched	chr12	31874746	31898595			KIAA1551	63
6_test_peak_12085_lociStitched	chr5	172765072	172778353	DUSP1	LOC101928093	DUSP1	64
11_test_peak_5454_lociStitched	chr16	10868142	10891601	CIITA	TVP23A,CIITA	CIITA	65
13_test_peak_14983_lociStitched	chrX	79138331	79162479		GPR174	GPR174	66
13_test_peak_7338_lociStitched	chr19	13152032	13168678	IER2	STX10,LYL1,TRMT1,NACC1	IER2	67
8_test_peak_11842_lociStitched	chr5	132455205	132466880	C5orf56	IRF1	IRF1	68
5_test_peak_9423_lociStitched	chr20	53579969	53594815	ZNF217	LOC101927770	ZNF217	69
11_test_peak_2023_lociStitched	chr10	79132606	79149734	ZMIZ1		ZMIZ1	70
7_test_peak_10263_lociStitched	chr3	5180363	5198502	ARL8B,EDEM1		EDEM1	71
10_test_peak_10467_lociStitched	chr3	46088915	46111140			XCR1	72
9_test_peak_8242_lociStitched	chr2	46977073	46986979	TTC7A	TTC7A,MCFD2	MCFD2	73
4_test_peak_11972_lociStitched	chr5	150409284	150415006	CD74	CD74,RPS14	CD74	74
1_test_peak_7774_lociStitched	chr19	47110586	47113198	ZC3H4	SAE1	ZC3H4	75
12_test_peak_7985_lociStitched	chr2	1707988	1731948	PXDN		PXDN	76
10_test_peak_11636_lociStitched	chr5	68236518	68251072	PIK3R1	LOC102467655,PIK3R1	PIK3R1	77
12_test_peak_14774_lociStitched	chrX	45758027	45772310		MIR222,MIR221,LOC392452	MIR222	78
8_test_peak_10409_lociStitched	chr3	36890699	36913211	TRANK1		TRANK1	79
7_test_peak_2332_lociStitched	chr10	124708649	124740927	FAM53B-AS1,FAM53B	FAM53B-AS1	FAM53B	80
3_test_peak_4632_lociStitched	chr14	68793432	68816755	ZFP36L1		ZFP36L1	81
6_test_peak_12940_lociStitched	chr6	166950601	166970636	RNASET2	FGFR1OP,MIR3939,RPS6KA2-AS1	RNASET2	82
5_test_peak_3895_lociStitched	chr12	108628765	108642191	MIR4496,SELPLG	TMEM119	MIR4496	83
9_test_peak_1977_lociStitched	chr10	72318625	72336327	DNAJB12	DNAJB12,DDIT4	DNAJB12	84
8_test_peak_12093_lociStitched	chr5	172836133	172850234	ERGIC1		ERGIC1	85
9_test_peak_7144_lociStitched	chr19	4058145	4078342	ZBTB7A	MAP2K2	ZBTB7A	86
6_test_peak_15062_lociStitched	chrX	119677993	119691250	44810	MIR766	44810	87
2_test_peak_7460_lociStitched	chr19	18021344	18024946		ARRDC2	ARRDC2	88
5_test_peak_946_lociStitched	chr1	153598284	153611091	S100A16	S100A1,S100A13,S100A2,S100A14,S100A3,CHTOP,SNAPIN	S100A16	89
4_test_peak_13942_lociStitched	chr8	133485344	133501513	ST3GAL1		ST3GAL1	90
10_test_peak_11828_lociStitched	chr5	132414954	132426492	C5orf56	SLC22A5,LOC553103,MIR3936	C5orf56	91
8_test_peak_9035_lociStitched	chr2	235638800	235654023	AGAP1		AGAP1-IT1	92
8_test_peak_7010_lociStitched	chr19	1244733	1260788	ATP5D,MIDN	C19orf24,CIRBP,CIRBP-AS1,STK11,CBARP,EFNA2	MIDN	93
8_test_peak_14955_lociStitched	chrX	76143026	76152141		PBDC1	PBDC1	94
4_test_peak_5914_lociStitched	chr17	3904056	3917880	P2RX1	ATP2A3,CAMKK1	P2RX1	95
4_test_peak_2196_lociStitched	chr10	102633426	102646850	SUFU,TRIM8		TRIM8	96
7_test_peak_4763_lociStitched	chr14	92649459	92666478	RIN3		LGMN	97
9_test_peak_1509_lociStitched	chr1	232578026	232600048			SIPA1L2	98
9_test_peak_1283_lociStitched	chr1	203319799	203328146		LINC01353,LINC01136,BTG2,FMOD	BTG2	99
7_test_peak_265_lociStitched	chr1	26286112	26292309	UBXN11	UBXN11,SH3BGRL3,CEP85,CD52	SH3BGRL3	100
7_test_peak_11073_lociStitched	chr4	2786809	2806390	SH3BP2	ADD1,SH3BP2,TNIP2	SH3BP2	101
6_test_peak_13382_lociStitched	chr7	102420048	102442429	LOC100630923,PRKRIP1,ORAI2	POLR2J,ALKBH4,MIR4467,MIR5090,LRWD1,MIR548O	ORAI2	102
7_test_peak_13665_lociStitched	chr8	38936422	38957534	PLEKHA2	HTRA4,ADAM9,TM2D2	HTRA4	103
1_test_peak_5112_lociStitched	chr15	68817424	68820363	ANP32A	MIR4312,ANP32A-IT1	ANP32A	104
6_test_peak_13629_lociStitched	chr8	27364354	27390013	PTK2B	MIR6842	PTK2B	105
8_test_peak_3034_lociStitched	chr11	78420042	78428460	LOC101928865	GAB2	LOC101928865	106
5_test_peak_9126_lociStitched	chr20	4809030	4815456	RASSF2		RASSF2	107
8_test_peak_1914_lociStitched	chr10	69044143	69065695		SRGN	SRGN	108
9_test_peak_9694_lociStitched	chr21	38377400	38390825	ERG	LINC01423	LINC01423	109
4_test_peak_15023_lociStitched	chrX	107701659	107721358	TSC22D3		TSC22D3	110
2_test_peak_15171_lociStitched	chrX	153925608	153929008	ARHGAP4	L1CAM,AVPR2,ARHGAP4,HCFC1,HCFC1-AS1,TMEM187,RENBP,NAA10,LCA10	ARHGAP4	111
2_test_peak_9001_lociStitched	chr2	231706453	231711017	PTMA	PTMA,MIR1244-2	PTMA	112
6_test_peak_14895_lociStitched	chrX	65595774	65609575		FRMD8P1	FRMD8P1	113
7_test_peak_7357_lociStitched	chr19	13838710	13850880		NANOS3,LOC284454,MIR23A,ZSWIM4,MIR27A,MIR24-2,MIR181D,MIR181C	MIR23A	114
4_test_peak_7648_lociStitched	chr19	39397900	39404641	MED29	ZFP36,PLEKHG2,SUPT5H,RPS16,PAF1,MIR4530	ZFP36	115
4_test_peak_4661_lociStitched	chr14	73742449	73756131	ELMSAN1	MIR4505,PNMA1,LOC100506476	MIR4505	116
9_test_peak_6140_lociStitched	chr17	31308201	31319003	EVI2B,NF1,EVI2A	OMG	EVI2B	117
3_test_peak_5135_lociStitched	chr15	74777722	74787496	CSK	LMAN1L,CPLX3,CYP1A2,MIR4513,CSK	CSK	118
4_test_peak_12587_lociStitched	chr6	42774651	42784345		TBCC,ATP6V0CP3,GLTSCR1L	TBCC	119
9_test_peak_7569_lociStitched	chr19	35205560	35214813		FAM187B,LSR	FAM187B	120
3_test_peak_3457_lociStitched	chr12	14949077	14961631	ARHGDIB	LINC01489,PDE6H,ERP27	ARHGDIB	121
3_test_peak_14723_lociStitched	chrX	38803697	38816951	MID1IP1,MID1IP1-AS1		MID1IP1-AS1	122
7_test_peak_7367_lociStitched	chr19	14369670	14384471	ADGRE5	PKN1,DDX39A	ADGRE5	123
5_test_peak_2405_lociStitched	chr11	310862	327631	IFITM3,IFITM1	ATHL1,B4GALNT4,IFITM5,NLRP6,IFITM2	IFITM3	124
6_test_peak_10997_lociStitched	chr3	196179425	196194073		ZDHHC19,LINC00885,SLC51A	ZDHHC19	125
10_test_peak_7485_lociStitched	chr19	18291830	18318898	LSM4	PDE4C,JUND,PGPEP1,LOC729966,MIR3188,KIAA1683	LSM4	126
3_test_peak_1412_lociStitched	chr1	220876166	220882217	HLX,HLX-AS1	LINC01352	HLX	127
test_peak_8702	chr2	144516460	144520143	ZEB2-AS1,ZEB2	LINC01412	ZEB2-AS1	128
7_test_peak_12492_lociStitched	chr6	35044393	35051219	ANKS1A		TCP11	129
9_test_peak_14510_lociStitched	chr9	136223666	136244079	QSOX2	LHX3	QSOX2	130
3_test_peak_11054_lociStitched	chr4	1714443	1726271	TACC3,TMEM129	SLBP,FAM53A,TMEM129	TMEM129	131
9_test_peak_10169_lociStitched	chr22	46057650	46073619	PRR34-AS1	PRR34,MIR3619,LINC00899,MIRLET7BHG,MIRLET7A3,MIR4763,MIRLET7B	PRR34	132
3_test_peak_6431_lociStitched	chr17	63697651	63702433	LOC729683,LIMD2	STRADA	LIMD2	133
3_test_peak_3324_lociStitched	chr12	6627513	6644045	ACRBP,LPAR5	CHD4,ZNF384,ING4,SCARNA11	LPAR5	134
4_test_peak_4577_lociStitched	chr14	61475533	61480132	PRKCH		LOC101927780	135
3_test_peak_2729_lociStitched	chr11	61955229	61972592	FTH1,BEST1	RAB3IL1,BEST1	FTH1	136
9_test_peak_3804_lociStitched	chr12	93578276	93596826		SOCS2,SOCS2-AS1	SOCS2	137
7_test_peak_9619_lociStitched	chr21	33299288	33308780		IFNAR1,IL10RB-AS1,IL10RB	IFNAR1	138
7_test_peak_1531_lociStitched	chr1	234771102	234778843		LINC01132	LINC01132	139
5_test_peak_10649_lociStitched	chr3	71440086	71455106	FOXP1		MIR1284	140
2_test_peak_1879_lociStitched	chr10	61897317	61904380	ARID5B		ARID5B	141
3_test_peak_8266_lociStitched	chr2	47722295	47736923		MSH6	MSH6	142
4_test_peak_5281_lociStitched	chr15	92804158	92811058		ASB9P1	ASB9P1	143
6_test_peak_6218_lociStitched	chr17	40548003	40563602	CCR7	CCR7,TNS4	CCR7	144
8_test_peak_1577_lociStitched	chr1	235938175	235954851			LYST	145
test_peak_4026	chr12	121800043	121803295	LINC01089	RHOF,SETD1B	LINC01089	146
6_test_peak_2254_lociStitched	chr10	113299852	113322901			HABP2	147
2_test_peak_748_lociStitched	chr1	110872386	110880117	CD53		CD53	148
8_test_peak_8797_lociStitched	chr2	174592976	174600190	WIPF1		WIPF1	149
4_test_peak_8422_lociStitched	chr2	70131834	70143531		PCBP1,LOC100133985,PCBP1-AS1,C2orf42	LOC100133985	150
10_test_peak_8257_lociStitched	chr2	47689021	47702010			MSH6	151
11_test_peak_9572_lociStitched	chr21	5103980	5122642	C21orf33	PWP2	C21orf33	152
7_test_peak_4790_lociStitched	chr14	95695147	95712252	TCL1A	TCL1B,TCL1A,TCL6	TCL1A	153
5_test_peak_11984_lociStitched	chr5	150763086	150783571	SMIM3	DCTN4	SMIM3	154
10_test_peak_9778_lociStitched	chr21	44137845	44157998	C21orf33		ICOSLG	155
7_test_peak_12289_lociStitched	chr6	13523739	13532780		SIRT5,GFOD1	GFOD1	156
5_test_peak_8388_lociStitched	chr2	68764564	68772031	ARHGAP25	ARHGAP25	ARHGAP25	157
9_test_peak_11423_lociStitched	chr4	143403048	143420410	GAB1		MIR3139	158
5_test_peak_3735_lociStitched	chr12	69329913	69343133		LYZ,YEATS4	LYZ	159
5_test_peak_5975_lociStitched	chr17	7835306	7844564	KDM6B	CYB5D1,CHD3,TMEM88,NAA38	KDM6B	160
6_test_peak_1553_lociStitched	chr1	234975701	234982052		LOC101927851	LOC101927851	161
3_test_peak_6449_lociStitched	chr17	64014772	64025824	ICAM2	PRR29,SCN4A,PRR29-AS1,ICAM2	ICAM2	162
5_test_peak_13393_lociStitched	chr7	104936242	104946010		LHFPL3-AS2,LINC01004	LHFPL3-AS2	163
7_test_peak_2959_lociStitched	chr11	72735749	72742448	ARAP1	MIR4692,ARAP1	ARAP1	164
4_test_peak_1169_lociStitched	chr1	178483348	178487458		TEX35	TEX35	165
7_test_peak_7426_lociStitched	chr19	16358951	16373149	EPS15L1	KLF2	KLF2	166
4_test_peak_14851_lociStitched	chrX	49155937	49177005	PRICKLE3,PLP2,MAGIX	SYP-AS1,GPKOW,SYP	MAGIX	167
6_test_peak_10482_lociStitched	chr3	46926399	46948879	CCDC12	PTH1R,NBEAL2	CCDC12	168
9_test_peak_3246_lociStitched	chr11	128716070	128728271	FLI1	FLI1,SENCR	SENCR	169
4_test_peak_185_lociStitched	chr1	16895671	16905827	RNVU1-18	CROCC	CROCC	170
3_test_peak_1456_lociStitched	chr1	225996587	226002900	SDE2		SDE2	171
5_test_peak_11925_lociStitched	chr5	139650906	139671440	CXXC5		CXXC5	172
8_test_peak_4030_lociStitched	chr12	122003324	122010343	WDR66	BCL7A	BCL7A	173
4_test_peak_11908_lociStitched	chr5	139385344	139392465	MZB1,PROB1	PAIP2,DNAJC18,SLC23A1,SPATA24	MZB1	174
10_test_peak_9886_lociStitched	chr22	22928517	22943442		MIR5571,IGLL5	IGLL5	175
7_test_peak_13149_lociStitched	chr7	44629692	44639940	OGDH	TMED4	OGDH	176
5_test_peak_8986_lociStitched	chr2	231604152	231621671		C2orf57	C2orf57	177
7_test_peak_4620_lociStitched	chr14	68267411	68283949	RAD51B		RAD51B	178
4_test_peak_5371_lociStitched	chr16	1468664	1472733	CLCN7	C16orf91,CLCN7,CCDC154,TELO2,PTX4	CLCN7	179
4_test_peak_40_lociStitched	chr1	2290985	2302034	SKI		LOC100129534	180
7_test_peak_10591_lociStitched	chr3	53242968	53253948	TKT		TKT	181
5_test_peak_2351_lociStitched	chr10	128053312	128065903	PTPRE		PTPRE	182
5_test_peak_3406_lociStitched	chr12	11745733	11752900	ETV6		ETV6	183
1_test_peak_13676_lociStitched	chr8	42139993	42143207		AP3M2	AP3M2	184
4_test_peak_7197_lociStitched	chr19	7337022	7350821		ARHGEF18,INSR	INSR	185
10_test_peak_7051_lociStitched	chr19	2082236	2091280	MOB3A	IZUMO4,MKNK2	MOB3A	186
11_test_peak_10225_lociStitched	chr22	50535268	50545118		KLHDC7B,CHKB-AS1,SYCE3,ODF3B,SCO2,MIOX,CPT1B,CHKB,LMF2,NCAPH2,TYMP	ODF3B	187
6_test_peak_425_lociStitched	chr1	36359531	36375295	STK40	EVA1B,LSM10	STK40	188
8_test_peak_13933_lociStitched	chr8	133138971	133151522		WISP1,SLA	SLA	189
5_test_peak_6715_lociStitched	chr17	82292144	82299300		CD7,CSNK1D,SECTM1	CD7	190
3_test_peak_12069_lociStitched	chr5	170295796	170312652	LCP2	LINC01366,KCNIP1	LCP2	191
3_test_peak_7802_lociStitched	chr19	48322209	48333886	TMEM143,EMP3	SYNGR4,TMEM143,ZNF114,CCDC114	EMP3	192
3_test_peak_2399_lociStitched	chr11	267616	271172		ATHL1,IFITM3,IFITM1,IFITM5,PSMD13,NLRP6,SIRT3,IFITM2	NLRP6	193
4_test_peak_10904_lociStitched	chr3	159844076	159861532	IQCJ-SCHIP1,SCHIP1		SCHIP1	194
6_test_peak_8166_lociStitched	chr2	42949683	42963653			LOC102723854	195
5_test_peak_12335_lociStitched	chr6	21587616	21604779	SOX4		SOX4	196
8_test_peak_5224_lociStitched	chr15	85528269	85545884	AKAP13		AKAP13	197
6_test_peak_1868_lociStitched	chr10	48668125	48683803		WDFY4,ARHGAP22	WDFY4	198
7_test_peak_5696_lociStitched	chr16	57038384	57046263	NLRC5	CPNE2	NLRC5	199
5_test_peak_5500_lociStitched	chr16	17362118	17377764	XYLT1		XYLT1	200
8_test_peak_144_lociStitched	chr1	13728725	13734355	PRDM2	PRDM2	PRDM2	201
5_test_peak_4491_lociStitched	chr14	35285789	35294437	PSMA6	PSMA6	PSMA6	202
4_test_peak_8741_lociStitched	chr2	157440479	157454137	CYTIP		CYTIP	203
4_test_peak_5071_lociStitched	chr15	63480070	63498666		USP3	USP3	204
7_test_peak_13924_lociStitched	chr8	133071787	133083148	SLA,TG	SLA,MIR7848	SLA	205
4_test_peak_13006_lociStitched	chr7	2508074	2512328		LFNG,MIR4648,IQCE,BRAT1,GRIFIN	LFNG	206
7_test_peak_9355_lociStitched	chr20	48275627	48282360			LINC00494	207
5_test_peak_792_lociStitched	chr1	116503785	116516379	CD58	LOC101929023,MIR548AC	LOC101929023	208
6_test_peak_12049_lociStitched	chr5	160248544	160269725	CCNJL	FABP6	FABP6	209
7_test_peak_9556_lociStitched	chr20	64002241	64010554	PRPF6	UCKL1-AS1,SOX18,LINC00176,SAMD10,TCEA2,ZNF512B,UCKL1	PRPF6	210
6_test_peak_12479_lociStitched	chr6	34272388	34295730	RPS10-NUDT3,NUDT3	HMGA1,MIR6835,C6orf1	C6orf1	211
7_test_peak_14487_lociStitched	chr9	134194908	134216509		RNU6ATAC	RNU6ATAC	212
9_test_peak_5540_lociStitched	chr16	27169061	27180164		KDM8	KDM8	213
3_test_peak_280_lociStitched	chr1	26539703	26543998	RPS6KA1	MIR1976,RPS6KA1	RPS6KA1	214
6_test_peak_15106_lociStitched	chrX	130081906	130092263	ELF4	AIFM1	ELF4	215
6_test_peak_8248_lociStitched	chr2	47055632	47073306	TTC7A		C2orf61	216
6_test_peak_10189_lociStitched	chr22	49930065	49936865		PIM3,CRELD2,ALG12,MIR6821	CRELD2	217
7_test_peak_7404_lociStitched	chr19	16139464	16149832	HSH2D	FAM32A,AP1M1,RAB8A,CIB3	HSH2D	218
7_test_peak_4881_lociStitched	chr15	21713182	21719602			OR4M2	219
7_test_peak_11755_lociStitched	chr5	102799945	102816537		PAM	PAM	220
7_test_peak_6038_lociStitched	chr17	17749468	17757395	RAI1	SMCR5,RAI1-AS1	RAI1-AS1	221
3_test_peak_2448_lociStitched	chr11	2107853	2110699		MIR483,IGF2,IGF2-AS	MIR483	222
7_test_peak_9440_lociStitched	chr20	53906947	53934789		SUMO1P1	SUMO1P1	223
5_test_peak_13946_lociStitched	chr8	133520320	133527339	ST3GAL1	ST3GAL1	ST3GAL1	224
6_test_peak_4890_lociStitched	chr15	22157285	22163531		OR4N3P	OR4N3P	225
4_test_peak_12506_lociStitched	chr6	35599940	35603819	FKBP5		MIR5690	226
4_test_peak_6286_lociStitched	chr17	43360101	43369954	LINC00910	ARL4D	LINC00910	227
3_test_peak_6756_lociStitched	chr18	2635643	2642148		SMCHD1,CBX3P2	CBX3P2	228
8_test_peak_6675_lociStitched	chr17	81481687	81488504		MIR3186,FSCN2,ACTG1	ACTG1	229
7_test_peak_3210_lociStitched	chr11	122742265	122756287	UBASH3B		CRTAM	230
4_test_peak_447_lociStitched	chr1	39194897	39216160	MACF1		MACF1	231
3_test_peak_8320_lociStitched	chr2	60549512	60557069	BCL11A		BCL11A	232
3_test_peak_6548_lociStitched	chr17	76480951	76494422	RHBDF2	PRCD,AANAT,UBE2O,CYGB	RHBDF2	233
7_test_peak_14072_lociStitched	chr9	33124049	33137457	B4GALT1	SMU1,B4GALT1-AS1	B4GALT1-AS1	234
3_test_peak_11992_lociStitched	chr5	151209645	151215838	CCDC69	GM2A	CCDC69	235
5_test_peak_11704_lociStitched	chr5	88815345	88829932	MEF2C	MEF2C	MEF2C	236
3_test_peak_12118_lociStitched	chr5	176534571	176537360	RNF44	CDHR2	RNF44	237
3_test_peak_7397_lociStitched	chr19	16070088	16079729	TPM4	LINC00905,RAB8A	TPM4	238
5_test_peak_9450_lociStitched	chr20	57393578	57401597	RBM38	RAE1,MTRNR2L3,RBM38	RBM38	239
4_test_peak_14078_lociStitched	chr9	33153399	33160686	B4GALT1	B4GALT1-AS1	B4GALT1-AS1	240
2_test_peak_8514_lociStitched	chr2	96527080	96538731	ARID5A	NEURL3	ARID5A	241
3_test_peak_11627_lociStitched	chr5	67193563	67215875	CD180		CD180	242
5_test_peak_13602_lociStitched	chr8	22538830	22549640	PPP3CC	PDLIM2,C8orf58,SORBS3	SORBS3	243
5_test_peak_13830_lociStitched	chr8	102788814	102810762			AZIN1	244
6_test_peak_12313_lociStitched	chr6	15879532	15902273			DTNBP1	245
2_test_peak_9663_lociStitched	chr21	35046492	35051355	RUNX1	RUNX1-IT1	RUNX1	246
6_test_peak_4954_lociStitched	chr15	41925973	41937240	EHD4,EHD4-AS1	SPTBN5,PLA2G4E-AS1	EHD4-AS1	247
2_test_peak_12910_lociStitched	chr6	158867196	158878849	C6orf99	OSTCP1,EZR,C6orf99,EZR-AS1	C6orf99	248
4_test_peak_12849_lociStitched	chr6	144343435	144350814	UTRN		UTRN	249
5_test_peak_12799_lociStitched	chr6	135280290	135288491	AHI1	MIR548A2	MIR548A2	250
5_test_peak_8778_lociStitched	chr2	172377845	172394062		ITGA6	ITGA6	251
5_test_peak_4820_lociStitched	chr14	101873830	101879571	PPP2R5C		PPP2R5C	252
4_test_peak_7686_lociStitched	chr19	41800896	41811186	CEACAM3	LYPD4,CEACAM6,DMRTC2,RPS19	CEACAM3	253
7_test_peak_2988_lociStitched	chr11	73381434	73388615	RELT		RELT	254
5_test_peak_6007_lociStitched	chr17	10114860	10127976	GAS7		GAS7	255
3_test_peak_3379_lociStitched	chr12	9758597	9765784	CD69	CLECL1	CD69	256
3_test_peak_1329_lociStitched	chr1	206575301	206581081	RASSF5	EIF2D	RASSF5	257
5_test_peak_14839_lociStitched	chrX	48936478	48940197	OTUD5	PIM2,KCND1,SLC35A2,PQBP1,TIMM17B	PIM2	258
5_test_peak_14729_lociStitched	chrX	38878774	38883610			MID1IP1-AS1	259
4_test_peak_8476_lociStitched	chr2	86035182	86038803	POLR1A	LOC90784	LOC90784	260
5_test_peak_14710_lociStitched	chrX	37745703	37763878		CYBB	CYBB	261
6_test_peak_5552_lociStitched	chr16	27229739	27236149	NSMCE1	FLJ21408,KDM8	KDM8	262
6_test_peak_9526_lociStitched	chr20	63634670	63641755	STMN3	GMEB2,LOC100505771,RTEL1,STMN3	LOC100505771	263
2_test_peak_10256_lociStitched	chr3	4976748	4984909	BHLHE40-AS1,BHLHE40	BHLHE40-AS1	BHLHE40-AS1	264
7_test_peak_2616_lociStitched	chr11	36408811	36421972	PRR5L	PRR5L	PRR5L	265
