# Supplementary material for: Super-enhancer profiling identifies novel critical and targetable cancer survival gene LYL1 in pediatric acute myeloid leukemia
Source: J Exp Clin Cancer Res. 2022 Jul 16;41:225. doi: 10.1186/s13046-022-02428-9 (PMC9288051; doi:10.1186/s13046-022-02428-9)
Supplement: Supplementary file 9 — Additional file 9: Supplementary Table 9. FPKM values from RNAseq results of 9 AML samples. [file 13046_2022_2428_MOESM9_ESM.xlsx]

## Sheet: featurecounts_fpkm_all9AML
GENE ID	AML1	AML2	AML3	AML4	AML5	AML6	AML7	AML8	AML9
ENSG00000223972	0.42045	0.197799	0.224153	0.31491	0.14757	0.255706	0.123969	0.107242	0.0829127
ENSG00000227232	3.90241	8.24589	5.35429	4.77949	6.46243	2.65993	6.20899	1.53463	12.9905
ENSG00000278267	3.41334	9.70536	10.8665	9.1305	13.1782	2.60971	9.88446	1.17267	11.8468
ENSG00000243485	0.0324762	0	0.0380907	0.0243242	0	0.0434525	0.105331	0	0
ENSG00000284332	0	0	0	0	0	0	0	0	0
ENSG00000237613	0	0	0	0.0203732	0	0	0	0	0
ENSG00000268020	0.0789481	0	0.0925967	0	0	0	0	0	0
ENSG00000240361	0.211049	0.112017	0	0	0	0.125502	0.0570419	0	0
ENSG00000186092	0.101324	0.0302505	0	0	0	0	0	0	0
ENSG00000238009	0.329268	0.191294	0.0939387	0.0133306	0.130559	0.500089	0.122667	0.0856057	0
ENSG00000239945	0	0	0	0	0	0	0	0	0
ENSG00000233750	0.147872	0.28393	0.0306065	0.130299	0.725383	0.593551	0	0.0697287	0.0603792
ENSG00000268903	1.75673	7.41258	0.566618	0.82235	4.57808	3.99579	0.462933	1.68989	2.70559
ENSG00000269981	3.73614	18.3117	1.50633	1.4866	16.4979	6.71724	0.47334	0.374374	10.7384
ENSG00000239906	0.923913	1.87977	0	0.461331	1.18901	4.53265	0.249713	0.493757	0.53444
ENSG00000241860	0.100891	0.53782	0.164638	0.0985645	0.267584	0.628	0.152942	0.130107	0.190308
ENSG00000222623	2.55063	1.77683	1.49579	0.238798	0.984744	2.55952	0	0.255583	0
ENSG00000241599	0.217669	0.0577649	0.1702	0.0543435	0.168074	2.13573	0	0.523469	0
ENSG00000279928	1.687	2.17672	0.272917	0.609981	2.38066	0.622667	0.0943359	0	0.605699
ENSG00000279457	2.87197	11.9994	7.40508	9.01312	5.84643	4.82712	8.2755	3.93857	15.6931
ENSG00000273874	0	0.388214	0.571921	0.36522	0.37652	0.652427	0	0	0
ENSG00000228463	0.370933	0.311364	0.416145	0.540547	0.420288	0.658138	0.0457685	0.475115	0.0279871
ENSG00000286448	0.135156	0	0.211362	0.202459	0.313084	0.120557	0.0730591	0	0
ENSG00000236679	0.0861252	0	0	0.387038	0.465515	0.460935	0	1.17369	0
ENSG00000236601	0	0	0	0	0	0	0	0	0
ENSG00000237094	1.6996	3.74022	0.739699	0.964737	2.82693	5.72798	0.658709	0.719784	0.644605
ENSG00000269732	0	0	0	0	0	0	0	0	0
ENSG00000284733	0	0	0	0	0	0.0472471	0	0	0
ENSG00000233653	0.0267729	0.021315	0	0.120315	0.0310093	0.0716431	0.0542708	0.010731	0.0116151
ENSG00000250575	0.0267621	0.404821	0.0941661	0.140311	0.268639	0.286457	0.0867982	0.0429065	0.301872
ENSG00000278757	4.14478	0	2.24369	0	12.3093	0	0.517033	0	0.553283
ENSG00000230021	0.537048	0.220989	0.155704	0.194341	0.251607	0.266432	0.205496	0.203164	0.481693
ENSG00000235146	0	0	0	0	0	0	0	0	0
ENSG00000225972	1.15875	1727.47	1.46362	2.26986	0.275305	1.78891	0.289094	2.21505	1.39213
ENSG00000225630	106.907	1520.52	94.7307	79.1912	71.7826	20.8227	44.5778	63.5235	251.082
ENSG00000237973	4.66321	383.455	7.88902	19.6362	25.2881	8.79824	9.86217	24.6684	35.6324
ENSG00000278791	0	0	0	0	0	0	0	0	0
ENSG00000229344	0.875143	24.7341	0.798341	0.109245	0.48804	0.260205	0.551907	0.467694	0.253115
ENSG00000240409	0	0	0	0	0.123688	0	0	0	0
ENSG00000248527	612.721	8429.01	573.879	590.058	290.058	228.796	568.43	432.081	774.063
ENSG00000198744	0.242473	10.9069	1.13757	0.63563	0.280841	0.40553	0.688118	0.388747	0.894153
ENSG00000268663	0	0	0	0	0.241541	0.418538	0	0.12538	0
ENSG00000284662	0	0	0	0	0	0.0445879	0	0	0
ENSG00000229376	0.067532	0.021506	0.0633655	0.202321	0.385875	0.289141	0.131417	0.119098	0.0117192
ENSG00000228327	4.69123	3.82517	3.16228	2.35144	3.14071	4.7662	3.69094	2.90519	3.63212
ENSG00000223181	0.318829	0	0.747896	1.67158	1.47712	0.426587	0.77555	0	0
ENSG00000229905	1.09073	0	0	0.381238	0.72992	0.389167	0.23584	0.582908	0
ENSG00000237491	2.81409	1.59402	1.42379	2.40291	1.5247	5.12046	2.93688	4.01252	0.998579
ENSG00000285268	0	0	0	0	0	0	0	0	0
ENSG00000230092	1.44497	1.05958	1.56098	0.683531	1.32127	1.52632	0.924968	1.24978	0.92383
ENSG00000177757	1.32837	1.42365	0.679137	1.16075	1.36762	2.75715	1.75372	3.52223	0.517193
ENSG00000228794	2.00658	1.26589	1.09366	1.44113	1.61796	2.48673	1.14524	4.05099	1.44202
ENSG00000225880	1.43509	3.12694	1.65366	1.90458	2.72169	3.30127	3.00091	6.49882	3.77929
ENSG00000288531	2.34686	0.016038	0.0236273	0.105616	1.24439	0.188673	0	3.65766	0.0174792
ENSG00000230368	1.00938	0.0803609	0.197314	0.0756011	0.350731	0.517704	0.040922	0.997952	0.029194
ENSG00000234711	0.626809	0	0	0.046947	0.145199	0.251597	0.0762356	0.251234	0.0271935
ENSG00000283040	0.594233	0.063079	0.0464643	0.0296714	0.0611788	0	0	0	0.0687472
ENSG00000272438	0.566807	0	0	0	15.3912	1.26396	0	1.28738	17.3772
ENSG00000230699	2.2011	0.0173504	0.0511214	0	6.52073	1.13719	0.159035	3.35424	13.6715
ENSG00000241180	0	0	0	0	0	0	0	0	0.649451
ENSG00000223764	0.0239582	0.0381482	0.0562003	0	4.76671	1.17537	0.116557	1.56206	9.48629
ENSG00000187634	0.0635824	0.240447	0.130505	0.101197	1.66311	0.457262	0.128887	0.496952	5.96516
ENSG00000188976	7.55935	7.5336	6.89361	12.032	14.4192	3.77183	5.98378	2.97472	24.9121
ENSG00000187961	0.224174	1.54418	0.228634	0.394206	3.89845	0.378185	0.584816	0.50786	2.63013
ENSG00000187583	0	0.145341	0.0338081	0.0143929	0.140963	0	0.0934885	0.107832	0.208423
ENSG00000187642	0.0387362	0.0308395	0.0227165	0	0	0	0	0	0
ENSG00000272512	0.54045	2.74616	2.27452	0.0476222	0.0245478	0	0.0257773	0	0
ENSG00000188290	0.355902	6.04475	1.28708	0.0444275	0.0458021	0	0	0	0.102936
ENSG00000187608	4.47464	3.95826	9.24044	5.09876	49.11	6.8057	4.80656	11.0982	12.2118
ENSG00000231702	0	0	0	0	0	0	0	0	0
ENSG00000224969	0.0703996	0.448383	0.577992	0.0527282	0.0543595	0.753546	0.342493	0.169303	0.0610843
ENSG00000188157	0.0523826	1.23149	0.325263	0.62774	2.35548	0.395785	0.329794	0.452026	2.27257
ENSG00000242590	0	0	0	0	0	0	0	0	0
ENSG00000217801	0.587004	2.55238	0.635525	0.124006	0.453259	0.100692	0.195266	0.349903	0.62687
ENSG00000273443	0.279985	1.27375	0.469127	0.119831	0	0	0.194589	0.128254	1.00645
ENSG00000237330	0	0.111152	0.0204687	0	0.0404263	0	0.0283008	0	0
ENSG00000131591	0.508755	1.44478	1.02117	1.0253	1.30406	0.828072	1.12697	0.681122	2.48933
ENSG00000285812	0.575348	0.361624	0.568265	0.884533	0.561169	1.13445	0.515617	0.121373	0.34157
ENSG00000223823	0	0	0.0240065	0.0306604	0.0316091	0	0	0	0
ENSG00000207730	0	0	0	2.09137	0	0.934	0	0	0
ENSG00000207607	0	0	0	1.10378	0	0	0	0	0
ENSG00000198976	0	0	0.937123	0.598433	0	0	0	0	0
ENSG00000272141	0	0.0534925	0.118209	0.503241	0	0	0	0	0
ENSG00000205231	0.0469397	0.0896894	0.385383	0.79455	0.0362448	0.0753652	0.0304482	0	0.0814573
ENSG00000162571	0.0331748	0.277324	0.904659	1.9381	0.108869	0.266323	0.134496	0.159563	0.295047
ENSG00000186891	0.104353	1.41235	1.80531	0.390794	0.503606	0.0698112	0.317298	0.167305	0.746997
ENSG00000186827	0.173301	1.87028	1.12923	0.418243	0.446051	0.154582	1.35834	0.169795	2.53957
ENSG00000078808	7.03843	16.0317	11.1819	13.1975	14.9767	4.77878	12.6891	3.41222	35.8481
ENSG00000176022	3.36902	1.007	3.93759	5.18834	6.01519	4.38114	7.02576	5.44878	10.657
ENSG00000184163	0.184828	0.765176	0.260138	0.62295	0.842028	0.0494593	0.0899189	0	0.833933
ENSG00000260179	0.212825	1.16913	0.199695	0.621671	0.37797	0.341707	0.207079	0.0682428	0.480127
ENSG00000160087	4.73588	8.1261	4.30275	5.51653	8.44348	3.2912	5.0092	3.50177	12.1007
ENSG00000230415	0.581723	1.44086	1.06134	1.7428	2.54536	0.864815	1.83431	0.207256	2.019
ENSG00000162572	0.345999	0.806714	0.782643	1.32659	2.2391	0.330671	1.43613	0.363213	0.771984
ENSG00000131584	0.396055	10.5267	2.59956	3.99037	6.07811	1.66108	4.88186	1.55387	18.4249
ENSG00000278073	0	0	0	0	0	0	0	0	0
ENSG00000169972	0.148329	0.805162	0.711703	0.979663	2.74879	1.42531	1.00589	1.19986	3.05374
ENSG00000127054	5.00037	11.8787	6.68373	9.49145	11.7827	4.13087	7.62788	4.0505	16.6475
ENSG00000283712	0	0	0	0	0	0	0	0	0
ENSG00000240731	3.69379	13.4728	7.75797	6.36959	4.97474	1.9539	5.01496	0.964063	11.8511
ENSG00000224051	0.882488	0.919559	0.761069	2.48836	5.75198	1.96213	3.30416	1.45647	4.32405
ENSG00000169962	0.238548	0.759671	0.29098	0.507419	1.8567	0.191504	0.765953	0.145333	0.347732
ENSG00000107404	1.58018	4.37256	1.69307	2.99401	8.28382	1.71426	4.30089	3.13599	14.3631
ENSG00000284372	0	0	0	0	0	0	0	0	0
ENSG00000162576	1.68446	3.39639	0.697926	0.843374	3.1527	0.465453	1.09859	0.454996	2.52598
ENSG00000175756	3.57608	5.33033	2.33017	5.32709	11.7662	6.06065	6.65297	8.98229	34.649
ENSG00000223663	0	0	0	0.13534	1.67433	0.120886	0	0	0
ENSG00000221978	27.5246	40.6315	23.838	18.3808	21.8209	20.1024	26.2153	22.1576	24.6168
ENSG00000224870	4.48758	6.98878	3.17035	7.75417	7.53814	8.7782	9.29883	5.52228	8.17466
ENSG00000242485	6.18346	8.07127	6.2686	9.91783	6.44942	7.5839	7.81212	8.14613	21.8354
ENSG00000264293	0	0	0	0	0	0	0	0	0
ENSG00000272455	0.435433	1.12666	0.919279	2.54383	2.94195	5.21427	3.0893	3.24622	2.19133
ENSG00000235098	0	0	0.029418	0	0.0193671	0	0.0915173	0.0402127	0
ENSG00000225905	0.0610648	0	0	0	0.28291	0	0	0	0
ENSG00000205116	0	0	0	0	0.104079	0	0	0	0
ENSG00000225285	0	0.0620413	0.456999	0	0.481379	0.260664	0.315931	0.0624691	1.52136
ENSG00000179403	0.0130931	0.0208478	0.737117	0.019613	0.353847	0.113869	0.0159244	0.0367353	0.914528
ENSG00000215915	0	0.0596803	0.117229	0.049907	0.308707	0.122586	0.0337676	0.200306	0.354123
ENSG00000160072	2.58415	2.94691	2.6767	6.93091	6.04607	1.26988	2.9908	1.80178	11.8736
ENSG00000284740	2.00959	0.399978	0.294626	1.69329	1.47413	0.403318	2.19974	1.28876	0.610288
ENSG00000197785	2.76649	2.67617	2.80282	6.11219	6.1252	2.48094	4.21296	0.937951	15.2543
ENSG00000205090	0.0165048	0.105121	0.0193582	0.0988948	0.955824	0.331247	0.0535306	0.0661538	0.443948
ENSG00000160075	9.35465	11.263	10.1569	13.2089	9.84687	7.79065	9.16268	7.134	21.473
ENSG00000215014	1.2422	1.77564	1.82119	0.909241	3.76039	0.793244	1.39636	1.05236	1.95969
ENSG00000274481	0	0.131993	0	0.124175	0.832109	0	0	0	0
ENSG00000228594	0.156112	0.472291	0.915504	1.12248	3.19439	1.94254	0.708852	2.72814	3.04774
ENSG00000286989	0.108715	1.25501	0.956326	1.08568	2.50437	1.62429	0.8815	1.81561	2.15387
ENSG00000272106	3.10757	1.37304	3.54939	3.09523	3.45482	2.17689	2.62525	3.378	4.84217
ENSG00000197530	1.59985	2.58957	1.872	3.56363	7.05282	1.36126	2.61896	1.71908	9.76635
ENSG00000189409	0	0	0.105825	0.0337891	0.162561	0.100601	0.0243862	0.0723281	0.221815
ENSG00000248333	12.1612	26.5499	19.2782	11.1793	7.06476	4.24582	5.56204	2.10969	20.3044
ENSG00000272004	0.414478	0.329982	0.194453	0	0.576075	0.221825	0.537715	1.39548	0.791194
ENSG00000189339	8.51878	4.23026	8.77819	18.7832	19.3886	9.76219	11.3459	13.394	15.1877
ENSG00000269737	10.0258	2.94607	8.38104	13.025	13.6673	5.26819	11.5731	8.28543	3.36897
ENSG00000215914	0.0978118	0.0519146	0.0382405	0.463977	0.100701	0.0436234	0.343672	0.392044	1.24475
ENSG00000008128	1.82582	1.49514	3.06689	1.54333	0.614279	0.41006	0.756079	0.365908	1.15988
ENSG00000268575	1.19471	0.405412	0.826971	2.21505	0.74103	1.03946	1.07458	0.905383	1.85234
ENSG00000227775	6.94652	0.717612	2.70641	8.31733	4.96477	3.93963	5.62272	3.06366	6.54875
ENSG00000215790	2.00128	1.52859	2.52598	6.16309	3.02785	3.53398	3.21245	2.99683	4.90089
ENSG00000008130	4.89932	45.5127	7.09387	7.93203	47.2674	11.9475	7.55407	8.42752	31.1209
ENSG00000078369	41.7513	26.485	36.8846	59.268	56.2978	31.796	55.8747	46.3804	86.3704
ENSG00000231050	0.548977	0.757575	1.11607	1.37058	3.87159	1.71388	0.771555	0.997505	0.381069
ENSG00000169885	0.260064	0.025881	0.0571921	0.073044	0.527128	0.0434951	0.0790757	0.0260594	0.0846197
ENSG00000178821	0.0414478	0.0329982	0	0	0.240031	0	0	0	0.467524
ENSG00000142609	0	0.0278626	0.0111948	0.00476587	0.0196533	0	0.0206377	0	0.135268
ENSG00000233542	0	0	0	0	0	0	0	0	0
ENSG00000187730	0	0	0.014078	0.00899003	0.00926818	0.0481792	0	0.0192439	0.484285
ENSG00000226969	0	0	0.144575	0.0461616	0	0	0	0	0
ENSG00000067606	0.254234	0.308755	0.535725	0.0903676	0.445854	0.178728	0.223611	0.124354	0.186944
ENSG00000271806	0.0395117	0.106953	0.111222	0.0355123	0.189157	0.116305	0.0448523	0.13303	0
ENSG00000182873	0.573671	0.532843	0.762561	0.558572	1.07788	0.409366	0.496161	0.275923	0.282066
ENSG00000162585	0.959875	0.836745	1.10088	0.976017	2.27747	0.727495	0.866964	0.864429	3.88758
ENSG00000234396	0.101712	0	0	0	0	0	0	0	0
ENSG00000157933	13.5771	4.47768	14.0244	2.19913	11.1326	1.70009	4.58084	3.0801	12.5273
ENSG00000287356	0.326203	0.0637867	0.496704	0.197171	0.260718	0	0.296977	0.0275256	0.158899
ENSG00000116151	1.94498	0.512277	0.981098	1.13255	0.862704	0.954844	1.15018	0.332931	0.695349
ENSG00000272161	0.538064	0	0.394428	0.0503752	0	0.17998	0.32721	0	0.116717
ENSG00000269896	2.81025	0.307088	0.95328	1.30004	1.31899	0.645108	2.05525	0.320248	1.73317
ENSG00000272420	2.56859	1.02248	1.16398	1.26798	0.721221	0.781074	1.60936	0.514765	0.709137
ENSG00000157916	7.32057	7.93952	9.35863	10.3112	11.9803	9.47504	12.7316	11.12	13.6495
ENSG00000157911	1.24497	0.649145	1.73784	1.91745	2.57929	1.70093	2.04735	1.36347	3.8721
ENSG00000149527	0	0.0244228	0.0215879	0.00689286	0.0236871	0	0.0049747	0.00983646	0.050573
ENSG00000224387	0	0.0580188	0	0	0	0	0	0	0
ENSG00000229393	0	0	0	0	0	0	0	0	0
ENSG00000157881	0.0849875	0.156143	0	0.631646	0.353358	0.113712	0.249138	0.0890911	0.0964318
ENSG00000197921	0	0	0	0	0	0	0	0	0
ENSG00000272449	0	0	0.0508042	0.0324428	0	0	0	0.0347232	0.112753
ENSG00000238164	0	0.0172062	0	0.016187	0.0792673	0.0289164	0	0.0086624	0.0187523
ENSG00000157873	0.0426884	0.590506	0.0375513	1.66259	1.10011	0.963836	0.116819	0.064163	0.365768
ENSG00000225931	0	0.142475	0	0.038296	0.0789617	0	0.0414583	0	0
ENSG00000228037	0	0	0	0.0396725	0.0817998	0.425224	0.0858969	0	0
ENSG00000157870	0	0.0313243	0	0.0442034	0.0759518	0	0	0.0315403	0.0938824
ENSG00000142606	0	0	0	0.0128346	0.0264634	0	0.0138944	0.0274735	0.00743429
ENSG00000237058	0	0	0	0	0.0686417	0	0	0	0
ENSG00000215912	0	0.0329458	0	0	0.0522873	0.0201339	0.201323	0.0361887	0.0293778
ENSG00000285945	0	0	0	0	0	0	0	0	0
ENSG00000283259	0	0	0	0	0	0	0	0	0
ENSG00000233234	0	0	0	0	0	0	0	0	0
ENSG00000287396	0	0	0	0	0	0	0	0	0
ENSG00000231630	0	0	0	0	0	0	0	0	0
ENSG00000284745	0	0	0	0	0	0	0	0	0
ENSG00000169717	0	0	0	0	0	0	0	0	0
ENSG00000177133	6.93954	1.93275	3.63905	0	0	0	0	0	0
ENSG00000142611	8.10368	7.9193	12.7339	0.0305129	0.00786424	0.00908467	0.0220217	0.0136073	0
ENSG00000283572	9.24081	13.4157	18.489	0	0	0	0	0	0
ENSG00000226286	8.27188	7.7676	9.37023	0	0	0	0	0	0
ENSG00000279839	1.64738	3.71769	3.53023	0	0	0	0	0	0
ENSG00000272235	3.94718	4.17221	6.95559	0	0	0	0.0155364	0	0
ENSG00000287828	6.05775	5.33048	7.90633	0	0.0703389	0	0.0738619	0	0
ENSG00000286518	1.94137	1.9249	3.75775	0	0	0	0.0193145	0	0
ENSG00000130762	0.105877	0.0297505	0.226448	0.0979591	0.110608	0.0416651	0.146447	0	0.00540396
ENSG00000272088	1.04162	0.621956	2.13797	2.79556	2.21181	7.31674	11.5426	4.80121	0.225948
ENSG00000162591	5.06875	4.05006	7.02281	12.1986	11.5628	4.56388	14.103	3.34136	21.9807
ENSG00000207776	0	0.54997	0	0	1.60021	0.924271	1.96042	0	1.79817
ENSG00000238260	0.213236	0.551739	0	1.1579	1.27605	1.99714	1.12384	0.683745	0.555062
ENSG00000158109	4.28115	4.85971	7.02979	14.4914	15.217	6.94762	11.892	15.3882	11.18
ENSG00000116213	1.62881	2.92549	2.6338	4.9709	5.24543	5.56742	4.06773	2.52435	4.90692
ENSG00000078900	0.0147	0.284778	0.839076	1.21477	0.264849	0.760505	0.127138	0.0864154	0.0382646
ENSG00000227589	0	0.595193	0.206316	0.757565	0.30561	1.88286	0	0.0352528	0.0381574
ENSG00000235131	0	0.225629	0.332398	0.212265	0.583552	1.39036	0	0	0
ENSG00000227372	2.56351	1.28986	2.21293	3.7607	3.36768	1.77442	3.26198	1.79743	4.17874
ENSG00000276189	0	0	0	0	0	0	0	0	0
ENSG00000162592	0.0860642	0.18687	0.0367066	0.0996211	0.126869	0.0314051	0.0317198	0.0439038	0.00678874
ENSG00000235169	0.467487	1.46216	0.274153	1.60064	1.34076	2.0105	0.676882	1.57931	1.70944
ENSG00000130764	6.6993	8.22577	7.43484	13.2024	9.43162	5.91337	6.70206	4.57453	11.3386
ENSG00000266075	1.11644	0.799957	1.1785	3.51201	0.689652	0.746886	0.181049	0.268491	0
ENSG00000272153	2.43535	3.28118	3.22257	4.069	3.56807	1.75455	1.97466	1.15132	1.35455
ENSG00000116198	2.43281	2.67651	3.59947	6.80376	8.36929	8.91033	5.27987	5.12602	5.45881
ENSG00000169598	2.40761	1.39155	2.23093	8.07938	8.84539	6.53438	4.99505	6.54555	6.7652
ENSG00000198912	2.98105	2.97883	3.42473	10.172	6.75345	8.23156	6.11715	10.2664	9.60987
ENSG00000236423	0.381595	0.135742	0.123795	0.827021	0.977993	0.977681	0.592487	0.657355	0.810145
ENSG00000233304	0	0.0313398	0	0	0.0101319	0	0.0106394	0	0
ENSG00000226374	0	0	0	0.0114552	0	0	0	0	0
ENSG00000284668	0	0	0	0	0	0	0	0	0
ENSG00000284703	0	0	0	0	0	0	0	0	0
ENSG00000229280	0	0	0	0	0	0	0	0	0
ENSG00000235054	0	0	0	0	0	0	0	0	0
ENSG00000284694	0	0	0	0	0	0	0	0	0
ENSG00000227169	0	0	0	0	0	0	0	0	0
ENSG00000232596	0	0.0158645	0	0	0	0	0	0	0
ENSG00000196581	0.0158804	0.00421433	0.00620859	0.00396471	0.00408738	0	0	0.00848678	0.00459302
ENSG00000287586	0	0	0	0.0308031	0	0.0550264	0.0166733	0	0.0356846
ENSG00000284739	0	0	0	0	0	0	0	0	0
ENSG00000284674	0	0	0	0	0	0	0	0	0
ENSG00000231510	0	0	0	0	0	0	0	0	0
ENSG00000284616	0	0	0	0	0	0	0	0	0
ENSG00000284692	0	0	0	0	0	0	0	0	0
ENSG00000284666	0	0	0	0	0	0	0	0	0
ENSG00000260972	0	0	0	0	0	0	0	0	0
ENSG00000283356	0	0	0	0	0	0	0	0	0
ENSG00000236948	0	0	0	0.0453607	0	0	0	0	0
ENSG00000264341	0	0	0	0	0	0	0	0	0
ENSG00000264101	0.947377	0	0.55558	0.354785	0.365762	0	0.384082	0.379723	0.41101
ENSG00000131697	1.24655	2.3297	1.04559	1.12603	2.77287	1.77905	1.34561	1.05579	2.43197
ENSG00000069424	2.30954	26.4778	24.7675	25.0385	23.2172	15.8269	24.0263	6.76287	50.0984
ENSG00000116254	0.0492741	0.120303	0.562515	0.912797	0.57832	0.48347	0.70051	0.0184331	0.273627
ENSG00000285629	0.100025	0	0	0	0.270322	0	0	0	0
ENSG00000116251	22.7381	10.9216	40.4579	25.1916	14.1052	18.8872	28.2862	31.589	44.6886
ENSG00000226944	0	0	0	0	0	0	0	0	0
ENSG00000158286	0.0653611	0.360253	0.153322	0.109206	0.163054	0.154723	0.122301	0.0806083	0.078525
ENSG00000116237	4.26127	1.70435	3.22372	7.28357	3.97347	4.86118	6.46681	4.64484	10.0024
ENSG00000225077	0.14062	0.0223906	0.0329861	0.0105322	0.141155	0.225776	0.0114019	0.0789076	0
ENSG00000173673	0	0	0	0	0.288488	0	0	0	0
ENSG00000158292	0.118479	0.0880372	0.259394	0.0295795	5.88548	0.327612	0.0832574	2.00083	0.376939
ENSG00000097021	0.720007	2.22502	2.86679	1.9868	2.24578	0.950679	1.0447	1.46573	4.03612
ENSG00000271746	0.237693	0.126158	0.929286	0.237371	0.367073	0.212019	0.321216	0.190542	0.240615
ENSG00000069812	0.0245298	0.0732344	0.0287706	0.00918622	0	0.0164102	0.00994479	0	0
ENSG00000187017	0.0286176	0.425293	0.117477	0.132177	0.0441945	0.185067	0.0193367	0.0458813	0.0455233
ENSG00000265392	0	0	0	0	0	0	0	0	0
ENSG00000231868	0	0.0752096	0.221599	0.0707549	0.145888	0.379188	0.153195	0	0
ENSG00000215788	1.21339	2.25407	2.73685	1.11853	2.25824	1.20721	5.70762	1.14727	7.10663
ENSG00000171680	0.00956257	0.159876	0.0504709	0.035811	0.103373	0.025589	0.143442	0.0306625	0.78409
ENSG00000162408	11.0771	8.05282	10.2375	10.9778	8.85606	5.82706	7.73552	4.29179	4.34073
ENSG00000253022	1.19489	6.18345	1.40146	4.02729	1.1533	0	0.726642	0.239465	0.259196
ENSG00000229519	7.19393	7.17567	6.40095	6.68872	4.72481	4.86798	5.09555	1.19314	1.79368
ENSG00000173662	6.01022	5.74007	0.562816	0.377376	1.18568	0.0642041	0.350176	0.00961671	0.0520454
ENSG00000204859	18.226	17.1561	7.37283	10.325	21.2775	8.62707	9.71702	4.77979	11.2722
ENSG00000162413	58.6479	16.3877	4.61548	7.4602	13.1708	5.67661	6.72436	4.1868	5.74914
ENSG00000116273	33.2495	8.0097	2.01306	2.67359	3.32026	1.07492	14.2127	1.34659	1.6635
ENSG00000041988	3.55848	5.91893	1.17474	2.98239	2.62195	1.87396	2.97116	1.77552	1.26472
ENSG00000007923	6.56902	3.26671	4.36113	9.04378	5.9538	7.75929	4.94025	3.07483	7.95255
ENSG00000228750	0	0.0120652	0	0	0	0	0	0	0
ENSG00000284744	0	0	0.118209	0	0	0	0	0	0
ENSG00000237436	2.31708	1.01778	3.56107	2.03467	3.5166	3.31401	2.07312	1.72934	2.70375
ENSG00000171735	2.85945	2.78301	2.58407	2.24952	1.75291	2.46398	1.84614	2.33248	1.60951
ENSG00000227950	9.39096	25.2909	12.7822	9.72558	4.56563	4.80879	6.29841	3.90344	0.301791
ENSG00000237365	0.190018	0	0	0	0	0.254241	0	0	0
ENSG00000207056	0	0	0	0	0	0	0	0	0
ENSG00000237402	0.0908444	0	0.213099	0.068041	0.140292	0	0	0	0
ENSG00000237728	0.133702	0	0	0.166902	0	0.178891	0.0722735	0.10718	0
ENSG00000225126	0.183702	0	0	0	0.283694	0	0	0.147261	0
ENSG00000270171	0.231202	0	0	0	0.163647	0	0	0.0463345	0
ENSG00000270035	0.407206	0.0926266	0	0.0435701	0.583936	0	0	0	0
ENSG00000269978	0.372564	0	0.291315	0.0930148	0.383571	0.332322	0	0.199106	0.107755
ENSG00000049245	19.3757	23.8775	24.006	28.1517	26.9055	24.7879	23.2164	39.9535	27.8864
ENSG00000269925	7.25599	11.3521	11.974	7.07765	8.40415	10.047	5.9518	4.59919	4.53889
ENSG00000049246	2.28861	0.664935	2.08883	0.487561	1.52058	2.09801	0.149384	0.321632	0.106571
ENSG00000236266	0.359547	0	0.468561	0.149608	0.802033	2.35188	0.0323925	0.0960744	0
ENSG00000049247	0.924657	1.91401	1.93043	0.928021	1.79923	2.99396	1.4395	0.207545	0.0320922
ENSG00000049249	0.17221	1.42504	0.110172	0.144617	0.354595	0.404969	0.0423131	0.171515	0.167535
ENSG00000270330	0	0.297449	0	0	0.144244	1.37469	0	0.449249	0
ENSG00000116288	18.661	14.5704	22.6172	27.0315	16.4921	21.9326	25.3042	26.2036	56.3411
ENSG00000200344	0.643849	1.79408	1.51031	2.89339	1.98861	2.58437	1.82719	1.54838	2.23462
ENSG00000284747	0.225566	0.134687	0.160627	0.651646	0.895744	0.538933	0.215556	0.387472	0.223679
ENSG00000284716	0	0	0	0.0714333	0.147287	0.0850719	0	0.127424	0.110338
ENSG00000116285	0.0317379	0.138973	0.158205	0.29714	0.287953	0.435263	0.283075	0.0954077	0.0826151
ENSG00000238290	0.0324444	0	0.0951336	0	0	0	0	0	0
ENSG00000232848	0	0	0	0	0	0	0	0	0.21578
ENSG00000229305	0	0	0	0	0	0	0	0	0
ENSG00000227634	0	0	0	0	0	0	0	0	0
ENSG00000200975	0	0	0	0	0	0	0	0	0
ENSG00000233645	0	0	0	0	0	0	0	0	0
ENSG00000251977	0	0	0	0	0	0	0	0	0
ENSG00000162426	0.0255063	0.0101533	0	0.00955191	0.187101	0	0	0.0204466	0.0442626
ENSG00000252254	0	0	0	0	0	0	0	0	0
ENSG00000142599	10.5546	14.3273	33.4313	16.3208	12.1268	9.93748	13.4562	5.50749	14.9175
ENSG00000232912	4.50366	2.64434	10.3994	3.94239	2.84723	6.77903	6.13944	3.04616	0.390774
ENSG00000221083	4.24425	1.68951	25.2011	4.37095	2.86757	1.41968	4.5168	0.425289	0.230166
ENSG00000270282	3.95382	1.35928	21.8167	3.9709	2.28973	1.92369	5.02741	0.864409	0
ENSG00000234619	1.9653	1.20358	8.03818	7.13345	5.05841	11.2598	11.7676	4.24158	0.174898
ENSG00000224315	6.60334	2.02777	10.4557	6.2529	3.38707	10.2235	9.48458	3.55416	0.0818512
ENSG00000222511	8.04811	4.10075	9.06189	8.68018	1.49146	6.03019	9.91901	2.06451	0.279327
ENSG00000226545	1.83768	0.890554	4.77933	2.75279	1.78915	2.67259	4.79408	0	0.069327
ENSG00000228423	16.72	2.16872	16.4156	13.0155	5.07715	8.54623	12.1862	0.602393	0.326014
ENSG00000229716	0.359439	0	0	0	0.277543	0	0	0	0
ENSG00000074800	51.1804	68.3195	137.489	119.956	141.049	130.705	168.907	161.558	415.934
ENSG00000274258	0	8.30517	1.74789	7.5342	12.9455	2.49242	9.96887	2.98658	2.58613
ENSG00000230679	0.290861	0	0.426432	0.108925	1.85287	3.11333	1.65088	1.10752	0.315468
ENSG00000201725	0.61978	0	0	0	0.239284	0	0.251269	0	0
ENSG00000238249	0.17851	0.0710594	0	0.100276	0.0689188	0.0597106	0.0361854	0.214648	0.0387223
ENSG00000232208	0.0941995	0.149992	0.662908	0.211662	0.363684	2.26866	0.15276	0.226539	1.06255
ENSG00000232663	0	0	0.477185	0	0.314151	1.63307	0	0.978426	0.176507
ENSG00000131686	0.137017	0.0595009	0.219143	0.177259	0.730975	0.316655	0.272695	0.309541	0.205351
ENSG00000265141	0	0	0	0	0	0	0	0	0
ENSG00000197241	0	0	0	0	0.931636	0.0288272	0	1.67532	0.0373888
ENSG00000142583	0.199989	2.11762	4.60331	0.138555	13.6742	6.72967	16.8157	12.1641	8.37699
ENSG00000252404	0	0	0	0.134973	0.139149	0.723342	1.02283	0.14446	0
ENSG00000180758	0.0375093	0.273741	0.205305	0.0795992	0.859238	0.175653	0.633619	0.255583	0.683467
ENSG00000228526	0.403904	1.94455	0.974276	0.547956	0.685541	3.33936	0.0926881	0.546762	1.22991
ENSG00000284357	0	0	0	0	0	0	0	0	0
ENSG00000234546	0.309745	0.13563	0.417788	0.278393	0.275048	0.787422	0.0125576	0.136565	0.255321
ENSG00000049239	14.8255	5.08602	5.03967	13.7602	10.6813	7.54805	10.9827	3.66117	11.4996
ENSG00000171621	0.00978407	0.148	0.263937	0.989295	0.0831032	0.0523635	0.0634659	0.125491	0.246194
ENSG00000284652	0.0751461	0	0	0	0	0	0.0304654	0	0.0326014
ENSG00000284693	0.176979	0	0.0593071	0.15149	0	0.0845692	0.0615	0.0202673	0.120655
ENSG00000252956	0	0	0	0	0	0	0	0	0
ENSG00000235263	0	0	0	0	0.0723258	0	0	0	0
ENSG00000171612	6.79464	2.77305	3.10924	5.17261	2.86175	1.99729	1.85731	2.02879	7.24292
ENSG00000231181	13.1684	3.68352	5.63531	8.92992	1.23666	4.60317	2.11623	1.85446	2.52194
ENSG00000188807	2.64563	2.06091	3.08629	3.87057	3.97932	1.57607	2.12205	0.586364	5.08979
ENSG00000171608	7.14684	45.1148	14.9471	22.2311	66.6221	18.0879	13.3898	10.027	36.4711
ENSG00000179840	2.41911	21.1275	3.90399	5.05418	7.19085	5.64601	2.38919	1.34142	0.599718
ENSG00000233268	1.18141	20.3789	1.93991	3.12649	4.37872	4.42596	2.17129	1.13646	0.205017
ENSG00000231789	2.43655	12.4262	1.82235	3.41183	6.18952	3.96875	1.947	0.735991	1.10303
ENSG00000171603	16.4051	12.4966	18.8331	28.2799	35.574	11.2838	9.77756	8.21102	26.9537
ENSG00000271264	2.02184	0.643868	1.58092	1.11051	1.87342	3.06587	2.95087	3.24153	0.116954
ENSG00000280113	0.0836062	0.0266249	0.078448	0.0500957	0.206583	0.134236	0.0271162	0.0536169	0
ENSG00000178585	4.07154	3.17036	3.61069	5.55607	4.96118	4.54412	8.58347	4.02809	19.3356
ENSG00000223989	0	0	0	0	0	0	0	0	0
ENSG00000285701	5.70043	5.88945	7.40044	7.5613	3.39362	3.2022	5.18662	1.70925	2.11438
ENSG00000162441	5.79464	1.97784	5.20774	9.13512	4.36181	4.77052	7.32352	4.86426	5.54965
ENSG00000228150	0.226079	0.119994	0.530326	0.620874	1.28017	1.10913	1.5887	1.02698	1.70009
ENSG00000173614	1.38099	0.795966	1.11357	2.61818	2.99354	2.2808	3.1843	1.52219	1.85356
ENSG00000202415	0.519721	0.579279	0.365742	1.01208	2.32758	6.81469	2.2756	1.16655	0.0901903
ENSG00000283611	1.34425	0.118912	0.350366	0.223738	3.22925	3.69708	0.968855	0.718394	0
ENSG00000265521	0.425105	0	0.997195	0	2.95423	1.13756	0	0	0
ENSG00000241326	0	0	0	0	0	0	0	0	0
ENSG00000162444	0.461599	0.581871	0.2707	0.115243	4.54445	0.772013	0.561419	2.00434	2.87039
ENSG00000130939	16.9614	12.149	13.5993	23.9423	14.2971	16.0803	15.6477	10.8314	7.28845
ENSG00000224340	5.31318	2.74169	3.11586	4.20057	2.12728	3.81776	2.39339	1.89298	0.512238
ENSG00000233623	3.16953	3.14454	3.71748	4.96699	3.12511	1.63107	2.05597	0.390891	0.550028
ENSG00000201746	1.54945	1.72701	4.36156	5.33836	1.67499	2.90238	2.26142	0.248417	0
ENSG00000054523	11.2854	11.6989	3.77101	4.96423	12.0238	7.46459	1.46595	6.46195	1.30273
ENSG00000264881	0.771121	0.61392	0	4.0429	1.19085	0	0	0	0
ENSG00000199562	4.95824	11.1022	0.726927	2.08892	3.11069	3.31701	0	2.23575	0.268885
ENSG00000264501	0	0	0	0	0	0	0	0	0
ENSG00000284735	1.25336	1.23068	0.408343	0.584107	1.04306	0.521722	0.101626	0.0558181	0.241669
ENSG00000284642	0.830639	0.911528	0.447624	0.420362	1.28277	0.630782	0.345856	0.215956	0.370104
ENSG00000142657	58.1388	95.179	108.796	71.1667	136.321	72.8103	58.5549	100.588	123.974
ENSG00000271989	0	0	0	0	0.0642493	0.33399	0	0	0
ENSG00000251503	0.0591055	0.0117641	0.0693237	0.0110673	0.0456388	0	0.0239623	0	0.0128212
ENSG00000175279	0.265569	0.120817	0.289232	0.326776	0.102531	0.304565	0.107666	0.0304126	0.329184
ENSG00000241563	0.0362781	0.23106	0.382949	0.597778	0.392174	0.533933	0.853049	0.232653	0.188867
ENSG00000160049	6.11613	2.00031	5.79984	10.575	4.87333	4.08493	6.82999	2.71222	6.40555
ENSG00000203469	0	0	0	0	0	0	0	0	0
ENSG00000142655	4.45578	7.40997	4.80164	7.54705	5.66732	5.09925	5.75861	2.52933	7.94825
ENSG00000287727	1.40657	1.54206	1.31168	2.44377	1.29085	2.37559	2.2062	1.06285	0.330123
ENSG00000243267	0.236844	1.31993	0.416685	2.74958	1.92025	0.475339	1.05623	0.569584	1.02753
ENSG00000130940	0.740034	2.75723	1.2282	1.05597	0.75211	0.191768	0.52652	0.0891022	0.637037
ENSG00000272078	0.150662	0.593077	0.299423	0.169265	0.177734	0.106391	0.156095	0.0402584	0.145252
ENSG00000225158	0	0	0	0.208697	0	0	0	0	0
ENSG00000175262	0	1.72149	0.228576	0.0417044	0.00716578	0.782254	0.36871	0.052075	0.523396
ENSG00000215785	0.671219	0	0.0787259	0.251366	0	0.269423	0.489821	0	0.232961
ENSG00000120948	51.4175	49.8317	53.1155	43.4361	21.8375	27.5569	38.875	31.5857	37.7363
ENSG00000009724	3.98802	8.85533	5.87424	5.29719	3.72292	4.97113	4.99568	3.80258	2.75069
ENSG00000116649	6.81021	4.4741	9.32225	16.443	15.7081	6.81638	10.9587	4.72949	42.6851
ENSG00000171824	14.927	17.0923	15.5926	13.8414	9.50029	12.2483	13.0861	10.3643	12.2747
ENSG00000226849	0.581072	0.265757	0.507521	0.370395	0.42004	0.760921	0.300735	0.0991073	0.139455
ENSG00000230337	0.680486	0.147753	0	0	0.812046	0	0.15048	0.0495906	0.16103
ENSG00000198793	11.4171	12.1825	10.3278	17.662	13.8594	16.9793	14.768	8.63437	7.33046
ENSG00000225602	3.04204	5.67414	3.31309	3.35256	2.18115	5.69826	4.2989	1.28897	0.263951
ENSG00000253086	0.643849	10.2519	2.64305	6.26902	4.2258	4.30728	2.61027	1.29032	0.279327
ENSG00000171819	1.59529	3.41852	2.44815	2.74703	2.29095	4.78759	2.68374	2.70108	0.0646823
ENSG00000207451	0.929669	0.986862	0.726927	0.464205	1.19642	3.73164	0.251269	0	0.806655
ENSG00000238173	5.30531	2.99184	5.44468	3.31133	1.70689	0.8873	2.86781	0.708816	0
ENSG00000120942	3.48519	1.61296	3.80501	6.70885	5.29169	4.51495	7.33151	5.45189	5.69762
ENSG00000238199	4.02148	0.362452	3.02581	3.80765	2.1092	4.56848	1.96875	0.790727	2.23845
ENSG00000284646	0.0446876	0	0	0.0334703	0.0345059	0	0.144937	0	0
ENSG00000224338	0	0	0	0	0	0	0	0	0
ENSG00000204624	0.0595981	0.00862698	0.0127093	0.028406	0.142241	0.00724918	0.0746826	0.0304026	0
ENSG00000285833	0	0	0	0	0	0	0	0	0
ENSG00000235643	0	0	0	0	0	0	0	0	0
ENSG00000284708	0.0316697	0	0	0	0	0	0	0	0
ENSG00000116661	0.0209663	0.0333842	0.0491819	0	0.22665	0	0.0680006	0	0.109152
ENSG00000132879	0.488865	4.16898	3.05435	0.4084	3.76755	1.19497	2.24874	1.04001	1.70487
ENSG00000116663	0.879122	4.01684	2.55535	1.63181	13.9749	3.29861	2.69632	3.96794	4.95818
ENSG00000116670	2.81306	9.05366	4.63318	3.8403	5.52274	3.25664	3.59124	3.04669	8.53427
ENSG00000162490	0.0990469	0.0681022	0.158414	0.0472083	0.253774	0.445758	0.255533	0.252633	0.269542
ENSG00000177674	1.44344	9.61624	3.33804	3.20254	28.6	19.7502	8.52394	16.8762	44.5798
ENSG00000215910	0.00510205	0.129982	0	0	0.346683	0.0546115	0.00827381	0.00408995	0.0265617
ENSG00000177553	0	0.056528	0	0	0.0548252	0	0	0	0
ENSG00000177000	6.51183	15.6195	3.04693	2.97899	6.98071	4.69353	2.76727	2.4011	4.23576
ENSG00000011021	6.78337	13.9503	5.01062	4.98036	6.71959	6.75273	5.64163	5.26213	6.74473
ENSG00000276470	0	0	0	0	0	0	0	0	0
ENSG00000278852	0	0	0	0	0	0	0	0	0
ENSG00000175206	0.651322	1.43778	0.451409	0.554352	1.25731	1.18835	0.98421	0.71198	0.539451
ENSG00000275915	0	0	0	0	0	0	0	0	0
ENSG00000120937	0.140501	0	0	0	0.542444	0	0.0759484	0.0750864	0
ENSG00000224904	0	0.0400433	0	0	0	0	0.0203912	0.0100799	0
ENSG00000285646	15.7531	2.8625	41.36	4.0192	78.2857	0.4045	5.4717	0.216384	0.131159
ENSG00000199347	0	0	0	0	0	0	0	0	0
ENSG00000201801	75.1586	18.259	147.784	16.3497	128.87	3.32738	26.2136	0.88602	0.239756
ENSG00000116685	3.98181	3.30686	3.2715	9.8704	14.4599	7.04485	11.6934	12.0062	26.9643
ENSG00000083444	2.11913	6.32673	3.71361	1.75058	9.47131	3.42745	4.33103	1.69876	9.40456
ENSG00000287384	0.334368	0.266204	0	0	0.51637	0.447378	0.180744	0	0
ENSG00000116688	9.33445	30.1982	16.3976	11.3497	18.6409	7.83779	8.49604	5.8283	12.7773
ENSG00000270914	0.35654	0.283856	1.67271	0.801128	0.825914	0	0	0	0
ENSG00000116691	1.434	7.92612	2.44014	3.24853	15.5018	5.78742	5.49914	6.59568	17.5317
ENSG00000202461	2.34748	3.037	3.09748	1.09889	7.47708	9.42266	2.85512	0.940906	1.78226
ENSG00000276869	0	0	0	0	0	0	0	0	0
ENSG00000243539	0	0	0	0.180618	0.372412	0	0	0	0
ENSG00000120949	0.0347935	0.311631	0.102022	0.0130299	1.03434	0.721571	0.134006	0.306806	0.467939
ENSG00000201135	0	0	0	0	0	0	0	0	0
ENSG00000227875	0	0	0	0	0	0	0	0	0
ENSG00000285604	0	0	0.0650345	0	0	0	0	0	0
ENSG00000283789	0	0	0	0	0	0	0	0	0
ENSG00000028137	4.48487	32.261	4.99257	2.70174	35.2334	9.59402	5.10245	4.31284	64.8445
ENSG00000263676	0	13.8484	0	0	2.51836	0	2.20375	0.871495	0.471651
ENSG00000225196	0.209862	0.668318	0	0	0.567163	0	0	0	0.0910465
ENSG00000252969	0	0	0	0	0.825914	0	0.21682	0	0
ENSG00000048707	8.98248	17.8439	13.878	14.7649	12.6833	21.249	18.7726	13.298	3.83323
ENSG00000239149	1.74517	1.91042	2.04687	2.61421	4.04263	8.75625	3.00696	3.49745	1.70353
ENSG00000229484	0	0.783519	0.177583	3.06184	0.467641	2.0258	0.491064	0.242745	1.70785
ENSG00000162496	0.481101	4.04803	1.10642	29.7878	1.25285	4.25349	0.33655	1.39898	4.6737
ENSG00000221340	0	2.09098	0.770111	17.95	0.760495	1.31777	0	0	1.42429
ENSG00000276830	0	2.75806	0	8.89611	0	1.32433	0	0	0
ENSG00000272482	0.576664	2.14249	0.563632	3.81523	0.222638	6.81549	0	0.693407	1.08411
ENSG00000204518	0	0	0	0	0	0	0	0	0
ENSG00000226166	0	0	0	0	0	0	0	0	0
ENSG00000188984	0	0	0	0	0	0	0	0	0
ENSG00000157330	0	0	0	0	0	0	0	0	0
ENSG00000116726	0	0	0	0	0	0	0.037225	0	0
ENSG00000116721	0	0	0	0	0	0	0.0220465	0.0108981	0
ENSG00000228338	0	0	0	0	0	0	0	0	0
ENSG00000239810	0	0	0	0	0	0	0.0437166	0	0
ENSG00000231103	0	0	0	0	0	0	0	0	0
ENSG00000179172	0	0	0	0	0	0	0.0474175	0	0.050742
ENSG00000120952	0	0	0	0	0	0	0.0327475	0.0161879	0
ENSG00000243073	0	0	0	0	0	0	0.0292236	0.0288919	0
ENSG00000187545	0	0	0	0	0	0	0.03526	0	0
ENSG00000204510	0	0	0	0	0	0	0	0	0
ENSG00000207434	0	0	0	0	0	0	0	0	0
ENSG00000234064	0	0	0	0	0	0	0	0	0
ENSG00000232423	0	0	0	0	0	0	0	0	0
ENSG00000274178	0	0	0	0	0	0	0	0	0
ENSG00000274764	0	0	0	0	0	0	0	0	0
ENSG00000277058	0	0	0	0	0	0	0	0	0
ENSG00000229571	0	0	0	0	0	0	0.0140176	0	0
ENSG00000277862	0	0	0	0	0	0	0	0	0
ENSG00000236179	0	0	0	0	0	0	0	0	0
ENSG00000275774	0	0	0	0	0	0	0	0	0
ENSG00000229978	0	0	0	0	0	0	0	0	0
ENSG00000233336	0	0	0	0	0	0	0	0	0
ENSG00000280267	0	0	0	0	0	0	0	0	0
ENSG00000179412	0	0	0	0	0	0	0	0	0
ENSG00000204505	0	0	0	0	0	0	0	0	0
ENSG00000279169	0	0	0	0	0	0	0	0	0
ENSG00000279804	0	0	0	0	0	0	0	0	0
ENSG00000250894	0	0	0	0	0	0	0	0	0
ENSG00000270601	0	0	0	0	0	0	0	0	0
ENSG00000231219	0	0	0	0	0	0	0	0	0
ENSG00000207511	0	0	0	0	0	0	0	0	0
ENSG00000182330	0	0	0	0	0	0	0	0	0
ENSG00000237700	0	0	0	0	0	0	0	0	0
ENSG00000204501	0	0	0	0	0	0	0.0432478	0	0
ENSG00000228229	0	0	0	0	0	0	0	0	0
ENSG00000204481	0	0	0	0	0	0	0.0440209	0	0
ENSG00000204480	0	0	0	0	0	0	0.0373413	0	0
ENSG00000204479	0	0	0	0	0	0	0.0170379	0	0
ENSG00000204478	0	0	0	0	0	0	0.0357999	0	0
ENSG00000162494	0	0	0.0358769	0.0229105	0	0	0	0	0
ENSG00000259961	0	0	0	0	0	0	0	0	0
ENSG00000215909	0	0	0	0	0	0	0	0	0
ENSG00000162493	0	0	0	0	0	0	0	0	0
ENSG00000222952	0	0	0.770111	0	0	0	0	0	0
ENSG00000237445	0	0	0	0	0	0	0	0	0
ENSG00000253085	0	0	2.99158	0	1.18169	2.73015	0.413627	1.2268	0
ENSG00000116731	22.7399	33.6078	186.203	22.6432	17.608	20.8239	15.4181	12.4252	9.05291
ENSG00000189337	0.110049	0.0666631	0.0841788	0.11647	0.125615	0.0416122	0.0659535	0.253148	0.0851081
ENSG00000252151	0	0	1.51031	0	0	0	0	0	0
ENSG00000231606	0	0	0.200855	0.0801645	0	0.143205	0.0347137	0.0171598	0
ENSG00000234593	0.0232038	0.00923673	0.163292	0.069517	0	0.0310462	0.0940719	0.0372017	0
ENSG00000235829	1.42397	0	0	0.685628	0	1.36089	0	0.326142	0
ENSG00000287756	1.04974	0.0363366	0.963566	0.239291	0.881051	1.43507	0.499597	0.439046	0.455421
ENSG00000175147	0	0.0264581	0.00649638	0	0.0277995	0.0741084	0.00898212	0.155403	0.0264326
ENSG00000171729	0.029632	0.224117	0.260661	0	1.29275	2.51759	0.312345	2.7317	4.15234
ENSG00000204464	0.059317	1.13339	2.15672	0.0444275	1.23666	2.85714	0.288577	2.56771	0.411745
ENSG00000215720	0	0.185905	0.60253	0	0.432733	1.74961	0	0.14975	0.243133
ENSG00000278480	0	0	0	0	0.265045	0.091853	0	0.192613	0.08935
ENSG00000142621	0.0129474	0.0597859	0.00911143	0.00969737	0.0819787	0.10394	0.00419926	0.137003	0
ENSG00000233485	0	0	0	0	0	0.0142882	0	0.00856058	0
ENSG00000236045	0.0456096	0	0	0	0	0	0	0.073124	0.0395746
ENSG00000228140	0.198514	0.805518	0.157726	0.03837	0.306568	0.325583	0.0623076	0.133468	0.0722324
ENSG00000142634	12.4834	129.784	25.3387	23.5903	75.3147	13.8663	22.334	13.5735	118.421
ENSG00000162438	0.24752	0.985304	0.0558292	0.0998247	0.62483	0.0636879	0.0154383	0.0305261	0.0660826
ENSG00000142615	0.0873159	0.0347578	0.179219	0.114447	0.117988	0	0.106198	0.0349975	0
ENSG00000215704	1.12129	0.801613	0.563632	0.82269	0.759796	0.765442	0.87207	0.293505	0
ENSG00000132906	3.31645	4.55424	2.9155	3.98283	5.02932	3.1996	4.54134	3.29924	3.16156
ENSG00000116138	4.43762	2.55261	4.24195	6.49079	5.12486	6.57988	8.84783	7.02152	1.67322
ENSG00000251866	0.947377	1.13137	1.38895	1.41914	1.46305	6.65475	5.56919	2.27834	0
ENSG00000272510	0.191666	0.457779	0.899205	0.861328	0.517987	1.28223	0.543931	0	0.0831523
ENSG00000116771	0.385685	0.366765	0.791634	0.537623	1.45596	0.802727	0.886057	0.712823	0.325355
ENSG00000237301	0.198133	0.222694	0.164038	0.977686	0.584962	0.514603	0.340206	0.233573	0.151691
ENSG00000235084	0.222538	0.118114	0.174007	0.555592	0.572782	0.397002	1.14279	1.72447	0.386184
ENSG00000252417	0	0	0	0	0	0	0	0	0
ENSG00000236500	0	0	0.345694	0	0.113793	0	0.238984	0	0.25574
ENSG00000197312	3.50696	11.4868	4.15157	8.42243	5.25607	11.0384	7.99419	7.90782	3.61701
ENSG00000215695	0	0	0	0	0	0	0	0	0
ENSG00000271742	1.68382	3.91854	1.67108	0.388046	0.300039	0	0.105022	0	0
ENSG00000116786	22.4584	95.3069	20.339	14.2317	23.5162	7.81271	11.8755	6.04396	26.4462
ENSG00000237938	13.259	25.7614	10.7057	3.27245	2.67223	3.24128	2.54301	0.81493	3.02158
ENSG00000162461	1.21189	0.798758	0.302923	0.565445	1.84086	0.425309	0.451049	0.286669	0.913629
ENSG00000224459	0	0	0	0	0.160271	0	0	0	0
ENSG00000162460	0.0229787	0.0365885	0	0	0.443578	0	0	0	0
ENSG00000162458	0.0381041	0.0606724	0.0178766	0.0799102	0.0588447	0.040786	0.142122	0.0183272	0
ENSG00000224321	0.270679	0.215499	0.317474	0.101367	0	0.543245	0.329213	0.108492	0.293579
ENSG00000233954	3.68087	0.847661	1.49854	1.76579	0.763403	1.01755	1.44295	0.451138	2.48114
ENSG00000178715	2.64963	0.84379	0	1.58762	2.45512	0.10129	0.429681	0.0606863	0.459806
ENSG00000179743	4.6392	2.33776	1.72987	2.75163	5.98412	3.80323	4.8053	6.0728	6.56153
ENSG00000065526	48.0697	27.1296	29.7132	21.2317	21.0635	19.0445	21.3158	11.6105	18.6078
ENSG00000270620	5.18588	2.25201	0.737263	0.94161	2.91223	2.94365	4.45972	0.503897	0.545416
ENSG00000116809	11.7931	25.6701	7.77812	9.13153	13.786	5.00153	8.64275	6.56365	17.8324
ENSG00000234607	14.0171	18.9901	9.53269	11.8661	3.41075	2.36403	4.63218	0.944248	0.919845
ENSG00000231353	0	0.101533	0	0	0	0	0	0	0
ENSG00000275503	0.281002	0	0	0	0	0	0	0	0
ENSG00000224966	0.310212	0.0548827	0	0	0	0	0.0279478	0	0
ENSG00000183888	0	0	0	0	0.0168498	0	0	0	0
ENSG00000233078	0	0	0	0	0	0	0	0	0
ENSG00000173641	0.0207693	0.0744088	0	0.0311118	0.240558	0.0555778	0.117883	0.0665971	0.00901055
ENSG00000186510	0.0858527	0.0683507	0.0223766	0.0142894	0.176778	0.0255265	0.0464081	0.0152938	0.1076
ENSG00000232456	0	0.037498	0	0	0	0	0	0	0
ENSG00000184908	0.0451286	0	0	0.0507008	0.0871158	0.0301905	0	0.0542646	0.0293678
ENSG00000185519	0	0	0	0	0	0	0	0	0
ENSG00000142627	0.0160146	0.0382496	0.0375664	0.035984	0	0	0	0.121959	0.604456
ENSG00000227959	0	0	0	0	0	0	0	0.117613	0
ENSG00000224621	0	0	0	0	0	0	0	0	0
ENSG00000234166	0	0	0	0	0	0	0	0	0
ENSG00000142632	0.971637	0.592365	1.00615	1.60627	3.85943	1.04237	1.62535	0.85608	3.53178
ENSG00000237276	0.583185	1.41942	0.723092	0.237118	0.887754	0.11147	0.202656	0.213713	0.130119
ENSG00000288398	1.0214	1.97345	2.03073	2.21108	2.07751	0.766638	1.76747	0.229659	2.29128
ENSG00000132881	1.24291	2.66669	1.38366	1.18337	2.81409	0.986515	1.5373	1.199	2.79664
ENSG00000233929	3.03059	7.6641	5.22723	3.20451	3.44131	0.477043	0.578188	0.285813	0.309362
ENSG00000037637	5.68647	11.0558	9.06973	8.74144	8.26446	9.64221	10.1019	7.00731	3.564
ENSG00000055070	13.5584	24.9512	20.8313	20.9123	16.0628	7.3162	13.9928	8.4865	25.2032
ENSG00000226457	8.26779	15.7976	18.7818	15.3182	7.92965	4.77419	6.91549	1.25578	1.28373
ENSG00000187144	2.35478	1.5408	1.48451	1.23458	1.53416	0.738432	0.548932	0.306744	0.0574648
ENSG00000157191	5.07303	17.2381	7.89105	9.80327	12.4346	9.50909	11.1837	17.9696	14.2914
ENSG00000226029	1.99256	6.78472	1.73779	2.93121	2.92722	2.18749	2.52701	1.47442	0.611765
ENSG00000080947	0.926797	2.41238	1.8699	2.67232	2.59185	1.79259	2.44522	2.49831	0.824996
ENSG00000206652	16.3769	279.921	21.1053	9.99456	32.0042	137.964	26.23	165.805	0
ENSG00000261135	0.238978	0	0.10511	0.134243	0.253727	0.279779	0.0484428	0.0718394	0
ENSG00000285853	0	0	0	0.0478208	0.0657339	0	0.0345131	0.0341214	0
ENSG00000224174	0	0	0	0	0	0	0	0	0
ENSG00000233421	0.0320679	0	0.338506	0.0480367	0.85427	0	0	0.0514131	0.0278247
ENSG00000277344	0	0	0	0	0	0	0	0	0
ENSG00000225710	0	0.0299304	0	0	0	0	0	0	0
ENSG00000219481	1.58297	0.698226	1.4904	2.48309	4.03381	5.35127	4.25346	4.05064	0.907036
ENSG00000271732	1.6628	1.01233	1.03249	1.09889	1.58605	4.58046	2.14134	1.72499	0.594085
ENSG00000215908	3.81503	4.38877	2.96917	7.91653	7.71845	5.21522	6.47924	2.73108	9.57655
ENSG00000283773	0	0	0	0	0	0	0	0	0
ENSG00000186301	0.506564	0.530046	0.339508	0.520331	8.10232	0.697137	0.445944	0.394474	0.552558
ENSG00000282143	0	0	0	0.0303977	0.219368	0.0543023	0.0329079	0	0
ENSG00000207513	18.8031	309.217	30.3536	5.45158	45.7426	11.6323	17.0495	155.27	0
ENSG00000280114	0	0	0.0575731	0	0.0189514	0	0.0796025	0	0
ENSG00000236698	7.62258	3.70187	8.04633	6.96521	5.00295	5.81335	7.10772	5.80496	12.302
ENSG00000268869	0	0	0.015864	0	0.00522198	0.0180971	0	0	0.011736
ENSG00000279151	0	0	0	0	0	0	0	0	0
ENSG00000282740	0.0809724	0.0644654	0.0949709	0.0909705	0.71902	0.325018	0.065655	0.227184	0
ENSG00000058453	0.37735	1.3177	1.05169	1.88886	2.94258	0.339923	0.73311	0.24559	1.49446
ENSG00000227684	0.0870294	0	0	0.0977754	0.168001	0.349331	0.352831	0.209296	0
ENSG00000207389	71.1688	42.9782	98.1751	33.3152	207.325	156.36	98.0346	19.6113	0
ENSG00000186715	0.206535	0.154465	0.271603	0.159379	2.5468	0.226096	0.233436	0.19065	0.298677
ENSG00000223643	0	0	0	0	0	0	0	0	0
ENSG00000230239	0.150377	0	0	0	0	0	0	0	0
ENSG00000263811	0	0	0	0	0	0	0	0	0
ENSG00000228549	0.0201386	0	0.141721	0.248878	0.831934	0.0538901	0.016329	0.0968621	0.0174739
ENSG00000277234	0	0	0	0	0	0	0	0	0
ENSG00000238142	0.0155672	0.0991496	0.146068	0.0932768	0.144244	0.291601	0.239826	0.237104	0.283655
ENSG00000235241	0	0	0	0	0	0	0	0	0
ENSG00000207005	126.163	277.346	115.96	117.209	81.9619	249.147	294.923	98.3806	0.701724
ENSG00000272426	2.95244	0.84379	1.59824	1.13402	1.92902	3.0387	4.17404	0.910294	0.19706
ENSG00000117122	0.183397	0.136276	0.258123	0.0274723	0.387071	0	0.0594817	0.0196022	0.0424347
ENSG00000286898	0	0	0	0	0.0665022	0	0	0	0
ENSG00000226526	0.417084	0.415072	0.244595	0.429535	0.161027	0.697563	0.465005	0	0.045237
ENSG00000159363	2.32922	4.6837	3.32417	5.5173	4.09907	1.61312	4.591	1.04238	8.18264
ENSG00000288636	0	0	0	0	0	0	0	0	0
ENSG00000117118	10.5153	15.9368	16.6674	16.6813	14.2449	15.1765	17.9431	23.0464	17.3565
ENSG00000117115	0.519479	1.68511	3.07236	0.256628	25.8594	5.065	0.766244	5.75027	5.64865
ENSG00000204362	0	0	0	0	0.0219019	0	0	0	0
ENSG00000282843	0	0	0	0	0	0	0	0	0
ENSG00000142623	0	0	0	0	0.010444	0	0	0	0
ENSG00000142619	0	0.00827801	0.109757	0	0.281003	0.0139119	0.0168615	0.116691	0.270656
ENSG00000266634	0	0	0	0	0	0	0	0	0
ENSG00000159339	3.13613	7.98799	24.3475	4.07925	290.599	47.2022	27.7273	26.7327	71.6023
ENSG00000276747	0.027678	0.275444	0	0.0310955	0.769383	0	0.0112211	0	0.324211
ENSG00000179051	77.4125	57.528	75.4834	84.4474	43.1849	29.5948	34.3339	16.8124	65.3989
ENSG00000227751	0	0	0	0	0	0	0	0	0
ENSG00000074964	0.116725	4.87879	0.0391155	0.0749358	0.231763	0.881276	0.00676031	0	3.8197
ENSG00000236648	0	0	0	0	0	0	0	0	0
ENSG00000117148	0.21578	0	0	0.0942759	0	0.192473	0	0.0288293	0
ENSG00000284653	0	0	0	0	0	0	0	0	0
ENSG00000261781	0	0	0	0	0	0	0	0	0
ENSG00000117154	0	0.0174076	0	0	0	0	0	0	0
ENSG00000280222	0	0	0.00600813	0	0	0	0	0.00821276	0
ENSG00000230035	0	0	0	0	0	0	0	0	0
ENSG00000225387	0	0	0	0	0	0	0	0	0
ENSG00000179023	0	0	0	0	0.0811999	0.0175877	0	1.0274	0.0114056
ENSG00000235282	0	0	0	0	0	0	0	0	0
ENSG00000225478	0	0	0	0	0	0	0	0	0
ENSG00000009709	0	0	0	0	0	0	0	0.00410638	0
ENSG00000179002	0	0.259624	0.0458976	0.0195397	0.0402885	0	0	0.0209131	0
ENSG00000159423	2.54712	5.37856	1.69183	5.49077	8.83992	6.71827	2.29476	2.52486	9.07798
ENSG00000265606	0	0	0	0	0	0	0	0	0
ENSG00000221662	0.425105	6.76886	2.49299	4.45756	1.64124	3.98147	1.72344	0	0.73771
ENSG00000169991	2.7207	21.0625	5.94783	4.97182	2.52346	1.12725	6.63985	0.705489	7.4639
ENSG00000272084	0.769988	1.34243	0.583016	0.803012	2.37068	1.96917	0.806098	1.23449	0.346737
ENSG00000127481	39.2034	66.757	37.7189	47.8824	37.8283	47.9576	31.5846	36.8125	14.9051
ENSG00000230424	5.10126	4.79027	5.59963	4.84943	3.48448	3.32519	3.71203	2.09709	3.34807
ENSG00000127463	10.5981	9.88366	14.4068	14.3651	9.88457	11.916	10.1837	6.43891	7.45485
ENSG00000053372	7.58903	3.02613	6.52741	15.002	9.54616	7.74131	11.9492	8.22584	22.6586
ENSG00000286064	2.05405	0.311488	0.688329	2.56408	2.11473	2.22479	0.634472	0.940906	1.95199
ENSG00000211454	0.742706	0.791576	0.660353	0.430664	0.527237	0.14425	0.155409	0.0960281	0.239063
ENSG00000162482	1.09163	2.82454	1.15231	0.592769	0.611109	0.438173	1.30556	0.481295	0.852465
ENSG00000270728	2.52634	4.27405	3.33348	2.27062	0.975366	1.09856	2.45812	1.16448	2.30166
ENSG00000053371	5.33066	7.50853	7.08294	8.97632	10.4774	12.0202	13.2691	17.0032	27.2505
ENSG00000200403	4.95824	13.5694	5.45195	3.24943	1.91427	2.90238	2.76395	0.993667	1.34443
ENSG00000040487	4.88855	15.3222	4.73463	4.14224	7.39695	3.33646	3.00287	1.67242	10.1008
ENSG00000077549	11.7184	20.5075	12.453	12.4981	13.7349	9.77266	7.20088	5.03798	13.3909
ENSG00000240490	0.230265	1.9249	0.945258	0.34493	1.86691	4.00517	0.373413	0.73835	0.0998983
ENSG00000173436	1.40378	3.92606	1.71743	2.00764	0.995167	1.91061	1.516	1.47939	1.40703
ENSG00000201609	0	0	0	0	0	0	0	0	0
ENSG00000235185	0.961107	0.127529	0	0.119976	3.46325	0	0	0.256817	0.277978
ENSG00000158747	0.1731	0.0995306	0.304538	0.58342	6.20777	0.141536	0.0467849	3.44592	1.69387
ENSG00000270136	0	0	0	0.0194631	0.0802613	0	0	0	0
ENSG00000226396	5.90289	27.0368	7.09433	22.7608	6.07728	12.1882	8.03618	10.7491	12.6465
ENSG00000158748	0.10471	0.34735	0.143281	0.287563	0.309935	0.385275	0.283008	0.0979285	0
ENSG00000162542	0.609314	6.26696	4.07545	7.84457	6.46601	6.59912	6.39596	2.73265	5.29404
ENSG00000178828	0	0	0	0	0	0	0	0	0
ENSG00000235434	0	0	0	0	0	0	0	0	0
ENSG00000169914	4.38738	4.58956	5.06114	3.61072	2.98613	3.5376	5.0218	4.39728	4.50887
ENSG00000188784	0	0	0	0	0.195694	0	0	0	0
ENSG00000242688	0	0	0	0	0	0	0	0	0
ENSG00000188257	0	0	0	0	0	0	0	0	0
ENSG00000127472	0	0	0	0	0	0	0	0	0.0172177
ENSG00000117215	0	0.0689258	0	0.0185266	0	0.0661917	0	0.0594866	0.0214627
ENSG00000158786	0	0.0656069	0	0	0.178961	0	0	0.00825741	0
ENSG00000227066	0.0226336	1.65779	0	0	1.21463	0.0302833	0	0.0907187	0
ENSG00000187980	0	0.554678	0.0100884	0	0.564536	0.0115084	0.0139485	0.103426	0
ENSG00000162543	0.0357694	0.455639	0.0559376	0.388465	1.06335	0.143576	0.029003	0.692949	0
ENSG00000228105	0	0	0	0	0	0	0	0	0
ENSG00000284710	0	0	0	0	0	0	0	0	0
ENSG00000158816	0	0	0	0.00389446	0.00401495	0.0139141	0	0.0166728	0
ENSG00000226664	0.144796	0	0	0	0	0	0	0	0
ENSG00000236963	0	0	0	0	0	0	0	0	0
ENSG00000226487	0	0	0	0	0	0	0	0	0
ENSG00000284641	0	0	0	0	0	0	0	0	0
ENSG00000284743	0	0	0	0	0	0	0	0	0
ENSG00000162545	0.0509147	0	0	0.0476679	0.0294856	0	0	0.0408147	0.0993997
ENSG00000090432	7.63404	8.21965	6.24684	8.88862	7.89823	4.2757	7.00934	5.9664	9.2545
ENSG00000215520	0	0	0	0	0	0	0	0	0
ENSG00000183114	0	0	0	0	0	0	0	0	0
ENSG00000158825	2.50708	16.5152	4.6479	1.18117	73.6252	29.0537	9.14771	19.7409	30.2794
ENSG00000158828	0.960511	2.08108	1.29555	2.89818	3.81428	3.20368	1.85246	1.52895	1.80375
ENSG00000284005	0	0	0	0	0	0	0	0	0
ENSG00000117242	1.26125	1.99638	0.919089	1.94521	1.16981	1.38797	1.44625	0.454676	0.861243
ENSG00000244038	37.0577	31.3853	34.9601	57.355	41.6184	43.8596	47.596	59.4424	112.059
ENSG00000117245	0.0890153	0.277569	0.0870036	0.450029	0.555598	0.754304	0	0.285429	2.37503
ENSG00000235432	0.276895	0.110224	0	0	0	0	0	0	0
ENSG00000189410	0.125627	0.0823668	0.0346696	0.0166046	0.479314	0.00988745	0.00599192	0.0177717	0
ENSG00000233069	0	0.0882895	0	0.24918	1.54134	0.148378	0.359675	0	0
ENSG00000127483	23.4759	18.2598	21.4919	35.4116	21.6487	35.2931	23.9657	22.3477	30.0546
ENSG00000075151	34.3077	19.4375	18.6558	26.138	23.1512	37.8899	19.063	14.4857	18.3838
ENSG00000251914	0	0	1.25454	0.801128	0.825914	1.43113	0	0.428719	0
ENSG00000221808	2.7864	3.77122	6.53624	9.60007	7.31524	5.59223	3.38896	1.3402	0
ENSG00000233072	6.80389	4.52547	6.56595	9.41793	9.70932	18.3222	11.2431	2.83066	0
ENSG00000236073	8.36163	21.8075	6.76358	9.28612	13.8035	40.1214	9.11777	11.7879	1.00072
ENSG00000235112	8.73764	37.9034	8.93433	12.5853	11.3312	17.5362	6.35811	3.23277	2.04116
ENSG00000287192	0.477526	0.594027	0.700101	0.0670611	2.07408	0.838582	0	0.14355	0.802783
ENSG00000117298	4.24233	7.26069	2.35217	0.679665	20.3131	2.84111	1.14047	1.96045	1.94875
ENSG00000236936	3.43965	5.58642	0.753068	0.274799	5.63061	2.33177	0.669354	0.477936	0
ENSG00000231105	2.13426	1.9346	0.904783	0.192594	1.06226	0.739703	0.166798	0.185518	0.0223115
ENSG00000236216	0.176373	0	0	0	0.068094	0.235984	0	0	0
ENSG00000228823	0	0	0.0599239	0	0	0	0.124279	0	0
ENSG00000236009	0	0	0.102209	0	0	0	0	0	0
ENSG00000227001	1.35442	0.359436	0	0.150287	1.2395	1.94642	7.97217	7.43935	1.91515
ENSG00000187952	0.0268705	0.0427854	0	0.100628	0.082993	0.287618	0	0.323103	0.163205
ENSG00000186543	0	0.0318055	0.140568	0.0897649	0.0925422	0.160355	0	0	0
ENSG00000142794	1.39701	0.220892	3.37981	1.87757	1.17267	1.59563	6.85957	5.33797	1.13191
ENSG00000176378	0	0	0	0.0759479	0	0	0	0	0
ENSG00000162551	1.88045	0.0708686	0.287112	0.391692	0.128876	0.521065	0.387949	0.151634	0.193092
ENSG00000233431	0.121163	0.321542	0	0	0.0935567	0.0540378	0.163738	0.0647517	0
ENSG00000076864	0.144041	23.5638	2.20977	0.677513	0.565009	0.986746	0.49053	0.725135	0.144978
ENSG00000090686	17.1919	24.4472	27.0559	17.9967	14.8681	32.364	19.6696	17.0197	12.2057
ENSG00000231978	6.37242	10.5766	10.8944	6.71434	0.667188	1.01158	2.80242	0.692654	0.187431
ENSG00000187942	0.125432	2.02072	3.89425	1.14946	4.79137	0.691044	1.717	0.83397	3.84122
ENSG00000142798	1.88503	1.99468	5.63461	1.78195	36.3093	0.910905	3.68458	3.33468	9.19113
ENSG00000232037	0	0.109311	0.161038	0	0.424072	0.367412	0.333984	0.770452	0
ENSG00000283234	0	0	0	0	0	0.152719	0	0.0457497	0
ENSG00000219073	0	0.0342839	0	0.0161266	0.0166255	0	0	0	0
ENSG00000285959	0	0.0163865	0	0	0	0	0	0	0
ENSG00000273610	0	0	0	0	0	0	0	0	0
ENSG00000201919	0	0	0	0	0	0	0	0	0
ENSG00000142789	0.0270458	0	0	0	0	0	0.0657889	0	0
ENSG00000278124	0	0	0	0	0	0	0	0	0
ENSG00000201273	0	0	0	0	0	0	0	0	0
ENSG00000228397	0.396729	0.0997427	0.587767	0.172031	0.902889	0	0.237028	0	0.0181176
ENSG00000218510	0.801646	0.680303	0.82658	1.40538	1.74816	2.35733	2.28572	1.29937	1.35293
ENSG00000070831	37.8922	34.6629	36.8909	27.3249	23.653	21.7001	25.9905	33.8291	25.204
ENSG00000285752	0.167466	0.266652	0.15109	0.221913	0.666443	1.03415	0.574482	0.227184	0.312968
ENSG00000285794	0	0	0	0	0	0	0	0	0
ENSG00000230068	13.2729	24.4149	16.1295	20.5642	8.25079	4.68012	7.14881	3.64907	2.24511
ENSG00000271428	49.7373	49.2268	45.6646	30.6875	11.5425	12.364	21.762	6.42727	1.65078
ENSG00000162552	0.299493	0.17599	0.217453	0.325792	4.45994	1.96542	0.815245	0.674518	0.049498
ENSG00000285873	0.0408856	0	0.0959078	0.0612453	0.0631402	0	0.099454	0	0
ENSG00000266564	0	0	0	0	0	0	0	0	0
ENSG00000234397	0	0	0	0	0	0	0	0	0
ENSG00000279625	0	0	0	0	0	0	0	0	0
ENSG00000184677	23.9438	8.99722	9.02174	17.5868	12.1692	14.9657	15.3884	11.5234	9.71784
ENSG00000237200	5.83001	5.60849	4.27369	9.09705	6.28361	12.3507	10.2422	4.18669	3.68855
ENSG00000070886	0.012204	0.0291482	0.0143138	0	0	0	0	0	0
ENSG00000276835	0	0	0	0	0	0	0	0	0
ENSG00000173372	0.271789	11.3817	1.08384	0.325704	1.67891	0.436377	0.925575	2.54912	3.5138
ENSG00000159189	0.647232	0.554925	0.583943	0.596636	0.903421	0.333071	0.847748	1.09755	0.345594
ENSG00000173369	0.311136	0.83159	0.208529	0.199745	0.549133	0.416294	0.504558	1.60339	0.501366
ENSG00000133216	0.0317912	0.0949134	0	0	0.0368217	0.131153	0	0.0169898	1.00914
ENSG00000265422	0	0	0	0	0	0	0	0	0
ENSG00000225952	0	0.109994	0	0	0	0.277281	0	0	0
ENSG00000264014	0	0	0	0	0	0	0	0	0
ENSG00000215906	0	0	0	0	0	0	0	0	0
ENSG00000227868	0.803835	0.519972	0.648177	0.30103	0.310344	0.336099	0.122208	0.0805472	0
ENSG00000004487	74.4048	27.5292	35.2089	34.0111	16.8493	20.8043	23.5695	17.9077	19.0765
ENSG00000240553	14.8863	11.8516	12.438	11.1123	2.69104	1.33228	5.77276	0.638573	0.129598
ENSG00000263793	34.1334	12.4229	25.7364	29.948	4.89476	6.52427	9.48908	5.08158	0
ENSG00000266802	28.4213	19.199	25.7587	30.6405	6.98273	5.18552	3.84082	2.41642	0.373645
ENSG00000169641	32.396	10.1844	26.0251	7.18717	10.3283	9.15964	11.987	12.5142	14.43
ENSG00000229010	17.9168	3.19494	18.4944	6.04176	3.44299	2.60333	3.08956	0.877354	0.422064
ENSG00000206935	49.8923	4.44088	61.0619	12.7656	12.2035	7.46327	16.3325	1.4905	0
ENSG00000252578	136.901	7.57979	147.476	27.048	10.1399	11.86	35.9364	2.10539	0
ENSG00000179546	0.023392	0	0	0	0	0	0	0	0
ENSG00000215381	0	0	0	0	0	0	0.116895	0	0
ENSG00000261326	0.332548	0.115296	0.232765	3.17769	2.35243	16.7714	6.16258	8.48326	0.577089
ENSG00000284726	0.109795	0.218531	0.321942	3.61834	2.33143	9.0346	4.13969	3.69664	0.666871
ENSG00000125944	41.623	12.8414	29.646	35.9941	13.6841	35.4655	28.4364	26.5684	28.6286
ENSG00000125945	4.36475	1.59958	2.50278	3.66349	4.02827	5.7287	7.34779	8.66396	1.47881
ENSG00000249087	1.43843	0.631828	0.669023	1.70891	0.842593	2.67119	2.10139	1.97814	1.1943
ENSG00000201405	0	0	0	0	0	0	0	0	0
ENSG00000271420	0	0	0.119663	0	0	0	0	0	0
ENSG00000204219	0.0812038	0.0430997	0.201067	0.223008	0.20204	0.470812	0.190212	0.527995	0.195719
ENSG00000232482	0	0	0	0	0	0	0	0	0
ENSG00000088280	0.0398856	0.259328	0.0623747	0.0647262	0.0513299	0.00889435	0.0215603	0.0213156	0.0922877
ENSG00000007968	0.77098	9.08629	2.43511	5.95184	2.4469	4.97096	2.21012	1.4502	4.19814
ENSG00000235052	0	0.173675	0	0.108925	0.0561477	0	0	0.116582	0.126187
ENSG00000117318	0.443292	0.705844	1.94973	0.298816	2.03663	0.652427	0.359435	1.68794	0.423099
ENSG00000285802	0	0	0	0	0.0774685	0	0	0	0
ENSG00000197880	0.0774001	0	0.0363124	0.0695657	0.11953	0.124272	0.0627585	0.347459	0.0402951
ENSG00000229239	0	0	0	0	0	0	0	0	0
ENSG00000142676	326.731	79.4538	328.91	223.141	74.008	150.364	263.67	180.666	506.014
ENSG00000236810	0.913301	0.171086	0.604909	0.756476	0.4895	1.63889	1.05417	0.895781	0.34495
ENSG00000011007	10.616	5.72434	13.5407	12.991	11.7165	9.65315	8.88212	5.97089	9.83573
ENSG00000057757	16.9072	24.0296	25.1814	27.1207	12.6308	15.0061	18.6827	19.5593	16.987
ENSG00000011009	8.79406	19.332	8.89038	15.4343	16.1145	8.53933	11.0017	12.2973	31.6891
ENSG00000117308	1.10667	2.09587	1.16033	2.50547	3.7353	1.7387	1.33239	2.00278	3.32445
ENSG00000117305	1.38454	2.289	1.74137	4.59809	5.42274	8.00903	5.06854	7.4197	3.6449
ENSG00000179163	2.5319	3.64386	1.35156	5.53104	4.24843	3.49621	3.68478	2.57609	9.28042
ENSG00000188822	0.428254	1.09305	0.332398	2.49057	1.68744	0.387614	0.709804	0.949126	0.945362
ENSG00000229106	0.366389	1.16679	0.153475	2.21496	1.39434	1.15552	0.40318	1.06994	0.317908
ENSG00000232557	0.157896	0.879952	0	1.77393	0.487683	0.633786	0	0	0
ENSG00000264926	1.70042	0	0	0	0.656496	0	0	0	0
ENSG00000230228	0	0.14347	0	0	0	0.241114	0.146118	0.14446	0
ENSG00000189266	71.8488	48.5837	84.8893	58.4246	45.0445	48.1384	70.9169	79.5686	42.4324
ENSG00000188529	45.3311	26.2161	35.6377	26.8389	14.1963	22.9007	21.5789	18.3464	30.6604
ENSG00000215905	0	0	0	0	0	0	0	0	0
ENSG00000225315	0	0	0	0	0	0	0	0	0
ENSG00000142661	0.010796	0	0	0	0.00833623	0	0.00291792	0	0
ENSG00000230703	0	0	0	0	0	0	0	0	0
ENSG00000142677	0.0235415	0	0	0	0	0	0	0	0.040853
ENSG00000185436	0.0536975	0.20841	0.188942	0.0854644	0.336886	0.215538	0.136061	0.145279	0.273729
ENSG00000230023	0	0	0	0	0	0	0	0	0
ENSG00000232298	0.464835	0.0616789	0	0.580256	0	4.24992	0.125634	0	0
ENSG00000158055	0.076421	0.0405612	0.0398367	0.254391	0.059009	0.931608	0.103274	0.102102	0.0147353
ENSG00000001460	0.444135	0.32878	0.466084	0.641956	0.553521	0.891366	1.06772	1.09308	0.608474
ENSG00000001461	3.54309	2.33755	3.9528	8.96289	4.89668	7.67747	9.87184	7.88139	3.94081
ENSG00000286061	0.304603	0.0346438	0	0.293326	0.369602	0.873327	0.282265	0.52324	0.0755137
ENSG00000117602	2.79648	2.52965	2.17936	4.41518	3.5331	3.07659	4.50104	5.99906	1.96695
ENSG00000264443	0	0	0	0	0	0	0	0	0
ENSG00000184454	0.0159953	0	0.0281408	0	0	0.0214014	0	0	0
ENSG00000227312	0.381129	0	0	0	0	0	0	0	0
ENSG00000239106	0	0	0	0	0	0	0	0	0
ENSG00000133226	34.9706	32.3634	38.6893	28.9166	13.7131	20.0712	18.4725	11.8274	16.4191
ENSG00000284699	0.224548	0.119181	0.131684	0	0.086693	0.0500734	0	0.0600013	0.422143
ENSG00000169504	65.9007	22.5927	21.5391	5.06484	3.88034	7.03166	7.13221	12.1448	17.1388
ENSG00000238482	67.556	27.6321	31.6213	7.89148	1.19642	2.48776	2.76395	1.24208	0
ENSG00000020633	27.9103	10.0188	7.19816	12.2308	5.84684	4.93946	9.54821	2.31676	5.52968
ENSG00000278034	11.9738	4.76641	1.08029	1.37972	2.13361	9.24271	3.36072	0	0
ENSG00000229162	13.3442	1.86722	1.32797	2.33206	0.218565	0.865659	0.2623	0.356569	0.0350862
ENSG00000261025	0.407182	0	0	0	0.0209606	0	0	0	0
ENSG00000264371	7.89481	3.45696	10.1856	0	3.04802	0	5.12109	0	0
ENSG00000285823	0.0695141	0	0.217418	0.0347099	0	0.0620056	0	0	0
ENSG00000233755	0	0	0	0	0.385682	0.308447	0.0623076	0.523604	0
ENSG00000233419	0	0	0	0	0	0	0	0	0
ENSG00000231953	0.906145	0.694699	0.551081	0.301639	0.492372	0.0449039	0	0.0807103	0.0582403
ENSG00000117614	20.4767	9.74641	19.234	11.6112	6.73165	4.77397	8.64363	7.10131	17.2639
ENSG00000284602	1.36267	0.964331	1.50945	1.39484	2.74739	6.30024	4.72649	4.50292	0.289021
ENSG00000284657	0.610809	0.694699	1.12578	0.816939	4.98591	2.802	0.778271	1.6438	0.378562
ENSG00000117616	77.0719	54.5074	53.9325	40.795	51.8839	66.0004	63.1715	52.6201	36.44
ENSG00000272432	0.341837	0.10886	0.801868	0.409649	0.739066	3.01865	2.66086	1.0413	0.771173
ENSG00000261349	13.2922	9.94979	8.38817	11.9576	5.46651	15.7549	5.91603	11.524	3.82356
ENSG00000187010	4.85413	4.60561	2.18341	4.06295	2.31072	8.61053	2.75918	3.49006	0.755524
ENSG00000224183	3.24674	0.989946	0.243066	2.38002	2.88038	6.28504	1.73637	4.26397	2.81713
ENSG00000259984	12.7865	3.45079	6.86305	3.19229	1.28296	4.73613	2.75301	0.694917	0.125363
ENSG00000183726	37.8731	19.9261	21.0862	22.6732	15.8894	15.4319	23.822	26.0684	31.8294
ENSG00000188672	1.21294	2.69085	0.927109	1.77611	0.473551	5.61628	2.70736	1.10343	0.130077
ENSG00000238084	0.346843	0.276136	0.650889	1.14303	0.0535635	1.20658	1.12493	0.333648	0
ENSG00000204178	41.1165	25.828	22.6072	26.439	9.44602	19.1219	17.1896	13.3938	7.57771
ENSG00000157978	1.38905	3.28815	1.55678	3.78235	4.18062	3.58488	5.18092	2.38537	4.9335
ENSG00000225643	0.274602	0.382588	0.563632	0.257091	0.583099	0.551118	0.834961	0.0550323	0.297833
ENSG00000117643	0.259743	0.829887	0.601277	0.189424	0.488211	0.736216	0.310369	0.372599	0.219443
ENSG00000233478	0.283276	0.664712	0.594551	0.100501	0.391418	0.797932	0.241778	0.322696	0.0129365
ENSG00000162430	4.7026	8.8254	5.46281	5.02204	10.129	2.69943	6.17259	3.5533	15.97
ENSG00000255054	0	0	0	0	0	0	0	0	0
ENSG00000228172	0.166207	0.349713	0.264562	0.14227	0.550018	0.603605	0.288783	0.266472	0.082408
ENSG00000117640	3.38046	3.77968	4.16613	6.70463	5.86532	8.0281	5.65356	7.61148	6.36261
ENSG00000272478	0	0	0	0	0	0	0	0	0
ENSG00000127423	0.605881	2.07198	2.85865	2.62995	1.67995	3.90589	1.37332	2.30704	1.31428
ENSG00000236528	0.273389	0.24875	0.549691	0.29252	1.53801	1.82895	1.99505	2.88035	0.0677755
ENSG00000182749	4.22144	4.28855	9.27908	10.6873	11.9887	5.15586	7.93146	6.68612	10.2258
ENSG00000207302	0	0	0.353551	0	0.698273	0	0.488832	0	0
ENSG00000117632	34.1773	6.45702	14.3311	44.2752	22.136	29.1671	22.1301	39.7964	52.0793
ENSG00000229786	4.88786	0.210347	1.23954	1.68205	1.63209	0.353506	0.535572	0.211797	0.80237
ENSG00000223624	11.1317	0.565684	0.83337	5.32178	9.6927	2.21825	4.03286	0.759445	0.41101
ENSG00000283938	0	0	0	0	0.275305	0	0	0	0
ENSG00000158006	2.83964	1.82251	2.25453	9.07016	6.85455	7.51692	4.88832	10.303	3.44187
ENSG00000207237	0.318829	0	0	2.86557	1.23093	3.41269	0	0.255583	0
ENSG00000252190	0	0	0	0	0	0	0	0	0
ENSG00000252691	0	0	0	0	0	0	0	0	0
ENSG00000158008	0	0	0	0.00546785	0.0507332	0.0293032	0.0118387	0.117044	0.0126687
ENSG00000158014	0	0.0303171	0.0223317	0.021391	0.0735095	0.0254752	0.0154383	0.694468	0.0330413
ENSG00000284309	0	0	0	0	0	0	0	0.112989	0
ENSG00000158022	0	0	0	0.0192818	0.0397568	0	0	0.0619113	0
ENSG00000175087	5.90449	4.41134	8.486	14.438	3.12743	5.88615	10.9489	7.81679	3.69729
ENSG00000197245	0.0236929	0.0282943	0	0	0.0548839	0	0	0	0
ENSG00000282872	0	0	0	0	0.0638487	0	0	0	0
ENSG00000236782	1.16766	0.356565	1.05059	1.49753	1.71677	0.47083	1.28398	0.294912	0.402484
ENSG00000142684	0	0	0	0	0	0	0	0	0
ENSG00000142675	0.937808	0.393312	0.540147	1.26056	1.13793	0.179253	0.522778	0.134245	0.581226
ENSG00000188782	0	0.0130042	0	0	0.0630624	0	0	0	0
ENSG00000236155	0.062347	0	0.146251	0.0155656	0	0.0695158	0.0842549	0.0832986	0.0270486
ENSG00000278572	0	0	0	0.0552502	0	0	0	0	0
ENSG00000130695	8.04949	17.1424	15.1027	15.9436	16.2478	19.393	19.4654	13.4737	11.8494
ENSG00000270733	1.57455	5.38295	3.91079	2.63611	1.50187	2.23064	1.5771	0.222742	0.964381
ENSG00000142669	48.1854	138.984	63.7078	94.3785	205.002	52.6708	165.059	92.4859	434.615
ENSG00000158062	5.97045	53.9476	8.56519	6.40936	22.7349	15.6372	15.1232	7.51534	32.8502
ENSG00000169442	8.3428	21.735	14.0739	4.4671	83.2794	8.645	50.1733	248.645	101.868
ENSG00000176092	0.00961804	0.202919	0.028202	0.0144075	0.768657	0.115819	0.202764	0.265999	0.137699
ENSG00000225854	0	0.152593	0	0.0717773	0.961975	0	0.310818	0.153645	0.249457
ENSG00000176083	0.19513	0.066579	0	0.125271	0.710307	0.186486	0.0339038	0.178768	2.03173
ENSG00000131914	0.125125	0.0597703	0.107622	0.0999646	0.65055	0.401796	0.277312	0.0869302	0.0289516
ENSG00000117682	7.13067	6.79264	8.24553	9.70282	9.04883	15.6559	9.78971	5.72563	5.87932
ENSG00000223583	4.27648	4.09548	5.0158	3.52796	5.3121	7.46327	6.38222	2.58353	1.18309
ENSG00000225891	4.99608	4.04038	5.48971	5.98718	9.76623	21.215	11.7052	7.46196	0.958263
ENSG00000198830	36.5894	39.7758	60.5128	48.2214	68.3238	59.1394	57.4557	66.9557	127.506
ENSG00000224129	0.0739313	0	0	0	0.114173	0	0	0	0
ENSG00000117676	8.41353	36.3362	12.069	15.9123	29.2454	22.8234	23.1389	8.53343	14.356
ENSG00000238705	0	0	0	0	0	0	0	0	0
ENSG00000243905	0	0	0	0	0	0	0	0	0
ENSG00000252802	0	0	0	0	0	0	0	0	0
ENSG00000252429	0	0	0	0	0	0	0	0	0
ENSG00000229247	0.417961	0	0	0	0	0	0.112965	0.223366	0
ENSG00000238316	0	0	0	0	0	0	0	0	0
ENSG00000235069	0	0	0	0	0.10895	0.188787	0	0	0
ENSG00000260063	3.08371	1.21433	2.50844	1.2045	3.0724	1.59714	1.26363	0.837288	0.345248
ENSG00000117713	34.9951	24.8864	22.782	37.5461	28.008	19.74	21.3598	8.60171	13.1137
ENSG00000060642	3.99796	2.21187	2.37768	9.46114	7.54758	6.98114	9.83491	7.22909	2.28323
ENSG00000241188	1.48129	0.453584	0.133645	4.01114	2.02363	0.914742	1.47825	0	0
ENSG00000287810	0	0.298289	0	0	0.578607	0	0	0	0
ENSG00000204160	2.63565	16.9512	5.90482	5.38091	21.5753	6.85789	5.2442	4.76114	10.1119
ENSG00000175793	0.0760509	1.53386	0.178397	0.0759479	1.33106	0.101755	0.0616645	0	0.241955
ENSG00000142751	5.10794	7.72395	6.4139	7.04641	7.21802	5.16371	5.46269	4.44259	8.04722
ENSG00000226698	0	0	0	0	0	0	0	0	0
ENSG00000198746	11.1421	10.4242	8.64818	9.33821	7.87884	4.24517	5.09694	3.35541	6.53997
ENSG00000090273	13.4356	14.3672	12.959	16.9694	10.8329	6.71395	9.73286	4.28388	33.2964
ENSG00000131910	0.028462	0.249257	0.066765	0.255811	0	0.0761631	0	0.0456319	0
ENSG00000175707	0.321751	0.213466	0.125792	0.0535525	0.938559	0.143499	0.0724683	0.0573166	0
ENSG00000172746	0	0	0.0782507	0	0.154547	0	0.108192	0.106964	0
ENSG00000224064	0	0	0	0	0	0	0	0	0
ENSG00000225294	0	0.118912	0	0.0559346	0.11533	0	0	0	0
ENSG00000253368	0.184305	0.560253	0	0	0.219938	0.0448358	0	0.268626	0.14538
ENSG00000158246	0.0556813	0.232733	0	0	0.343958	0.111751	0	0.0223179	0.0724703
ENSG00000090020	4.05713	7.12058	5.90735	3.12291	13.9486	2.72134	2.65602	1.62187	4.52808
ENSG00000229985	0	0	0	0	0	0	0	0	0
ENSG00000214973	0.828955	0.618717	0.425366	0.232828	0.320042	0.554563	0.840179	0.456854	1.39358
ENSG00000225159	0.114734	0.121793	0.224283	0.429671	0.0590619	0.665219	0.372121	0.337239	0.132737
ENSG00000225990	0	0	0	0	0	0	0	0	0
ENSG00000224311	0.0874887	0	0.307841	0.131055	0	0	0	0	0
ENSG00000142784	9.79993	7.87804	11.106	21.02	25.2092	10.8004	12.9994	5.56704	22.0003
ENSG00000252098	2.55063	4.06132	2.61764	8.35792	3.4466	6.82539	3.87775	1.27791	0.553283
ENSG00000243659	1.52857	0.46806	1.10328	1.49714	4.5396	4.40504	4.48096	1.79089	0
ENSG00000186501	4.19293	4.41746	3.62319	6.13106	6.64108	5.30279	6.53523	4.81016	5.97783
ENSG00000206888	3.0989	4.6876	6.17888	10.2125	5.98209	9.5364	5.77918	9.93667	1.34443
ENSG00000241547	7.22679	9.08156	5.48457	9.60497	5.85376	9.4797	6.72143	7.55388	2.52051
ENSG00000142765	2.63057	10.4148	11.0599	10.1048	28.5745	4.66373	19.2447	6.51186	20.9031
ENSG00000142733	0.553983	3.51001	0.663293	0.371703	3.34635	1.05778	0.907733	0.39783	1.91771
ENSG00000142748	0.0152873	0.0486834	0	0.0228999	0.129846	0	0	0.0122548	0
ENSG00000174950	0.133032	0.026478	0.0390076	0	0.102722	0	0	0	0.0288573
ENSG00000231207	0.747227	0.0743622	0.328653	0	2.30791	0	0	0	0
ENSG00000181773	2.15676	1.02531	2.03825	0.650799	5.4154	0	0.654215	0.161698	0.525062
ENSG00000158195	55.717	53.7869	54.2182	77.2021	86.6079	31.7997	51.9163	31.994	61.4865
ENSG00000241169	2.47912	14.0628	1.27212	4.58402	3.34997	4.7682	2.76395	1.92523	0.336106
ENSG00000237429	2.34334	0.839531	2.74845	4.73883	5.06639	3.91917	2.66007	3.38128	3.65988
ENSG00000126705	2.37387	4.2603	3.34674	3.64877	6.1532	1.07477	4.29679	0.538211	6.1654
ENSG00000000938	7.77483	134.327	9.09594	3.50274	104.253	41.2429	17.9424	19.6093	65.2913
ENSG00000235912	1.55429	1.09994	0	0.517395	0.533403	0.462135	0.28006	0.276881	5.24466
ENSG00000233975	0.770247	1.5555	0.991545	0.0281416	0.536727	0.276496	0.0609309	0.0903589	0.0652027
ENSG00000126709	11.3361	4.82282	3.78103	2.46758	30.3082	4.97684	3.41817	9.14418	14.4776
ENSG00000225886	0.341423	0.191873	1.08357	0.105297	0.759881	0.349331	0.0651381	0.0482991	0.13941
ENSG00000206767	0	0	0	0	0	0	0	0	0
ENSG00000226662	0	0	0	0	0	0	0	0	0
ENSG00000207095	0	0	0	0	0	0	0	0	0
ENSG00000287244	0	0.0847013	0	0.0265615	0.136916	0.0948984	0	0.198999	0
ENSG00000009780	2.47498	4.22142	2.71062	3.29005	2.37935	2.62067	3.27599	3.32422	2.58126
ENSG00000231344	1.0451	2.11794	1.44865	2.27713	0.513534	1.90681	2.15702	0.990108	0.0824375
ENSG00000230833	0.294304	1.56205	1.61085	0.293905	0.530247	1.57509	0.477262	0.786408	0.0425602
ENSG00000117758	5.39988	14.1265	11.705	6.93889	7.92821	10.8782	10.7515	11.2169	8.33374
ENSG00000269971	4.6854	23.6726	16.909	14.847	7.09658	9.88568	18.557	9.38988	0.938175
ENSG00000270031	0	0.955937	0.866643	0.276713	0.641867	3.08948	0.898688	1.11061	0.0801412
ENSG00000223062	0.312813	0.249043	0	0	0.966164	1.25561	0	0.50152	0
ENSG00000286433	0.293037	0.08973	0.343697	0.270129	0.748432	0.512716	0.255881	0.379465	0
ENSG00000117751	12.2621	5.40163	10.0991	16.4272	10.3414	10.3229	17.5641	18.8661	13.7057
ENSG00000252947	7.19094	1.59028	6.32558	4.93707	3.08474	19.7772	6.96438	12.3295	0.173317
ENSG00000130775	5.38884	59.521	38.2762	11.8236	52.7138	32.2489	15.7265	17.1816	43.0595
ENSG00000117748	8.70382	9.12823	13.6637	20.2215	25.9265	29.7857	25.6236	33.3968	20.8555
ENSG00000130768	2.37823	0.356871	4.16216	4.75623	1.49986	0.433154	3.90717	1.90646	1.00476
ENSG00000227050	0.810384	0.161295	1.90097	1.16335	0.260727	0	0.657085	1.29925	0
ENSG00000158156	0.883365	0.514721	1.13368	2.06159	6.38601	1.99557	2.46539	2.53491	3.77129
ENSG00000158161	8.57344	4.40113	12.0171	9.06569	9.5056	13.5222	10.8146	9.74015	4.192
ENSG00000238231	1.17454	0.863169	2.33132	3.24817	7.5345	7.01136	7.47233	3.54891	1.4111
ENSG00000240750	2.56781	1.15549	4.58307	2.75944	3.53447	8.21574	4.61674	2.23742	1.16245
ENSG00000228589	10.6632	3.91521	1.88457	13.9674	2.33099	1.30294	3.59266	11.3973	5.32321
ENSG00000228943	0	2.02202	0.165492	0	1.74321	1.88787	0	0.113109	0.244857
ENSG00000214812	0.05953	2.79626	0.279286	0	3.44749	1.2744	0.289613	0.429489	0
ENSG00000253005	0.315792	2.01132	0	0	1.46305	0	0	0	0
ENSG00000169403	2.17483	32.6406	3.27169	1.35152	18.6001	8.7507	5.87167	12.8608	20.8806
ENSG00000126698	25.4075	15.4996	25.1337	31.8853	16.1393	19.7433	27.0531	25.7718	36.7493
ENSG00000130770	8.16661	8.79161	7.95291	7.04308	6.53605	16.6493	12.8327	12.4959	28.0078
ENSG00000270605	1.87527	2.97238	2.17947	3.10277	1.5928	2.78279	2.36373	1.46227	2.91405
ENSG00000271398	0	0.683257	0	0	0.0602432	0	0.126521	0.437798	0.203087
ENSG00000130766	6.35963	14.6481	6.58287	1.901	4.89585	1.79408	1.56096	1.08257	2.94189
ENSG00000130772	1.29871	1.45277	2.12096	4.50649	7.32431	4.37711	8.0244	9.18526	3.85131
ENSG00000204138	65.895	8.84643	24.9385	14.6356	7.21527	6.90607	10.6852	5.64887	6.79849
ENSG00000206779	16.7433	13.0686	7.70111	18.6877	5.57697	17.5703	18.8999	5.78983	0
ENSG00000229820	42.5839	3.08207	15.497	7.81608	3.70404	1.57642	2.66128	0.944488	0.292088
ENSG00000221216	18.9475	1.55286	6.86305	5.21743	2.3667	1.49126	0.225931	0.893465	0
ENSG00000180198	10.8651	8.01191	13.3436	22.8165	17.8394	10.6691	12.8343	13.7005	21.4004
ENSG00000242125	19.418	7.43913	28.3593	33.6378	45.7829	31.635	18.3557	18.9731	38.4759
ENSG00000274266	0	0	0	0	0	0	0	0	0
ENSG00000200087	308.826	610.143	266.324	456.16	610.213	2932	861.134	2270.29	8.32094
ENSG00000231468	1.35672	3.62926	3.18254	6.09696	4.10659	2.46876	1.4961	0.13051	0.0470879
ENSG00000279443	0.955109	0.72238	1.21358	1.39495	1.68395	0.127792	0.567918	0.114847	0.38674
ENSG00000180098	4.12266	4.5008	6.84713	5.32301	10.2033	5.15585	6.19912	5.21623	4.02429
ENSG00000197989	10.4853	2.15966	7.89481	7.0325	28.6762	6.2398	7.11533	8.57358	4.78837
ENSG00000221539	30.4697	3.92411	36.2629	16.7804	90.6497	15.5877	18.8927	7.90234	4.66552
ENSG00000278274	0	0	0	0	0	0	0	0	0
ENSG00000273544	0	0	0	0	0	0	0	0	0
ENSG00000274582	0	0	0	0	0	0	0	0	0
ENSG00000280498	0	0	0	0	0	0	0	0	0
ENSG00000120656	4.80986	3.58081	7.25559	7.58757	8.47967	8.16301	8.43271	13.4893	8.82695
ENSG00000188060	0.288207	0.149144	0.135213	0.323793	0.956926	0.809791	0.222003	0.542932	0.325093
ENSG00000229388	1.42397	0.431878	0.596482	0.253936	2.87972	1.99597	1.97932	1.33175	0.117672
ENSG00000270103	0	0	0	0	0	0	0	0	0
ENSG00000274978	3.21684	0.788017	2.61206	0.370671	2.86605	0	1.20384	0	0
ENSG00000162419	9.9273	6.17462	5.28204	8.10534	5.3698	4.08853	5.51298	4.48053	3.69223
ENSG00000252777	4.59114	0.406132	1.49579	0.955191	1.37864	0	0.413627	0	0
ENSG00000198492	47.6521	17.8751	33.7386	42.011	21.9163	18.072	24.8021	19.6022	22.5984
ENSG00000116329	0.0425788	0.144069	0.153981	0.140851	0.112331	0.0949492	0.0632944	0.142218	0.0492596
ENSG00000233427	0.0916817	0.048661	0.286751	0.114447	0.259573	0.163558	0.148677	0	0.132584
ENSG00000199756	0	0	0.707102	0.451545	0.465515	0.806636	0	0	0
ENSG00000159023	12.0705	18.0603	15.4644	29.9304	11.5051	16.5384	11.0068	17.6278	7.16497
ENSG00000225616	2.30404	6.85884	3.87731	0.750301	2.01114	4.69116	3.57393	3.37276	0
ENSG00000206704	0.656598	6.27293	0.770111	0.737672	4.30947	3.95332	0	1.0527	0
ENSG00000277958	0	6.74006	0.68955	2.11361	1.81584	0.471968	0.858055	0.471287	0
ENSG00000253304	0.305371	0.0607795	0.104464	0.238248	0.481414	0.629895	0.185703	0.571187	0.0441607
ENSG00000225750	3.92194	2.93317	1.81211	3.47155	1.83537	4.29339	1.54183	1.04798	0.309362
ENSG00000116350	39.2055	45.0748	30.4686	22.3842	13.5809	23.9509	18.1294	13.562	14.0521
ENSG00000277916	0	0	0	0	0	0	0	0	0
ENSG00000116353	2.71644	0.8421	2.60336	4.38723	4.44872	4.85678	3.93735	2.184	4.10911
ENSG00000237934	0.868016	0.368566	0.678719	2.29713	2.3682	7.27803	4.55134	2.59775	0.401685
ENSG00000060656	0.327513	0.0711126	0.0465616	0	0.0421486	0.0265579	0.0241416	0.0159118	0.0172228
ENSG00000230523	0.0617471	0	0	0	0	0	0	0	0
ENSG00000225011	0	0	0	0	0	0	0	0	0
ENSG00000228176	0	0	0	0	0	0	0	0	0
ENSG00000284676	0	0	0	0	0	0	0	0	0
ENSG00000270927	0	0	0	0	0	0	0	0	0
ENSG00000233399	0	0	0	0	0	0	0	0	0
ENSG00000233372	0	0.0479103	0	0	0	0	0	0	0
ENSG00000231251	0	0	0	0	0	0	0	0	0
ENSG00000236335	0	0	0	0	0	0	0	0	0
ENSG00000231949	0	0	0	0	0	0	0	0	0
ENSG00000162510	1.32518	0.126144	0.346332	0.188797	0.906461	0.0289086	0.105114	0.0404136	0.187472
ENSG00000186056	0.346085	0.334574	1.39171	0.604828	2.70413	0.882008	1.18928	0.310459	0.421837
ENSG00000287510	3.57136	0.80887	1.01108	0.553425	1.47392	0.0823863	0.42438	0.197442	0.21371
ENSG00000162511	89.1923	112.709	137.201	92.3002	96.7423	78.4634	83.8305	59.9875	255.104
ENSG00000264773	87.8477	80.2242	189.907	41.6066	32.5861	35.1463	25.1399	5.17804	29.518
ENSG00000229607	0	0	0	0	0	0	0	0	0
ENSG00000223382	0	0	0.110537	0	0	0	0	0	0
ENSG00000222784	0	0	0	0	0	0	0	0	0
ENSG00000235143	0	0.0302216	0	0	0	0	0	0	0
ENSG00000162512	0.0797862	0.28024	0.0825703	0.369097	0.108719	0.0627955	0.0684987	0.090295	0.154747
ENSG00000266210	0	0	0	0	0	0	0	0	0
ENSG00000134644	60.9578	48.9496	42.0037	49.9775	32.6065	36.8335	39.3155	29.7561	16.621
ENSG00000237329	34.4008	22.3893	37.1263	23.3654	7.37296	6.38786	7.58316	2.25437	0.680963
ENSG00000232768	27.4623	14.09	13.5998	18.5881	4.24105	4.08267	5.77301	3.09835	0.353015
ENSG00000215900	0	0	0	0	0	0	0	0	0
ENSG00000225142	0	0	0	0	0	0	0	0	0
ENSG00000084628	0.0998741	0.0159028	0.0468561	0.00748041	0.053983	0	0	0	0
ENSG00000060688	10.8423	10.1805	13.217	16.4076	9.47199	12.7377	14.6775	11.3721	8.39361
ENSG00000229447	6.22191	6.70536	6.94157	4.77377	5.09723	5.88826	3.32227	1.76393	2.5018
ENSG00000121766	5.47171	7.11841	8.6851	10.3684	6.26422	11.2702	12.904	11.955	7.80299
ENSG00000229044	0.906375	2.1648	1.86037	1.13143	0.87483	2.12224	1.10238	0.363288	0.327685
ENSG00000121769	1.77887	2.88911	1.50221	3.07328	2.67388	10.4724	4.26941	2.58581	0.391018
ENSG00000168528	0.038422	3.08952	0.157726	0.179859	0.200258	0.0514079	0.085673	0.0924006	1.17516
ENSG00000215899	0	0.118026	0.550612	0.296095	0	0.198353	0.520886	0.0396134	0
ENSG00000206981	0	0.246716	0.726927	0	0	0	0	0	0
ENSG00000260386	0.0839448	1.65594	4.41964	2.12372	0.0144041	0.524144	0.884847	0	0.145674
ENSG00000265961	0	0	0.682291	0.653552	0	0	0	0	0
ENSG00000284543	0.026936	0.967697	2.45633	1.25839	0.00779956	0.324358	0.453192	0.00539817	0.166524
ENSG00000229167	0	0	0	0.122189	0.409402	0	0	0.523111	0
ENSG00000142910	0.0816241	0.069983	0.029457	0.12227	1.29447	0.00840087	0	1.13248	0.228815
ENSG00000121764	0.985154	0.6192	0.836194	1.07767	2.44223	1.54358	0.7042	0.696208	0.179957
ENSG00000162517	10.0384	7.99201	11.0566	13.3615	15.6522	11.8945	13.0498	22.3956	15.1942
ENSG00000235790	0.508745	0.13104	0.491398	0.235349	0.311954	0.64065	0.400374	0.275882	0.194748
ENSG00000264078	0.276318	0.329982	0	0.206958	0.0533403	0.462135	0.056012	0	0
ENSG00000084636	0.0501691	0.0228238	0.0168121	0.0348919	0.0636417	0.0575359	0.0726406	0.00861794	0
ENSG00000121753	0.0342013	0.00680726	0.020057	0.00640406	0.0627209	0.0114402	0.0207987	0.0171355	0.0667706
ENSG00000266580	0	0	1.02344	0	0	0	0	0	0
ENSG00000254545	0	0	0	0	0	0	0	0	0
ENSG00000134668	0	0.00745196	0.115272	0	0	0	0	0	0
ENSG00000203620	0	0	0	0.0660212	0.0226879	0.0393133	0.0238243	0	0
ENSG00000269967	14.6303	29.0519	21.5323	12.9463	4.10002	4.61033	7.0077	2.39995	1.22533
ENSG00000184007	46.7616	58.3578	55.2921	43.6574	22.6529	22.1957	33.8998	35.5398	39.3174
ENSG00000288678	0	0	0	0	0	0	0	0	0
ENSG00000228634	14.9436	70.209	19.4829	17.2932	12.5293	12.357	9.56862	5.75827	1.61383
ENSG00000284702	0	0	0	0	0	0	0	0	0
ENSG00000121774	78.1519	37.2962	70.0448	65.9416	35.0457	34.2377	40.5259	40.5609	64.6042
ENSG00000203325	7.81131	8.79952	7.16734	6.84553	3.52867	4.90575	2.28356	1.66129	0.322748
ENSG00000121775	4.00944	3.61832	3.18158	7.87732	9.01216	5.69884	5.7881	5.34091	9.30118
ENSG00000266203	0	0	1.31833	2.10466	3.47164	0	1.82276	0.901037	0
ENSG00000276493	0	0.27215	0	0	0.087984	0	0	0	0
ENSG00000025800	15.3985	20.4087	18.6291	18.334	14.0566	13.9812	18.9826	15.7266	8.70799
ENSG00000250135	0	0	0	0	0	0	0.0403085	0.039851	0
ENSG00000084652	26.5512	10.4995	15.354	24.2716	27.2154	19.0334	17.9641	12.4587	15.7187
ENSG00000160050	3.54441	1.98347	3.80572	2.59058	3.54996	1.56933	3.72777	1.53732	4.50912
ENSG00000224066	0.415394	0.350165	0.37257	0.237918	0.490558	0.0653869	0.713255	0.17629	0.339227
ENSG00000160051	3.25793	2.42228	4.21591	2.35947	3.42002	2.25157	4.14802	1.40295	1.81058
ENSG00000222046	1.98701	1.39832	1.85193	2.36523	2.90418	1.80403	2.56055	0.568873	0.415628
ENSG00000160055	3.31489	2.24732	2.42862	2.83053	4.14414	2.79533	4.15596	2.66476	2.00613
ENSG00000084623	9.5301	7.86599	13.9123	13.0284	11.0853	5.87077	10.3288	10.5412	14.2379
ENSG00000220785	0.26876	0.231801	0.82746	0.41098	0.968448	0.614308	0.217919	0.0987458	2.12792
ENSG00000183615	0.105042	0.13938	0.369604	0.1049	0.0540725	0.374784	0.113562	0.0561364	0.425332
ENSG00000182866	1.7875	0.656209	2.18971	2.45449	8.37342	2.00632	1.98885	4.12361	5.50598
ENSG00000277617	0	0	0	0	0	0	0	0	0
ENSG00000252450	0	0	0	0	0	0	0.488832	0	0
ENSG00000116478	25.8176	16.0082	29.4965	34.278	45.0092	25.0126	25.713	35.8496	44.2877
ENSG00000175130	121.33	12.0894	37.658	51.1478	70.7818	12.7987	9.56478	27.8529	108.458
ENSG00000233775	0.675713	0.922221	0	0.289199	1.45347	0.387467	0.117405	0.309526	0.0837575
ENSG00000162526	1.91884	0.713861	1.55647	0.537263	1.35702	0.839792	0.538006	0.115005	0.591285
ENSG00000225828	4.63865	7.21901	4.2103	3.40444	4.6527	5.00568	3.96907	2.36376	5.31929
ENSG00000160058	24.378	34.3248	31.4944	18.8224	20.2631	19.7112	15.0482	11.2931	12.5608
ENSG00000224333	0	0	0	0.0493246	0.101701	0.176226	0	0.105583	0
ENSG00000270850	0.194476	0	0	0.291319	0	0.130103	0	0	0
ENSG00000229259	0.110466	0	0	0	0	0	0.119426	0.0295176	0
ENSG00000263529	0	0	0	0	0	0	0	0	0
ENSG00000254553	0	0	0	0	0	0.0128706	0.00779975	0	0.00834659
ENSG00000273274	0.00516845	0.00205741	0	0.00387109	0.00399086	0.00691528	0	0	0
ENSG00000160062	1.78512	0.156668	2.88506	1.8599	1.31689	0.814957	1.59559	2.29486	1.54484
ENSG00000176261	3.55904	2.81106	3.06191	4.69832	3.96631	5.01321	4.74365	2.99606	3.37329
ENSG00000200591	0	1.55286	0.38128	4.13916	2.25912	1.7398	0.527171	0	1.12826
ENSG00000162521	26.0189	12.087	18.316	30.3815	15.6432	21.1987	24.2312	22.6931	14.5585
ENSG00000162520	0.0890871	0.0851109	0	0.013345	0.110063	0.0953573	0	0.0285659	0.0154598
ENSG00000224409	0.503669	0	0.0984572	0	0.129637	0	0	0	0.218512
ENSG00000162522	4.40641	2.24958	3.54021	0.693069	3.49175	1.08333	4.59112	1.40409	11.537
ENSG00000134684	22.5464	27.9233	17.2459	24.3178	8.83658	9.7249	9.72118	8.98449	12.2411
ENSG00000116497	14.2411	5.48366	8.03203	17.4601	9.24395	19.8556	16.8277	15.5984	8.02699
ENSG00000160097	0.414607	0.148538	0.0486285	0.388168	1.5847	2.74594	0.655545	0.822594	0.134905
ENSG00000121905	0.067532	0.0537649	0.0198017	0.0505804	0.0260727	0.0903564	0.0684464	0	0.014649
ENSG00000121900	0	0	0	0	0.0542061	0.0626182	0	0	0
ENSG00000287691	2.99866	6.93249	8.04866	2.15956	5.92217	1.38882	1.68328	0.924542	1.85133
ENSG00000116514	14.7599	33.7176	40.9816	12.145	23.4494	6.75049	11.0139	6.57223	14.7642
ENSG00000278966	0.436771	0.550574	0.34152	0.327134	0.955558	0.779188	0.206586	0.233419	0.0631629
ENSG00000217644	0.252154	0.953561	0.591492	0.849866	1.9957	1.93991	0.920044	1.46547	0.820457
ENSG00000239670	0.806863	0.397661	0.315451	0.201442	2.13608	1.43942	1.05923	0	0.133352
ENSG00000236065	0.5329	7.3696	3.00939	1.83306	1.44781	5.17592	2.89662	2.23087	0.0856271
ENSG00000004455	13.9626	15.9571	26.0335	14.6146	15.8249	29.9838	38.3775	30.3916	24.7174
ENSG00000276645	0.864997	12.6254	3.38179	2.59147	3.19114	6.30112	4.59785	1.61795	0.50036
ENSG00000142920	0.145355	0.18185	0.23543	0.0518421	0.197751	0.189851	0.0813784	0.53544	0.0360347
ENSG00000278997	2.3162	1.84402	1.28682	1.68001	1.65669	2.83806	1.50244	2.44307	0.550028
ENSG00000116525	1.90977	3.38613	2.72899	1.86762	2.74322	1.61794	1.56879	0.822287	1.70048
ENSG00000279179	1.47135	1.63077	1.79339	1.02999	0.445534	0.514675	0.467849	0.262106	0.625813
ENSG00000284721	0.0681216	0	0.0399493	0.051022	0	0.068359	0.0552352	0	0
ENSG00000160094	14.9917	5.57771	9.0331	15.6613	7.40711	5.24409	9.90736	3.21261	12.1833
ENSG00000270115	8.55468	7.03587	6.63379	10.5906	6.38719	6.62164	7.39501	3.51385	1.779
ENSG00000184389	0.421365	0.180635	0.152065	0.364149	1.85205	0.34694	0.157688	0	0.0843716
ENSG00000225313	5.35156	3.35982	4.14575	7.11338	7.40998	9.06085	4.88162	4.31645	0.931554
ENSG00000134686	9.69753	8.9251	8.60674	14.7213	24.924	10.4336	9.86801	7.56545	19.3154
ENSG00000284154	6.63164	5.80769	5.05578	8.94059	12.2896	19.5206	5.10829	9.0374	0.287707
ENSG00000222112	11.4224	6.18027	9.36496	17.7749	12.2451	21.6632	8.81205	12.3569	1.53957
ENSG00000233246	2.63912	0.915869	0.158737	0.304102	1.35854	1.9919	2.6337	0.813691	0.117431
ENSG00000234512	0	0	0	0	0	0	0	0.0196457	0
ENSG00000121903	1.74287	0.358082	0.893868	0.828144	0.583648	1.42088	2.71998	1.35206	0.390258
ENSG00000235907	0.360415	0	0.0528405	0	0	0	0	0.0722299	0
ENSG00000121904	0	0.00290781	0.00428381	0.00273558	0.00282022	0	0.0192496	0	0.00633821
ENSG00000227000	0	0	0	0	0	0	0	0	0
ENSG00000176256	0	0	0	0	0	0	0	0	0
ENSG00000231163	0	0	0	0	0	0	0	0	0
ENSG00000201148	0	0	0	0	0	0	0	0	0
ENSG00000142698	0	0	0	0	0	0	0	0	0
ENSG00000270241	0	0	0	0	0	0	0	0	0
ENSG00000287703	0	0	0	0	0	0	0	0	0
ENSG00000207941	0	0	0	0	0	0	0	0	0
ENSG00000163866	3.48679	1.98174	1.79084	3.40919	3.59888	3.59658	3.58407	4.38424	4.97093
ENSG00000189280	2.00662	0.175341	0.0574031	0.164955	0.529073	0	0.238102	0.0980833	0.318495
ENSG00000189433	0.459255	0.0365631	0	0.0687949	0.177308	0	0.0558568	0	0
ENSG00000255811	2.01318	0	0	0	0.822965	0.23767	0.0960205	0.142396	0
ENSG00000188910	1.01075	0.0670582	0	0.147201	0.986412	0.262959	0.250418	0.101281	0.036542
ENSG00000187513	2.62792	0.292292	0.226635	0.246034	1.67108	0.336099	0.485698	1.65741	0.134129
ENSG00000230163	0	0	0	0	0	0	0	0	0
ENSG00000116544	0.0410171	0.130621	0.0384865	0.0430096	1.96998	0.241472	0.0465612	0.348533	3.1746
ENSG00000284773	0.377393	0.509109	0.565592	0.753764	0.566625	1.15015	0.926508	0.605059	0.591241
ENSG00000241014	0.158147	0.111918	0.350366	0.421155	0.271366	0.775859	0.883368	0.239465	0.503144
ENSG00000271741	0	0	0	0.0160277	0	0	0	0	0
ENSG00000243749	0	0	0	0	0.111077	0.144355	0.0874807	0	0
ENSG00000163867	2.51944	3.66126	3.5078	2.76434	4.78457	8.11906	4.8781	6.77572	3.3648
ENSG00000197056	5.08362	0.923062	4.22903	5.65407	9.82814	9.36737	9.98982	14.7329	1.89594
ENSG00000233940	0.138737	0.220909	0	0	0.0535635	0.185628	0	0	0
ENSG00000228348	0	0	0	0.321835	1.82486	0	0	0	0
ENSG00000284640	0	0.0839827	0	0.0790084	0.0814529	0.0235233	0.0570217	0.140936	0
ENSG00000116560	286.768	191.828	341.413	144.601	116.024	96.8328	118.592	60.6599	108.785
ENSG00000201868	1.05824	0.561672	0	0.528403	1.0895	0	0.572037	0	0.612143
ENSG00000146463	30.7757	13.0006	26.5371	25.6078	19.4462	27.3823	30.1372	31.3923	8.46561
ENSG00000240374	0.656598	0.43562	0.513407	1.14749	2.19699	3.22122	1.50844	0.789522	0
ENSG00000201542	1.96331	0.521024	0.767578	3.26776	3.03198	8.75625	3.00696	1.04923	0
ENSG00000229994	2.4326	0.715085	1.84357	2.27046	3.52552	11.7172	6.97937	4.77011	1.07159
ENSG00000227409	1.01136	0.460106	0.338916	1.13624	1.39452	5.896	1.93296	4.45905	0.188044
ENSG00000278702	0	0	0	0	0	0	0	0	0
ENSG00000142687	7.03565	5.45316	7.38271	11.7501	24.4987	17.4065	12.6672	11.2496	10.5793
ENSG00000236274	0.297531	1.2107	0.232646	0.817102	2.62926	4.68862	2.19804	1.88158	0.0286846
ENSG00000020129	2.21864	1.75024	1.58979	7.39442	8.62818	4.93546	3.3737	1.90827	7.1327
ENSG00000239636	0.643849	2.92178	2.45426	2.82106	2.58519	3.57504	8.74439	1.72903	6.08933
ENSG00000116819	1.86807	2.44001	2.82436	4.18653	2.46793	2.12843	3.99973	0.772147	2.26671
ENSG00000126067	13.9136	11.8759	13.5447	18.5001	8.81529	11.8555	12.8907	14.8811	24.8567
ENSG00000142686	5.26355	2.86583	3.12502	4.4799	3.48488	2.19715	2.98045	3.12969	11.9178
ENSG00000092853	1.1236	3.48458	2.01123	3.24452	1.7512	4.87548	2.2622	1.07531	2.22582
ENSG00000232335	0	0.0489769	0.0721533	0.092152	0	0.24693	0.149642	0.0493146	0.0533779
ENSG00000134698	15.6388	17.2233	18.945	16.8321	28.6973	39.1354	31.1017	38.5836	19.9724
ENSG00000092847	22.8861	24.8629	15.6234	18.7344	16.009	22.1921	18.1271	12.2397	7.94353
ENSG00000271164	0.205952	0.327933	0.161038	0.102836	1.59027	0	0.445312	0.165097	0.238267
ENSG00000286899	2.96253	5.3178	1.12226	1.62626	1.23612	2.95438	2.34243	1.46031	0.255456
ENSG00000271914	0	0	0	0	0	0	0	0	0
ENSG00000126070	8.85504	6.07767	9.74793	9.34672	6.95731	14.1319	10.7528	9.17434	3.46424
ENSG00000271554	2.06295	3.20468	1.47536	2.44958	2.75848	9.08843	6.69084	6.25188	0.0873162
ENSG00000232862	0.415963	0.189237	0.418179	0.445071	0.749441	0.0530048	0.433641	0.127028	0.326549
ENSG00000092850	1.13405	0.579448	0.674977	0.19016	1.3331	0.135881	0.233312	0.447759	1.17491
ENSG00000116863	6.14562	5.02069	6.00673	7.92733	11.2276	8.35707	9.00534	6.16618	12.2158
ENSG00000171812	0.75989	0.599325	0.399818	0.356381	1.6122	0.494106	0.305193	0.409896	1.82397
ENSG00000054116	6.7595	4.41598	6.88056	8.35812	7.78191	8.83023	11.9145	12.0807	12.2767
ENSG00000116871	16.3809	54.7053	19.4785	14.95	18.1521	4.46091	8.42124	2.50627	38.8031
ENSG00000264592	0	0	0	0	0	0	0	0	0
ENSG00000054118	50.1869	40.0061	50.393	63.587	44.2092	45.8595	47.6367	38.0181	23.7724
ENSG00000231849	11.5222	19.2638	13.6643	9.39701	2.76793	5.82398	3.11418	0.513139	0.222168
ENSG00000214193	6.41824	3.58595	8.11057	3.02278	5.5911	1.94526	2.81339	1.26994	9.91179
ENSG00000142694	0	0	0	0	0	0	0	0	0
ENSG00000286379	1.96448	0.248941	0.90091	0.37675	0.918529	0.218278	0.319675	0.0326944	0.631092
ENSG00000196182	7.15929	6.62549	5.63491	8.54945	21.447	5.21198	6.79083	4.13045	21.4986
ENSG00000181817	3.98515	8.43142	4.36422	10.2077	11.3056	10.3106	8.83695	15.2494	14.4045
ENSG00000222821	0	0	0	0	0.736787	4.46842	0	1.33859	0
ENSG00000116885	5.43519	1.57179	2.80381	6.55614	3.08563	6.90617	1.29221	1.89725	0.361182
ENSG00000201448	3.08448	0.61392	4.22069	11.3586	2.18323	5.50264	0.416833	1.64841	0
ENSG00000116898	11.4079	7.66232	9.29136	12.5519	12.4484	11.2966	7.69103	6.94456	15.6666
ENSG00000119535	4.38621	87.1131	54.015	16.4879	166.76	79.2138	60.0487	51.6475	213.116
ENSG00000230214	0	0	0	0	0.0489548	0	0	0	0
ENSG00000284705	0	0	0	0	0	0	0	0	0
ENSG00000284720	0	0	0	0	0	0	0	0	0
ENSG00000234481	0	0	0	0	0	0	0	0	0
ENSG00000163873	0	0.00502974	0	0	0.00731733	0	0.0102451	0.0151932	0.0219268
ENSG00000284650	0	0	0	0	0	0	0	0	0
ENSG00000223944	0	0	0	0	0	0	0	0	0
ENSG00000264698	0	0	0	0	0	0	0	0	0
ENSG00000207328	0	0	0	0	0	0	0	0	0
ENSG00000252368	0	0	0	0	0	0	0	0	0
ENSG00000230451	0	0.182059	0	0	0	0	0	0	0
ENSG00000233621	0.263596	0.638323	0.979028	0.477121	0.68694	0.999278	2.25309	0.994901	0.79098
ENSG00000163874	8.65696	67.3672	32.0838	5.0377	14.918	3.21506	5.00139	3.14736	24.5635
ENSG00000283724	0	0	0	0	0	0	0	0	0
ENSG00000163875	8.06388	5.06542	9.76596	10.1126	6.54341	6.05343	11.0896	10.2928	9.5127
ENSG00000263675	23.2107	13.1993	20.0935	17.3845	8.96117	21.4431	17.9238	24.3655	4.31561
ENSG00000163877	9.74218	13.938	13.0384	5.48992	4.87619	3.42165	5.8022	4.17907	4.62907
ENSG00000232273	24.6193	23.4709	30.9955	13.9113	9.28843	3.5025	6.31714	2.49818	0.973445
ENSG00000237749	0	0.208684	0.768589	0.392648	0.809592	0.175356	0	0.420246	0.113718
ENSG00000163879	0.95248	0.154031	0.366563	0.234082	0.959551	1.18479	0.199109	0.483175	0.0645662
ENSG00000134697	15.5031	10.2756	13.1891	11.3868	8.33991	10.2981	12.0464	10.0365	11.0487
ENSG00000284748	0	0	0	0	0.0386174	0.0669155	0.0202758	0	0
ENSG00000169218	0	0.0949589	0	0.0162426	0	0.0580314	0.0175839	0.0521529	0.0376334
ENSG00000116922	1.90693	0.958541	1.19286	2.33563	3.40108	3.75211	3.63812	2.90144	2.25156
ENSG00000134690	0.675292	8.32773	3.11965	5.48103	5.25688	6.14029	3.31881	1.71238	3.27646
ENSG00000183317	0	0	0.00954136	0.0121859	0.0942223	0	0.00659611	0.00652124	0.00352928
ENSG00000200421	0	0	0	0	0	0	0	0	0
ENSG00000214141	0	0.0279055	0	0	0.0405973	0	0.0142102	0	0
ENSG00000227416	0	0	0	0	0.0596815	0	0	0	0
ENSG00000185090	0.122684	0.204227	0.0915689	1.19455	2.90223	1.05951	2.55021	0.151991	0.638704
ENSG00000233728	0	0	0	0	0	0	0	0	0
ENSG00000196449	7.87687	3.07126	10.7118	9.27279	10.6819	4.17722	12.2935	3.92668	32.0712
ENSG00000197982	1.39707	1.10043	1.28996	1.36921	4.65933	1.51131	3.31402	2.19221	7.07984
ENSG00000188786	3.73959	11.2348	6.43552	6.35096	20.168	9.86259	8.26529	6.51788	6.87126
ENSG00000235673	0.479858	1.45173	0.393971	0.503169	3.14947	3.72384	0.778169	0.423135	0.374727
ENSG00000204084	7.22945	9.43313	11.567	9.92564	4.46123	9.27542	10.2545	4.36362	4.3301
ENSG00000230955	0	0	0	0	0	0	0	0	0
ENSG00000252448	1.22808	5.86635	0.480131	1.22642	1.89654	21.3609	3.98307	3.28155	0
ENSG00000222282	0	0.555759	0	1.82994	1.07804	2.802	0.566016	1.11918	2.4228
ENSG00000277168	0	0	0	0	0	0	0	0	0
ENSG00000183431	29.7436	31.0017	37.7221	28.5341	24.3804	24.7232	29.8477	21.1812	29.3101
ENSG00000212541	22.1055	24.932	22.6862	7.81841	15.1724	11.502	12.1982	8.12185	5.5943
ENSG00000183386	11.6153	22.1964	16.7672	10.8188	26.6382	8.98812	11.2158	8.68777	23.4444
ENSG00000183520	12.2394	5.04392	9.80029	11.525	5.18731	9.17218	9.51855	7.46866	9.24134
ENSG00000185668	0.0223664	0	0	0.0167521	0.0172704	0	0.0272031	0	0.0970344
ENSG00000224592	0	0	0	0	0	0	0	0	0.0841249
ENSG00000223589	0	0	0	0	0	0	0	0	0
ENSG00000265596	0	0	0	0	0	0	0	0	0
ENSG00000284623	0	0	0	0	0.245871	0	0	0.102102	0
ENSG00000286552	0	0	0	0	1.16492	0.171791	0	0.36024	0
ENSG00000287987	0	0	0	0	0	0	0	0.086091	0
ENSG00000237290	0	0	0	0	0.12936	0	0.0626951	0.0929752	0
ENSG00000275350	0	0	0.598317	0.0849058	0.262598	1.36508	2.16005	0.999612	0.0491807
ENSG00000200796	0	0	1.09039	0	0.239284	0.829252	0.502537	0.74525	0
ENSG00000238063	0	0.0143744	0.0635294	0.027046	0.278828	0.712642	0.527028	0.383548	0.0313321
ENSG00000215895	0	0.0269373	0.0198421	0	0.0261259	0.0226352	0.0274344	0.3526	0.0146789
ENSG00000284632	0	0	0	0	0	0	0.021682	0.557335	0.139213
ENSG00000116954	2.29437	1.99692	1.69519	2.44175	2.31711	2.5842	2.99022	3.89149	2.31133
ENSG00000273637	0	0	0	0	0	0	0	0	0
ENSG00000228436	0.463288	0.44788	0.232878	0.446137	0.766567	1.85961	0.84521	1.0611	0.186636
ENSG00000214114	4.85475	2.74172	3.969	7.38869	5.00433	11.1352	9.06533	10.8029	7.27308
ENSG00000274944	0.0203988	0	0	0	0.00787553	0	0.01654	0.0163523	0
ENSG00000131233	0.122355	0.0541176	0.0318906	0.071277	0.0419899	0.0545695	0.0771628	0.0217963	0.0235922
ENSG00000158315	0.64533	0.242874	0.426613	0.500917	0.289918	0.627955	0.437631	0.272766	0.0305421
ENSG00000199963	0.30702	0	0	0	0	0	0	0	0
ENSG00000207466	1.3132	0	0	0.983563	0	0	0	0	0
ENSG00000235549	0	0	0	0.070957	0	0	0	0	0
ENSG00000174574	73.1134	26.8307	42.5077	31.1915	22.822	15.6136	27.6859	19.6487	38.1255
ENSG00000168653	94.755	15.3671	34.7744	56.2412	25.4165	36.5121	48.5219	25.1739	154.774
ENSG00000127603	65.494	28.3881	52.3528	86.7097	52.1754	69.9119	99.0705	65.544	19.6133
ENSG00000206654	17.8544	6.34581	1.86974	0.477595	0.246186	0.853173	0	0.511165	0
ENSG00000222378	9.97239	5.75608	2.63169	1.12037	0.385013	0.333571	0.606445	1.79869	0
ENSG00000287422	2.71621	3.06011	1.46266	1.0108	1.04207	2.8571	2.07772	1.28726	0.0741131
ENSG00000226438	1.84212	0.946185	0.418179	1.33521	1.78948	2.94177	3.56549	1.52433	0.206242
ENSG00000217897	4.83557	3.57481	6.07666	18.54	8.71225	6.62394	16.0568	1.93817	0.899084
ENSG00000183682	1.18254	1.40986	0.17941	2.63067	1.93979	1.5586	1.73641	0.315986	0.270555
ENSG00000237624	0.0432029	0	0.0506718	0	0.133438	0	0.0175151	0	0
ENSG00000243970	3.81417	3.85548	0.502648	6.05283	5.11972	4.96403	5.43572	2.36555	0.308106
ENSG00000090621	87.7334	13.9881	17.0113	23.9623	21.3968	11.9484	10.949	10.5712	22.778
ENSG00000228060	30.5677	3.11233	4.50225	6.43804	6.72815	3.33998	2.15773	1.49138	2.14554
ENSG00000201457	0	0	0	0	0	0	0	0	0
ENSG00000163909	0.666905	0.16835	0.534185	0.182744	0.690794	0.0761724	0.112106	0.208629	0.0564547
ENSG00000225903	0.327219	0	0.511718	0.163388	0	0	0	0.349745	0
ENSG00000116981	0	0.0476939	0.0351315	0	0.0231286	0.0801536	0	0	0
ENSG00000116983	0.0696894	0.282961	0.138953	0.0835139	0.382059	0.0559458	0.0678077	0.385469	0.0967489
ENSG00000084072	4.67983	2.83113	1.94383	3.12781	3.21768	4.45485	4.18368	4.20071	3.84075
ENSG00000225333	0	0	0	0	0	0	0	0	0
ENSG00000252413	0	0	0	0	0	0	0	0	0
ENSG00000116985	0.989387	0.339145	0.298167	0.612383	1.15655	1.32378	0.908076	0.57281	0.351735
ENSG00000198754	0.181589	0.115656	0	0.136007	0.0420646	0.0485926	0.0294477	0	0.0787807
ENSG00000285905	0.108894	0.0650211	0	0.2039	0.0840832	0	0	0	0
ENSG00000261798	0	0.176579	0	0.0830601	0.0856299	0.148378	0.0449594	0.0444491	0.0481115
ENSG00000229213	0	0	0	0	0	0	0	0	0
ENSG00000284719	0.437293	2.27052	0.245296	0.484168	0.337659	0.356141	0.0462484	0.152412	1.78167
ENSG00000284678	0	0.196126	0.115574	0.0738037	0.114131	0	0	0	0.427499
ENSG00000043514	11.43	7.24112	5.92318	6.28382	2.97066	6.62114	5.59691	4.20293	3.17962
ENSG00000202222	25.8223	6.07401	9.63661	9.45047	2.26578	3.5335	4.99646	1.88181	0
ENSG00000116990	0.144081	0.797745	0.0153627	0.0196207	0.106196	0.893784	0	0.0314998	0.659175
ENSG00000236546	0.126719	0.235401	0	0.0632738	0	0.28258	0	0	0
ENSG00000207356	0	1.21094	0	0	0.469786	0	0	0	0
ENSG00000168389	0.438579	39.9042	0.989978	0.47104	0.715641	1.09612	0.301936	0.344944	3.47517
ENSG00000228477	0.411619	40.3807	1.50198	0.308296	0.529724	0.97909	0	0.146652	2.57944
ENSG00000131236	31.063	58.8119	57.2245	71.0147	144.813	66.3265	102.905	128.143	139.41
ENSG00000131238	22.4791	22.6721	25.1659	33.3711	32.642	41.0495	40.4402	53.5317	77.0717
ENSG00000226745	0	0	0	0	0	0	0	0	0
ENSG00000117000	25.5869	30.6091	25.7045	13.9477	9.66288	14.0029	16.8985	15.4144	5.49376
ENSG00000207508	10.8461	10.3621	18.5366	12.5335	2.8714	0.414626	4.0203	0.496833	0.268885
ENSG00000188800	0.117582	0.249632	0.18388	0.0293557	0.211848	0	0.0317798	0	0.136032
ENSG00000259943	3.44277	0.907933	3.43227	5.22163	3.50571	6.70801	7.01367	9.6594	7.44939
ENSG00000084073	7.77429	2.70418	6.18846	7.31094	7.71538	6.69556	9.63261	10.9243	7.58969
ENSG00000231296	1.1653	0.421702	1.11826	1.5869	0.490799	1.27567	0.687175	1.18891	0.0919192
ENSG00000049089	2.19481	12.0813	2.25132	1.07235	6.35983	0.93677	6.35307	4.31974	8.8394
ENSG00000227311	0	0	0	0	0	0	0	0	0
ENSG00000084070	10.4235	25.2696	23.8463	48.4216	55.4941	43.7244	31.7836	33.1205	41.5062
ENSG00000213172	0.158652	2.02094	0.186079	0.237655	0.796276	4.24545	0	0.31795	0.206488
ENSG00000284677	0.147808	0.353027	0.115574	1.18086	1.71196	2.63685	0.87888	1.06638	0.2565
ENSG00000187801	2.98501	0.658421	1.54592	2.68094	2.79382	3.59623	1.48783	2.4861	1.31184
ENSG00000260920	2.50481	0.3126	0.82577	1.63268	1.56819	1.55794	0.889238	1.84512	0.986827
ENSG00000279667	0.593878	0.183871	0	0.914322	0.509519	0.706309	0.214016	0.290932	0.286276
ENSG00000187815	1.98552	0.648941	1.53209	2.86467	2.52564	5.0615	3.28764	2.68068	2.40285
ENSG00000238287	0.822104	0.087268	0.64282	1.02624	0.761752	3.81319	1.95533	1.05444	1.09376
ENSG00000164002	1.68365	1.13551	1.62254	2.59434	1.46565	4.08927	2.58249	3.39564	2.30761
ENSG00000227278	0	0	0	0	0	0.410787	0.0622355	0	0.0665988
ENSG00000238186	1.15386	0.725235	0.925967	1.2281	0.18757	1.21882	0.738619	0.632871	0.474242
ENSG00000117010	2.48072	0.851292	2.58351	1.7539	1.34581	2.68966	2.04613	1.49146	1.41024
ENSG00000286838	0	0	0	0	0	0.123236	0	0	0
ENSG00000236505	0.526321	0	0	0	0	0	0	0	0
ENSG00000233910	0	0	0	0	0	0	0	0	0
ENSG00000117016	0.406541	0.494587	0.214303	0.239489	0.162247	0.158905	0.359267	0.0622496	0.764946
ENSG00000287743	0.0198315	0.0315772	0	0.0148534	0.061252	0	0.03216	0	0.0344147
ENSG00000237899	0	0	0.0825703	0.105456	0.0543595	0.0941932	0.0570822	0.0564344	0
ENSG00000272145	2.59448	0.438151	1.36013	1.13355	3.94598	5.83819	2.8846	4.85289	1.05737
ENSG00000066136	6.27183	4.51728	4.17473	10.9664	11.7074	13.6132	11.3737	11.2224	10.125
ENSG00000198974	3.24374	1.14776	0	0.809836	1.66978	19.2891	14.0273	11.5568	0
ENSG00000207962	0	0.296613	0	0.279044	2.5891	12.4621	5.43757	10.453	0
ENSG00000117013	0.210624	0.191641	0.0705819	0.0676088	0.0580838	0.0503233	0.0365958	0.0241203	0.385089
ENSG00000264582	0	0	0	0	0	0	0	0	0
ENSG00000179862	0.354363	9.5317	2.93906	0.796235	9.73318	2.03198	7.12164	1.72469	47.5266
ENSG00000229528	0	0	0	0	0.108719	0	0	0	0
ENSG00000228940	0	0	0	0	0	0	0	0	0
ENSG00000286668	0	0	0	0	0	0	0	0	0
ENSG00000233118	0	0	0	0	0	0	0	0	0
ENSG00000171793	10.6478	4.54479	8.52779	10.2085	8.93273	8.53601	5.3704	4.87136	5.67219
ENSG00000281207	2.99115	1.25943	2.65752	3.50794	3.01906	2.56023	1.56833	1.3401	2.07389
ENSG00000171790	3.30813	1.60474	1.54299	2.80618	3.05933	2.65572	1.16027	0.622886	0.574079
ENSG00000010803	8.64932	4.80837	17.7793	24.9467	17.9172	24.6317	15.8219	23.2274	25.9176
ENSG00000215893	2.25928	2.38063	7.32609	9.40643	5.07962	9.69095	5.33404	7.99016	1.21079
ENSG00000287400	0	0.0237986	0.0788856	1.79671	0.525108	0.0999887	0.399923	0.886619	0.272339
ENSG00000235358	0.0441717	0.0468891	0.794391	6.26388	2.83092	0.512207	1.70722	2.41964	0.421596
ENSG00000213987	0	0	0.248502	4.68135	1.4724	0	0.687175	0.594454	0.367677
ENSG00000286640	0.0491962	0	0.0288506	6.17189	1.44351	0	1.47592	2.60285	0.661641
ENSG00000204060	0.0829647	0.220172	0.0324359	0.176061	0.181508	0	0	0.022169	0.611887
ENSG00000229901	0	0.201004	0	0.315164	0	0	0	0	0.146044
ENSG00000252563	0	0	0	0	0	0	0	0	0
ENSG00000127129	0	0.0320177	0.0235844	0	0	0	0	0	0.0348947
ENSG00000127124	2.76829	7.5721	3.16975	1.18698	1.08015	0.715907	1.30338	0.288979	2.24461
ENSG00000230881	4.37939	5.7778	6.75082	1.40575	0.772931	0.33483	1.42038	0.200608	0.325706
ENSG00000230638	1.96701	5.28678	2.79277	0.509549	0.445375	1.54347	0.911381	0.355672	0.128326
ENSG00000284895	0	0	0	0	0	0	0	0	0
ENSG00000287587	0	0	0	0	0.0215516	0	0.0905244	0	0
ENSG00000227538	0	0	0	0	0	0	0	0	0
ENSG00000228776	0	0	0	0	0	0	0	0	0
ENSG00000044012	0	0	0	0	0	0	0	0	0
ENSG00000197273	0	0	0	0	0.214433	0	0	0	0
ENSG00000198815	24.2388	18.907	26.8162	22.829	14.5207	19.5512	22.9909	16.8981	12.996
ENSG00000227527	0	0.0798746	0	0.0375718	0.464811	0.067118	0	0.321701	0.174104
ENSG00000177181	0.224421	0.0670015	0.44601	0.196102	0.0746102	0.221033	0.159222	0.0799566	0.0108181
ENSG00000235002	0.167044	0	0.195922	0.18767	0	0	0	0	0
ENSG00000066185	0.714551	0.278389	0.855914	0.717378	0.352178	1.52562	0.283527	0.804364	0.237447
ENSG00000127125	3.01262	2.49131	4.74164	4.92041	7.40636	10.8702	8.84109	12.3788	9.92471
ENSG00000186409	0.903741	0.231456	0.634136	0.783297	1.46067	1.33415	0.950377	0.593703	0.233992
ENSG00000230116	0	0	0	0.032894	0.406941	0.998947	0.178051	0.422473	0
ENSG00000236876	0.245616	0	0.576157	1.65566	1.70689	3.94356	1.19492	2.55961	0
ENSG00000200254	0.30989	0	0.726927	0	1.4357	1.24388	0	0	0
ENSG00000236180	0.315042	0	0.369507	0.530914	0.851418	0.21076	0.638616	0.378821	0.068339
ENSG00000171960	6.57958	6.10354	7.21327	8.81775	4.87946	9.37804	7.48263	4.95614	5.87272
ENSG00000285728	5.22129	2.48457	4.90385	5.49141	2.45607	5.42016	3.62532	2.60594	1.64032
ENSG00000234917	1.15861	0.658866	0.970647	0.413227	1.53364	1.55019	0.939435	0.928773	0.191486
ENSG00000065978	96.3395	47.2919	78.984	75.0901	58.3259	50.8727	59.9564	34.1907	334.969
ENSG00000164007	0.119671	0.102604	0	0.14479	0.732133	0.0615838	0.104498	0.073794	0.207673
ENSG00000117385	5.5182	4.32693	3.77065	8.43493	8.43102	8.18976	9.0639	6.2464	11.9318
ENSG00000164008	3.1866	2.12747	3.65657	4.34118	1.20122	2.40038	2.82285	1.16661	1.57842
ENSG00000283580	0	0	0	0	0	0	0	0	0
ENSG00000228452	0	0	0	0	0	0	0	0	0
ENSG00000274386	0.576269	0.42257	0.373521	0.664462	0.450825	0.385518	0.627108	0.334309	0.177638
ENSG00000177868	5.48961	1.99014	2.98937	5.70855	1.49495	3.34459	3.39798	3.67374	6.67701
ENSG00000164010	2.75352	7.13961	4.68455	8.59238	3.08404	12.3477	4.23027	3.30863	3.00785
ENSG00000228192	0.684942	2.06239	1.35952	2.01916	0.881471	4.93467	1.70884	0.682817	0.342871
ENSG00000164011	2.47547	1.54294	1.81464	5.23291	5.15588	9.06476	7.79105	9.29537	2.85446
ENSG00000233708	0	2.34116	0.218041	0	0	0.0678364	0	0	0
ENSG00000237090	0.100025	2.94645	1.37848	0.0374585	0	0	0.0811033	0.0400914	0
ENSG00000225099	0.194762	0.852817	0.571081	0.255279	0.45116	0.456028	0.552717	0.23419	1.30968
ENSG00000117394	12.5133	38.9592	11.8777	16.3564	4.49046	16.7425	8.92668	4.93111	10.5965
ENSG00000284138	7.53596	34.3781	8.04328	19.36	15.1293	23.8966	13.2596	2.59765	0.784655
ENSG00000227533	0.387815	0.574285	0.109167	0.365989	0.0539018	0.269822	0.345898	0.0373061	0.0538399
ENSG00000283973	0.332489	2.06953	0.283614	0.724447	0.210055	1.13238	0.539185	0.0484605	0.104907
ENSG00000207256	0	0	0	0	0	0	0	0	0.268885
ENSG00000283136	0	0	0	0	0	0	0	0	0
ENSG00000277513	0	0	0	0	0	0	0	0	0
ENSG00000186973	0	0.031315	0	0	1.15412	0	0	0.0315309	0
ENSG00000117395	7.25365	1.9052	4.161	6.52083	5.05452	5.48178	6.16839	5.5087	14.8338
ENSG00000284410	0	0	0	0	0	0	0	0	0
ENSG00000243710	0.867114	0	0	0.00889664	0.14675	0	0.0192626	0.0999807	0.0103065
ENSG00000199240	0	0	0	0.620874	0.213361	0	0	0.44301	0
ENSG00000179178	0.542814	0.0246946	0	0.011616	0.179631	0	0.0377255	0.0497298	0.0538273
ENSG00000253313	0	0	0	0	0	0.0582983	0.105988	0	0
ENSG00000066056	15.2463	0.555138	6.67608	3.24095	4.24622	1.83283	3.21185	5.99005	9.11823
ENSG00000117400	32.9729	1.03261	7.81368	2.39077	21.4998	9.64604	2.58819	11.2142	7.74624
ENSG00000287113	11.3107	0.379154	2.09465	0.490457	7.12481	5.65514	1.44806	4.05628	3.77067
ENSG00000234694	1.25409	0.159749	1.29439	1.23987	2.86634	2.81896	2.35911	2.65404	1.0011
ENSG00000117399	1.20306	6.90142	3.13135	5.52985	9.67124	8.79803	3.91527	3.76514	7.24987
ENSG00000066322	7.11856	7.50031	5.85066	14.6572	20.8627	14.871	19.6118	19.6331	25.7742
ENSG00000283836	0	0	0	0	0	0	0	0	0
ENSG00000159479	3.45807	3.34864	3.17856	5.44642	7.02577	14.4547	9.83358	12.2581	6.78835
ENSG00000229431	2.4948	1.44452	2.23448	2.17433	2.31166	6.97945	2.6849	1.38175	2.32212
ENSG00000198198	5.41649	7.39248	6.54473	8.70552	9.83758	7.92052	7.07901	2.90577	5.33078
ENSG00000229372	0	0	0	0	0	0	0	0	0
ENSG00000274975	0	0	0	0	0	0	0	0	0
ENSG00000178922	0	0	0	0	0	0	0	0	0
ENSG00000229348	3.34624	0.0968755	0.999025	1.13922	1.40936	0.488422	0.443985	0	0.105581
ENSG00000142949	0.0526222	0.56681	0.265031	0.0788264	0.126678	0.157381	0.100395	0.0818857	0.0295442
ENSG00000284989	0	0	0	0	0	0	0	0	0
ENSG00000066135	10.0101	9.02359	7.42702	10.6306	7.76398	7.65091	8.86856	5.34791	3.26889
ENSG00000236200	1.39961	3.38042	2.49003	2.29681	2.34966	4.1556	2.92001	2.07375	0.880109
ENSG00000126091	4.03054	1.97636	3.6035	4.90876	2.13537	5.12588	4.23995	1.91755	0.797378
ENSG00000229444	3.39359	0.788017	1.32676	2.5947	2.12906	2.74325	2.69431	0.963475	0.184034
ENSG00000283414	3.31582	2.93317	3.45694	7.72643	5.68963	6.90122	8.06572	1.18136	0
ENSG00000233674	4.40478	1.36376	5.16628	8.33941	5.76311	18.1716	8.53201	6.08117	0.21233
ENSG00000283477	0	0	0	0	0	0	0	0	0
ENSG00000224751	4.34696	2.45475	3.05315	4.67548	3.7078	8.85947	7.11079	5.49035	0.460507
ENSG00000117407	1.13564	2.85148	1.28806	0.794494	1.58033	1.25231	3.58207	1.28051	9.37728
ENSG00000237950	3.36949	1.1039	6.15535	3.37237	1.56567	2.11452	4.38827	0.609537	2.21214
ENSG00000288573	2.79791	0.56873	6.28394	2.00642	1.51689	1.4337	3.33055	0.572652	4.49381
ENSG00000117408	2.43849	2.78975	3.03641	6.1255	7.05707	4.64468	4.92976	3.75755	6.83531
ENSG00000285649	0.178444	0.0645758	0.209294	0.0972014	0.300626	0.455805	0.105228	0.0780252	0.0422271
ENSG00000132768	3.90429	1.3875	4.3138	6.82326	6.61493	5.75382	6.72602	4.8716	11.8127
ENSG00000117410	8.3433	44.0764	15.9573	13.1267	36.1166	17.1214	18.7013	31.4634	64.2744
ENSG00000117411	1.62398	0.935914	1.30772	0.72163	4.14089	0.956701	0.314453	2.03046	4.12738
ENSG00000159214	0.707276	1.5485	1.63727	0.494887	1.07788	0.323741	0.618757	0.589353	1.80069
ENSG00000196517	0.379023	4.92364	1.20028	0.510988	0.209744	0.414152	0.563428	0.313964	0.126067
ENSG00000230615	0.722127	0.0849874	0.537641	0.188126	0.164854	0.231046	0.43787	0.294473	0.136212
ENSG00000227163	0.318829	0	0.523527	0.0955191	0.0492372	0.341269	0	0.306699	0.0553283
ENSG00000271647	0	0	0	0	0	0	0	0	0
ENSG00000239560	0	0	0	0	0	0	0	0	0
ENSG00000171872	0.115424	0.016708	0.0738429	0.0314367	0.0324093	0	0.0680652	0.0336463	0
ENSG00000233514	0.460531	0.146659	0.432118	0.137972	0	0	0	0	0.159837
ENSG00000283039	0	0	0	0.0157233	0	0.028088	0	0.0168285	0
ENSG00000226804	0.0571693	0	0	0	0	0	0	0	0
ENSG00000200171	0	0	0	0	0	0	0	0	0
ENSG00000238037	0	0	0	0	0	0	0	0	0
ENSG00000227994	0	0	0	0	0	0	0	0	0
ENSG00000271329	0.541529	0.0663281	0.146573	0.124799	0.06433	0.278675	0.135104	0	0
ENSG00000178028	11.4949	3.56444	8.22405	12.4374	9.96422	10.1899	11.2652	5.67312	12.0756
ENSG00000117419	12.8228	5.38398	10.4313	17.7991	10.2689	13.3334	12.1348	9.80189	12.6963
ENSG00000233602	6.80306	1.36471	5.15191	8.98713	4.17761	5.87711	3.90907	0.73	0.836628
ENSG00000199385	0	0	0	0	0	0	0	0	0
ENSG00000187147	29.7969	26.9382	35.3536	14.3877	18.4618	18.7728	40.6464	14.9353	21.6901
ENSG00000263381	53.0531	43.5576	83.6148	31.0437	17.0689	37.7103	121.882	7.97418	3.35658
ENSG00000126106	2.13233	1.58643	2.20609	2.55254	2.26483	2.72843	1.96301	1.9482	1.21999
ENSG00000198520	9.86683	3.0571	6.25323	42.612	54.6853	14.8063	37.8116	16.3038	27.1616
ENSG00000199377	90.9725	69.9449	358.99	92.5474	126.266	18.201	245.419	10.4505	0.983614
ENSG00000200169	55.1684	109.918	343.645	40.0357	146.999	16.0632	135.819	7.33258	4.46442
ENSG00000142945	1.28231	5.95163	3.78666	4.57056	4.43108	6.86283	5.04384	4.06072	2.74608
ENSG00000225721	1.04026	1.34581	0.96591	0.844064	0.803242	0.463948	0.597461	0.277967	0.714566
ENSG00000142937	207.737	106.078	483.72	417.176	331.26	345.316	450.493	585.174	750.542
ENSG00000264294	0	0	0	0	0	0	0	0	0
ENSG00000200913	9.8837	16.7529	16.0798	29.1333	32.7427	4.69245	29.7294	8.43422	18.2583
ENSG00000202031	0	0	0	0	0	0	0	0	0
ENSG00000207421	0	0	0	0	0	0	0	0	0
ENSG00000281859	0	0	0	0	0	0	0	0	0
ENSG00000234093	3.01438	0.89138	2.62638	4.12841	7.71426	7.95113	3.84082	3.38298	1.19567
ENSG00000142959	0.633596	0.220689	0.294157	0.168071	1.68175	0.830078	0.331791	0.592561	0.229066
ENSG00000173846	12.0892	52.7178	14.6936	4.35937	18.6465	1.37349	10.0367	4.52198	41.1714
ENSG00000188396	2.91205	12.0596	3.07107	1.24633	10.3736	0.785801	4.42474	1.07892	5.05345
ENSG00000222009	5.21865	6.44215	2.44171	0.331603	9.31758	0.718411	0.672143	0.906156	9.36682
ENSG00000117425	0.814347	0.945281	0.933258	0.260734	1.72321	0.781835	0.579651	0.87705	0.496233
ENSG00000202444	0	0	0	0	0	0	0	0	0
ENSG00000226499	2.45616	2.28136	0.720196	0	1.26436	1.64315	0.663845	0	0.355194
ENSG00000070785	4.56885	2.85578	5.62095	5.43151	4.93902	8.79236	6.08496	4.6366	4.88368
ENSG00000253039	0.608407	0.242189	0	1.59491	1.40936	5.69826	1.97327	2.9263	0
ENSG00000229815	0.0395211	0.251715	0	0.177604	0.488264	1.26908	0.480675	0.158406	0
ENSG00000232369	0	0	0	0	0.312236	0.180346	0.218583	0.108051	0
ENSG00000268949	0.0211874	0.0168681	0.0248502	0.031738	0.00817998	0.0141741	0.0171794	0.110399	0.0275758
ENSG00000126107	3.77214	10.2898	5.63576	9.02911	10.4089	6.51655	8.16326	4.51744	10.5451
ENSG00000126088	10.2297	12.3508	9.30517	10.7008	10.3583	10.0975	18.3109	15.5697	18.1308
ENSG00000162415	0.24481	0.112611	0.146757	0.0896422	0.672114	0.305715	0.132333	0.196247	0
ENSG00000234315	0	0	0	0.0548233	0	0	0	0.117354	0
ENSG00000281912	1.20223	0.0926266	0.409375	0.304991	1.07804	0.934	0.707519	0.637312	0.2019
ENSG00000186603	1.54181	0.887347	0.718986	1.43305	2.9261	1.81437	0.542233	2.5017	7.80113
ENSG00000132781	1.31811	0.658715	1.13105	1.13255	0.925263	1.05358	1.17981	0.269877	0.440646
ENSG00000288208	0	0	0	0	0	0	0	0	0
ENSG00000132773	10.7434	4.01912	11.1658	12.6703	10.7929	9.46378	12.7245	9.3111	10.6639
ENSG00000070759	4.62556	2.45772	3.97226	4.39981	5.56963	4.79875	4.57681	4.7411	3.17267
ENSG00000236872	0.408101	0.812264	0.239327	1.91038	3.22996	7.23491	3.47446	5.47969	0.354101
ENSG00000280670	2.42944	0.287253	0.197486	0.414366	0.44576	0.305744	0.477839	0.202464	0.406985
ENSG00000132763	1.97675	0.496705	0.870398	2.51842	3.85394	2.82938	2.41221	1.36351	1.27072
ENSG00000117450	45.3412	7.73751	36.2316	29.3531	21.3716	17.6194	50.0631	36.8999	83.1135
ENSG00000234379	0	0	0	0	0.042815	0	0	0	0
ENSG00000117448	15.3095	6.9697	14.2179	20.3788	19.4507	18.2236	25.516	20.406	43.3911
ENSG00000281133	0	0.824955	0	0	0	0	0	0	1.19878
ENSG00000280836	0	0	0	0.501716	0.517239	0.896263	0.543146	1.07396	0.581226
ENSG00000132780	34.9391	10.974	19.8012	21.7455	16.2395	33.1402	18.6102	10.2718	28.5524
ENSG00000281112	0.789481	2.19988	0.925967	1.77393	3.35282	0.528155	4.80102	0.949307	0.685017
ENSG00000281825	0.961107	0	0	2.15956	3.33957	2.57188	0.779297	3.46703	1.66787
ENSG00000159588	7.31416	3.49545	4.01429	5.34366	10.7637	5.23355	5.26711	1.75977	1.71429
ENSG00000159592	46.0236	28.8917	32.8318	36.479	29.1065	35.8358	38.511	33.0282	13.8531
ENSG00000225447	38.8003	16.0326	17.9182	15.083	19.6382	58.6501	30.616	29.2247	1.50632
ENSG00000234329	34.2943	22.2445	16.8296	16.8298	16.7656	43.802	27.7387	29.414	2.66531
ENSG00000159596	15.6851	4.00033	14.3351	10.8325	10.7482	15.929	21.7472	34.9267	11.9796
ENSG00000197429	2.06568	1.20317	0.839064	1.31274	1.1255	0.993068	1.02235	0.810034	0.364677
ENSG00000230896	0.776279	0.794606	0.390207	1.16284	1.45571	3.04175	1.84334	1.28903	0.0481115
ENSG00000236111	0	0	0	0.0364684	0.0751934	0	0	0	0
ENSG00000086015	7.24282	7.90451	6.07334	1.48788	5.65293	5.96523	4.88892	2.1068	3.10118
ENSG00000232467	1.82067	0.834564	0.517679	0.0826455	0.0852025	1.69783	1.16311	0.840318	0
ENSG00000117461	11.5697	0.292643	0.152471	0.456611	0.467278	0.563784	0.294409	0.75462	0.0350056
ENSG00000278139	0	0	0	0	0	0	0	0	0
ENSG00000226957	9.45188	0.366082	0	0.076533	0.433955	0	0.0828528	0.0819124	0
ENSG00000233114	4.1081	0.233616	0	0.329668	0	0	0	0.235226	0
ENSG00000227857	0.782495	0.155744	0	0	0	0.26174	0	0	0
ENSG00000117472	0.321789	0.122525	0.0820477	0.303888	0.950673	0.393108	0.113442	0.235524	0.169954
ENSG00000250719	0	0	0	0	0	0	0	0	0
ENSG00000085998	5.70049	1.82133	4.94537	7.40755	6.39153	3.24727	6.2034	4.29052	6.80102
ENSG00000171357	0.0717322	0.0571089	0.168267	0.268631	0.138471	0.0479881	0.0581628	0.733158	0
ENSG00000085999	6.1389	3.23671	4.12938	3.83669	4.48906	4.24285	2.96679	1.00378	2.63155
ENSG00000132128	22.2261	6.30391	13.567	10.3272	12.2667	8.81223	9.97837	4.98347	11.6666
ENSG00000173660	115.077	24.9025	48.026	35.4097	20.7347	30.3707	33.6222	26.9176	100.515
ENSG00000117481	11.9155	5.14691	8.72604	7.17363	5.62681	5.7159	7.64853	5.89808	4.38967
ENSG00000225779	5.19777	1.28425	3.36351	2.14789	2.69873	2.51801	2.39792	1.58047	0.233276
ENSG00000117480	3.42051	7.404	1.01367	3.80183	11.9745	2.54073	11.4491	6.70369	4.11915
ENSG00000232022	0.200878	0.255883	0.0628281	0.280848	0.237834	0.035836	0.195454	0.0322059	0.0580992
ENSG00000224863	0	0	0	0	0.0290287	0.201202	0.0609654	0.0301367	0
ENSG00000197587	0	0	0.0153475	0	0	0	0	0	0
ENSG00000282881	0	0	0	0	0	0	0	0	0
ENSG00000269956	0.366968	1.56513	0.491897	0.82456	1.51798	4.24361	1.46649	1.78605	0.466245
ENSG00000162456	0	0	0.0132597	0	0.0785647	0.0302523	0	0.0362504	0
ENSG00000079277	3.62353	9.02412	4.03795	4.23404	8.35257	15.3527	8.07472	9.12915	10.2022
ENSG00000142961	1.89107	9.6275	3.19865	5.14015	6.88938	4.63246	6.6566	4.5478	4.17757
ENSG00000123472	3.30589	2.89701	4.80909	4.79463	2.81876	5.74393	5.10057	4.14839	4.7892
ENSG00000233647	0.925014	0.963038	2.33677	1.22576	1.09886	3.14173	0.807726	0.513359	0.679137
ENSG00000186118	1.49484	1.17207	0.796939	0.678551	1.39909	1.96976	1.90992	0.617309	0.117913
ENSG00000228237	0.567778	0.678045	0.599341	0.68041	1.2714	2.8108	2.16375	1.27441	0.0492649
ENSG00000159658	5.29734	7.07706	7.14298	8.69041	8.15722	10.2726	11.4617	13.4989	6.16439
ENSG00000236476	0	0	0	0	0	0	0	0	0
ENSG00000142973	0	0	0.0112206	0	0	0	0	0	0
ENSG00000154198	0.0414996	0	0.0486741	0	0	0	0.0168246	0	0
ENSG00000238145	0.166904	0.0885858	0.0652527	0	0	0.148876	0.0902206	0.133795	0
ENSG00000187048	0.161955	0	0	0.0255372	0.0263273	0.0114049	0.013823	0	0
ENSG00000259832	0	0	0	0	0	0	0	0	0
ENSG00000261196	0	0	0	0	0	0	0	0	0
ENSG00000261593	0	0	0	0	0	0	0	0	0
ENSG00000261290	0	0	0	0	0	0	0	0	0
ENSG00000186377	0.934988	0.140246	0.158932	0	0.0523158	0	0.0219744	0.0651751	0
ENSG00000186160	1.6638	0.164112	0.449003	0.0551398	0.125061	0.197003	0.310404	0.259668	0
ENSG00000225154	0.662061	0.0878488	0.0970647	0	0.0426012	0	0.044735	0.132682	0.0478714
ENSG00000225506	11.1967	0.888551	1.98465	0.269652	1.11198	1.73414	1.13848	0.577211	0.0624771
ENSG00000162365	2.46987	0.685143	0.716645	0.148249	0.564829	0.518148	0.65592	0.36563	0
ENSG00000225514	1.5319	0	0.579592	0.0740237	0.076314	0.330589	0.601022	0.316907	0
ENSG00000224805	1.35442	0.918558	0.117672	0.150287	0.0774685	1.07389	0.488092	0.643403	0.174104
ENSG00000162366	4.15057	11.5748	1.4414	4.60228	0.250662	7.84919	0.808452	2.24913	0.32191
ENSG00000162367	46.2993	12.0461	7.62802	3.86031	2.33125	5.43277	2.36311	19.4365	6.73335
ENSG00000226252	14.5006	2.49858	2.83296	0.418428	0.35525	1.33007	0.253136	2.16017	0.62731
ENSG00000123473	8.81824	3.95019	4.17123	3.67194	2.35982	4.83141	2.6292	2.61759	1.57842
ENSG00000162368	28.1465	12.0936	26.2542	29.4802	12.8949	17.6237	22.4374	32.7832	36.637
ENSG00000225762	5.08014	1.80363	1.85193	3.08509	3.28656	4.96006	3.33984	2.58652	1.2509
ENSG00000186790	0	0	0	0	0	0.07528	0	0	0
ENSG00000237424	0.264314	1.10476	0.666519	0.0395934	1.05107	1.09631	2.0467	0.127129	1.83472
ENSG00000186564	0.025044	0	0	0	0.0966894	0.0502625	0.0609193	0	0.119516
ENSG00000271355	0	0	0	0	0	0	0	0	0
ENSG00000229554	0	0	0	0	0	0	0	0	0
ENSG00000227883	0	0	0	0	0	0	0	0	0
ENSG00000227947	0	0	0.585622	0	0	0	0	0	0
ENSG00000269113	0.00881398	0	0	0.00330077	0	0	0.00714666	0	0
ENSG00000223814	0	0	0	0	0	0	0	0	0
ENSG00000225028	0	0	0	0	0	0	0	0	0
ENSG00000226133	0.0224497	0	0	0	0	0	0	0	0
ENSG00000231413	0	0	0	0	0	0	0	0	0
ENSG00000237180	0	0	0	0	0	0	0	0	0
ENSG00000242267	0.313436	0.0788017	0.0386971	0.0247114	0.012738	0	0.13376	0.0264483	0
ENSG00000279096	0.0248469	0	0.0291425	0	0.0191857	0	0	0	0
ENSG00000223720	0.458408	0.0405508	0.11948	0	0	0	0	0	0
ENSG00000117834	1.22835	0.70435	0.608872	0.525724	0.423429	0.215222	1.50584	0.169975	0
ENSG00000272491	0.495194	0.220777	0.116161	0.192864	0.168242	0.10601	0.433641	0.031757	0
ENSG00000279214	0.20942	0	0	0.0522841	0	0	0.113203	0	0
ENSG00000132122	2.14987	2.33399	3.13718	0.924306	1.04776	0.97875	3.68558	1.51301	0.0193807
ENSG00000224986	1.55628	1.46659	2.12334	0.951531	1.03002	0.424952	2.11172	0.712889	0
ENSG00000206700	1.85934	0.740147	1.09039	0.696307	0.957134	1.24388	0.753806	0.993667	0
ENSG00000235105	1.08153	0.924055	1.33039	4.80103	0.855482	3.88238	1.60416	3.86973	0.526433
ENSG00000223175	0.929669	0.246716	0.726927	0	0.239284	0.414626	0.502537	0	0
ENSG00000232514	0	0	0	0	0	0	0	0	0
ENSG00000186094	0.132562	0.0281435	0.0414612	0.0827391	0.0784751	0.147805	0.0788228	1.43104	0.0076681
ENSG00000287661	0.267261	0.0283703	0.229875	0.213519	0.0275157	0.214554	0.0288939	0.0856977	0
ENSG00000162373	5.40253	1.09686	2.88684	3.31597	2.23521	4.05954	5.66082	4.50455	3.65342
ENSG00000286597	0.115735	0	0	0	0.044683	0	0	0.834992	0
ENSG00000229846	0	0	0	0	0.19372	0	0	0.636861	0
ENSG00000230114	0	0	0	0	0	0	0	0.516584	0
ENSG00000225623	0	0	0	0	0.049812	0.172626	0	4.03363	0
ENSG00000237478	0	0	0	0	0	0	0	3.44939	0
ENSG00000215887	0	0	0	0	0	0	0.0273507	0.338003	0
ENSG00000279324	0	0	0	0	0	0	0	0.321596	0
ENSG00000233595	0	0	0	0	0	0	0	0.451612	0
ENSG00000162374	0.007925	0	0.0883032	0	0.018358	0.0106035	0	5.83515	0.0137527
ENSG00000230828	0	0	0	0	0	0	0	3.0729	0
ENSG00000237337	0	0	0	0	0	0	0	2.63327	0
ENSG00000233407	0	0.211189	0	0	0	0	0	0.318967	0
ENSG00000284696	0	0	0	0	0	0.025272	0	0	0
ENSG00000284645	0	0.0239696	0	0	0	0	0	0	0
ENSG00000234080	0	0	0	0	0	0	0	0	0
ENSG00000229316	0.101557	0	0	0	0	0	0	0	0
ENSG00000225671	0	0	0	0	0	0	0.0903722	0.0893465	0
ENSG00000142700	0.0837328	0.0333315	0	0	0.0161637	0	0	0	0.0181633
ENSG00000284700	0.106962	0.0851567	0.0836357	0	0.330366	0	0	0	0
ENSG00000185104	22.9283	8.58504	11.3751	9.35629	10.9041	15.2095	23.7766	14.3308	7.38228
ENSG00000225767	30.3895	7.4	13.3759	8.4429	7.737	17.1992	23.1442	12.6297	0.343189
ENSG00000207194	15.658	6.35521	11.5231	5.05897	5.2155	6.57259	13.1939	4.18398	0.266395
ENSG00000230585	17.9079	5.89167	6.95331	10.6261	9.66045	16.4659	25.2613	9.83252	0.31928
ENSG00000237130	17.296	1.64099	3.88906	4.69851	6.08944	5.51565	17.0034	5.24428	0.155517
ENSG00000123080	24.8522	6.66525	5.56685	1.80214	16.6871	8.84948	50.1725	17.6764	7.32137
ENSG00000265538	0	0	0	0	1.48425	0	0.389648	0.770452	0
ENSG00000275816	0.771121	0	0	0	0	1.03174	0	0.618153	0
ENSG00000204006	0.059317	0	0	0	0.22901	0	0.0961923	0.0475502	0
ENSG00000200262	0	0	0	0	0	0.806636	0	0	0
ENSG00000213478	0	0	0	0.0726168	0	0	0.0786133	0	0
ENSG00000203356	0.154159	0	0.0164373	0.0944694	0.248891	0.150008	0.124997	0.157282	0.0121601
ENSG00000123091	50.0783	26.1017	28.1557	26.6305	10.5392	9.65138	16.0347	23.7961	18.8045
ENSG00000233406	19.1327	17.1136	16.8526	14.1873	10.0353	3.41662	7.01501	2.62751	1.28972
ENSG00000236434	28.7371	17.2349	19.3112	15.4719	4.00236	3.05966	3.83199	0.977677	1.38893
ENSG00000085831	0.957259	0.397745	0.352396	0.269519	0.830875	0.266442	0.254949	0.117626	0.112161
ENSG00000261664	0.108538	0.086411	0	0.0406464	0.041904	0.0363052	0.0220014	0.0217517	0
ENSG00000085832	27.2978	31.6189	48.8267	35.5862	23.8162	31.3105	51.9385	41.2435	15.5552
ENSG00000232027	7.53438	12.1074	9.89572	8.19164	5.30834	10.4989	12.922	5.90061	0.783286
ENSG00000206595	3.40879	6.16789	3.9981	4.17784	2.63212	3.73164	4.27157	0.74525	0.806655
ENSG00000238140	1.6139	8.17655	6.59649	3.26005	2.0392	5.69285	4.91716	1.96022	0.0848693
ENSG00000227070	4.38859	9.59444	9.88606	6.10439	4.84097	12.0233	12.1438	5.13742	2.41771
ENSG00000252032	0	1.00566	5.18541	0.473047	0	1.26757	3.07266	0	0.274007
ENSG00000227742	0.036788	0.0683395	2.35875	0.119399	0.0946869	0.410179	0.556805	0.0196602	0.0638403
ENSG00000117859	21.6869	23.4537	24.3989	16.5018	13.1568	18.4188	22.3921	16.1662	9.56409
ENSG00000236973	12.7659	5.4909	11.9394	2.93053	2.53473	2.97246	4.43615	2.92386	0.0575414
ENSG00000232846	3.96088	3.54384	6.68087	1.29967	2.53412	2.11983	2.59987	1.51198	0
ENSG00000212624	10.328	18.1761	10.8384	7.12478	3.35782	4.00012	7.27237	2.39661	0
ENSG00000078618	32.8204	23.5689	31.3399	36.1286	33.315	40.2383	41.7239	30.8544	29.2677
ENSG00000266993	2.95307	2.51069	3.80568	3.24943	3.04031	4.39016	3.93161	1.95811	1.40769
ENSG00000272175	1.30264	1.22565	3.05569	1.95132	2.10313	3.32738	2.49653	0.0949307	0.616515
ENSG00000283899	0	0	0	0	0	0	0	0	0
ENSG00000230604	0	0.221217	0.434532	1.17931	3.86196	7.43548	3.83009	3.86087	0.16073
ENSG00000169213	0.0259454	0	0.00608617	0.00388653	0.0180305	0.0208286	0	0.0395173	0
ENSG00000200839	0	0	0	0	0	0	0	0	0
ENSG00000229032	0	0	0	0	0	0	0	0	0
ENSG00000264613	0	0	0	0	0.170689	0	0	0	0
ENSG00000117862	2.07239	1.84348	3.72068	2.3066	2.07401	2.41653	4.51538	3.51747	2.43104
ENSG00000285839	0	0	0	0	0	0	0	0	0
ENSG00000198841	2.29079	1.68469	3.18775	3.40245	2.02368	2.02604	2.58153	1.78968	3.30156
ENSG00000223390	1.7841	1.24718	4.54234	2.05328	0.873605	1.57199	2.57567	1.53484	0.453082
ENSG00000228369	11.6181	6.61652	21.1859	9.08286	4.32179	6.12714	9.21404	2.92318	1.76598
ENSG00000134717	11.3556	6.06262	12.933	16.2797	5.80251	9.74867	13.9717	13.0088	10.7914
ENSG00000157077	0.768705	0.770785	0.945461	0.510393	0.968949	0.428083	0.636767	0.47965	1.22942
ENSG00000241745	0	0.16708	0.369215	0	0.405116	0	0	0	0
ENSG00000228407	0.195048	0.0776429	0	0	0	0.130485	0.158151	0.156356	3.80789
ENSG00000223429	0	0.062779	0	0	0	0.211011	0	0	0
ENSG00000224255	0	0.149567	0	0	0.0725307	0	0	0.0752991	0.0407517
ENSG00000236004	0	0	0	0	0	0	0	0	0
ENSG00000237663	0	0.15348	0	0	0	0	0.156312	0.154538	0
ENSG00000213735	0	0	0	0.0893344	0	0.159586	0	0	0
ENSG00000154222	3.73234	7.07877	4.63662	6.8249	10.0544	4.98198	6.57191	3.09818	6.3888
ENSG00000272100	0.0848036	0.810186	1.88982	0.317583	1.37512	2.04238	0.825138	1.01972	0.147165
ENSG00000287078	0.211874	1.06831	0.745507	0.423173	1.11793	0.850447	0.458117	0.481225	0.0612794
ENSG00000224680	0.758903	0.278858	0.547755	0.218618	0.631068	1.48404	0.568009	0.280781	0.607832
ENSG00000085840	2.03985	9.16887	8.22422	7.0741	5.38975	11.4146	5.66832	3.55998	5.11623
ENSG00000134748	27.8335	12.4168	28.8512	24.4636	20.407	18.4505	21.2808	16.9743	15.2843
ENSG00000134744	15.616	6.23012	14.897	18.2395	12.8119	18.1771	15.3125	14.5201	7.78633
ENSG00000272371	1.74517	0	0.682291	1.3071	2.02132	5.15646	1.53296	3.49745	0.126187
ENSG00000236290	0.566001	0	0.497888	1.09514	0.437041	1.00973	0.53542	0.529343	0.245554
ENSG00000116157	4.07619	1.62261	5.76923	9.07093	11.7878	11.7992	5.68859	23.4701	18.2793
ENSG00000182183	0.321205	0.344244	0.550612	5.83862	2.42297	5.85142	0.601022	3.76327	1.65078
ENSG00000162377	2.99767	1.66105	2.05329	2.84991	3.45658	4.12847	3.55192	5.04954	4.11307
ENSG00000233664	0	0	0	0	0.159522	0	0	0	0
ENSG00000239640	0	0	0.130945	0	0	0	0	0	0
ENSG00000162378	5.83077	4.19816	5.20848	5.19337	4.48355	6.13087	7.87307	4.7389	2.6611
ENSG00000252018	0	0	0.27582	0	0.181584	0	0	0.188515	0
ENSG00000228929	3.93526	3.48113	5.47033	3.98451	4.78304	9.16552	7.14983	9.81437	6.95555
ENSG00000206627	3.47372	5.53113	5.92619	5.44004	2.19457	9.29552	4.35293	2.02519	1.09603
ENSG00000203995	0.0211919	0.0956062	0.0331407	0.0423263	0.0327269	0.0378057	0	0	0
ENSG00000242391	0	0	0	0	0	0	0	0	0
ENSG00000121310	0.243558	3.39221	1.92907	0.208174	1.38062	0.682421	2.50689	0.558165	1.92435
ENSG00000230953	0.378951	11.4645	7.11142	0.851484	4.38915	1.26757	9.3716	2.58211	4.2745
ENSG00000231866	0	0.150849	0.222232	0	0	0	0	0	0
ENSG00000116171	4.83733	5.05389	6.77157	5.00732	5.06607	6.87542	12.2261	8.43184	10.9916
ENSG00000264834	0	0.533304	0.392834	0	1.03448	2.68879	1.35787	0	0
ENSG00000266188	0	0	0	0	0	0	0	0	0
ENSG00000265815	0	0.263986	0	0	0	0	2.41972	0.531612	0
ENSG00000237279	0	0.133664	0	0	0.129637	0.673899	0.408391	0	0
ENSG00000236360	0.0660522	0.105174	0.232414	0	0.306016	0.972142	1.4996	0.211797	0.114624
ENSG00000226147	0	0	0	0	0.0196797	0	0.0826618	0	0
ENSG00000174348	0.0473785	0.0269428	0.015877	0.025347	0.0731674	0.0271678	0.038416	0.0325543	0
ENSG00000232993	0	0	0	0	0	0	0	0	0
ENSG00000227644	0	0	0	0	0	0	0	0	0
ENSG00000162383	0.0122513	0	0.0143693	0.0183521	0.0331098	0	0.0198675	0.0491051	0.0637813
ENSG00000235563	0	0	0	0.0132736	0	0	0	0	0
ENSG00000277397	0	0.0735336	0	0	0.178296	0	0	0	0
ENSG00000157184	0.654027	0.410801	0.562794	1.04125	1.8221	3.02539	1.34309	1.62555	1.28611
ENSG00000236723	0.0540476	0.0215147	0	0	0.146066	0.0361573	0.0438235	0.0433261	0.093792
ENSG00000162384	4.0049	1.94004	4.78361	6.48995	6.95224	8.56962	8.8286	10.8411	8.71297
ENSG00000259818	0.304712	0.213188	0.281581	0.165981	0.991051	0.172963	0.0748698	0.103628	0.0320476
ENSG00000162385	20.3863	5.57798	15.2081	15.4148	7.92708	11.1645	16.5102	7.5861	30.3327
ENSG00000226754	0.324578	0.122405	0.160291	0.0895645	0.50125	0.297138	0.387842	0.232803	0.0592905
ENSG00000157193	1.11606	4.1434	3.50189	2.28677	3.25314	4.02416	2.01766	1.6177	4.01982
ENSG00000234578	0	0	0	0	0	0	0	0	0
ENSG00000228838	0.687726	3.08961	0.921851	1.28774	0.948272	1.57742	0.358477	0	0.596726
ENSG00000232762	1.27871	6.70496	3.05126	3.7979	3.23447	2.71382	1.07257	0.494851	1.18603
ENSG00000225675	0.11696	0	0.13718	0.0438006	0.270935	1.95613	0	0.750069	0.405936
ENSG00000285954	0	0.178771	0	0.0280304	0.0577954	0.0500734	0.12138	0.120003	0.681924
ENSG00000226938	0	0	0	0	0	0	0	0	0
ENSG00000230138	0.0710787	0.735652	0	0	0.329303	0.142653	0	0.113957	0.925103
ENSG00000236253	0	0	0	0	0	0	0	0	0
ENSG00000288527	0	0	0	0	0	0	0	0	0
ENSG00000143006	0	0	0	0	0	0	0	0	0
ENSG00000174332	0	0	0	0	0.0164493	0.0427546	0.0259098	0.00853857	0.0739369
ENSG00000239007	0	0	0	0	0	0	0	0	0
ENSG00000058804	5.36011	3.35575	8.00059	8.92375	5.73906	8.59102	11.5631	10.8857	7.38773
ENSG00000201003	0.24381	0.194107	0	1.64349	1.31782	3.26213	1.18614	0.390891	0.211549
ENSG00000229687	0	0	0	0	0	0	0	0	0
ENSG00000058799	8.40355	4.79738	6.87653	11.4904	9.00393	9.34803	10.9339	11.58	8.11119
ENSG00000211452	0.46497	0.832908	0.783947	1.05565	1.82881	3.14949	1.80259	0.768764	0.289976
ENSG00000081870	6.19924	4.58418	11.5921	8.67489	4.70161	14.3013	10.6613	9.89477	8.90112
ENSG00000116212	3.66211	2.84236	3.39664	3.67245	4.18835	2.9522	3.54087	4.00428	5.43772
ENSG00000219102	0.155965	0.223506	0.0731714	0.163542	0.0481719	0	0.303508	0	0.216525
ENSG00000203985	0	0	0	0	0.0969824	0	0	0	0
ENSG00000116209	9.93405	8.40519	13.6111	11.428	7.46636	11.3034	16.0039	21.9815	14.4341
ENSG00000280378	1.37923	3.00838	3.87798	2.70284	1.6923	2.78071	1.47067	1.0299	0.295084
ENSG00000116205	4.06302	1.88747	3.76185	4.66574	3.48237	5.05706	4.88088	3.56068	3.28659
ENSG00000283749	0	0	1.02344	0	0	0	0	0.699489	0
ENSG00000225183	0.417961	0	0	0.417394	0.215154	2.4233	0.790757	1.22851	0.483541
ENSG00000279049	0	0	0	0	0	0	0	0	0
ENSG00000256407	0.0251707	0.0133596	0	0.0628415	0.0259143	0	0	0	0.00728004
ENSG00000157211	0.0205378	0	0	0.0230737	0	0.0549582	0	0	0
ENSG00000280425	0.186844	0.0584392	0.00782665	0.0299879	0	0.0357134	0	0.0213971	0
ENSG00000215883	3.17614	1.04695	2.57935	2.36497	1.83578	3.99116	4.13256	1.45618	2.26917
ENSG00000116221	18.0946	14.0433	16.7982	18.9794	15.4183	18.3969	18.8379	25.3292	30.159
ENSG00000157216	20.1648	7.52781	9.7646	12.3925	5.65159	4.5743	8.79953	2.55333	15.8872
ENSG00000198711	3.57613	3.30988	2.25281	6.06677	2.64425	4.75098	6.28085	3.04907	2.24771
ENSG00000225632	2.02949	1.85337	0.805116	1.65417	0.668314	1.3577	1.59717	0.287099	0
ENSG00000232245	0	0	0	0	0	0	0	0	0
ENSG00000287582	0	0	0	0	0	0	0	0	0
ENSG00000235741	0	0	0.0569409	0	0	0	0	0	0
ENSG00000237173	0	0	0	0	0	0	0	0	0
ENSG00000227453	0	0	0	0.0515783	0	0	0.111675	0	0
ENSG00000162390	2.60311	2.829	9.88785	2.36402	5.14688	4.78161	7.61166	3.90955	4.23462
ENSG00000162391	0.578533	0.381634	2.19075	0.829483	0.995544	0.729833	0.790757	0.185508	1.16173
ENSG00000230728	0.479011	0.338986	2.06002	0.637816	0.246581	0.0712119	0.215776	0	0.0923618
ENSG00000184313	0.850117	0.412478	2.40071	0.49189	0.509926	0.51258	1.05022	0.0994432	0.598334
ENSG00000271723	0.0233838	0	0.0219411	0	0.0144448	0	0.00758413	0.00749805	0.0365213
ENSG00000243725	0.456306	0.105958	0.323345	0.412967	0.689998	0.814037	0.508732	0.289582	0.131976
ENSG00000162396	0.60518	0.112048	0.247606	1.06466	2.09739	2.27851	2.90996	2.48206	0.317503
ENSG00000006555	0.0542599	0.00863969	0.120917	0.0568957	0.72901	0.203276	0.237576	0.11744	0.150657
ENSG00000237453	0.193342	0.0769638	0	0.0724051	0.0746453	0.129344	0	0.69745	0
ENSG00000162398	0.167937	0.0742785	0.0437711	0.0838547	0.230531	0.324561	0.211818	0.284204	0.0971436
ENSG00000116133	3.60717	0.934613	1.47076	1.39482	2.73174	3.28418	1.60518	2.19437	0.384288
ENSG00000287724	0.239409	0.0635345	0	0	0.0616206	0.480487	0.0323535	0.127945	0
ENSG00000242396	0	0	0	0	0	0	0	0	0
ENSG00000233203	0	0.0345079	0	0	0.0669369	0.115987	0	0.0694917	0
ENSG00000284601	0	0	0	0	0.029548	0	0	0	0
ENSG00000143001	0	0.0420359	0	0	0	0	0	0	0
ENSG00000233271	0	0	0	0	0	0	0	0	0
ENSG00000162399	0	0.0243405	0.00796857	0.00508861	0.784284	0.17726	0.0936497	0.0326777	0
ENSG00000169174	0.0580602	0.00924482	0	0	0.210709	0.100988	0.00941542	0.0279257	0.0100755
ENSG00000162402	40.9493	41.5707	33.0132	41.4116	27.9906	42.365	41.5306	39.6421	14.3363
ENSG00000231090	0.981318	0.0411193	0.0302886	0.0676965	0.189433	0.0172761	0.0837562	0.0414028	0.0448142
ENSG00000231095	0.467017	0.0531158	0	0.0499697	0.592432	0.0892656	0.13524	0	0.0289444
ENSG00000265822	0	0	0	0	0	0	0.323925	0.640496	0
ENSG00000234810	0.0312776	0.00622534	0.00917123	0	0	0.0104622	0.00634023	0	0
ENSG00000231900	0.253309	0	0	0	0.0391189	0	0.0410783	0	0
ENSG00000232198	0	0	0	0	0	0	0	0	0
ENSG00000199831	0	0	0.237863	0	0	0	0	0	0
ENSG00000252162	0	0	0	0	0	0	0	0	0
ENSG00000272051	0	0	0	0	0	0	0	0	0
ENSG00000233079	0.0195566	0	0	0	0	0	0	0	0
ENSG00000230250	0	0	0	0	0	0	0	0	0
ENSG00000227104	0.462673	0	0	0	0	0	0	0	0
ENSG00000235612	0	0	0	0	0	0	0	0	0
ENSG00000260971	0	0.0134037	0	0	0.0194999	0	0.00341276	0.0202442	0
ENSG00000284686	0	0	0	0	0.0192869	0	0	0.020023	0
ENSG00000229871	0	0	0	0	0	0.0996966	0	0	0
ENSG00000223956	0.0301028	0	0.211842	0	0.0232441	0	0.0976332	0	0.0522391
ENSG00000162407	0.24529	0.445651	0.634407	0.0423966	0.388518	0.117813	0.413078	0.307552	0.0654872
ENSG00000236776	0.360415	0.229553	0.253634	0	0.166978	0.192891	0.350684	0.115568	0
ENSG00000224980	0	0	0	0	0	0	0	0	0
ENSG00000225475	0	0	0	0	0	0	0	0	0
ENSG00000162409	0	0	0	0	0.00273482	0	0.00574359	0	0
ENSG00000187889	0.0142677	0	0	0	0	0	0.00578437	0	0
ENSG00000229913	0	0	0	0	0	0	0	0	0
ENSG00000157131	0	0	0	0	0	0	0.0227171	0	0
ENSG00000021852	0.0242739	0	0	0	0	0	0	0	0
ENSG00000236341	0	0	0	0	0	0	0	0	0
ENSG00000173406	0.64112	0.0524405	0.108158	0.38152	0.0915495	0.340772	0.281284	0.197128	0.00762037
ENSG00000227935	0.608837	0	0	0.140311	0.0723258	0.125325	0	0.0750864	0
ENSG00000236888	1.10527	0.293317	0	0.68986	0	0.492944	1.2696	1.03369	0
ENSG00000226759	1.22242	0.0669088	0.143375	0.852629	0.171082	0.981346	0.588513	0.802317	0
ENSG00000229887	0.824945	0.0364873	0.215014	0.89248	0.176941	0.85848	0.501669	0.202064	0
ENSG00000223416	0.952822	0.227574	0.782282	0.570919	0.294291	2.29474	1.31338	3.208	0.74407
ENSG00000235038	2.2462	0	0	2.12299	0.28907	3.07693	2.21157	0.857438	0
ENSG00000230546	1.41099	0.187224	0	0.352269	0.363168	2.51716	0.953395	0.565544	0
ENSG00000233216	4.63391	0.573882	1.32856	2.5452	0.874648	5.23562	2.50488	3.05429	0
ENSG00000162600	17.2747	4.06842	9.97892	18.6696	10.2537	25.631	20.515	21.09	3.62149
ENSG00000286918	0.777579	0.397968	0.19543	0.901325	2.07286	4.01291	1.47113	2.7011	0.658626
ENSG00000270209	0.315042	0	0	0	0	0	0	0.126274	0
ENSG00000264128	0	0	0	0	0	0	0	0	0
ENSG00000184292	0.892721	0.348113	0.320527	0.109165	3.08084	2.92517	1.24088	7.34617	18.2741
ENSG00000185839	2.01833	1.60687	2.25453	1.33173	4.00748	5.72244	4.40303	8.97576	2.62689
ENSG00000162601	13.0914	11.268	13.3737	10.5475	8.59952	17.6614	14.0076	14.9451	8.26376
ENSG00000283445	0.0279875	0.0557049	0.0902715	0.0628866	1.46413	1.59149	0.295011	2.32769	1.07458
ENSG00000177606	139.87	105.274	218.234	35.6626	44.1347	0.281566	23.5547	0.755464	75.9042
ENSG00000234807	0.112356	0.210473	0.162787	0.0594019	0.214339	0.0795864	0.112537	0.137751	0.0573464
ENSG00000272226	0.247912	0.246716	0.145385	0.185682	0.239284	0.497551	0	0.397467	0
ENSG00000231740	0.16789	0.133664	0	0	0.45373	0	0	0.403756	0
ENSG00000232453	0.192407	0.0765916	0.0188059	0.0240183	0.136188	0.0643593	0.0130008	0.141386	0.083474
ENSG00000237352	0.0666142	0.0343163	0.0965141	0.164353	0.0635394	0.1468	0.193811	0.172764	0.0747997
ENSG00000228121	0	0	0	0	0	0	0	0	0
ENSG00000241042	0	0	0.22743	0.145234	0	0	0.943359	0.155442	0.16825
ENSG00000235215	0.2092	0	0.613416	0.470062	0.161535	0.699763	0.508878	0.251551	0.272278
ENSG00000224609	0.131216	0.14277	0.2565	0.0196557	0.820685	0.0117043	0.0815687	0.122717	0.0455413
ENSG00000270457	0.196202	0.156205	0.345183	0	0.605996	0	0.159087	0	0
ENSG00000172456	2.1381	1.33576	2.37356	1.63404	4.54273	3.07574	1.57021	3.0764	0.659358
ENSG00000266150	0	0.377122	1.11116	1.06436	1.82881	3.16893	0.384082	1.13917	0
ENSG00000226883	0.778159	0.34418	0.507048	0.809484	1.26848	1.04116	0.280425	1.59414	0
ENSG00000134709	6.04608	0.462993	0.405723	0.161461	0.216781	0.160986	0.0609746	0.253187	0.0739495
ENSG00000134716	0.167297	0.124312	0.10465	0	0.0516717	0.0298453	0.0180866	0.107288	0.0193547
ENSG00000265535	0	0	0	0	0	0	0	0	0
ENSG00000162598	0	0	0	0	0	0	0.01216	0	0
ENSG00000229332	0.236001	0	0	0	0	0	0	0	0
ENSG00000238242	0.0526739	0	0.0617801	0	0	0	0	0	0
ENSG00000226476	0.00641937	0	0.00752916	0	0	0	0	0	0
ENSG00000231252	0	0	0.0180971	0	0	0	0	0	0
ENSG00000162599	0.828866	0.650918	0.224077	0.19153	0.040774	0.35485	0.156352	0.136979	0.00772216
ENSG00000237928	0.0320163	0	0	0	0	0	0	0	0
ENSG00000237853	0.315042	0.595692	0	0.147476	0	0.31614	0.0638616	0.0631368	0
ENSG00000284808	0.0407349	0.0540511	0.0318514	0	0	0.109005	0.0660583	0	0
ENSG00000287224	0.0702504	0.0372861	0.0274651	0.0350776	0	0.0939937	0.0759484	0.0375432	0
ENSG00000223920	0	0.295369	0.108785	0.208405	0.96684	0.124098	0.376024	0.371756	0.241432
ENSG00000162604	6.09544	6.01099	7.26907	7.43338	5.26363	10.3674	9.45583	6.69815	6.05562
ENSG00000271200	0.155308	0.74188	0.364315	0.116323	0	0	0.125929	0.124499	0.0673787
ENSG00000132849	1.26301	1.19822	2.09479	0.358387	0.57999	0.815164	0.836866	0.769385	0.229316
ENSG00000200575	0	0	0	0	0	0	0.258517	0	0
ENSG00000212360	0	0	0	0	0	0	0	0.511165	0
ENSG00000236646	0	0	0	0	0	0.32863	0.398307	0.0984466	0
ENSG00000242860	0	0	0	0	0	0	0	0.27123	0
ENSG00000263908	0	0	0	0	0	0	0	0	0
ENSG00000283690	0	0	0	0	0	0	0	0	0
ENSG00000234204	0	0	0	0	0	0	0	0	0
ENSG00000234088	0	0	0.384105	0	0	0	0	0	0
ENSG00000240563	0.173105	0	0	0	0.0133664	0	0	0	0
ENSG00000237227	0.216014	0	0	0	0	0	0	0	0
ENSG00000200174	0	0	0	0	0	0	0	0	0
ENSG00000132854	0.107056	0.00774833	0	0	0.0450895	0.0130217	0.023674	0.0234053	0
ENSG00000201153	0	0	0	0	0	0	0	0	0
ENSG00000162607	59.7859	7.86021	16.1935	11.7274	12.1035	13.9092	17.1293	12.9846	17.6313
ENSG00000116641	4.17908	1.33955	3.36562	0.0429049	2.45335	2.63623	5.94208	4.41693	1.33392
ENSG00000270549	3.34368	0.554592	2.7779	0	2.47427	0.74563	2.03338	3.57386	0.241771
ENSG00000132855	2.16399	0.501189	0.865261	0	0.653185	1.18447	2.57612	2.03435	0.0938824
ENSG00000278967	3.95565	0.290254	1.38971	0	0.84453	1.04876	2.63093	0.74525	0.0632671
ENSG00000213703	6.25512	1.45047	2.99158	0	3.23559	1.54384	4.5302	1.99598	0.210774
ENSG00000235545	6.56144	0.429944	0.696737	0	0.833985	0.686429	2.36454	0.735945	1.14802
ENSG00000125703	4.56511	1.20302	3.74428	8.59978	6.00643	14.0385	9.18912	11.2259	3.90565
ENSG00000234318	0	0	0.174007	0.111118	0.515504	0	0.240588	0.237858	0.064364
ENSG00000237163	0.109433	0	0	0	0	0.292838	0	0.263174	0
ENSG00000229537	0	0	0	0	0	0	0	0	0
ENSG00000286455	0	0	0	0	0	0	0	0	0
ENSG00000227485	0	0	0	0	0	0	0	0	0
ENSG00000229225	0	0	0	0	0	0	0	0	0
ENSG00000203605	0	0	0	0	0	0	0	0	0
ENSG00000224209	0.00450458	0	0.0105667	0	0	0.0120541	0	0	0
ENSG00000252259	0	0	0	0	0	0	0	0	0
ENSG00000228734	0	0	0	0	0	0	0	0	0
ENSG00000223683	0	0	0	0	0	0	0	0	0
ENSG00000230798	0.0548977	0	0	0	0	0	0	0	0
ENSG00000187140	0	0	0.0151798	0	0	0	0	0	0
ENSG00000275836	0	0	0	0	0	0	0	0	0
ENSG00000252784	0	0	0	0	0	0	0	0	0
ENSG00000236674	0.0488699	0	0	0	0	0	0	0	0
ENSG00000088035	2.83419	1.45777	3.64311	3.8427	3.47164	7.09905	4.7676	5.25605	2.84718
ENSG00000142856	4.99894	2.21479	5.17212	6.06885	3.28308	8.28949	6.19569	3.92452	3.92112
ENSG00000286429	0.109977	0.218894	0.419219	0.803121	0.870429	4.52479	1.38219	1.6971	0.0715689
ENSG00000203965	2.22062	0.652559	2.47498	2.0333	0.996484	2.79226	3.13918	1.30946	0.973483
ENSG00000264271	0	0	0	0.173671	0	0	0.0940061	0.278817	0
ENSG00000251720	2.21055	0.879952	3.24088	3.31133	0	2.21825	2.24048	1.32903	3.35658
ENSG00000116652	1.10994	0.519803	1.07209	1.11775	0.482538	1.13564	1.48231	0.702834	0.542233
ENSG00000276884	0	0	0	0	0	0	0	0	0
ENSG00000278287	0	0	0	0	0	0	0	0	0
ENSG00000277565	0	0	0	0	0	0	0	0	0
ENSG00000275823	0	0	0	0	0	0	0	0	0
ENSG00000277689	0	0	0	0	0	0	0	0	0
ENSG00000274199	0	0	0	0	0	0	0	0	0
ENSG00000079739	1.72419	5.32245	7.58352	6.792	6.12923	4.69005	6.11969	4.57027	3.54253
ENSG00000244256	0.434862	2.59658	1.78514	1.79137	1.67891	2.90918	1.5867	1.83014	0.565981
ENSG00000185483	0.0148028	0.0392836	0.0347238	0.00739136	0.00762004	0	0	0.0158218	0
ENSG00000177452	0.113556	0.0904061	0	0	0	0.151935	0.276223	0	0
ENSG00000228056	0	0.215499	0	0	0	0	0	0	0
ENSG00000207190	0	0	0	0	0	0	0	0	0
ENSG00000200508	0	0	0	0	0	0	0	0	0
ENSG00000223949	0.0287457	0.0171642	0.050573	0.010765	0	0	0	0	0
ENSG00000284928	0	0	0	0	0	0	0	0	0
ENSG00000177414	0	0	0	0	0	0	0	0	0
ENSG00000238653	0	0	0	0	0	0	0	0	0
ENSG00000158966	7.96137	0.172933	0.769837	0.0495143	2.88411	0.265356	0.187611	2.84278	0.0409722
ENSG00000264470	0.430626	0	0	0	0.665022	0	0	0.345202	0
ENSG00000162437	7.67501	2.48329	10.3153	15.3183	6.64337	13.3899	11.5604	8.8237	8.3326
ENSG00000162434	37.1388	16.6403	22.6934	31.3271	33.469	21.6446	28.1832	30.4308	18.7921
ENSG00000234784	55.8599	15.0067	16.4599	8.24397	4.78071	12.8861	12.2715	7.94109	0.238761
ENSG00000233877	48.752	43.9976	34.5694	18.2251	6.68201	12.8395	14.5197	16.8275	0.594743
ENSG00000226891	0.358444	0.177938	0.415466	0.571681	1.71601	2.56158	2.73884	0.94991	0.197586
ENSG00000185031	0.358467	0.107021	0.656936	1.0236	2.37004	4.9461	5.97663	2.67602	0.116638
ENSG00000272506	0.643849	0.598026	0.692228	1.12521	1.78146	4.45086	3.04531	1.41935	0.372436
ENSG00000212257	2.78901	0	0.726927	1.39261	2.8714	7.46327	12.5634	0.74525	0
ENSG00000265996	10.5503	8.69953	3.09357	10.1598	17.1659	38.8194	27.1913	25.0703	2.94246
ENSG00000199135	0	5.6317	0.518541	2.9802	0.341378	10.6476	5.01867	9.2146	0
ENSG00000235804	0	0	0	0	0	0	0	0	0
ENSG00000234496	0	0.473517	0	0	0	0	0	0	0
ENSG00000162433	7.75792	1.82191	0.595317	0.468646	3.00699	4.6777	6.1591	4.78437	1.6819
ENSG00000231622	8.91975	8.9539	0.909722	0.145234	4.79127	7.26445	2.3584	0.932652	0
ENSG00000116675	25.4095	2.10946	5.44401	3.71204	0.345892	2.58233	1.21716	1.42874	0.0248095
ENSG00000229294	20.4648	0.824955	3.49408	1.98874	0.15002	2.42621	0.525112	0.10383	0
ENSG00000234144	19.3667	0.700847	2.40915	3.0769	0.226578	1.76675	1.18963	0.35284	0
ENSG00000222624	0.347206	0	0	0	0.134049	0	0	0	0
ENSG00000213625	28.036	16.1859	23.9641	21.6672	11.5526	33.0048	22.7838	31.4226	16.2065
ENSG00000116678	9.27672	2.29856	3.72146	2.83953	1.11916	2.96937	2.27004	2.10634	0.584523
ENSG00000237852	2.03809	1.87224	0.9194	3.28784	3.08693	12.9005	3.87714	5.02706	0.204048
ENSG00000224570	3.94872	1.0724	1.57986	1.86573	1.12558	2.83916	1.27172	1.19812	0
ENSG00000285079	0.014317	0	0	0	0.02211	0	0	0	0
ENSG00000239319	0	0	0	0	0.086791	0	0	0	0
ENSG00000184588	4.88647	11.6177	13.2916	16.4417	13.2346	4.9035	6.35262	8.16467	11.6661
ENSG00000227466	0	0	0	0	0.673772	0.972917	0	0.0582908	0
ENSG00000223152	0	0	0	0	0.297713	0	0	0.309077	0
ENSG00000118473	1.0754	0.047565	0.0262774	0.0633925	0.0461322	0.0899291	0.0666088	0.155652	0.0302395
ENSG00000264720	5.10126	0	0	0	0	0	0	0	0
ENSG00000248458	0.372886	0.137017	0	0	0	0.0767561	0.0930302	0.0229936	0
ENSG00000152760	5.20071	0.628537	4.00481	14.4723	2.68226	43.4671	10.3622	9.07379	19.5829
ENSG00000172410	0.139125	0	0.108785	0.208405	0	0.682539	0.0752049	0.148703	0
ENSG00000152763	3.08079	0.0791205	0.722679	0.502431	0.487281	0.605008	0.6245	0.677162	0.219887
ENSG00000231080	0	0	0	0	0.0594735	0	0.0312262	0.0926153	0
ENSG00000198160	37.2584	22.1706	24.6751	17.5283	13.3293	16.9727	17.0095	17.1988	10.5443
ENSG00000116704	70.8246	4.24133	9.2815	9.40785	11.3898	8.26695	8.90837	24.323	4.9523
ENSG00000203963	13.9315	0.0315395	0.0542083	0	0.0203929	0	0.0107072	0	0
ENSG00000252433	11.0527	0	0	0	0	0	0	0	0
ENSG00000275678	15.9165	0.0673433	0.0165351	0	0	0	0.022862	0	0
ENSG00000162594	9.91753	0.0246485	0	0.0618362	0.127499	0.220927	0.083678	0.157184	0.0716357
ENSG00000253074	0.637658	0	0	0	0	0	0	0	0
ENSG00000252116	8.42113	0	0	0	0	0	0	0	0
ENSG00000228523	4.28142	0	0	0	0.0703389	0	0.0738619	0	0
ENSG00000081985	3.89132	0.348094	0.365381	0.609924	1.6585	0.585001	0.580523	0.416212	0.403084
ENSG00000142864	50.895	12.0506	30.9615	47.0945	26.9676	30.7827	40.5913	38.0321	49.3967
ENSG00000223263	12.3159	4.27405	2.96309	12.7723	8.53445	11.8307	5.88926	5.56927	5.75414
ENSG00000235200	0.069954	0	0	0	0	0	0	0	0
ENSG00000207504	0	0	0	0	0	0	0	0	0
ENSG00000238139	0	0	0	0	0	0	0	0	0
ENSG00000242482	0	0	0	0	0	0	0.179838	0	0
ENSG00000232048	0	0	0	0	0	0	0	0	0
ENSG00000116717	19.9121	9.24293	38.6684	5.0057	20.1369	10.6476	8.26824	7.12498	29.9365
ENSG00000172380	0.0492275	0.173564	0.115476	0.0105344	0.0325811	0.056456	0.0912347	0.0450996	0.0244078
ENSG00000238778	0	0	0	0	0	0	0	0	0
ENSG00000232284	0	0.0152373	0.0224477	0.00716738	0.0812805	0.230468	0.0620739	0.0153423	0
ENSG00000235055	0	0	0	0	0	0	0	0	0
ENSG00000162595	0	0	0.303685	0.0242411	0.0499821	0	0.0262428	0	0.084248
ENSG00000228431	0	0	0.201506	0	0	0	0	0	0
ENSG00000116729	0.208215	0.296014	0.174436	0.0222785	0.683292	0.795963	0.180886	0.119222	0.129046
ENSG00000234383	0.049862	0.0992427	0	0	0.269509	0.967357	0.161719	0.0599562	0
ENSG00000221203	0	0	0	0	0.55061	0	0	0	0
ENSG00000229133	0	0	0	0	0	0	0.0923909	0	0
ENSG00000225242	0	0	0	0	0	0	0	0	0
ENSG00000237622	0	0	0	0	0	0	0	0	0
ENSG00000229440	0	0	0	0	0	0	0	0	0
ENSG00000116745	0.0254574	0	0	0	0	0	0	0	0
ENSG00000024526	0.106708	0.760121	0.474276	0.849706	0.823956	2.38958	0.783257	0.945448	0.78944
ENSG00000233589	0.0345398	0.0274985	0	0.0517395	0.506733	0.739417	0	0.332257	0.119878
ENSG00000234264	0	0.127018	0	0.0199158	0.225851	0.355774	0.0215603	0.0426313	0
ENSG00000225167	0	0	0	0	0	0	0	0	0
ENSG00000285041	0	0	0	0	0	0	0	0	0
ENSG00000285407	0	0	0	0	0	0.0157883	0	0	0
ENSG00000285473	0	0	0	0	0	0	0	0	0
ENSG00000223883	0.0754576	0	0.0252865	0.0322951	0.0332943	0.0865377	0	0	0
ENSG00000235446	0.130416	0	0	0.0732595	0	0	0	0.0522725	0
ENSG00000229639	0.144796	0	0	0	0	0	0	0	0
ENSG00000287453	0	0	0	0	0	0	0	0	0
ENSG00000033122	1.61139	0.160801	0.223948	0.146317	0.119311	0.262856	0.10202	0.1973	0.0737391
ENSG00000270615	0.618709	0	0.0537534	0	0	0	0	0	0
ENSG00000287283	0.0615751	0	0	0	0	0.0411931	0	0.0246802	0
ENSG00000240692	1.74517	0	0	0	0	0.291875	0	0	0
ENSG00000229359	0.266331	0	0.0390468	0	0	0	0.0539874	0	0
ENSG00000237919	0.734517	0	0.123072	0.0261972	0	0	0.141802	0.140193	0
ENSG00000066557	13.8908	12.2382	14.3497	10.9892	5.82672	9.62828	11.2725	10.3686	4.96884
ENSG00000244389	2.34452	1.33326	1.70228	4.26459	1.46551	2.68879	1.08629	1.96893	0
ENSG00000116754	52.7682	52.9405	48.2816	42.3745	24.2859	42.1397	38.0932	39.2168	45.6841
ENSG00000228988	4.28082	5.66096	7.06328	6.14081	1.23255	5.0481	2.58856	3.3153	0.125911
ENSG00000118454	5.01877	4.9604	4.78586	4.97583	4.02847	6.77958	6.55188	7.39735	3.96853
ENSG00000197568	2.74057	0.842508	0.922936	3.65818	1.34093	2.0694	1.80412	1.23985	1.7658
ENSG00000226088	0.461332	0	0.135272	0.777442	0.35622	1.2345	0.187031	0.554725	0
ENSG00000116761	2.81584	0.743622	0.306098	1.12138	0.636372	0.294051	0.890994	0.550551	0.27412
ENSG00000278636	0	0.373125	0	0.43878	0.0904712	0	0	0	0
ENSG00000271992	0	0.169948	0.166912	0	0	0	0.115389	0.11408	0.0617397
ENSG00000233020	0	0	0	0	0	0.091758	0	0	0.0595051
ENSG00000237033	0	0	0	0	0	0	0	0	0
ENSG00000229051	0.0810384	0	0	0	0	0	0	0	0
ENSG00000226208	0	0	0	0	0	0	0	0	0
ENSG00000050628	7.48833	0.0191433	0.112808	0.0154366	0.0795712	0.0275759	0.0167113	0.0715938	0
ENSG00000235782	0.885399	0	0.207693	0	0	0	0	0.141952	0
ENSG00000269933	1.99256	0	0	0.076533	0	0	0	0	0
ENSG00000235079	2.77747	2.26585	4.38374	2.15733	2.64771	6.92773	2.44669	3.68335	1.01159
ENSG00000132485	53.3059	24.6351	43.2985	42.2269	17.5859	42.6563	41.0378	32.6699	36.9431
ENSG00000207721	21.5914	14.1202	33.0118	32.9208	8.9314	27.3412	21.5711	14.2175	29.7743
ENSG00000229956	0.907131	0.656548	1.27309	3.44387	0.227172	5.99704	0.852999	0.673582	0.0696206
ENSG00000226324	0.265266	0	0.155562	1.29142	0.102413	2.30698	0.215086	0.318967	0
ENSG00000172260	0.213389	1.46703	5.82711	14.7415	0.188032	16.0994	0.871222	0.156972	0.12634
ENSG00000231985	0.585145	1.55286	7.54935	28.3411	0.301216	64.4597	2.21412	0	0
ENSG00000271618	0	1.16038	1.28211	6.82279	0	9.01926	0	0	0
[truncated: 58,666 more rows]
