# Supplementary material for: Super-enhancer profiling identifies novel critical and targetable cancer survival gene LYL1 in pediatric acute myeloid leukemia
Source: J Exp Clin Cancer Res. 2022 Jul 16;41:225. doi: 10.1186/s13046-022-02428-9 (PMC9288051; doi:10.1186/s13046-022-02428-9)
Supplement: Supplementary file 10 — Additional file 10: Supplementary Table 10. 11,834 genes identified to be differentially expressed between the control and GNE-987-treated NB4 cells. [file 13046_2022_2428_MOESM10_ESM.xlsx]

## Sheet: all_compare
gene_id	gene_name	GNE987_1_fpkm	GNE987_2_fpkm	NC_1_fpkm	NC_2_fpkm	GNE987hvsNC_log2FoldChange	GNE987hvsNC_pvalue	GNE987hvsNC_padj
ENSG00000274536	AL034397.3	0	0	22.7574	21.7938	-10.8827	8.41885e-14	5.1543e-13
ENSG00000066294	CD84	0	0	0.394205	0.517762	-7.62244	1.4779e-06	4.94725e-06
ENSG00000215397	SCRT2	0	0	0.862102	0.834115	-7.14644	1.18938e-05	3.62315e-05
ENSG00000198547	C20orf203	0	0	0.556174	0.623415	-7.12724	1.29946e-05	3.94152e-05
ENSG00000165152	TMEM246	0	0	0.553832	0.39783	-6.95127	2.87296e-05	8.32314e-05
ENSG00000232445	AC006329.1	0	0	2.77231	3.78324	-6.75354	6.48628e-05	0.000179587
ENSG00000232457	SLC16A6P1	0	0	1.80458	2.34783	-6.68181	8.59359e-05	0.000234666
ENSG00000182108	DEXI	0.017895	0	0.643306	1.1092	-6.65123	1.60409e-05	4.80951e-05
ENSG00000261226	AC092384.3	0	0	0.786116	0.566458	-6.50385	0.000176505	0.000463173
ENSG00000272328	AC007128.2	0	0	1.75439	1.67797	-6.198	0.000545172	0.00133569
ENSG00000256594	AC010186.2	0	0	0.522732	0.496071	-6.07051	0.000863188	0.00204754
ENSG00000237015	AL031186.1	0	0	3.38438	3.64	-5.9806	0.00118297	0.00274961
ENSG00000253667	AC100821.1	0	0	0.402968	0.510602	-5.72452	0.00279756	0.00610453
ENSG00000228955	AL591623.2	0	0	3.91288	6.10899	-5.69874	0.00310561	0.00672946
ENSG00000127533	F2RL3	0.1722	0.326234	11.7305	13.5893	-5.65616	3.60739e-40	6.25786e-39
ENSG00000163126	ANKRD23	0	0	0.411536	0.098848	-5.61703	0.0050009	0.0104873
ENSG00000261866	AC243312.1	0.869893	1.64801	53.5409	70.8509	-5.61588	8.96436e-17	6.49104e-16
ENSG00000188365	AC092171.1	0	0	1.442	1.26074	-5.57058	0.00449387	0.00949455
ENSG00000229619	MBNL1-AS1	0	0	0.184681	0.123571	-5.567	0.00463862	0.00978002
ENSG00000260597	AC012531.1	0.0446307	0	0.777903	1.23137	-5.52869	0.000763478	0.00182774
ENSG00000268957	AC020914.3	0	0	2.19517	4.73281	-5.48523	0.00622682	0.012776
ENSG00000115607	IL18RAP	0.0403271	0	0.863972	0.823045	-5.42306	0.00100879	0.0023758
ENSG00000232762	AL355483.3	0	0	1.3284	1.08207	-5.40361	0.00736893	0.0149619
ENSG00000280383	Z95331.1	0	0.00490226	0.108996	0.103667	-5.4026	0.00108923	0.00254876
ENSG00000266783	AP005136.2	0	0	0.828082	0.818802	-5.33411	0.00891506	0.0177449
ENSG00000207445	SNORD15B	0	0	6.2472	5.5734	-5.3327	0.00896418	0.017834
ENSG00000232872	CTAGE3P	0	0	0.379406	0.338485	-5.3327	0.00896418	0.017834
ENSG00000069667	RORA	0	0	0.0662709	0.0344885	-5.32563	0.00957485	0.0189453
ENSG00000226562	CYP4F26P	0	0	0.572994	0.914467	-5.3031	0.00994405	0.0196312
ENSG00000227355	AL359644.1	0	0.135609	2.23533	3.21937	-5.29701	9.78191e-06	3.00838e-05
ENSG00000271550	BNIP3P11	0	0	2.16007	0.802957	-5.28425	0.0112878	0.0220677
ENSG00000135750	KCNK1	0.0989332	0.187429	6.01139	4.98555	-5.25312	1.87684e-20	1.62444e-19
ENSG00000277912	MIR8089	0	0	6.35604	13.2312	-5.22846	0.0125253	0.0241824
ENSG00000262703	AC009121.1	0	0	0.555307	0.866974	-5.18417	0.0136126	0.0260608
ENSG00000273853	AC023158.2	0	0	1.43977	1.4153	-5.17791	0.0135756	0.025994
ENSG00000234710	AC060834.2	0	0	1.4056	1.09724	-5.17477	0.0137713	0.0263274
ENSG00000214132	AC094103.1	0	0	0.649638	0.450777	-5.17319	0.0139306	0.0265882
ENSG00000186047	DLEU7	0	0	0.261358	0.160745	-5.17162	0.0141253	0.0269359
ENSG00000279368	AL031123.3	0.0651117	0	0.945736	1.32888	-5.1622	0.00226574	0.00504088
ENSG00000134830	C5AR2	0	0	0.10855	0.112983	-5.13687	0.0150943	0.0286231
ENSG00000243479	MNX1-AS1	0	0	0.792724	0.65139	-5.13364	0.0152756	0.0289399
ENSG00000234390	USP27X-AS1	0	0	0.379414	0.311769	-5.13364	0.0152756	0.0289399
ENSG00000175701	MTLN	0.116636	0.165725	5.71764	4.1217	-5.11756	3.05836e-11	1.55912e-10
ENSG00000258521	AL157871.2	0	0	0.944194	1.71981	-5.10127	0.0170465	0.0320806
ENSG00000267096	AC008735.1	0	0	0.812336	1.01461	-5.09629	0.0167994	0.03163
ENSG00000267758	AC099811.4	0.482299	0	7.88097	7.83822	-5.05925	3.07329e-05	8.87503e-05
ENSG00000159884	CCDC107	0	0.155313	3.33412	1.95203	-5.05766	4.06819e-05	0.000115556
ENSG00000270228	AC079880.1	0	0	0.36088	0.309331	-5.00095	0.0211996	0.0387875
ENSG00000225335	AC016027.1	0	0	0.369228	0.242719	-4.99739	0.0216565	0.0395292
ENSG00000157404	KIT	0.021501	0	0.320106	0.34943	-4.9962	0.00356251	0.00763298
ENSG00000182177	ASB18	0	0	0.132942	0.105813	-4.95264	0.0238367	0.0431693
ENSG00000183242	WT1-AS	0.0215088	0.0611226	1.21059	1.35758	-4.94253	1.3453e-08	5.50984e-08
ENSG00000201512	SNORA71C	0	0.845529	11.3444	15.1813	-4.93544	0.00433272	0.00917395
ENSG00000269086	AC008555.2	0	0.0165936	0.260801	0.258209	-4.93133	0.00431927	0.00914946
ENSG00000136929	HEMGN	1.04921	0.520597	23.567	23.6229	-4.92041	8.66796e-56	2.2571e-54
ENSG00000239763	AC009120.1	0	0	1.46919	1.24246	-4.90455	0.0266089	0.047757
ENSG00000249226	SUCLG2P4	0	0	0.507493	0.704288	-4.86067	0.0295638	0.0524692
ENSG00000231595	AC005224.1	0	0	0.508648	0.294122	-4.8489	0.0307726	0.0541219
ENSG00000043462	LCP2	0.330233	0.46922	11.0861	11.5138	-4.81576	9.76921e-81	3.96181e-79
ENSG00000252311	RNU1-103P	0	0	3.12717	6.50973	-4.81342	0.033736	0.0586943
ENSG00000276166	AC092118.2	0	0	0.651168	1.15219	-4.81139	0.0334352	0.0582234
ENSG00000177354	C10orf71	0	0.041878	0.489634	0.701783	-4.79916	0.000138363	0.000368397
ENSG00000263505	AP005265.1	0	0	0.896551	0.466581	-4.79511	0.0348877	0.0604649
ENSG00000237452	BHMG1	0	0	0.284392	0.148002	-4.79511	0.0348877	0.0604649
ENSG00000239906	AL627309.2	0	0	0.806803	2.79916	-4.76458	0.0395051	0.0676401
ENSG00000203392	AC105020.1	0	0	0.23637	0.287025	-4.75195	0.037351	0.0642454
ENSG00000121361	KCNJ8	0.144457	0.0456123	2.50037	2.52967	-4.74232	8.77727e-08	3.3121e-07
ENSG00000276412	AL591926.4	0	0	3.10235	1.70949	-4.74137	0.0389497	0.0667736
ENSG00000276853	AC026124.2	0	0	1.19176	0.551299	-4.73924	0.0396783	0.0679034
ENSG00000160185	UBASH3A	0.0305518	0.202581	3.18397	3.08305	-4.7261	1.36272e-13	8.21508e-13
ENSG00000230797	YY2	0	0.0413356	0.61798	0.494781	-4.7154	0.00772862	0.0155845
ENSG00000125931	CITED1	0	0	0.246778	0.385283	-4.69874	0.0421613	0.0718148
ENSG00000225151	GOLGA2P7	0	0	0.0883681	0.137965	-4.69874	0.0421613	0.0718148
ENSG00000115604	IL18R1	0.0549553	0.130141	2.46449	2.3782	-4.69693	3.7395e-12	2.05323e-11
ENSG00000179428	AC073072.1	0	0	0.382108	0.430854	-4.69436	0.0421102	0.0717428
ENSG00000183186	C2CD4C	0	0	0.18045	0.173371	-4.69216	0.0422769	0.0719966
ENSG00000278829	AC099811.5	0.438133	0.276681	7.95475	9.8803	-4.64781	7.1309e-09	2.99968e-08
ENSG00000282133	TRBJ1-3	0	0	6.94927	14.4661	-4.64349	0.0480041	0.0801207
ENSG00000253620	AC144568.1	0	0	4.4384	3.29974	-4.62979	0.0482505	0.0804824
ENSG00000261220	AC103706.1	0.176156	0	2.36674	1.86419	-4.62088	0.00968311	0.0191455
ENSG00000115602	IL1RL1	0	0.0197182	0.234323	0.259627	-4.61145	0.00999369	0.0197228
ENSG00000197320	AC060834.1	0.117727	0.111517	3.14205	2.24698	-4.55615	5.48966e-07	1.92075e-06
ENSG00000225528	Z82206.1	0.0904767	0	1.14989	0.889084	-4.52875	0.0121541	0.0235225
ENSG00000127364	TAS2R4	0.0502987	0	0.438347	0.684371	-4.51429	0.0127807	0.02458
ENSG00000113739	STC2	0.253742	0.277336	5.73388	6.28524	-4.49886	2.44035e-38	4.03518e-37
ENSG00000213397	HAUS7	0.0602874	0	0.612965	0.717744	-4.49442	0.000514856	0.00126805
ENSG00000174951	FUT1	0.0275409	0.0782645	1.09007	1.31154	-4.49	9.74747e-07	3.32505e-06
ENSG00000185862	EVI2B	0	0.0546819	0.817511	0.436356	-4.48473	0.0142369	0.0271214
ENSG00000251666	ZNF346-IT1	0	0.152082	1.98217	1.45632	-4.46414	0.0144389	0.0274636
ENSG00000244151	AC010973.2	0	0.0921146	0.635604	1.43338	-4.45395	0.0157161	0.0297214
ENSG00000187486	KCNJ11	0	0.0353623	0.393119	0.395063	-4.44329	0.0149884	0.0284291
ENSG00000248866	USP46-AS1	0	0.108112	1.36764	1.03526	-4.43948	0.0152675	0.0289313
ENSG00000169783	LINGO1	0.219603	0.161792	4.15545	4.03926	-4.4299	6.87171e-22	6.35373e-21
ENSG00000120949	TNFRSF8	0.351983	0.212174	6.36737	5.59941	-4.41422	8.21131e-24	8.23937e-23
ENSG00000160201	U2AF1	0.161461	0.0917664	1.87615	3.36445	-4.37804	3.18023e-25	3.38628e-24
ENSG00000272711	AC019069.1	0.0897301	0.254991	4.00769	3.18785	-4.36968	2.7561e-06	8.97573e-06
ENSG00000175538	KCNE3	0.0975879	0.0924403	1.64188	2.24987	-4.35669	1.13274e-08	4.67857e-08
ENSG00000172927	MYEOV	1.62237	1.77786	34.8965	34.3738	-4.34723	8.4357e-127	5.89121e-125
ENSG00000229970	AC007128.1	0	0.305723	2.95334	3.3667	-4.34115	3.86288e-07	1.37105e-06
ENSG00000118513	MYB	1.11053	1.7945	27.9037	30.0554	-4.31217	4.75363e-137	3.66646e-135
ENSG00000269951	AC090181.2	0.177991	0	2.13287	1.27816	-4.29435	0.0213233	0.0389764
ENSG00000164512	ANKRD55	0.200756	0.0760664	2.85762	2.45836	-4.27654	2.00281e-09	8.82719e-09
ENSG00000115526	CHST10	0.239914	0.353513	5.62392	5.8838	-4.27181	2.36487e-27	2.74732e-26
ENSG00000101574	METTL4	0.16717	0.217734	3.65735	3.783	-4.26895	5.23744e-23	5.07967e-22
ENSG00000277332	AC108002.2	0.237794	0	2.59043	1.88735	-4.26887	0.0221936	0.0404491
ENSG00000172578	KLHL6	0.0567088	0.042974	0.831922	1.08022	-4.26549	1.41245e-11	7.39223e-11
ENSG00000143851	PTPN7	2.10624	2.30208	42.043	41.7391	-4.24713	5.47546e-227	7.80429e-225
ENSG00000230499	AC108463.2	0.290316	0	2.84633	2.52366	-4.24289	0.0232896	0.042301
ENSG00000174358	SLC6A19	0.453413	0.751617	12.2495	10.5819	-4.23719	4.24588e-57	1.13845e-55
ENSG00000254198	AC113191.1	0.890399	0	7.65195	8.74964	-4.23194	0.000121971	0.000326575
ENSG00000232949	AC002480.2	0	0.203413	1.71548	2.19134	-4.22876	0.0244721	0.0442607
ENSG00000064201	TSPAN32	0	0.0298711	0.28627	0.286042	-4.22542	0.0245125	0.0443208
ENSG00000163884	KLF15	0.083996	0.159131	2.5773	1.92064	-4.20089	7.39056e-08	2.81102e-07
ENSG00000230565	ZNF32-AS2	0	0.125194	1.43977	0.899135	-4.18951	0.0270285	0.0484675
ENSG00000109099	PMP22	0.482599	0.386813	8.60031	7.19768	-4.18681	1.78074e-26	1.99733e-25
ENSG00000270060	AC090589.3	0.20838	0	1.81601	1.89017	-4.186	0.0262909	0.0472157
ENSG00000123405	NFE2	3.2458	2.98281	58.6318	52.8965	-4.16357	4.41869e-127	3.09473e-125
ENSG00000215256	DHRS4-AS1	0.0332898	0	0.302205	0.264218	-4.12202	0.0301273	0.0530524
ENSG00000280211	AC106886.4	0	0.0452841	0.520778	0.271022	-4.09433	0.0334776	0.0582862
ENSG00000041353	RAB27B	0.112658	0.015245	0.888294	1.24695	-4.08165	7.76231e-09	3.25294e-08
ENSG00000157303	SUSD3	0.189407	0.179416	3.16376	3.0424	-4.0735	2.19745e-05	6.46138e-05
ENSG00000164418	GRIK2	0.0157693	0	0.0973447	0.16092	-4.06616	0.0344192	0.059738
ENSG00000127399	LRRC61	0.481065	0.289984	6.82858	5.88428	-4.05032	1.59976e-18	1.268e-17
ENSG00000256417	AC006206.2	0	0.0706365	0.568635	0.620039	-4.03851	0.0362151	0.0625033
ENSG00000273004	AL078644.1	0.159056	0	1.27064	1.26242	-4.02614	0.0365636	0.0630086
ENSG00000228906	AL353804.1	0.265211	0	2.21498	2.00472	-4.02487	0.0366883	0.0631857
ENSG00000198967	OR10Z1	0.0378334	0	0.315976	0.285981	-4.01999	0.00357519	0.00765713
ENSG00000104903	LYL1	3.87324	3.92321	66.8831	59.2511	-4.01591	6.1274e-168	6.12062e-166
ENSG00000253981	ALG1L13P	0.413304	0.156601	4.47236	4.5925	-4.00402	5.98359e-08	2.29775e-07
ENSG00000185168	LINC00482	0.0544425	0.0515707	0.909383	0.781906	-3.99669	0.00350647	0.00751855
ENSG00000221946	FXYD7	0.0666352	0	0.435539	0.604432	-3.99657	0.0390863	0.0669843
ENSG00000033122	LRRC7	0	0.0077328	0.0474288	0.0771337	-3.9753	0.0417342	0.0711719
ENSG00000121454	LHX4	0.098672	0.0747738	1.17522	1.54393	-3.97418	1.45224e-09	6.46846e-09
ENSG00000279672	AP006621.5	0.210027	0.397896	5.14789	4.40555	-3.96566	7.63815e-07	2.63652e-06
ENSG00000273449	AC093788.1	0.129029	0.122223	2.10839	1.80436	-3.96185	0.0039772	0.00845497
ENSG00000261744	AC116552.1	0	0.463715	3.1997	4.07043	-3.94375	0.000671345	0.00162039
ENSG00000271736	AL138900.3	0.380319	0	2.96918	2.73108	-3.93333	0.00488856	0.0102794
ENSG00000267092	AC027307.1	0	0.247923	2.09086	1.78056	-3.93102	0.0447776	0.0758629
ENSG00000257027	AC010186.3	0.095383	0.0451758	0.84857	1.27977	-3.92999	0.000559618	0.00136724
ENSG00000265511	AC020558.2	0.150453	0	0.983387	1.251	-3.92478	0.0447523	0.0758359
ENSG00000256235	SMIM3	0.293043	0.323849	4.32733	5.03935	-3.92296	8.45112e-13	4.83746e-12
ENSG00000184838	PRR16	0	0.0498245	0.305597	0.457234	-3.90218	0.0477358	0.0797275
ENSG00000276390	AC004241.3	0.231354	0	1.59618	1.7488	-3.88612	0.0479879	0.0800992
ENSG00000256971	LINC00508	3.69929	3.50415	47.9105	57.3237	-3.86936	1.76923e-11	9.19237e-11
ENSG00000198246	SLC29A3	0.0219912	0.104156	0.990197	0.839466	-3.84134	3.63127e-06	1.167e-05
ENSG00000172819	RARG	0.163306	0.0883955	1.88912	1.69293	-3.83911	2.13036e-10	1.0179e-09
ENSG00000115935	WIPF1	0.511435	0.447192	6.72375	6.95866	-3.83696	1.67058e-60	4.74005e-59
ENSG00000110975	SYT10	0.0235361	0.0445891	0.4786	0.489248	-3.82013	0.000908751	0.00215164
ENSG00000225973	PIGBOS1	0.243605	0.807644	6.32475	8.6546	-3.81866	2.68323e-08	1.06226e-07
ENSG00000176273	SLC35G1	0.14012	0.0829557	1.5455	1.55565	-3.80406	9.1737e-12	4.87976e-11
ENSG00000171813	PWWP2B	0.676784	0.598345	8.17542	9.39599	-3.78603	1.06929e-23	1.06522e-22
ENSG00000171243	SOSTDC1	0.290199	0.0458152	2.17779	2.35812	-3.77368	1.24164e-06	4.18974e-06
ENSG00000139211	AMIGO2	0.332587	0.286403	4.40258	4.04527	-3.77265	1.18986e-17	9.02039e-17
ENSG00000272763	AC103702.2	0.149888	0.283962	2.69415	3.25736	-3.76963	5.09378e-06	1.61381e-05
ENSG00000168758	SEMA4C	0.990762	0.791285	12.6835	11.5274	-3.76698	1.18335e-68	3.92404e-67
ENSG00000171860	C3AR1	0.223049	0.158463	2.45006	2.71871	-3.76447	7.58761e-07	2.62019e-06
ENSG00000151276	MAGI1	0.0102679	0.00972624	0.115582	0.155229	-3.76012	0.0080201	0.0161016
ENSG00000214018	RRM2P3	0	0.292264	1.97932	2.02127	-3.74909	0.00169001	0.0038299
ENSG00000187147	RNF220	0.308688	0.421063	4.94544	4.87672	-3.74658	1.03846e-45	2.06448e-44
ENSG00000147138	GPR174	0.0216842	0.0616212	0.582675	0.532709	-3.73042	0.000247503	0.000636529
ENSG00000138336	TET1	0.270437	0.195178	2.97409	3.17341	-3.72696	2.34447e-28	2.81209e-27
ENSG00000185269	NOTUM	0.198096	0.262705	3.06433	3.03972	-3.72385	2.13727e-10	1.02081e-09
ENSG00000179820	MYADM	1.33443	0.924906	15.3522	14.2939	-3.71853	1.39741e-50	3.1624e-49
ENSG00000237804	HNRNPA1P39	0.124594	0.118022	1.67398	1.50688	-3.71348	0.00916982	0.0182148
ENSG00000174004	NRROS	2.21957	2.3361	29.6717	29.6561	-3.70231	7.75771e-81	3.15131e-79
ENSG00000234965	SHISA8	0.170264	0.0806412	1.79296	1.44789	-3.70081	0.00159024	0.00361759
ENSG00000175164	ABO	0.413811	0.516705	5.77148	6.21332	-3.68412	6.67734e-37	1.06162e-35
ENSG00000248191	PES1P1	0	0.261062	1.35102	2.05721	-3.6815	0.000549557	0.00134374
ENSG00000237311	AL034397.2	0.418706	0.132206	3.44625	3.53423	-3.67707	0.000324347	0.000820308
ENSG00000006638	TBXA2R	2.0556	1.78491	24.9432	23.9062	-3.67081	6.86698e-64	2.07654e-62
ENSG00000138449	SLC40A1	1.02207	1.09899	12.8594	14.0944	-3.66663	1.01499e-54	2.5609e-53
ENSG00000233643	AC022398.1	1.17265	0.444317	9.87886	10.3709	-3.65821	2.65521e-06	8.66339e-06
ENSG00000103047	TANGO6	0.244852	0.165669	2.50855	2.62421	-3.64916	5.40733e-18	4.18523e-17
ENSG00000175505	CLCF1	0.181686	0.172103	2.39706	2.03715	-3.64856	1.29925e-05	3.94152e-05
ENSG00000186787	SPIN2B	0.566873	0.230131	4.88142	4.95833	-3.63683	3.01755e-08	1.19085e-07
ENSG00000213115	AC104131.1	0.200352	0.189784	1.92793	2.91533	-3.63429	0.000430723	0.00107002
ENSG00000227992	AC108463.1	0.689396	0.326516	6.75901	5.73224	-3.62956	0.00217223	0.0048541
ENSG00000108819	PPP1R9B	1.78107	1.87165	22.5855	22.6243	-3.62896	4.4508e-89	2.07022e-87
ENSG00000118308	LRMP	0.0180953	0.0171408	0.243119	0.191495	-3.62551	0.0121488	0.0235151
ENSG00000168497	CAVIN2	1.92621	2.21058	26.848	24.1923	-3.62343	1.3667e-73	4.94222e-72
ENSG00000154188	ANGPT1	0.654433	0.540437	7.13523	7.52807	-3.61966	4.10917e-49	9.08004e-48
ENSG00000176454	LPCAT4	0.199392	0.259702	2.97758	2.67527	-3.61883	2.95168e-14	1.86909e-13
ENSG00000188707	ZBED6CL	0.652494	0.849854	9.41812	9.04746	-3.61622	1.10101e-26	1.24121e-25
ENSG00000128165	ADM2	0.33567	0.317963	4.20515	3.78483	-3.61242	1.48018e-17	1.11588e-16
ENSG00000151790	TDO2	0.0227223	0.0215237	0.231026	0.309163	-3.6103	0.012777	0.0245749
ENSG00000129993	CBFA2T3	2.36336	2.16281	28.4074	26.6152	-3.60477	9.34601e-140	7.34807e-138
ENSG00000133317	LGALS12	0.263459	0.0998246	2.39168	1.99148	-3.60448	4.784e-06	1.51942e-05
ENSG00000135736	CCDC102A	0.0926493	0.131643	1.42982	1.29562	-3.59861	9.78933e-05	0.000265283
ENSG00000126882	FAM78A	1.06581	1.00959	12.7637	12.2326	-3.59097	1.00027e-63	3.02102e-62
ENSG00000182704	TSKU	0.376406	0.493686	5.40414	5.0886	-3.5887	1.2393e-21	1.13427e-20
ENSG00000229404	LINC00858	0.0415458	0.0393543	0.407325	0.565277	-3.58806	0.0137072	0.0262173
ENSG00000254461	AP001107.4	0.221911	0.210206	2.41742	2.76774	-3.58548	0.0135991	0.0260371
ENSG00000186197	EDARADD	0.12006	0.142159	1.47138	1.65625	-3.57395	2.46184e-07	8.90376e-07
ENSG00000248445	SEMA6A-AS1	0.0845601	0	0.44523	0.543309	-3.57256	0.0158588	0.0299726
ENSG00000197757	HOXC6	0.304094	0.0960177	2.46611	2.24755	-3.5714	5.93192e-09	2.5131e-08
ENSG00000101255	TRIB3	4.21457	4.38818	53.5512	48.7082	-3.57088	4.69322e-144	3.91739e-142
ENSG00000215630	GUSBP9	0.409624	0.194008	2.82611	4.25746	-3.56155	0.00306724	0.00665283
ENSG00000204767	INSYN2B	0.0797668	0	0.333097	0.58788	-3.55398	0.0175412	0.0329606
ENSG00000274356	AL355987.5	0.291022	0.275671	2.53623	4.06968	-3.54341	0.0159204	0.0300843
ENSG00000178462	TUBAL3	0.199572	0.189045	1.9325	2.58969	-3.54105	3.42835e-05	9.84438e-05
ENSG00000144048	DUSP11	0.303751	0.447577	4.4732	4.28594	-3.53849	8.16704e-16	5.65337e-15
ENSG00000250874	AC010595.1	0.0823195	0.0779772	1.16578	0.684475	-3.53004	0.0167149	0.0314807
ENSG00000132357	CARD6	0.135952	0.180292	1.95493	1.70591	-3.52962	5.83244e-09	2.47353e-08
ENSG00000281202	LINC01097	0.3224	0.305393	3.53161	3.67582	-3.52178	5.51217e-09	2.3426e-08
ENSG00000170425	ADORA2B	0.140663	0.222072	2.38362	1.78983	-3.51886	2.55438e-06	8.34893e-06
ENSG00000247746	USP51	0.0542819	0.0771279	0.768724	0.738568	-3.51542	0.000171485	0.000450826
ENSG00000214717	ZBED1	0.830103	0.881627	9.10675	10.4008	-3.50967	2.39379e-42	4.38017e-41
ENSG00000158882	TOMM40L	0.436401	0.620072	5.81042	6.21263	-3.50409	1.73812e-19	1.43701e-18
ENSG00000272335	AC093297.2	0.142563	0.360114	2.91623	2.81979	-3.50167	5.45093e-08	2.10115e-07
ENSG00000169598	DFFB	0.247256	0.439151	3.77092	4.03004	-3.49956	4.29046e-15	2.8447e-14
ENSG00000204277	LINC01993	0.163068	0	1.03623	0.77039	-3.49408	0.00133089	0.00307292
ENSG00000280173	AC104447.1	0.0563137	0.0533432	0.552113	0.681077	-3.49183	0.0179216	0.0336209
ENSG00000154359	LONRF1	0.0631189	0.139509	1.07723	1.20074	-3.48142	2.49817e-07	9.02845e-07
ENSG00000255425	OR8G3P	0.177991	0	1.06643	0.87453	-3.47194	0.0211692	0.0387384
ENSG00000249628	LINC00942	0.757712	0.666476	7.86116	7.91625	-3.47125	1.61942e-17	1.21671e-16
ENSG00000251442	LINC01094	0.0405321	0.0767882	0.603439	0.704676	-3.47104	0.00433075	0.00917217
ENSG00000151553	FAM160B1	0.057727	0.2005	1.37649	1.5127	-3.4707	3.23594e-09	1.40437e-08
ENSG00000234616	JRK	1.00128	0.988823	10.5672	11.4617	-3.46857	8.91686e-105	4.81886e-103
ENSG00000270696	AC005034.3	0.684661	0.194564	4.40047	5.22708	-3.46609	1.11396e-08	4.60335e-08
ENSG00000243811	APOBEC3D	0	0.0896368	0.343615	0.661646	-3.46268	0.0241787	0.0437593
ENSG00000254470	AP5B1	0.994473	1.34237	12.4765	13.3148	-3.46065	2.32968e-54	5.81181e-53
ENSG00000248092	NNT-AS1	0.199956	0.258285	2.50168	2.54888	-3.45908	1.16419e-16	8.37014e-16
ENSG00000139514	SLC7A1	1.97484	2.10635	21.6318	23.2321	-3.4577	1.14306e-140	9.13437e-139
ENSG00000263551	AP005328.1	0	0.167111	0.864815	1.00014	-3.4557	0.0232434	0.0422203
ENSG00000146350	TBC1D32	0.0346094	0.0163919	0.251348	0.300853	-3.44543	0.00470668	0.00991581
ENSG00000073584	SMARCE1	0.0448218	0.0242614	0.365041	0.379947	-3.43816	9.01493e-08	3.39862e-07
ENSG00000128268	MGAT3	0.131512	0.269912	1.87835	2.47695	-3.4312	1.18586e-11	6.24387e-11
ENSG00000118707	TGIF2	0.442533	0.538958	5.1766	5.3402	-3.41913	1.82404e-19	1.50754e-18
ENSG00000171700	RGS19	0.471835	0.502815	5.35416	5.0601	-3.41679	3.97259e-11	2.00963e-10
ENSG00000179715	PCED1B	0.411189	0.389499	4.39638	4.14422	-3.41575	1.0955e-11	5.79062e-11
ENSG00000111186	WNT5B	0.27784	0.368458	3.61184	3.29729	-3.41486	7.02884e-15	4.60575e-14
ENSG00000253651	SOD1P3	0.790376	0.499123	6.69671	6.97016	-3.4114	0.000330923	0.000836073
ENSG00000259562	AC090607.2	0	0.489069	2.74971	2.53677	-3.41044	0.00712111	0.0144877
ENSG00000169220	RGS14	1.32305	0.835509	11.5531	11.2629	-3.40724	7.81607e-38	1.27853e-36
ENSG00000127081	ZNF484	0.0593452	0.0843222	0.754231	0.773815	-3.40653	0.000346643	0.000873073
ENSG00000187607	ZNF286A	0.0885477	0.0503261	0.688084	0.776422	-3.40527	6.72209e-06	2.09941e-05
ENSG00000100351	GRAP2	0.850218	1.18975	10.8758	10.6772	-3.3974	5.53205e-57	1.47843e-55
ENSG00000215417	MIR17HG	0.616548	1.07071	9.72639	8.02635	-3.3893	1.47912e-26	1.66361e-25
ENSG00000162377	COA7	1.86667	1.36016	15.9028	17.6376	-3.38123	7.38684e-58	2.00937e-56
ENSG00000198298	ZNF485	0.1996	0.330875	2.69984	2.8478	-3.38042	1.97073e-07	7.20238e-07
ENSG00000020256	ZFP64	0.119662	0.145735	1.46494	1.29217	-3.37463	3.78911e-10	1.7692e-09
ENSG00000162739	SLAMF6	0.130674	0	0.869924	0.460955	-3.37222	0.0085893	0.0171315
ENSG00000218350	LYPLA1P3	0.172101	0.163023	1.37485	2.08145	-3.36677	0.025669	0.0461618
ENSG00000260877	AP005233.2	0.321533	1.82743	10.3912	12.0308	-3.36664	5.98913e-05	0.000166674
ENSG00000135426	TESPA1	0.261833	0.135285	2.16084	1.88923	-3.35806	2.40148e-10	1.14052e-09
ENSG00000273343	AC007663.4	0	0.718231	3.57926	3.8687	-3.35114	0.00281029	0.00612603
ENSG00000198890	PRMT6	0.772569	0.967044	8.65653	9.12472	-3.35081	7.39233e-35	1.09862e-33
ENSG00000127928	GNGT1	0.253304	0	1.03018	1.51263	-3.34993	0.000969776	0.00228683
ENSG00000131914	LIN28A	4.5958	4.74914	45.351	49.6617	-3.34544	3.17265e-146	2.70374e-144
ENSG00000180964	TCEAL8	1.37033	1.39076	14.4302	13.5028	-3.33853	1.09122e-16	7.86638e-16
ENSG00000122644	ARL4A	2.08251	1.59086	19.0636	17.8236	-3.33109	1.52667e-55	3.94169e-54
ENSG00000198885	ITPRIPL1	0.154269	0.41404	2.55817	3.16795	-3.32239	3.41944e-12	1.88429e-11
ENSG00000134897	BIVM	0.175221	0.269715	2.30645	2.13574	-3.31459	4.18922e-12	2.29156e-11
ENSG00000163820	FYCO1	0.309279	0.292965	2.82717	3.10525	-3.30077	2.00984e-24	2.06517e-23
ENSG00000179041	RRS1	3.50558	3.18783	35.5407	30.1818	-3.29677	8.30361e-47	1.70932e-45
ENSG00000232759	AC002480.1	0.147546	0.279525	2.10735	2.10047	-3.29313	6.40953e-06	2.00874e-05
ENSG00000075336	TIMM21	0.574166	0.804941	7.08037	6.46675	-3.29237	5.54899e-31	7.22465e-30
ENSG00000131746	TNS4	0.0493543	0.210379	1.371	1.19382	-3.28974	1.51992e-06	5.0851e-06
ENSG00000237943	PRKCQ-AS1	0.52245	0.116445	3.21395	2.9735	-3.28942	1.60743e-10	7.77029e-10
ENSG00000064703	DDX20	0.695524	0.621188	6.25625	6.60184	-3.28896	9.20762e-35	1.3659e-33
ENSG00000221184	MIR1254-1	3.69929	1.16805	20.5971	26.5646	-3.28868	0.00262666	0.00575456
ENSG00000101040	ZMYND8	1.22355	1.39676	12.6283	13.0017	-3.28848	1.11556e-81	4.60841e-80
ENSG00000182013	PNMA8A	0.744328	0.766375	7.39159	7.33872	-3.28515	2.88673e-25	3.07779e-24
ENSG00000125637	PSD4	1.38813	1.26433	12.679	13.0622	-3.27969	6.30083e-137	4.84448e-135
ENSG00000283341	AC068205.2	0.0805185	0.0762712	0.804043	0.715148	-3.27716	0.00251369	0.00552494
ENSG00000163285	GABRG1	0.105772	0	0.441691	0.56633	-3.27433	0.000549328	0.00134331
ENSG00000135631	RAB11FIP5	0.593137	0.513691	5.12604	5.55954	-3.27279	1.48315e-33	2.11273e-32
ENSG00000145248	SLC10A4	1.13596	2.40527	17.1305	17.2744	-3.27249	3.85075e-25	4.0824e-24
ENSG00000226258	GRM7-AS3	0	0.0761943	0.292084	0.456017	-3.27184	0.0383049	0.0657653
ENSG00000152580	IGSF10	0.244789	0.241539	2.17035	2.52496	-3.27125	7.46074e-25	7.83121e-24
ENSG00000149257	SERPINH1	2.2471	2.12856	21.8167	20.2461	-3.26563	1.8087e-105	9.84006e-104
ENSG00000258028	AL138974.1	0.322835	0	1.58258	1.46418	-3.26216	0.0365923	0.0630426
ENSG00000124313	IQSEC2	0.738729	0.613371	6.32865	6.62155	-3.26178	2.59736e-70	8.90371e-69
ENSG00000177788	AL162595.1	0.310676	0.588576	3.42199	5.24474	-3.26119	1.27284e-05	3.86577e-05
ENSG00000196371	FUT4	0.533005	0.48619	4.87447	4.88699	-3.26075	4.60016e-27	5.28119e-26
ENSG00000140548	ZNF710	0.193858	0.22954	1.99742	2.05151	-3.25542	3.03804e-10	1.43084e-09
ENSG00000261167	AC107027.3	0.03444	0.0326234	0.312647	0.325414	-3.25071	0.0337813	0.0587562
ENSG00000225920	RIMKLBP2	0.18289	0.173243	1.72669	1.65895	-3.24963	0.0338747	0.0588893
ENSG00000065675	PRKCQ	0.508207	0.550171	4.9035	5.15862	-3.24802	6.36528e-16	4.43387e-15
ENSG00000143061	IGSF3	0.355598	0.505261	3.85614	4.33738	-3.24656	1.64343e-26	1.84501e-25
ENSG00000070614	NDST1	0.677821	1.03444	7.63005	8.62477	-3.24249	4.24584e-57	1.13845e-55
ENSG00000085274	MYNN	0.229618	0.158186	1.8495	1.7909	-3.23509	1.69492e-10	8.17057e-10
ENSG00000128011	LRFN1	0.106132	0.268089	1.58008	1.9655	-3.23392	1.90109e-06	6.28956e-06
ENSG00000183770	FOXL2	0.779086	1.63135	11.4054	11.3287	-3.22997	2.58915e-26	2.88284e-25
ENSG00000157613	CREB3L1	0.0888855	0.0841969	0.860697	0.761467	-3.22914	0.000308163	0.000781404
ENSG00000275793	RIMBP3	0	0.0371174	0.249001	0.103668	-3.22616	0.0453856	0.0767862
ENSG00000076053	RBM7	0.22754	0.244276	2.37958	2.02383	-3.22163	3.08727e-16	2.17726e-15
ENSG00000240280	TCAM1P	0.505966	0.702939	5.21783	6.06833	-3.21891	3.5561e-18	2.77176e-17
ENSG00000250539	KRT8P33	0.084055	0.0796212	0.824096	0.698906	-3.2188	0.0366568	0.0631448
ENSG00000196517	SLC6A9	0.510065	1.0322	6.90347	7.49206	-3.21535	1.13707e-28	1.37401e-27
ENSG00000276644	DACH1	0.133172	0.105122	1.0558	1.14925	-3.21272	1.34816e-06	4.52782e-06
ENSG00000125285	SOX21	0.215281	0.326281	2.53281	2.48977	-3.20842	1.82127e-07	6.68017e-07
ENSG00000184226	PCDH9	0.0115961	0.0109844	0.101059	0.106647	-3.20198	0.000364435	0.000916181
ENSG00000148840	PPRC1	1.86431	2.11916	18.0644	18.5573	-3.19915	8.23325e-90	3.86646e-88
ENSG00000101162	TUBB1	0.10264	0.0972262	0.894499	0.931026	-3.19181	0.000389058	0.000973363
ENSG00000226476	LINC01748	0.0450425	0.0533331	0.51112	0.38729	-3.18926	1.75622e-05	5.236e-05
ENSG00000006695	COX10	1.01812	0.714382	7.99648	7.73869	-3.18712	3.19227e-22	2.99828e-21
ENSG00000145685	LHFPL2	0.194927	0.255662	1.922	2.1875	-3.18586	2.91443e-15	1.94665e-14
ENSG00000229140	CCDC26	0.0158084	0.0524108	0.295628	0.330105	-3.18549	7.15053e-09	3.00742e-08
ENSG00000173275	ZNF449	0.0448819	0.0850288	0.619306	0.568262	-3.18524	0.000448355	0.00111213
ENSG00000238178	AC078993.1	0.0981216	0.0929458	1.0689	0.667528	-3.18501	0.0406363	0.0694453
ENSG00000081177	EXD2	0.0763917	0.162815	1.15118	1.03218	-3.18201	3.66726e-07	1.30504e-06
ENSG00000189023	MAGEB16	1.02385	0.798697	8.46351	8.03519	-3.18125	2.15447e-15	1.45339e-14
ENSG00000119714	GPR68	0.328399	0.138256	2.23922	1.9583	-3.17856	3.9481e-07	1.39987e-06
ENSG00000133773	CCDC59	1.20116	1.10786	10.709	10.1428	-3.1758	2.23798e-34	3.27409e-33
ENSG00000134369	NAV1	0.33561	0.428922	3.4142	3.49523	-3.1732	2.29342e-62	6.78368e-61
ENSG00000223881	AL157402.1	0	0.624248	3.5895	2.11711	-3.17021	0.0491818	0.0819181
ENSG00000177337	DLGAP1-AS1	0	0.322948	1.58876	1.35297	-3.16614	0.00112959	0.00263484
ENSG00000033170	FUT8	0.124966	0.253659	1.75028	1.65307	-3.16049	8.52089e-11	4.21001e-10
ENSG00000240449	AC005586.1	0.207297	0.196362	1.95712	1.6453	-3.15855	0.0423521	0.0721146
ENSG00000149483	TMEM138	0.584108	0.696083	5.85674	5.58316	-3.15768	1.68634e-31	2.22892e-30
ENSG00000102145	GATA1	15.0709	12.5386	123.784	121.756	-3.15464	5.40658e-134	4.01751e-132
ENSG00000177311	ZBTB38	0.125967	0.159097	1.21977	1.32353	-3.1546	1.14942e-16	8.26883e-16
ENSG00000134802	SLC43A3	3.94552	3.83773	33.7694	35.4486	-3.15297	1.46823e-120	9.61965e-119
ENSG00000138496	PARP9	0.107058	0.114087	0.937856	1.02673	-3.15034	6.03479e-09	2.55358e-08
ENSG00000285933	AP003498.2	0.835705	0.692669	6.86581	6.6724	-3.14918	4.52842e-08	1.75834e-07
ENSG00000162496	DHRS3	0.748549	0.559787	6.12295	5.44979	-3.14833	4.63103e-16	3.24812e-15
ENSG00000037965	HOXC8	0	0.179938	0.758754	0.861532	-3.14829	0.0180067	0.0337651
ENSG00000130669	PAK4	0.50433	0.557348	4.7004	4.70173	-3.14549	2.2893e-29	2.83521e-28
ENSG00000159399	HK2	1.89357	2.57842	19.8041	19.7107	-3.14026	8.9472e-87	3.97938e-85
ENSG00000117280	RAB29	0.893534	0.729656	6.86961	7.41796	-3.1401	2.28967e-24	2.34677e-23
ENSG00000140950	TLDC1	0.0879595	0.111093	0.80382	0.952999	-3.13891	1.72574e-07	6.34669e-07
ENSG00000236194	AC099811.1	0.879487	0.757359	7.22914	7.16172	-3.13791	1.30185e-10	6.34472e-10
ENSG00000246582	AC100861.1	0.0978407	0.463399	2.55801	2.42211	-3.13544	3.8934e-06	1.24778e-05
ENSG00000128283	CDC42EP1	3.57947	4.27135	35.7186	33.2943	-3.13408	9.55171e-70	3.23339e-68
ENSG00000184675	AMER1	0.325836	0.174454	1.85193	2.51653	-3.13248	3.28204e-15	2.1868e-14
ENSG00000278112	AC145423.3	0.256125	0.242614	2.13909	2.22644	-3.1304	0.0450789	0.0763204
ENSG00000107951	MTPAP	0.356747	0.62179	4.32671	4.26069	-3.12774	1.07124e-28	1.2964e-27
ENSG00000148411	NACC2	0.84583	0.958314	7.70254	8.07975	-3.12748	2.26768e-47	4.74016e-46
ENSG00000140280	LYSMD2	0.288356	0.437034	3.35066	3.00795	-3.12725	5.5977e-07	1.95687e-06
ENSG00000226539	AC012512.1	0.333176	0.315601	3.26654	2.39254	-3.12567	0.00512182	0.0106769
ENSG00000130347	RTN4IP1	0.908892	0.918346	7.9869	7.90083	-3.12007	1.0841e-14	7.02736e-14
ENSG00000070540	WIPI1	0.246112	0.63278	3.99603	3.69412	-3.11984	1.58995e-11	8.29806e-11
ENSG00000165410	CFL2	0.0999668	0.0473468	0.61105	0.66119	-3.11855	3.37687e-05	9.7067e-05
ENSG00000103653	CSK	2.04149	2.33048	20.0913	17.9144	-3.11853	6.78151e-67	2.18343e-65
ENSG00000221963	APOL6	0.0354541	0.0223893	0.21886	0.281396	-3.11747	0.0018613	0.00419508
ENSG00000101695	RNF125	0	0.0522285	0.180192	0.277852	-3.11035	0.0210444	0.0385332
ENSG00000223546	LINC00630	0.0293378	0.138951	0.745721	0.720731	-3.10879	0.000935991	0.00221197
ENSG00000104783	KCNN4	0.45626	0.232719	2.86749	3.03764	-3.1067	1.25748e-09	5.6236e-09
ENSG00000012174	MBTPS2	0.321569	0.304607	2.64675	2.73963	-3.10527	1.85058e-21	1.67735e-20
ENSG00000228223	HCG11	0.545974	0.915001	6.16876	6.44446	-3.1045	1.10824e-28	1.33983e-27
ENSG00000089818	NECAP1	0.136495	0.297378	1.86361	1.88296	-3.1022	3.77104e-14	2.36702e-13
ENSG00000102178	UBL4A	6.23065	5.68659	50.0387	52.082	-3.10011	5.10004e-103	2.71404e-101
ENSG00000168916	ZNF608	0.190077	0.0982094	1.19845	1.26045	-3.09961	2.10633e-08	8.44091e-08
ENSG00000136010	ALDH1L2	0.224963	0.213097	1.87374	1.87054	-3.09611	8.58368e-15	5.59984e-14
ENSG00000105695	MAG	0.0404499	0.0766324	0.455333	0.550366	-3.09528	0.0169121	0.0318399
ENSG00000137760	ALKBH8	0.371625	0.352022	2.96878	3.2104	-3.09461	4.34997e-13	2.54005e-12
ENSG00000169174	PCSK9	0.0720399	0.181973	1.02021	1.1617	-3.09284	8.26317e-06	2.55744e-05
ENSG00000135828	RNASEL	0.195282	0.129487	1.32603	1.43185	-3.09064	1.87773e-08	7.56835e-08
ENSG00000272221	AL645933.2	0.495486	0.0938699	2.23102	2.73411	-3.08963	0.00102951	0.0024218
ENSG00000169570	DTWD2	0.181345	0.19632	1.571	1.64494	-3.08911	1.10746e-07	4.13608e-07
ENSG00000185379	RAD51D	0.232787	0.2606	2.15935	2.03157	-3.08525	5.87915e-21	5.20874e-20
ENSG00000249741	AC093890.1	1.1075	0.62945	6.75623	7.86928	-3.08002	0.000118643	0.000318398
ENSG00000108511	HOXB6	0.321533	0.478614	3.7862	2.98599	-3.07709	1.36903e-08	5.60136e-08
ENSG00000242114	MTFP1	0	0.200414	1.04997	0.666369	-3.07695	0.0234321	0.0425408
ENSG00000183741	CBX6	0.789457	0.733705	6.66909	6.15889	-3.07503	2.35053e-42	4.30425e-41
ENSG00000177370	TIMM22	1.12345	0.81588	8.19976	8.08169	-3.07316	2.22086e-22	2.10046e-21
ENSG00000223719	AC069277.2	0.830627	0	3.21725	3.66256	-3.07209	0.0216681	0.0395445
ENSG00000180884	ZNF792	0.593249	0.401397	4.07248	4.26013	-3.0708	9.84335e-16	6.78676e-15
ENSG00000164411	GJB7	0.0876587	0.124552	0.859427	0.927652	-3.06996	0.00233275	0.00517157
ENSG00000133111	RFXAP	0.62243	0.63873	5.38674	5.19502	-3.06849	1.29308e-11	6.78497e-11
ENSG00000160113	NR2F6	3.79928	3.89525	31.6982	32.7561	-3.06607	6.86474e-69	2.29198e-67
ENSG00000091732	ZC3HC1	1.4698	1.35464	11.5542	12.0711	-3.06517	2.74741e-30	3.50406e-29
ENSG00000274026	FAM27E3	0.525594	0.568994	5.28938	3.85944	-3.06257	2.48358e-07	8.97839e-07
ENSG00000171951	SCG2	0.0879811	0.0416701	0.543111	0.532037	-3.06009	0.018446	0.0345329
ENSG00000274099	ABCB10P1	0.329052	0.155847	2.07108	1.94838	-3.05939	5.67302e-05	0.000158365
ENSG00000139131	YARS2	2.0565	2.05332	16.469	17.7717	-3.05852	4.22987e-31	5.52489e-30
ENSG00000183251	OR51B4	2.82039	1.33581	17.1311	17.2977	-3.05797	9.45315e-14	5.76436e-13
ENSG00000255561	FDXACB1	0.0673671	0.0319068	0.464785	0.356458	-3.05677	0.0188979	0.0351468
ENSG00000163510	CWC22	2.62682	2.28374	19.5736	21.2432	-3.05666	1.34341e-53	3.29075e-52
ENSG00000137648	TMPRSS4	0.120235	0.034168	0.637435	0.636199	-3.05627	2.67905e-06	8.7365e-06
ENSG00000167264	DUS2	0.374451	0.582719	4.16653	3.81101	-3.05437	1.21068e-15	8.29576e-15
ENSG00000169740	ZNF32	0.83294	0.394502	5.44424	4.69065	-3.05366	3.05251e-07	1.0949e-06
ENSG00000260053	ABCB10P4	0.657199	0.985677	6.68199	6.99624	-3.05308	1.57504e-13	9.46227e-13
ENSG00000187266	EPOR	1.08772	0.735959	7.43395	7.60538	-3.04807	7.92277e-20	6.65868e-19
ENSG00000259660	DNM1P47	0.0156548	0.014829	0.133587	0.118334	-3.04759	0.00688584	0.0140384
ENSG00000101751	POLI	0.0126291	0.0598147	0.275153	0.329347	-3.04638	0.00137834	0.00317496
ENSG00000130590	SAMD10	0.536369	0.323321	3.57662	3.48309	-3.04332	1.76145e-08	7.1209e-08
ENSG00000127561	SYNGR3	1.60879	1.95461	15.4174	13.9982	-3.04322	3.3414e-40	5.80585e-39
ENSG00000256597	LINC02393	0.362298	0.539295	3.60845	3.81448	-3.03698	1.91358e-08	7.70393e-08
ENSG00000162543	UBXN10	0.364993	0.305064	2.40904	3.07544	-3.03476	1.74805e-13	1.04836e-12
ENSG00000139990	DCAF5	0.634461	0.573676	4.7072	5.15556	-3.03024	1.16179e-33	1.65981e-32
ENSG00000136014	USP44	0.111038	0.105181	0.741892	1.02399	-3.03016	3.00843e-05	8.6971e-05
ENSG00000104689	TNFRSF10A	1.66182	1.72773	12.6575	15.028	-3.02941	1.32011e-32	1.81472e-31
ENSG00000114491	UMPS	0.820653	0.88201	6.88256	7.01449	-3.0281	3.96056e-43	7.39133e-42
ENSG00000114742	WDR48	0.511155	0.741419	5.02889	5.18595	-3.02373	1.29083e-30	1.6655e-29
ENSG00000138050	THUMPD2	1.09505	0.53346	6.169	6.96485	-3.0186	3.07804e-19	2.52577e-18
ENSG00000134470	IL15RA	0.164571	0.405314	2.34256	2.30138	-3.0175	5.64268e-08	2.1706e-07
ENSG00000248347	AC120036.1	0	0.230599	0.913447	0.981416	-3.01704	0.0270142	0.0484487
ENSG00000105556	MIER2	0.632779	0.470957	4.57908	4.29914	-3.01111	1.05046e-28	1.27187e-27
ENSG00000027869	SH2D2A	1.04754	0.405935	6.17259	5.47085	-3.0111	5.5709e-12	3.01531e-11
ENSG00000138685	FGF2	0.388402	0.234127	2.55148	2.44215	-3.00932	1.15201e-14	7.45962e-14
ENSG00000103494	RPGRIP1L	0.0675928	0.0548806	0.406734	0.576623	-3.00725	3.00862e-06	9.7538e-06
ENSG00000138190	EXOC6	0.482845	0.7318	4.55158	5.21922	-3.00352	5.13507e-24	5.19108e-23
ENSG00000056972	TRAF3IP2	0.292044	0.276639	2.35292	2.20065	-3.00197	1.49907e-13	9.01257e-13
ENSG00000235151	AC131097.4	0.8379	0.396851	5.40059	4.43356	-3.00176	0.00136264	0.00314177
ENSG00000169955	ZNF747	0.0911663	0.0575716	0.452426	0.735065	-3.0017	0.00359581	0.0076979
ENSG00000280088	AC126474.2	0.0683487	0.129487	0.893477	0.697472	-3.00074	0.0228249	0.0415002
ENSG00000113966	ARL6	0.1046	0.0247706	0.560241	0.464518	-2.99949	0.00382573	0.00815075
ENSG00000260916	CCPG1	0.10886	0.141787	1.06729	0.936016	-2.99584	1.54222e-08	6.27519e-08
ENSG00000251141	MRPS30-DT	0.108196	0.204977	1.23757	1.26766	-2.99297	0.00142621	0.00327871
ENSG00000176946	THAP4	2.69855	2.05216	18.6319	19.0767	-2.99154	9.72823e-46	1.93714e-44
ENSG00000108557	RAI1	0.542954	0.514314	4.18512	4.2161	-2.99085	1.22005e-33	1.74202e-32
ENSG00000166477	LEO1	0.982242	1.14189	9.15998	7.72847	-2.9896	4.76767e-19	3.86954e-18
ENSG00000144647	POMGNT2	0.806966	0.467133	5.22562	4.84597	-2.98861	6.52728e-12	3.50726e-11
ENSG00000067533	RRP15	0.940738	0.905488	7.25076	7.38627	-2.98737	2.18983e-46	4.43663e-45
ENSG00000133104	SPART	0.69883	0.557446	5.08186	4.85845	-2.98664	1.03628e-26	1.16985e-25
ENSG00000176597	B3GNT5	0.102859	0.2923	1.53669	1.6161	-2.98634	1.22453e-10	5.97627e-10
ENSG00000196411	EPHB4	1.11525	1.90155	12.1963	11.7811	-2.98584	7.12578e-49	1.56748e-47
ENSG00000074356	NCBP3	0.536369	0.585057	4.27011	4.61034	-2.9843	5.01424e-51	1.15077e-49
ENSG00000227372	TP73-AS1	0.493187	0.899306	5.47557	5.58266	-2.98384	4.39224e-36	6.79264e-35
ENSG00000257122	RRN3P3	0.213209	0.168302	1.54841	1.46391	-2.98377	1.60571e-05	4.81319e-05
ENSG00000259494	MRPL46	0.185961	0.0528456	0.776552	1.09643	-2.98275	8.54681e-06	2.63986e-05
ENSG00000143157	POGK	1.21762	1.36798	10.2464	10.1886	-2.98123	1.5494e-66	4.94933e-65
ENSG00000198625	MDM4	0.532422	0.5558	4.28884	4.30382	-2.98066	1.59516e-38	2.64481e-37
ENSG00000008513	ST3GAL1	0.526977	0.435182	3.53763	4.04468	-2.98024	4.29478e-27	4.94224e-26
ENSG00000131061	ZNF341	0.065756	0.124575	0.668566	0.836697	-2.97644	0.000124067	0.000331967
ENSG00000226383	LINC01876	0.308274	0.0417161	1.1354	1.58123	-2.97194	0.000522474	0.00128499
ENSG00000047188	YTHDC2	0.48658	0.450438	3.67831	3.66132	-2.97041	1.33152e-32	1.82937e-31
ENSG00000165671	NSD1	0.972755	0.979947	6.99165	8.30716	-2.96969	8.24384e-79	3.24076e-77
ENSG00000254389	RHPN1-AS1	0.187086	0.0590724	1.1096	0.801366	-2.96844	0.0103499	0.0203779
ENSG00000203950	RTL8A	1.79652	1.70175	14.5578	12.7936	-2.96761	3.79656e-15	2.52341e-14
ENSG00000005700	IBTK	0.6034	0.714464	4.78051	5.54067	-2.96745	8.15451e-35	1.21041e-33
ENSG00000184575	XPOT	4.51543	4.87729	35.7242	37.7785	-2.96741	2.52145e-176	2.67197e-174
ENSG00000100065	CARD10	0.0634874	0.100231	0.660869	0.623869	-2.96724	0.000276507	0.000705317
ENSG00000187699	C2orf88	1.03714	1.56811	10.2336	10.1539	-2.96411	6.32135e-44	1.20745e-42
ENSG00000058668	ATP2B4	0.775172	0.722627	5.33473	6.34314	-2.96346	2.41831e-42	4.42171e-41
ENSG00000149548	CCDC15	0.2232	0.281902	1.95417	1.9871	-2.96142	4.5596e-09	1.95309e-08
ENSG00000163935	SFMBT1	0.0842919	0.379267	1.76762	1.87166	-2.96055	2.5517e-08	1.01357e-07
ENSG00000128805	ARHGAP22	0.758255	0.68485	5.75648	5.41172	-2.95331	8.25469e-31	1.07188e-29
ENSG00000174607	UGT8	0.254544	0.265229	1.74693	2.28005	-2.95307	7.96334e-09	3.33317e-08
ENSG00000163811	WDR43	4.25731	3.56637	29.446	30.6813	-2.94386	3.4182e-88	1.56601e-86
ENSG00000160190	SLC37A1	0.491501	0.581968	3.85631	4.40521	-2.94221	6.09016e-23	5.8903e-22
ENSG00000179431	FJX1	0.146462	0.832415	3.84692	3.72723	-2.93875	2.04619e-07	7.4558e-07
ENSG00000226688	ENTPD1-AS1	0.0477372	0.0361753	0.312018	0.328368	-2.935	0.000139954	0.000372391
ENSG00000163166	IWS1	2.27692	2.29332	16.8708	18.0172	-2.93226	1.7221e-55	4.43219e-54
ENSG00000079999	KEAP1	5.02484	4.85016	38.7328	36.5642	-2.93115	1.43158e-101	7.4715e-100
ENSG00000189227	C15orf61	0.198895	0.164853	1.48057	1.28732	-2.92996	1.06121e-06	3.60184e-06
ENSG00000185811	IKZF1	1.29131	1.29576	9.90652	9.79405	-2.92882	7.68653e-81	3.12761e-79
ENSG00000169515	CCDC8	0.968649	1.52926	9.75742	9.31519	-2.9281	1.38948e-24	1.43682e-23
ENSG00000113649	TCERG1	2.45699	2.54843	19.1994	18.9043	-2.92801	5.56598e-119	3.54203e-117
ENSG00000205413	SAMD9	0.0348972	0.0165282	0.164735	0.224219	-2.92672	0.0280793	0.0502
ENSG00000085382	HACE1	0.168319	0.18397	1.35875	1.32125	-2.92645	2.8542e-11	1.45993e-10
ENSG00000141905	NFIC	1.07394	0.971052	7.84815	7.65203	-2.9232	4.98147e-58	1.35961e-56
ENSG00000131943	C19orf12	0.35585	0.442417	3.03659	3.02609	-2.92265	3.09455e-14	1.9555e-13
ENSG00000175395	ZNF25	0.0563668	0.0266967	0.327487	0.298252	-2.92133	0.0281154	0.0502571
ENSG00000116815	CD58	1.61001	0.698996	8.98864	8.39223	-2.92022	1.98782e-12	1.11148e-11
ENSG00000233101	HOXB-AS3	0.187575	0.533042	2.15689	3.332	-2.91904	3.44155e-05	9.88114e-05
ENSG00000158850	B4GALT3	1.62965	2.79612	16.9377	16.6183	-2.91775	8.2134e-42	1.48285e-40
ENSG00000118242	MREG	0.078279	0.185375	0.966439	1.03549	-2.91579	0.0010203	0.00240126
ENSG00000279164	AL118508.3	0.129029	0.183335	1.26504	1.09724	-2.91516	0.00494707	0.0103953
ENSG00000130312	MRPL34	4.18565	4.90568	33.8241	34.6958	-2.91226	1.39006e-44	2.68674e-43
ENSG00000232884	AF127936.2	0.192609	0.66898	3.35713	3.17877	-2.91195	7.59349e-06	2.35886e-05
ENSG00000087077	TRIP6	4.01262	4.5288	32.7994	31.4445	-2.90979	8.59761e-67	2.75723e-65
ENSG00000160117	ANKLE1	0.167568	0.253967	1.65505	1.51997	-2.90864	7.5212e-06	2.33759e-05
ENSG00000156853	ZNF689	0.373872	0.572089	3.54022	3.57608	-2.90678	8.77115e-13	5.01711e-12
ENSG00000136045	PWP1	4.07573	4.01832	32.3331	28.3248	-2.906	3.41819e-62	1.00618e-60
ENSG00000204209	DAXX	4.30504	5.69444	39.56	35.488	-2.90538	7.33578e-74	2.66858e-72
ENSG00000152382	TADA1	0.726623	1.45307	8.45791	7.91838	-2.90286	3.66943e-18	2.85826e-17
ENSG00000198455	ZXDB	0.223229	0.0576693	1.0464	1.03544	-2.90182	8.58582e-06	2.6509e-05
ENSG00000181915	ADO	0.560621	0.999622	5.8198	5.85802	-2.89813	8.32252e-17	6.03885e-16
ENSG00000077713	SLC25A43	0.691167	0.4001	4.29449	3.80228	-2.89709	6.64111e-11	3.30604e-10
ENSG00000134532	SOX5	0.0572572	0.119321	0.607104	0.714128	-2.89593	1.27129e-06	4.28489e-06
ENSG00000197375	SLC22A5	0.16836	0.0974594	0.923816	1.04285	-2.89277	7.31042e-11	3.63108e-10
ENSG00000109189	USP46	0.32193	0.317654	2.1188	2.63117	-2.89268	3.1443e-17	2.33362e-16
ENSG00000152684	PELO	0.550059	0.859722	5.27307	5.21813	-2.89105	2.42036e-18	1.89989e-17
ENSG00000112996	MRPS30	2.08286	1.66243	13.6279	14.0897	-2.8899	1.0764e-61	3.11952e-60
ENSG00000159479	MED8	1.94632	2.01126	15.2112	14.0434	-2.88569	2.8407e-31	3.7304e-30
ENSG00000111371	SLC38A1	4.57421	4.88727	32.8598	37.068	-2.88513	8.21259e-185	9.26692e-183
ENSG00000139117	CPNE8	0.161698	0.218812	1.23303	1.57149	-2.87833	5.74088e-07	2.00491e-06
ENSG00000069509	FUNDC1	0.940467	2.02468	11.3317	10.5019	-2.87306	3.12826e-12	1.72735e-11
ENSG00000273329	AC078846.1	0.0844347	0.0959771	0.741971	0.580798	-2.87302	5.21854e-05	0.000146382
ENSG00000169884	WNT10B	0.181986	0.215483	1.47034	1.44441	-2.87263	0.000228828	0.000591247
ENSG00000186235	AC016757.1	0.246959	0.506852	3.06392	2.47345	-2.86993	2.37984e-07	8.61871e-07
ENSG00000146223	RPL7L1	4.71763	4.4978	30.9353	36.3667	-2.86883	1.57807e-138	1.22491e-136
ENSG00000181104	F2R	1.23552	0.724502	6.79374	7.46029	-2.86757	1.59528e-21	1.44919e-20
ENSG00000023041	ZDHHC6	0.893566	0.937121	6.66327	6.68207	-2.86536	1.2542e-20	1.09291e-19
ENSG00000143363	PRUNE1	1.02328	1.32831	8.61502	8.55142	-2.86514	8.77177e-22	8.0738e-21
ENSG00000105889	STEAP1B	0.129248	0.454743	2.23266	2.05167	-2.86486	3.74909e-10	1.75152e-09
ENSG00000148219	ASTN2	0.057713	0.0410015	0.351026	0.36536	-2.86307	0.00120378	0.00279506
ENSG00000231689	LINC01090	0.151023	0.214585	1.09679	1.56967	-2.86247	0.00653036	0.0133494
ENSG00000187772	LIN28B	2.57076	2.47291	17.6279	18.9955	-2.86055	4.05926e-78	1.58298e-76
ENSG00000138639	ARHGAP24	0.257129	0.157601	1.39504	1.60635	-2.86032	2.77236e-10	1.31052e-09
ENSG00000001461	NIPAL3	0.13991	0.192771	1.21468	1.2066	-2.86016	3.59407e-10	1.68199e-09
ENSG00000134871	COL4A2	0.136393	0.117453	0.886983	0.946635	-2.85421	5.83213e-15	3.8418e-14
ENSG00000279407	AC007191.1	0.0798733	0.22698	1.10214	1.13205	-2.85397	0.000747145	0.00179252
ENSG00000101166	PRELID3B	2.85265	1.7507	17.3907	15.6712	-2.84901	5.42015e-33	7.5879e-32
ENSG00000173548	SNX33	0.672135	0.325415	3.42235	3.73145	-2.84873	9.03131e-20	7.56426e-19
ENSG00000205250	E2F4	6.44466	5.56699	44.3302	42.1019	-2.84858	4.80477e-103	2.56251e-101
ENSG00000172932	ANKRD13D	1.00831	0.86984	6.74083	6.77111	-2.8484	1.05202e-34	1.55872e-33
ENSG00000273899	NOL12	0.166635	0.28412	1.65793	1.59967	-2.84786	7.36491e-06	2.29136e-05
ENSG00000186654	PRR5	0.364735	0.259122	2.1853	2.29177	-2.84685	2.27391e-10	1.08204e-09
ENSG00000155858	LSM11	0.308836	0.326962	2.2165	2.35508	-2.84539	5.46166e-13	3.16719e-12
ENSG00000170903	MSANTD4	0.28116	0.510465	2.73104	2.97539	-2.84368	5.40937e-12	2.93179e-11
ENSG00000100324	TAB1	0.993173	0.966211	6.63775	7.39577	-2.8406	1.12057e-24	1.16567e-23
ENSG00000174669	SLC29A2	3.56192	3.16576	24.447	23.6669	-2.83952	7.09236e-49	1.56154e-47
ENSG00000203668	CHML	1.79548	2.08529	13.5157	14.2624	-2.838	2.69074e-74	9.84707e-73
ENSG00000012211	PRICKLE3	1.086	1.09966	8.24056	7.37401	-2.83671	4.13052e-20	3.51513e-19
ENSG00000081237	PTPRC	3.03983	3.0525	20.2621	23.264	-2.83669	6.70183e-118	4.22077e-116
ENSG00000197208	SLC22A4	0.400481	0.210753	2.06823	2.27042	-2.83396	8.85037e-06	2.73016e-05
ENSG00000273604	EPOP	0.932696	0.396051	4.46125	4.94731	-2.83161	5.4104e-13	3.14046e-12
ENSG00000250829	AC108865.1	0.964599	1.14215	7.88097	7.10909	-2.82919	0.000321673	0.000813968
ENSG00000282508	LINC01002	0.107826	0.131321	0.962068	0.739372	-2.82893	2.21665e-06	7.29496e-06
ENSG00000218891	ZNF579	1.44065	1.12584	9.6256	8.57576	-2.82881	2.41031e-23	2.37073e-22
ENSG00000165702	GFI1B	1.88116	2.02323	14.8429	12.9087	-2.82879	3.64471e-58	9.98118e-57
ENSG00000163002	NUP35	1.50769	1.40016	9.97261	10.6703	-2.82834	3.2464e-32	4.39093e-31
ENSG00000119929	CUTC	0.927211	1.63113	8.89822	9.31164	-2.82577	2.88174e-13	1.70023e-12
ENSG00000164902	PHAX	0.858513	0.944393	6.25498	6.53134	-2.82516	3.75352e-22	3.51188e-21
ENSG00000237438	CECR7	0.644654	0.814199	5.19869	5.15717	-2.8251	1.16414e-18	9.28762e-18
ENSG00000163681	SLMAP	0.490379	0.520574	3.41397	3.74511	-2.82336	5.0145e-38	8.24686e-37
ENSG00000204650	LINC02210	0.0767815	0.0363657	0.398697	0.397566	-2.82255	5.34889e-06	1.69068e-05
ENSG00000149054	ZNF215	0.207333	0.235675	1.57349	1.55155	-2.81711	2.5406e-08	1.00933e-07
ENSG00000104863	LIN7B	0.682317	0.129265	2.7254	2.93984	-2.8167	9.73524e-05	0.000263934
ENSG00000113460	BRIX1	1.83795	1.71839	12.7759	12.2602	-2.81627	8.01091e-47	1.65046e-45
ENSG00000175556	LONRF3	0.325591	0.588795	3.28891	3.1771	-2.81611	6.63187e-11	3.30279e-10
ENSG00000146414	SHPRH	0.217017	0.218418	1.50219	1.56353	-2.81559	1.01479e-21	9.31233e-21
ENSG00000073849	ST6GAL1	2.30045	1.9191	14.2672	15.3982	-2.81527	8.63635e-88	3.91981e-86
ENSG00000285711	AC018683.1	0	0.660262	2.27795	2.42366	-2.81245	0.012812	0.0246365
ENSG00000197465	GYPE	3.46177	4.01415	26.4412	25.9644	-2.80788	2.20963e-39	3.7661e-38
ENSG00000115107	STEAP3	2.12372	2.23522	14.8712	15.6568	-2.80751	2.95336e-51	6.81649e-50
ENSG00000139800	ZIC5	0.232053	0.170965	1.46992	1.34479	-2.80739	2.35116e-06	7.71574e-06
ENSG00000125170	DOK4	0.0749438	0.165645	0.843622	0.849746	-2.80733	0.000222791	0.000576075
ENSG00000136444	RSAD1	1.36763	1.94323	11.867	11.3501	-2.8065	1.03705e-34	1.53747e-33
ENSG00000239486	AC091390.3	0.353876	0.67042	3.98349	3.20993	-2.80557	0.0396702	0.0678961
ENSG00000240527	AL365273.1	0.203765	0.579051	3.10764	2.3874	-2.80146	0.0192043	0.0355712
ENSG00000161904	LEMD2	0.775317	1.18509	6.52645	7.15259	-2.79867	7.33268e-32	9.78212e-31
ENSG00000196422	PPP1R26	1.06552	1.41734	7.97697	9.31377	-2.79704	4.9871e-32	6.69331e-31
ENSG00000272556	GTF2IP13	0.127319	0.0986751	0.848989	0.717424	-2.79593	1.7926e-07	6.58195e-07
ENSG00000026950	BTN3A1	0.0646892	0.224682	1.08054	0.937218	-2.79089	2.90621e-05	8.41248e-05
ENSG00000204099	NEU4	0.612209	0.749057	4.84441	4.57946	-2.78932	9.84258e-18	7.49901e-17
ENSG00000004866	ST7	0.549973	0.756236	4.66411	4.3852	-2.78925	3.80229e-23	3.71585e-22
ENSG00000049883	PTCD2	0.404789	0.336676	2.58124	2.53365	-2.78818	4.19186e-24	4.25346e-23
ENSG00000231345	BEND3P1	0.524253	0.649398	4.01235	4.09998	-2.78684	1.86389e-10	8.94794e-10
ENSG00000197362	ZNF786	0.0365669	0.381018	1.4606	1.45114	-2.7865	0.00023091	0.000596057
ENSG00000102390	PBDC1	1.79266	1.50942	10.6684	12.0827	-2.78618	1.39778e-11	7.31727e-11
ENSG00000180537	RNF182	0.935826	0.747952	6.07424	5.50436	-2.78408	1.18578e-18	9.45711e-18
ENSG00000178409	BEND3	0.349789	0.331338	2.35614	2.33337	-2.78402	1.7916e-13	1.07368e-12
ENSG00000159882	ZNF230	0.0189918	0.05397	0.268956	0.236871	-2.78341	0.0201466	0.0370786
ENSG00000113384	GOLPH3	4.68133	3.86484	29.6623	29.0231	-2.78157	2.93623e-57	7.92522e-56
ENSG00000147130	ZMYM3	1.43546	1.34336	9.08725	9.97471	-2.77875	2.60273e-47	5.43119e-46
ENSG00000121864	ZNF639	1.04631	0.941559	6.62354	7.00605	-2.77849	5.1741e-35	7.73671e-34
ENSG00000265206	AC004687.1	2.06098	2.92839	19.0036	15.2728	-2.77706	3.98287e-20	3.39303e-19
ENSG00000130935	NOL11	2.89318	3.58197	21.9054	22.4354	-2.77358	7.74422e-70	2.6325e-68
ENSG00000127337	YEATS4	2.72159	1.25596	14.1905	12.8182	-2.77036	6.35224e-16	4.42605e-15
ENSG00000165810	BTNL9	3.69685	4.35695	27.4022	27.595	-2.77006	3.85438e-99	1.96945e-97
ENSG00000265417	AP005119.2	0.974201	1.02535	6.99643	6.62756	-2.76791	4.50834e-07	1.58789e-06
ENSG00000035687	ADSS	2.28388	2.71972	17.1433	16.9678	-2.76745	3.92766e-45	7.67674e-44
ENSG00000203644	AC083799.1	0.920079	0.37352	5.01149	3.72581	-2.76471	0.000341705	0.000861349
ENSG00000126561	STAT5A	17.1495	16.56	113.768	115.271	-2.76463	0	0
ENSG00000251138	AC090502.1	0.970365	0.435401	5.09994	4.40097	-2.76434	5.03407e-09	2.14803e-08
ENSG00000141753	IGFBP4	13.3202	13.1326	94.4863	85.0088	-2.76265	3.27427e-119	2.0891e-117
ENSG00000184937	WT1	1.51221	1.26716	9.63064	9.18858	-2.76122	4.37769e-29	5.36438e-28
ENSG00000099364	FBXL19	2.17724	2.16682	14.9814	14.4577	-2.7607	8.88396e-47	1.82417e-45
ENSG00000233246	AL513327.2	0.244103	0.462453	2.03869	2.76774	-2.75923	0.045071	0.0763123
ENSG00000247315	ZCCHC3	2.8173	3.04028	19.6963	19.975	-2.75893	1.87255e-48	4.04606e-47
ENSG00000126858	RHOT1	0.872119	0.931578	6.1585	6.05231	-2.75846	6.02163e-30	7.59655e-29
ENSG00000112874	NUDT12	0.639181	0.684439	4.37962	4.56896	-2.75642	1.19118e-15	8.1667e-15
ENSG00000259881	AC092384.2	0.430393	0.481816	2.84154	3.32727	-2.75624	2.19098e-08	8.7643e-08
ENSG00000101189	MRGBP	2.23651	1.91483	14.6338	13.3457	-2.75438	6.38086e-29	7.76439e-28
ENSG00000163463	KRTCAP2	0.187575	0.266521	1.45306	1.61874	-2.75428	9.57712e-06	2.94615e-05
ENSG00000268001	CARD8-AS1	0.9112	0.402797	4.21315	4.59182	-2.75206	1.84952e-07	6.77563e-07
ENSG00000111261	MANSC1	0.477248	0.244873	2.18067	2.6455	-2.74669	3.66485e-11	1.85827e-10
ENSG00000164620	RELL2	1.15187	1.52755	8.73343	9.28161	-2.74629	3.78805e-18	2.94878e-17
ENSG00000204161	TMEM273	2.69798	3.10526	19.6254	19.2536	-2.74268	2.93851e-56	7.75952e-55
ENSG00000147316	MCPH1	0.2692	0.440454	2.32827	2.43259	-2.74124	2.4494e-17	1.82455e-16
ENSG00000276141	WHAMMP3	0.0987291	0.0311737	0.358505	0.503745	-2.74094	0.0016254	0.00369448
ENSG00000101871	MID1	0.180155	0.170652	1.12145	1.22075	-2.7396	1.80814e-09	7.99524e-09
ENSG00000260518	BMS1P8	0.209109	0.148559	1.15796	1.225	-2.73959	0.00245273	0.00540999
ENSG00000186665	C17orf58	1.14818	1.04033	7.34154	7.26398	-2.73954	2.69964e-14	1.71261e-13
ENSG00000227070	AC104170.1	0.251282	0.952109	4.01481	4.08378	-2.73857	0.0121148	0.023453
ENSG00000196810	CTBP1-DT	0.657703	0.376704	3.35467	3.52056	-2.73779	4.23761e-19	3.44852e-18
ENSG00000142252	GEMIN7	1.24919	1.1833	8.30102	7.90818	-2.73691	7.49902e-13	4.31273e-12
ENSG00000163689	C3orf67	0.0632524	0.155781	0.721202	0.745871	-2.73525	3.12472e-06	1.01194e-05
ENSG00000238009	AL627309.1	0.128406	0.0304082	0.489582	0.558105	-2.7344	0.0119665	0.023238
ENSG00000071189	SNX13	0.131136	0.262239	1.23807	1.3905	-2.73397	3.13512e-15	2.09177e-14
ENSG00000066697	MSANTD3	0.588307	0.766253	4.4728	4.53038	-2.72988	4.50277e-12	2.45297e-11
ENSG00000162433	AK4	0.552436	0.583101	3.79422	3.74036	-2.72961	4.16405e-22	3.88554e-21
ENSG00000121236	TRIM6	0.15152	0.143528	0.957351	0.996444	-2.72779	0.000325294	0.000822619
ENSG00000185340	GAS2L1	0.827475	0.986105	6.47471	5.52849	-2.72488	3.87424e-20	3.30279e-19
ENSG00000080608	PUM3	2.96043	2.46943	17.617	18.1527	-2.72155	4.68464e-35	7.02206e-34
ENSG00000105926	MPP6	0.612797	0.399075	3.54176	3.10737	-2.7203	7.49121e-22	6.91342e-21
ENSG00000174132	FAM174A	0.591294	0.16003	2.48451	2.42634	-2.72004	0.000964071	0.00227445
ENSG00000198771	RCSD1	2.09182	1.8824	12.7914	13.369	-2.71965	1.73985e-52	4.16966e-51
ENSG00000131797	CLUHP3	0.36449	0.30892	2.18035	2.24764	-2.71878	1.68259e-11	8.76091e-11
ENSG00000185090	MANEAL	0.753013	1.08871	6.17386	5.9766	-2.71822	2.16277e-14	1.38079e-13
ENSG00000127311	HELB	0.130049	0.106764	0.777612	0.776597	-2.71641	2.89421e-09	1.26485e-08
ENSG00000177613	CSTF2T	2.41843	2.09765	14.8021	14.8229	-2.7151	2.1961e-43	4.11734e-42
ENSG00000129460	NGDN	1.00232	0.632966	5.63676	5.06072	-2.71415	4.39133e-18	3.40859e-17
ENSG00000184730	APOBR	0.126171	0.26891	1.3401	1.26368	-2.71308	6.89726e-05	0.000190425
ENSG00000143756	FBXO28	0.949916	1.33097	7.19331	7.77875	-2.71133	4.03401e-31	5.2719e-30
ENSG00000250899	AC125807.2	0.170191	0.257942	1.43376	1.37652	-2.71037	5.68218e-05	0.000158584
ENSG00000170854	RIOX2	0.695408	0.757535	4.60212	4.90832	-2.70961	1.22457e-24	1.27061e-23
ENSG00000154945	ANKRD40	1.20868	1.0281	7.63144	6.98281	-2.70958	3.99742e-26	4.41856e-25
ENSG00000232040	ZBED9	0.787869	0.566643	4.19601	4.62652	-2.70653	1.35479e-25	1.46236e-24
ENSG00000137168	PPIL1	6.93872	6.32232	43.3609	43.1335	-2.70635	7.15315e-55	1.82177e-53
ENSG00000179588	ZFPM1	1.46821	1.66892	10.4495	10.0253	-2.70509	3.15978e-44	6.06883e-43
ENSG00000159556	ISL2	0.37698	1.22432	5.39734	5.08853	-2.70164	1.66054e-08	6.73387e-08
ENSG00000143498	TAF1A	0.619742	0.508778	3.3156	4.01315	-2.70098	5.47097e-09	2.32631e-08
ENSG00000103888	CEMIP	0	0.0743347	0.210867	0.278796	-2.70067	0.0199424	0.0367307
ENSG00000139832	RAB20	0.787946	0.597106	4.57791	4.40748	-2.70053	2.30077e-06	7.55548e-06
ENSG00000259129	LINC00648	0.196533	0.0744666	0.813564	0.935921	-2.69969	0.00343088	0.00737202
ENSG00000280081	LINC01667	0.192532	0.0911879	0.996248	0.83682	-2.69929	0.00638009	0.013074
ENSG00000127418	FGFRL1	1.15426	1.88607	11.3167	8.47417	-2.69868	5.49188e-24	5.54488e-23
ENSG00000273820	USP27X	0.182751	0.0432777	0.746555	0.70797	-2.69863	0.0136928	0.0261978
ENSG00000196227	FAM217B	0.404468	0.404418	2.50496	2.74313	-2.69771	1.59896e-11	8.34326e-11
ENSG00000058600	POLR3E	1.65145	1.7554	10.6568	11.4541	-2.6976	6.30987e-70	2.14791e-68
ENSG00000102996	MMP15	1.13683	1.30761	7.85311	8.01011	-2.69667	4.16706e-26	4.59981e-25
ENSG00000253719	ATXN7L3B	2.56398	2.81613	17.2269	17.6629	-2.69618	2.83897e-87	1.27901e-85
ENSG00000135845	PIGC	0.801217	0.867376	5.56108	5.25174	-2.69528	1.71979e-21	1.55997e-20
ENSG00000177352	CCDC71	0.805908	1.01786	6.16986	5.66033	-2.69516	5.1704e-09	2.2035e-08
ENSG00000275342	PRAG1	0.0243903	0.138623	0.549111	0.516224	-2.69453	0.00464198	0.00978626
ENSG00000056998	GYG2	0.196351	0.185993	1.30715	1.16263	-2.69211	0.000117453	0.000315417
ENSG00000177383	MAGEF1	3.07068	4.15529	23.2297	23.4598	-2.68887	3.14127e-27	3.63198e-26
ENSG00000124459	ZNF45	0.299502	0.309495	1.84884	2.0787	-2.68867	1.17229e-07	4.37086e-07
ENSG00000166349	RAG1	0.153052	0.20297	1.05595	1.24368	-2.68836	8.10242e-08	3.06932e-07
ENSG00000260853	AC109460.2	0.657199	0.622533	2.98303	5.25753	-2.68698	0.000197194	0.00051453
ENSG00000181817	LSM10	7.83543	6.7405	46.6265	47.1405	-2.68697	1.25602e-48	2.73574e-47
ENSG00000136840	ST6GALNAC4	0.909584	0.947764	5.94519	6.01607	-2.68662	8.85147e-13	5.05949e-12
ENSG00000177045	SIX5	0.336362	0.382343	2.43058	2.1993	-2.68628	2.2926e-07	8.32626e-07
ENSG00000257270	AL928654.2	1.61272	0.763827	8.00337	7.21272	-2.68608	0.00097122	0.00228998
ENSG00000188725	SMIM15	2.93954	3.29432	20.3108	19.8258	-2.6856	3.56437e-41	6.34765e-40
ENSG00000001631	KRIT1	0.269914	0.219151	1.61018	1.5302	-2.68503	1.90401e-08	7.66667e-08
ENSG00000113593	PPWD1	1.64674	1.40989	9.60193	10.0299	-2.68471	3.27718e-27	3.78553e-26
ENSG00000279191	AC068491.4	0.0707753	0.100563	0.462599	0.641986	-2.68468	0.0133941	0.0256688
ENSG00000206538	VGLL3	0.0188155	0.017823	0.157143	0.0782242	-2.68462	0.0281407	0.0502926
ENSG00000110660	SLC35F2	2.4778	1.52409	12.6782	12.9648	-2.68411	3.2106e-30	4.08626e-29
ENSG00000136897	MRPL50	1.79487	1.12213	9.25491	9.41576	-2.68261	1.23997e-21	1.13445e-20
ENSG00000198837	DENND4B	2.90194	3.34644	19.7808	20.362	-2.68225	2.20906e-95	1.08551e-93
ENSG00000138375	SMARCAL1	0.845634	1.00128	6.02192	5.84169	-2.68167	1.35965e-22	1.3016e-21
ENSG00000123191	ATP7B	0.519453	0.597492	3.25152	3.9125	-2.67971	2.18892e-24	2.24729e-23
ENSG00000261349	AL031432.2	0.521178	0.493686	2.36563	4.13654	-2.6797	0.0276109	0.0494278
ENSG00000197471	SPN	6.09231	5.92443	37.9376	39.0275	-2.67939	2.98667e-168	2.99564e-166
ENSG00000127804	METTL16	1.04428	0.735556	5.33796	6.01134	-2.67591	6.45602e-33	8.99158e-32
ENSG00000280106	AC008555.8	0.110342	0.156782	1.00168	0.708958	-2.67567	0.0139275	0.0265842
ENSG00000127989	MTERF1	0.366903	0.254869	1.93627	2.02459	-2.67499	2.66987e-08	1.05723e-07
ENSG00000162714	ZNF496	1.44246	1.10816	7.7413	8.51244	-2.67417	3.92303e-53	9.56159e-52
ENSG00000269427	AC024075.3	0	1.27543	3.91141	4.32557	-2.67271	0.0130458	0.0250563
ENSG00000233766	AC098617.1	0	0.131873	0.404419	0.447242	-2.67271	0.0130458	0.0250563
ENSG00000035115	SH3YL1	0.0428519	0.0608872	0.330658	0.332014	-2.67174	0.000521804	0.00128347
ENSG00000130193	THEM6	0.822198	1.33513	7.43549	6.34815	-2.67121	3.43974e-15	2.28937e-14
ENSG00000120318	ARAP3	0.328706	0.439577	2.38017	2.52122	-2.67051	4.24522e-12	2.31993e-11
ENSG00000135966	TGFBRAP1	2.41013	2.8113	16.0496	17.2018	-2.6694	1.43735e-64	4.41215e-63
ENSG00000157617	C2CD2	0.542292	0.434658	3.0396	3.16372	-2.66887	5.7424e-20	4.86477e-19
ENSG00000107443	CCNJ	0.749727	0.710179	4.54433	4.7299	-2.66787	4.04013e-15	2.68238e-14
ENSG00000186283	TOR3A	3.23684	2.66114	18.1072	19.2967	-2.66672	9.65565e-49	2.11634e-47
ENSG00000107404	DVL1	5.61359	5.28777	35.0401	34.136	-2.66636	2.01171e-86	8.91478e-85
ENSG00000147251	DOCK11	1.85084	1.97236	11.6385	12.5712	-2.66206	8.76447e-55	2.22286e-53
ENSG00000204054	LINC00963	0.227033	0.11183	1.00248	1.13265	-2.66193	1.5362e-10	7.43628e-10
ENSG00000174977	AC026271.1	0.354927	1.00861	5.05858	3.62188	-2.66158	3.59347e-05	0.000102822
ENSG00000062282	DGAT2	0.196702	0.0573313	0.840637	0.754871	-2.66142	1.94515e-05	5.77033e-05
ENSG00000118246	FASTKD2	0.708335	0.969181	5.17994	5.45096	-2.66078	4.29448e-23	4.18659e-22
ENSG00000171843	MLLT3	0.235424	0.292695	1.77921	1.56268	-2.65965	5.94238e-11	2.97034e-10
ENSG00000204856	FAM216A	1.30342	1.35813	8.756	8.0462	-2.65797	1.20211e-17	9.11036e-17
ENSG00000110911	SLC11A2	0.778145	0.84878	4.96621	5.30268	-2.65715	1.06362e-36	1.67791e-35
ENSG00000124782	RREB1	1.3726	1.32646	8.15846	8.84532	-2.65558	2.17877e-91	1.04124e-89
ENSG00000215158	AC138409.2	0.127419	0.120698	0.680808	0.880601	-2.65408	5.30495e-05	0.000148618
ENSG00000142655	PEX14	2.07671	1.85367	13.1676	11.5469	-2.65384	2.81806e-26	3.13485e-25
ENSG00000165512	ZNF22	1.26596	0.799458	6.50387	6.45048	-2.6534	1.17131e-12	6.63915e-12
ENSG00000104047	DTWD1	0.135081	0.127956	0.781925	0.870915	-2.65207	3.08623e-10	1.45214e-09
ENSG00000165526	RPUSD4	1.87486	2.6362	14.2649	14.1166	-2.65028	1.37561e-37	2.22775e-36
ENSG00000150764	DIXDC1	0.238967	0.213047	1.19952	1.63634	-2.65022	1.46904e-09	6.53852e-09
ENSG00000228606	AL139011.1	0.291377	0.276007	1.85159	1.70694	-2.64952	0.0285455	0.05097
ENSG00000167721	TSR1	3.49447	2.79932	19.0494	20.3572	-2.64838	1.13944e-66	3.64456e-65
ENSG00000166532	RIMKLB	0.0971426	0.289201	1.20941	1.22733	-2.64793	7.07712e-08	2.69728e-07
ENSG00000105829	BET1	0.410327	0.345496	2.4088	2.309	-2.64378	3.54752e-10	1.66149e-09
ENSG00000280007	AC008079.1	0.0058644	0.0166652	0.0596255	0.0820082	-2.64227	0.0321642	0.0562124
ENSG00000185361	TNFAIP8L1	0.484397	0.492834	2.76871	3.32929	-2.64124	2.83633e-15	1.89553e-14
ENSG00000261524	ABCB10P3	0.33133	0.88925	3.60938	4.04897	-2.64076	9.82296e-07	3.34987e-06
ENSG00000132017	DCAF15	4.44347	4.70652	28.8819	28.0613	-2.63714	4.61558e-57	1.23486e-55
ENSG00000137656	BUD13	2.34209	1.54783	12.6976	11.4251	-2.63657	1.32656e-18	1.05557e-17
ENSG00000169860	P2RY1	1.79052	1.42739	9.65605	10.305	-2.63507	4.20396e-44	8.05527e-43
ENSG00000267121	AC008105.3	0.289457	0.517912	2.33573	2.69853	-2.63481	9.82781e-08	3.69024e-07
ENSG00000175595	ERCC4	0.08483	0.120533	0.631471	0.64657	-2.63413	3.39003e-05	9.73781e-05
ENSG00000061273	HDAC7	2.93966	3.27532	19.5597	19.0379	-2.63374	3.96031e-115	2.38922e-113
ENSG00000138185	ENTPD1	0.0342968	0.0649754	0.242851	0.375911	-2.63333	0.00929624	0.0184464
ENSG00000166510	CCDC68	0.184726	0.153109	0.922321	1.16943	-2.632	3.61671e-05	0.00010345
ENSG00000205808	PLPP6	0.731313	0.153941	2.83258	2.61043	-2.63162	5.57434e-06	1.75648e-05
ENSG00000107371	EXOSC3	3.87754	3.59804	22.7725	23.5229	-2.63132	6.45337e-48	1.3701e-46
ENSG00000258525	AL049830.3	0.259796	0.0492185	0.679229	1.21755	-2.63042	0.0115428	0.0225372
ENSG00000133393	FOPNL	2.70136	2.98534	17.3114	17.9049	-2.62956	4.66807e-30	5.91961e-29
ENSG00000039123	MTREX	3.52757	3.11758	19.6828	21.2425	-2.62368	6.19299e-82	2.57141e-80
ENSG00000135521	LTV1	3.497	2.57642	18.5536	18.7483	-2.62161	4.0166e-24	4.07732e-23
ENSG00000107651	SEC23IP	1.1251	1.22417	7.00602	7.45301	-2.62081	3.71992e-39	6.3006e-38
ENSG00000160124	CCDC58	1.3016	1.16805	6.99006	8.15581	-2.61749	1.50849e-10	7.30652e-10
ENSG00000189369	GSPT2	0.17075	0.121307	0.868038	0.919618	-2.61716	0.00466919	0.00984022
ENSG00000124019	FAM124B	0.405344	0.223978	1.87666	1.96605	-2.61595	4.80199e-06	1.52434e-05
ENSG00000170545	SMAGP	1.24384	1.24192	7.64165	7.57253	-2.61368	4.07296e-20	3.46735e-19
ENSG00000229155	LINC02038	0.486221	0.230286	2.29524	2.06737	-2.61349	0.00926752	0.0183939
ENSG00000155561	NUP205	5.05506	4.49099	27.1178	31.263	-2.61335	1.39605e-109	7.95001e-108
ENSG00000129933	MAU2	1.16981	1.02677	6.60165	6.82661	-2.61317	6.40952e-50	1.4332e-48
ENSG00000180921	FAM83H	4.20984	4.24828	24.5126	27.2086	-2.61219	3.41075e-87	1.53377e-85
ENSG00000141101	NOB1	5.92689	4.81222	32.5696	33.0035	-2.61219	1.07228e-45	2.12822e-44
ENSG00000266094	RASSF5	1.57743	1.7216	9.72509	10.4397	-2.61083	5.47252e-47	1.13324e-45
ENSG00000180357	ZNF609	1.03691	0.982216	6.02438	6.29651	-2.60979	2.86184e-50	6.44654e-49
ENSG00000164124	TMEM144	0.0517625	0.0980642	0.507493	0.410835	-2.60977	0.00030199	0.000766468
ENSG00000125482	TTF1	0.595261	0.634344	3.64755	3.85275	-2.60806	7.63623e-10	3.47742e-09
ENSG00000113327	GABRG2	0.0469797	0.06428	0.310858	0.368928	-2.6079	9.2571e-07	3.16842e-06
ENSG00000079387	SENP1	1.09388	1.03618	6.4307	6.54361	-2.60721	2.62923e-29	3.24632e-28
ENSG00000272849	AC084018.1	1.25465	2.17886	10.3267	10.6694	-2.60697	1.66519e-05	4.98045e-05
ENSG00000196204	RNF216P1	2.17078	2.13853	13.5107	12.7333	-2.60665	1.17281e-48	2.55908e-47
ENSG00000278053	DDX52	1.05251	0.925778	6.05131	5.98112	-2.60586	2.38039e-39	4.05431e-38
ENSG00000168769	TET2	0.210556	0.0687756	0.843665	0.845186	-2.60467	3.15355e-09	1.37057e-08
ENSG00000153885	KCTD15	1.21707	1.08193	6.79234	7.17586	-2.60417	3.85286e-31	5.03787e-30
ENSG00000186470	BTN3A2	0.118897	0.144804	0.77713	0.828122	-2.60378	2.44737e-05	7.15824e-05
ENSG00000238243	OR2W3	0.379715	0.479581	3.12533	2.10485	-2.60365	0.00545728	0.0113133
ENSG00000205628	LINC01446	0.240319	0.162602	1.20924	1.23267	-2.60333	0.000255601	0.000656058
ENSG00000214106	PAXIP1-AS2	0.0633445	0.0900047	0.592293	0.341158	-2.60282	0.00114405	0.00266679
ENSG00000134755	DSC2	0.296752	0.380843	2.10299	2.01883	-2.60238	1.01236e-18	8.08989e-18
ENSG00000147124	ZNF41	0.250021	0.260516	1.59787	1.50247	-2.60198	1.35024e-06	4.53362e-06
ENSG00000075407	ZNF37A	0.51689	0.283467	2.32476	2.51566	-2.60149	6.35629e-20	5.36805e-19
ENSG00000175768	TOMM5	0.229767	0.217647	1.40644	1.3026	-2.59872	7.9296e-05	0.000217669
ENSG00000235106	BRD3OS	0.07982	0.132317	0.572439	0.716486	-2.59797	0.000548631	0.00134214
ENSG00000271576	AL359504.2	0.0747097	0.212307	0.78673	0.960038	-2.59567	0.036527	0.0629523
ENSG00000030419	IKZF2	0.0390883	0.00925661	0.141938	0.147734	-2.59519	0.0200677	0.036939
ENSG00000036672	USP2	0.738009	0.624179	4.22078	3.99467	-2.59413	3.56169e-14	2.24197e-13
ENSG00000198894	CIPC	0.631903	0.641326	3.6877	4.00035	-2.59391	2.24959e-15	1.51402e-14
ENSG00000008952	SEC62	1.8708	1.3005	9.19279	9.88179	-2.59155	9.98256e-44	1.8949e-42
ENSG00000079482	OPHN1	0.130896	0.0964381	0.72353	0.643137	-2.59093	2.90265e-05	8.40516e-05
ENSG00000180644	PRF1	0.0944043	0.268274	1.1998	0.999038	-2.59074	0.00368189	0.00786079
ENSG00000154814	OXNAD1	0.883095	0.687799	4.8813	4.55403	-2.58897	2.03693e-20	1.76237e-19
ENSG00000138468	SENP7	0.299213	0.566859	2.56007	2.67168	-2.58894	6.00957e-12	3.24123e-11
ENSG00000104412	EMC2	0.759229	0.689215	4.30768	4.39989	-2.58872	9.0866e-13	5.18781e-12
ENSG00000133250	ZNF414	0.56379	0.657293	4.14172	3.19625	-2.58594	3.44493e-08	1.35141e-07
ENSG00000173638	SLC19A1	1.77059	1.62053	10.1523	10.1871	-2.58528	8.45413e-66	2.66562e-64
ENSG00000175449	RFESD	1.15782	1.0296	6.82125	6.28711	-2.5844	1.64674e-23	1.63155e-22
ENSG00000171469	ZNF561	0.517873	0.315357	2.33048	2.64934	-2.58383	8.35033e-12	4.4515e-11
ENSG00000266469	AC005288.1	4.31153	3.82061	22.5245	26.1777	-2.58333	2.15545e-15	1.45365e-14
ENSG00000225361	PPP1R26-AS1	0.255169	0.271922	1.52884	1.62743	-2.5814	1.70293e-05	5.0846e-05
ENSG00000121058	COIL	2.60537	2.72969	14.621	17.3217	-2.58134	1.21789e-31	1.61675e-30
ENSG00000153989	NUS1	3.93926	3.61032	23.4627	21.6848	-2.58104	6.21071e-66	1.9608e-64
ENSG00000005156	LIG3	0.824004	0.640217	4.10157	4.63997	-2.57995	1.39254e-35	2.1173e-34
ENSG00000130713	EXOSC2	2.17217	2.00414	12.4255	12.5277	-2.57971	2.33917e-36	3.64764e-35
ENSG00000111845	PAK1IP1	3.65476	4.21731	22.4162	24.6878	-2.57958	6.11409e-29	7.45093e-28
ENSG00000182952	HMGN4	7.88639	5.51386	38.8646	40.9839	-2.57819	4.88216e-32	6.56331e-31
ENSG00000125686	MED1	3.80207	3.27692	18.6175	23.6209	-2.57787	2.5868e-69	8.69628e-68
ENSG00000124721	DNAH8	0.071504	0.0451548	0.357734	0.336309	-2.57729	6.09121e-05	0.000169322
ENSG00000173930	SLCO4C1	0.358786	0.0637238	1.25397	1.24585	-2.5767	4.29777e-05	0.000121745
ENSG00000107560	RAB11FIP2	0.271445	0.165296	1.39402	1.20179	-2.57623	9.3954e-07	3.2135e-06
ENSG00000176022	B3GALT6	2.20871	2.29338	13.5574	13.2922	-2.57588	9.01566e-27	1.02252e-25
ENSG00000099974	DDTL	0.232253	0.146668	1.48993	0.760756	-2.57543	0.0216699	0.0395447
ENSG00000198105	ZNF248	0.246145	0.155441	1.25728	1.12877	-2.57538	3.02797e-07	1.08642e-06
ENSG00000124496	TRERF1	0.262982	0.175842	1.27513	1.33304	-2.5752	3.20577e-08	1.26186e-07
ENSG00000108788	MLX	2.78033	2.50065	14.8176	16.6008	-2.57363	5.34409e-43	9.93529e-42
ENSG00000183943	PRKX	1.22354	1.35217	6.89999	8.44294	-2.57347	3.18489e-31	4.1734e-30
ENSG00000165660	ABRAXAS2	0.71958	1.0603	5.25492	5.36374	-2.57301	5.81511e-12	3.14191e-11
ENSG00000236144	TMEM147-AS1	0.836952	0.93271	5.39895	5.13562	-2.57256	1.14909e-18	9.17051e-18
ENSG00000166133	RPUSD2	1.44573	1.41512	8.67958	8.32368	-2.57154	8.8103e-16	6.08655e-15
ENSG00000185252	ZNF74	2.35355	2.10253	13.7296	12.7353	-2.57135	7.52047e-53	1.82022e-51
ENSG00000167257	RNF214	0.815895	0.927429	5.08594	5.27306	-2.56967	8.32531e-17	6.03907e-16
ENSG00000165282	PIGO	0.447978	0.597231	3.01843	3.19813	-2.5695	3.24265e-16	2.28485e-15
ENSG00000103550	KNOP1	0.508586	0.540154	2.85412	3.37258	-2.56908	2.85689e-17	2.1229e-16
ENSG00000164180	TMEM161B	1.2462	0.908957	6.13618	6.62696	-2.56887	1.26836e-37	2.05817e-36
ENSG00000141569	TRIM65	3.71986	3.12258	20.3273	20.22	-2.56866	2.13377e-51	4.94356e-50
ENSG00000280351	AC127496.7	0.399144	0.441105	2.24653	2.74055	-2.56813	0.00019844	0.000517613
ENSG00000262001	DLGAP1-AS2	0.678961	1.21483	5.19113	6.07315	-2.56709	2.06646e-12	1.15306e-11
ENSG00000258932	AL390334.1	0.0717949	0.204023	0.938526	0.705503	-2.56617	0.0401068	0.068598
ENSG00000101442	ACTR5	0.792738	0.971782	4.94441	5.51643	-2.56555	1.79072e-10	8.61872e-10
ENSG00000248049	UBA6-AS1	0.150183	0.182907	1.02058	0.948728	-2.5618	3.82311e-05	0.000108856
ENSG00000015171	ZMYND11	0.428791	0.641326	3.18781	3.1474	-2.5618	1.94027e-12	1.08563e-11
ENSG00000236088	COX10-AS1	0.296432	0.350994	1.98462	1.84159	-2.56153	8.24447e-10	3.73708e-09
ENSG00000204789	ZNF204P	0.3992	0.189071	1.83009	1.62193	-2.56	0.000425326	0.00105759
ENSG00000146263	MMS22L	0.411635	0.275545	1.85945	2.17808	-2.55805	1.61407e-26	1.81289e-25
ENSG00000106392	C1GALT1	1.01144	0.94357	5.41451	6.08738	-2.55719	3.85925e-30	4.90159e-29
ENSG00000189079	ARID2	0.611514	0.607286	3.17321	3.9887	-2.55477	2.33649e-27	2.71565e-26
ENSG00000111206	FOXM1	2.19737	2.31274	13.8393	12.5866	-2.55031	4.25128e-42	7.7268e-41
ENSG00000132716	DCAF8	0.930144	0.985615	5.42124	5.79754	-2.54931	3.42046e-29	4.21045e-28
ENSG00000171861	MRM3	2.72236	1.64602	12.9563	12.5221	-2.54864	1.8983e-17	1.42099e-16
ENSG00000153976	HS3ST3A1	1.0013	0.560469	4.74324	4.33487	-2.54465	4.79333e-09	2.04997e-08
ENSG00000157036	EXOG	0.274808	0.216927	1.28062	1.58391	-2.54447	2.17238e-06	7.15601e-06
ENSG00000144659	SLC25A38	2.42931	2.59404	15.0604	14.2397	-2.5436	2.20288e-27	2.56403e-26
ENSG00000160111	CPAMD8	0.0351829	0.133308	0.515284	0.474271	-2.54354	0.000194519	0.000508366
ENSG00000204086	RPA4	0.690059	0.871546	4.59387	4.52065	-2.54285	3.20923e-06	1.03752e-05
ENSG00000148300	REXO4	3.6505	3.28718	20.2436	20.1504	-2.54263	4.71744e-36	7.29095e-35
ENSG00000117013	KCNQ4	0.218416	0.465514	2.05218	1.95025	-2.5422	5.71682e-07	1.99736e-06
ENSG00000266976	AC079466.1	1.39675	1.14497	7.19818	7.58348	-2.5418	8.98484e-23	8.65905e-22
ENSG00000214706	IFRD2	3.67337	3.72379	21.3186	21.7508	-2.54147	2.82288e-52	6.73211e-51
ENSG00000138381	ASNSD1	2.05401	2.21715	12.6795	12.1863	-2.54075	5.18265e-22	4.82677e-21
ENSG00000138380	CARF	0.0415506	0.0393588	0.291699	0.177978	-2.53826	0.0132078	0.0253415
ENSG00000214960	ISPD	0.455008	0.592634	3.26315	2.83033	-2.53773	7.43918e-14	4.57982e-13
ENSG00000203883	SOX18	0.770023	0.547054	3.79805	3.83188	-2.53767	3.52516e-06	1.13409e-05
ENSG00000076706	MCAM	2.6752	2.53408	14.1265	16.1104	-2.53753	4.67434e-65	1.45874e-63
ENSG00000066651	TRMT11	0.663235	0.647883	4.02644	3.57203	-2.53525	7.18902e-16	4.9877e-15
ENSG00000114861	FOXP1	0.0162895	0.0432046	0.199928	0.146526	-2.53385	3.01776e-05	8.72191e-05
ENSG00000164338	UTP15	2.17611	2.16887	12.4644	12.6801	-2.53284	8.15334e-52	1.90895e-50
ENSG00000198841	KTI12	0.767627	0.19831	3.09149	2.45286	-2.53193	0.00033168	0.000837725
ENSG00000057935	MTA3	0.440907	0.331978	2.41796	2.04241	-2.53162	2.99762e-16	2.11587e-15
ENSG00000086827	ZW10	1.95886	2.19634	12.7163	11.3016	-2.53014	2.4479e-24	2.50473e-23
ENSG00000161940	BCL6B	0.519688	0.829094	3.63514	4.17641	-2.52955	4.07872e-12	2.23445e-11
ENSG00000196693	ZNF33B	0.417563	0.218227	1.81951	1.8285	-2.52626	1.03536e-10	5.08563e-10
ENSG00000213047	DENND1B	0.344254	0.291769	1.61192	2.04753	-2.52581	2.52076e-16	1.786e-15
ENSG00000167985	SDHAF2	1.00795	0.681988	4.91496	4.77099	-2.52268	2.55654e-09	1.12089e-08
ENSG00000130227	XPO7	5.17636	4.98531	28.3706	30.0068	-2.52256	2.06704e-114	1.23481e-112
ENSG00000162600	OMA1	0.128682	0.578999	2.12609	1.96973	-2.52234	1.45585e-05	4.38555e-05
ENSG00000124209	RAB22A	0.257642	0.37828	1.89449	1.76736	-2.5221	2.43361e-12	1.35205e-11
ENSG00000188313	PLSCR1	1.12996	1.38363	7.37559	7.07263	-2.52117	1.27914e-21	1.16853e-20
ENSG00000247796	AC008966.1	0.187242	0.0709461	0.679914	0.7926	-2.52045	0.008274	0.01658
ENSG00000130348	QRSL1	1.16254	0.893442	5.47193	6.29227	-2.51882	3.21912e-21	2.88773e-20
ENSG00000198945	L3MBTL3	0.187147	0.332391	1.53752	1.45	-2.51834	2.36095e-06	7.74682e-06
ENSG00000071539	TRIP13	3.52783	2.73705	17.7148	18.0953	-2.51729	1.25281e-39	2.15176e-38
ENSG00000132740	IGHMBP2	1.11007	1.05152	6.37554	5.97858	-2.51541	3.6838e-27	4.24919e-26
ENSG00000129473	BCL2L2	1.34201	1.40646	7.5274	8.19091	-2.51522	1.01297e-22	9.74309e-22
ENSG00000037637	FBXO42	0.559175	0.567514	3.45665	2.97888	-2.51396	7.71219e-20	6.48394e-19
ENSG00000226435	ANKRD18DP	0.242758	0.328504	1.82597	1.44178	-2.51337	4.43092e-05	0.000125298
ENSG00000078114	NEBL	0.0175202	0.016596	0.09861	0.096015	-2.51274	0.0427933	0.0728301
ENSG00000173226	IQCB1	1.64763	1.52356	9.82903	8.24362	-2.5116	9.19421e-19	7.36413e-18
ENSG00000099899	TRMT2A	7.24362	7.46191	42.7973	40.9858	-2.51007	1.26545e-97	6.38568e-96
ENSG00000103479	RBL2	0.996752	1.12991	6.03433	6.07694	-2.50848	9.22507e-30	1.15482e-28
ENSG00000126464	PRR12	1.80436	1.56542	9.41771	9.7258	-2.50743	2.31673e-43	4.34018e-42
ENSG00000125247	TMTC4	0.572115	0.234839	2.09824	2.46502	-2.50656	2.09476e-09	9.22414e-09
ENSG00000167840	ZNF232	0.599336	0.851582	4.05726	4.20676	-2.50649	5.86442e-09	2.48623e-08
ENSG00000137124	ALDH1B1	3.98069	4.3453	23.8571	23.4558	-2.50573	6.79331e-48	1.43977e-46
ENSG00000133997	MED6	0.595358	0.402824	2.43982	3.21449	-2.50534	7.89439e-09	3.30545e-08
ENSG00000081721	DUSP12	2.8511	3.15082	17.1809	16.9075	-2.50484	5.75267e-21	5.10039e-20
ENSG00000253853	AC246817.1	0.392165	2.04313	5.41131	8.52254	-2.50443	0.00101777	0.00239581
ENSG00000187713	TMEM203	4.22515	4.72997	26.0542	24.7953	-2.50441	9.62399e-27	1.08898e-25
ENSG00000129317	PUS7L	0.766896	0.960519	4.51749	5.29132	-2.50343	1.24695e-39	2.1433e-38
ENSG00000253930	TNFRSF10A-AS1	0.375542	0.711466	3.13644	3.05162	-2.50306	0.0148365	0.0281496
ENSG00000081692	JMJD4	0.471234	0.393862	2.49626	2.39914	-2.50228	2.02453e-08	8.12512e-08
ENSG00000111731	C2CD5	0.725554	0.553178	3.4443	3.77891	-2.5004	7.31702e-17	5.32352e-16
ENSG00000116212	LRRC42	2.4309	2.25568	13.727	12.7313	-2.4979	6.30315e-22	5.84577e-21
ENSG00000184208	C22orf46	0.537473	0.74247	3.4317	3.80882	-2.4969	1.17819e-13	7.12909e-13
ENSG00000132912	DCTN4	1.49117	1.71267	8.98169	9.11597	-2.49662	1.26078e-37	2.04723e-36
ENSG00000066777	ARFGEF1	1.17821	0.950719	5.67274	6.32495	-2.49638	1.30214e-39	2.23344e-38
ENSG00000146376	ARHGAP18	2.29425	2.09997	11.8504	12.9092	-2.49506	7.16425e-37	1.13681e-35
ENSG00000196678	ERI2	0.636883	0.670321	3.3405	4.02519	-2.4937	5.17506e-17	3.80603e-16
ENSG00000161638	ITGA5	2.99933	2.90093	16.1018	17.1053	-2.49289	3.2657e-75	1.21705e-73
ENSG00000185404	SP140L	0.550419	0.641704	3.42851	3.28847	-2.49284	8.39984e-14	5.1441e-13
ENSG00000012232	EXTL3	0.416193	0.334246	2.05666	2.16116	-2.49273	3.64348e-19	2.97795e-18
ENSG00000138795	LEF1	0.468535	0.612894	3.32167	2.77428	-2.49255	9.79014e-12	5.19067e-11
ENSG00000136542	GALNT5	2.26309	2.2268	11.7851	13.4797	-2.49242	5.02116e-51	1.15128e-49
ENSG00000123684	LPGAT1	0.842804	1.35204	6.01219	6.36559	-2.49172	5.08401e-30	6.43033e-29
ENSG00000112763	BTN2A1	1.45288	0.957388	6.91578	6.60132	-2.49134	5.20025e-17	3.8234e-16
ENSG00000174106	LEMD3	1.80641	1.26297	7.97285	9.23311	-2.48982	5.31225e-28	6.31588e-27
ENSG00000135454	B4GALNT1	0.44837	0.339775	2.26309	2.15215	-2.48864	8.84031e-13	5.0543e-12
ENSG00000158691	ZSCAN12	0.761849	0.57733	3.59636	3.89952	-2.4873	1.66646e-14	1.06886e-13
ENSG00000115839	RAB3GAP1	2.97717	2.32447	15.1219	14.5596	-2.4872	7.47752e-56	1.95337e-54
ENSG00000133704	IPO8	1.76151	1.75039	9.70123	9.97336	-2.48604	5.99147e-44	1.14533e-42
ENSG00000130475	FCHO1	1.6385	2.44749	11.8308	11.1071	-2.48575	6.03526e-36	9.29231e-35
ENSG00000226419	SLC16A1-AS1	0.106184	0.13411	0.655478	0.691163	-2.48418	6.89693e-06	2.15208e-05
ENSG00000260404	AC110079.1	0.892614	0.794285	4.82261	4.60039	-2.48298	6.03244e-15	3.96839e-14
ENSG00000091436	MAP3K20	0.520082	0.673286	3.30807	3.37435	-2.48295	2.04603e-29	2.54039e-28
ENSG00000198113	TOR4A	3.48911	5.18977	23.9572	24.6521	-2.48265	1.98152e-49	4.38651e-48
ENSG00000140564	FURIN	3.21288	3.1153	17.9225	17.4018	-2.48111	1.15669e-52	2.78577e-51
ENSG00000111321	LTBR	1.5237	1.53353	9.21912	7.83915	-2.48025	4.3951e-33	6.16705e-32
ENSG00000205060	SLC35B4	0.959036	0.860634	5.05261	5.0936	-2.48022	1.97979e-24	2.03515e-23
ENSG00000156970	BUB1B	2.59209	2.20223	12.9348	13.7862	-2.48002	1.17685e-37	1.91349e-36
ENSG00000118482	PHF3	1.09491	1.26642	6.08931	7.09156	-2.47939	3.34206e-40	5.80585e-39
ENSG00000178202	KDELC2	1.5092	1.31613	7.62881	8.0852	-2.4768	4.78506e-26	5.26292e-25
ENSG00000224272	AC131097.3	0.10632	0.302136	1.06169	1.2256	-2.47615	0.0065732	0.0134324
ENSG00000232838	PET117	0.104829	0.496498	1.82715	1.54518	-2.47546	0.0197623	0.036421
ENSG00000101346	POFUT1	1.76828	1.35764	8.43515	8.91326	-2.47477	3.64315e-34	5.28853e-33
ENSG00000013503	POLR3B	1.25569	0.932902	5.98119	6.16029	-2.4746	1.14124e-19	9.52583e-19
ENSG00000075142	SRI	1.15743	0.96267	6.59131	5.17469	-2.47428	2.72522e-16	1.92694e-15
ENSG00000250682	LINC00491	0.292446	0.646379	2.47784	2.76323	-2.47362	0.00229469	0.00509136
ENSG00000143970	ASXL2	0.909269	1.14841	5.32281	6.1164	-2.47283	5.51038e-42	9.98546e-41
ENSG00000105810	CDK6	2.11708	1.74665	10.6386	10.7706	-2.4718	2.56003e-73	9.23014e-72
ENSG00000164610	RP9	1.57548	1.1342	6.88794	8.09811	-2.47035	2.45291e-10	1.16426e-09
ENSG00000109534	GAR1	3.97532	4.37477	25.3465	20.9461	-2.47022	7.40413e-29	8.98262e-28
ENSG00000278970	HEIH	1.01365	1.16593	6.44132	5.63713	-2.46909	7.00037e-08	2.67136e-07
ENSG00000067066	SP100	0.208545	0.269379	1.2908	1.35784	-2.46793	4.21704e-12	2.30556e-11
ENSG00000163104	SMARCAD1	1.04207	1.05889	5.70345	5.91487	-2.4671	9.73189e-25	1.01626e-23
ENSG00000227896	AL731569.1	0.117342	0.148203	0.582325	0.886981	-2.46548	0.0103887	0.020451
ENSG00000115325	DOK1	1.96147	1.44924	9.03131	9.77077	-2.46546	6.02825e-19	4.87157e-18
ENSG00000245164	LINC00861	0.292548	0.376086	1.55551	2.14028	-2.46402	6.5883e-08	2.51845e-07
ENSG00000196151	WDSUB1	1.23252	0.95523	6.24539	5.80168	-2.46366	1.11843e-09	5.02202e-09
ENSG00000177406	AC021054.1	0.16942	0.192579	0.9351	1.06293	-2.46315	0.00123858	0.0028723
ENSG00000197713	RPE	2.03765	1.70498	9.84085	10.769	-2.46279	8.92056e-24	8.93035e-23
ENSG00000010165	METTL13	5.43825	6.54286	33.7749	32.3427	-2.46273	1.68945e-70	5.84899e-69
ENSG00000184702	2021-09-05	0.363794	0.467677	2.63258	1.9544	-2.46174	6.23898e-08	2.39205e-07
ENSG00000274602	PI4KAP1	1.51626	1.34209	8.2407	7.48744	-2.46132	7.9599e-25	8.35156e-24
ENSG00000100281	HMGXB4	0.716945	0.867773	4.21602	4.51613	-2.46025	6.6049e-18	5.09112e-17
ENSG00000101407	TTI1	2.02956	1.59365	9.78429	10.1233	-2.46016	2.40213e-28	2.87842e-27
ENSG00000160767	FAM189B	1.04405	1.2172	6.48383	5.96952	-2.45997	6.6809e-19	5.38649e-18
ENSG00000271590	AC108463.3	0	0.382257	0.908516	1.22015	-2.45967	0.0438922	0.0745235
ENSG00000111596	CNOT2	0.555611	0.518206	2.84007	3.06266	-2.45922	3.89684e-27	4.49067e-26
ENSG00000162980	ARL5A	1.60288	1.85573	9.53248	9.5044	-2.45918	3.5417e-40	6.14829e-39
ENSG00000089558	KCNH4	0.518189	0.923963	4.00681	3.95154	-2.45915	8.69343e-11	4.29264e-10
ENSG00000101849	TBL1X	1.47342	1.44555	7.8678	8.17913	-2.45891	5.31289e-46	1.06577e-44
ENSG00000197119	SLC25A29	0.192635	0.19768	1.11337	1.03142	-2.45794	1.29707e-06	4.36591e-06
ENSG00000178338	ZNF354B	0.542233	0.483417	2.93027	2.70033	-2.45794	2.90928e-08	1.14942e-07
ENSG00000107672	NSMCE4A	1.75401	1.11831	7.82674	7.90412	-2.45727	8.75287e-18	6.69807e-17
ENSG00000253706	AC011632.1	0.198743	0.18826	1.05846	1.06412	-2.45593	0.00076232	0.00182515
ENSG00000100104	SRRD	0.803125	0.682062	3.9521	4.18676	-2.45569	1.12616e-12	6.39067e-12
ENSG00000111912	NCOA7	0.458863	0.579544	2.96033	2.74014	-2.45458	2.16996e-15	1.46302e-14
ENSG00000266208	AC080112.1	1.14241	1.89376	7.94403	8.74338	-2.45387	6.98311e-12	3.74147e-11
ENSG00000196700	ZNF512B	2.22286	2.18218	12.6358	11.4945	-2.45387	6.93881e-44	1.32331e-42
ENSG00000239407	Z68871.1	0.633417	0.100001	1.2267	2.75309	-2.45205	0.0169349	0.0318802
ENSG00000122140	MRPS2	5.77663	5.24201	31.0059	29.2448	-2.45197	8.80058e-46	1.75385e-44
ENSG00000125618	PAX8	0.27478	0.122487	0.991914	1.16682	-2.44883	3.76141e-06	1.20712e-05
ENSG00000108379	WNT3	0.275981	0.392135	1.95418	1.7002	-2.44827	1.97116e-06	6.5152e-06
ENSG00000211829	TRDC	0.830627	0.314725	3.13682	3.07655	-2.44824	0.0112947	0.0220794
ENSG00000173145	NOC3L	1.84881	1.42134	8.5134	9.2965	-2.44755	5.04233e-25	5.30871e-24
ENSG00000233247	AC002524.1	1.74933	1.24279	8.01961	8.26444	-2.44747	0.0003142	0.000796133
ENSG00000160685	ZBTB7B	2.89088	3.71263	18.0676	17.9859	-2.44666	3.97201e-45	7.75719e-44
ENSG00000134326	CMPK2	1.16774	0.790104	5.13886	5.50632	-2.44634	3.17801e-15	2.11864e-14
ENSG00000272886	DCP1A	0.898004	0.758175	4.33833	4.67781	-2.44618	1.19071e-18	9.49334e-18
ENSG00000155545	MIER3	0.622646	0.766742	3.67782	3.88291	-2.44207	4.25094e-15	2.81927e-14
ENSG00000169946	ZFPM2	0.769198	0.568326	3.57519	3.67466	-2.44114	1.4039e-18	1.11602e-17
ENSG00000169016	E2F6	1.02935	1.2815	6.26878	6.29134	-2.4403	2.34556e-17	1.74933e-16
ENSG00000236081	ELFN1-AS1	2.05599	1.71842	11.7256	8.73047	-2.44012	1.22424e-07	4.55549e-07
ENSG00000101096	NFATC2	0.447492	0.464908	2.43216	2.52056	-2.44009	1.60427e-14	1.03032e-13
ENSG00000068097	HEATR6	0.442273	0.418943	2.26622	2.40519	-2.43988	9.6621e-09	4.01456e-08
ENSG00000108094	CUL2	2.04502	1.60695	9.34985	10.4255	-2.439	1.12928e-30	1.4617e-29
ENSG00000171316	CHD7	1.45093	0.853994	5.78014	6.7083	-2.4386	2.51885e-10	1.19393e-09
ENSG00000197442	MAP3K5	0.135331	0.256385	1.03197	1.09969	-2.43823	6.70376e-05	0.00018525
ENSG00000069943	PIGB	0.474017	0.274397	1.93163	2.11003	-2.43794	4.52413e-07	1.59276e-06
ENSG00000276529	AP001505.1	3.78001	1.27879	15.1966	12.0415	-2.4377	7.68995e-05	0.000211424
ENSG00000107957	SH3PXD2A	0.427325	0.375871	2.09849	2.24956	-2.4377	1.89993e-17	1.42177e-16
ENSG00000171103	TRMT61B	1.57076	1.32258	7.52049	8.13541	-2.43746	1.27101e-11	6.67636e-11
ENSG00000087448	KLHL42	0.219699	0.312165	1.52716	1.35821	-2.43646	2.66736e-08	1.05641e-07
ENSG00000091073	DTX2	0.42701	0.898857	4.2382	2.95877	-2.43509	1.76465e-10	8.4983e-10
ENSG00000124444	ZNF576	0.37797	0.520774	2.57029	2.29864	-2.4347	9.0469e-07	3.09778e-06
ENSG00000106477	CEP41	0.180853	0.180329	0.964331	0.985722	-2.43272	2.70954e-09	1.18627e-08
ENSG00000128944	KNSTRN	1.17843	1.33332	6.81091	6.73025	-2.42943	5.49255e-17	4.02495e-16
ENSG00000116199	FAM20B	4.29797	4.91552	24.0143	25.6537	-2.42933	6.20224e-81	2.53636e-79
ENSG00000114520	SNX4	2.3401	1.71478	11.0626	10.7301	-2.42897	3.65501e-19	2.98638e-18
ENSG00000162601	MYSM1	0.869844	0.950724	4.5192	5.27527	-2.42665	4.57317e-27	5.25268e-26
ENSG00000079616	KIF22	3.82797	4.62453	22.6532	22.792	-2.42503	3.33824e-56	8.78648e-55
ENSG00000269981	AL627309.7	6.73861	5.9842	35.6333	32.6314	-2.42494	1.35261e-07	5.01554e-07
ENSG00000123600	METTL8	0.700517	0.641071	3.47929	3.72009	-2.4247	9.29483e-24	9.29597e-23
ENSG00000249839	AC011330.1	0.0739476	0.10507	0.725001	0.237561	-2.42446	0.0409613	0.0699418
ENSG00000174684	B4GAT1	1.38545	0.820229	6.03701	5.7599	-2.42388	7.9766e-09	3.33815e-08
ENSG00000168421	RHOH	0.687831	0.617257	3.43756	3.55741	-2.42317	5.98487e-16	4.17485e-15
ENSG00000163159	VPS72	1.92113	1.96937	11.2381	9.62814	-2.42305	4.38461e-29	5.37016e-28
ENSG00000182173	TSEN54	2.4687	2.79959	14.6712	13.6014	-2.42291	1.35372e-30	1.74388e-29
ENSG00000114554	PLXNA1	4.01105	4.14112	21.018	22.7024	-2.42274	2.70322e-121	1.79037e-119
ENSG00000160877	NACC1	8.31444	8.10378	44.4522	43.5292	-2.42214	4.43887e-109	2.49858e-107
ENSG00000088682	COQ9	2.01932	2.01762	10.6875	10.9462	-2.42193	3.13066e-30	3.9866e-29
ENSG00000163781	TOPBP1	2.4564	3.36614	15.0921	16.1478	-2.42123	1.0593e-55	2.75248e-54
ENSG00000068784	SRBD1	0.569008	0.718658	3.32311	3.58426	-2.42113	2.86521e-12	1.58533e-11
ENSG00000065989	PDE4A	2.10569	2.0969	11.0576	11.4343	-2.42006	3.51767e-46	7.07979e-45
ENSG00000167695	FAM57A	1.09133	1.15782	6.18206	5.85705	-2.41976	7.17898e-12	3.84219e-11
ENSG00000164815	ORC5	2.11984	1.64292	10.1001	9.99059	-2.419	8.93405e-24	8.93882e-23
ENSG00000157895	C12orf43	0.487012	0.608946	2.65266	3.21747	-2.41899	2.60504e-12	1.44532e-11
ENSG00000179409	GEMIN4	3.24451	3.74321	18.5105	18.8812	-2.41856	4.94045e-62	1.44728e-60
ENSG00000162736	NCSTN	3.18006	3.12086	16.8322	16.8482	-2.41845	8.24092e-44	1.56919e-42
ENSG00000180376	CCDC66	0.296864	0.342336	1.57009	1.84885	-2.41773	3.23005e-11	1.64458e-10
ENSG00000152147	GEMIN6	0.548545	0.571571	2.9679	3.01653	-2.41716	9.92001e-10	4.47182e-09
ENSG00000272046	AL445647.1	0.166171	0.0314812	0.543062	0.502434	-2.41582	0.0236409	0.0429102
ENSG00000100519	PSMC6	2.04626	1.52946	10.0542	8.97846	-2.41465	1.03889e-38	1.73312e-37
ENSG00000141542	RAB40B	0.0772427	0.0365841	0.224387	0.379518	-2.41375	0.0222462	0.040531
ENSG00000128654	MTX2	8.91678	8.11649	43.9894	46.6809	-2.41307	8.47152e-47	1.74095e-45
ENSG00000059378	PARP12	0.837367	0.703061	4.07723	4.11426	-2.41243	2.36008e-17	1.75909e-16
ENSG00000066379	ZNRD1	0.912061	1.14165	5.64202	5.3061	-2.41234	7.6389e-14	4.69685e-13
ENSG00000213160	KLHL23	1.71523	1.46022	8.04167	8.846	-2.41231	7.76336e-29	9.41374e-28
ENSG00000064933	PMS1	0.789507	0.685539	3.73488	4.1029	-2.41092	1.19111e-14	7.69844e-14
ENSG00000230257	NFE4	2.6192	2.82563	14.5041	14.4364	-2.40941	2.62586e-16	1.85885e-15
ENSG00000164647	STEAP1	0.220819	0.139447	0.962206	0.945859	-2.40938	0.0337778	0.0587562
ENSG00000132591	ERAL1	10.1653	8.40714	50.2345	48.3074	-2.40921	8.9963e-63	2.68052e-61
ENSG00000169071	ROR2	2.22033	2.47322	12.4819	12.4633	-2.40903	2.74467e-44	5.27986e-43
ENSG00000186767	SPIN4	1.85938	1.56866	9.46304	8.70749	-2.40778	7.88834e-24	7.92835e-23
ENSG00000076650	GPATCH1	0.71958	0.555397	3.38715	3.35422	-2.405	8.02125e-11	3.972e-10
ENSG00000197622	CDC42SE1	4.45966	4.27857	21.9241	24.3212	-2.40417	3.35213e-55	8.57308e-54
ENSG00000172469	MANEA	0.484252	0.895573	3.5587	3.76503	-2.40289	4.77644e-12	2.59742e-11
ENSG00000124549	BTN2A3P	0.343625	0.217	1.55972	1.39613	-2.40282	3.29819e-05	9.49076e-05
ENSG00000117174	ZNHIT6	0.849258	0.950726	4.43651	5.08454	-2.40198	4.04772e-19	3.3006e-18
ENSG00000198146	ZNF770	1.18753	1.43735	6.22866	7.65493	-2.40125	1.79369e-22	1.70506e-21
ENSG00000135537	AFG1L	0.155706	0.174309	0.776139	0.968328	-2.40092	5.61728e-06	1.7692e-05
ENSG00000164362	TERT	0.493828	0.615498	2.97292	2.88803	-2.39941	7.84102e-10	3.56547e-09
ENSG00000163297	ANTXR2	1.52787	1.80335	8.7315	8.85431	-2.39882	1.78502e-50	4.03209e-49
ENSG00000075914	EXOSC7	2.42344	2.29561	13.3271	11.5306	-2.39772	7.16258e-33	9.95856e-32
ENSG00000170608	FOXA3	0.982201	1.13714	5.6867	5.48582	-2.39691	4.19932e-09	1.80512e-08
ENSG00000167778	SPRYD3	1.03142	0.879312	4.99372	5.05471	-2.39627	2.63854e-12	1.4629e-11
ENSG00000148468	FAM171A1	0.2117	0.257828	1.33978	1.13159	-2.39432	0.000202109	0.000526171
ENSG00000162402	USP24	1.45296	1.61693	7.53398	8.60966	-2.39371	9.09219e-52	2.12468e-50
ENSG00000171448	ZBTB26	0.618008	0.756153	3.81499	3.4063	-2.39194	1.08964e-11	5.76091e-11
ENSG00000285803	AL442003.1	0.415313	0.196703	1.47039	1.72664	-2.39175	0.0224579	0.040888
ENSG00000111907	TPD52L1	0.834673	0.790645	4.15172	4.36887	-2.39069	3.27213e-21	2.93313e-20
ENSG00000173456	RNF26	5.36465	3.94338	25.5424	23.1791	-2.3906	9.82174e-37	1.55143e-35
ENSG00000214022	REPIN1	9.59661	10.2846	52.0186	52.2563	-2.39034	5.58716e-126	3.87966e-124
ENSG00000155307	SAMSN1	2.65288	2.79701	14.2989	14.2812	-2.39023	3.80921e-45	7.45718e-44
ENSG00000075240	GRAMD4	1.95882	2.1802	10.5626	11.1512	-2.39023	7.92386e-33	1.09982e-31
ENSG00000153006	SREK1IP1	0.777617	0.616338	3.30199	3.99463	-2.38994	3.22939e-17	2.39458e-16
ENSG00000104635	SLC39A14	1.92975	2.05646	9.50994	11.3895	-2.38971	8.05316e-40	1.39205e-38
ENSG00000143258	USP21	2.00198	2.10708	10.4659	11.0734	-2.38957	6.20635e-26	6.79243e-25
ENSG00000174327	SLC16A13	0.458496	0.597178	2.74707	2.79427	-2.38956	5.30621e-05	0.000148636
ENSG00000186260	MRTFB	0.24531	0.246039	1.18944	1.38526	-2.38942	2.31492e-14	1.47585e-13
ENSG00000197128	ZNF772	0.215832	0.167275	1.05447	0.949218	-2.38934	3.38191e-05	9.71906e-05
ENSG00000170364	SETMAR	0.704181	0.539982	3.33631	3.16838	-2.38883	1.33757e-08	5.48e-08
ENSG00000165895	ARHGAP42	0.0802036	0.0886351	0.485392	0.399119	-2.38847	0.0008208	0.00195384
ENSG00000126261	UBA2	9.68806	9.78882	50.5229	51.4594	-2.38838	3.34885e-129	2.37964e-127
ENSG00000182810	DDX28	2.37125	1.98499	12.295	10.4836	-2.38827	4.68031e-16	3.28079e-15
ENSG00000156239	N6AMT1	0.245859	0.395913	1.83016	1.53321	-2.38564	2.5181e-06	8.23587e-06
ENSG00000173621	LRFN4	2.36852	3.0048	14.237	13.8593	-2.38438	1.10108e-24	1.14588e-23
ENSG00000124198	ARFGEF2	0.92265	0.975313	4.57879	5.33179	-2.3839	6.9837e-27	7.96136e-26
ENSG00000151287	TEX30	2.05459	1.10461	8.06554	8.35292	-2.38288	2.84931e-11	1.45773e-10
ENSG00000132953	XPO4	1.40115	1.1438	6.20057	7.05652	-2.38267	1.28117e-38	2.12855e-37
ENSG00000172534	HCFC1	8.82066	8.22954	44.581	44.3028	-2.38265	2.18814e-184	2.44641e-182
ENSG00000101974	ATP11C	0.775117	0.642452	3.35407	4.02812	-2.38215	2.99833e-17	2.22664e-16
ENSG00000225264	ZNRF2P2	0.809088	0.383205	2.05658	4.12821	-2.38083	0.0074948	0.0152036
ENSG00000061794	MRPS35	9.18684	7.55721	44.223	42.6252	-2.37656	1.7214e-48	3.7294e-47
ENSG00000105851	PIK3CG	0.705963	0.840681	3.72805	4.3072	-2.37549	1.50455e-15	1.02431e-14
ENSG00000110104	CCDC86	5.51395	6.4619	29.7895	32.3953	-2.37504	4.47092e-57	1.19747e-55
ENSG00000151612	ZNF827	0.0283672	0.0806125	0.257518	0.310919	-2.37393	0.0107104	0.0210266
ENSG00000154743	TSEN2	0.612087	0.759738	3.58684	3.5259	-2.37233	1.15223e-13	6.97724e-13
ENSG00000139505	MTMR6	1.05557	0.725408	4.57703	4.62312	-2.37229	9.72761e-17	7.02492e-16
ENSG00000168275	COA6	5.80447	4.86734	26.9167	28.2675	-2.37202	4.91875e-22	4.58275e-21
ENSG00000235703	LINC00894	0.208084	0.143351	0.906713	0.907991	-2.37188	6.48288e-05	0.000179513
ENSG00000136830	FAM129B	2.06715	2.15392	11.2875	10.557	-2.37127	2.87905e-31	3.77874e-30
ENSG00000248334	WHAMMP2	0.0539028	0.170198	0.704635	0.461776	-2.37116	0.00173156	0.00392041
ENSG00000156876	SASS6	0.873287	1.0269	4.89878	4.93948	-2.37075	2.23496e-13	1.32925e-12
ENSG00000081307	UBA5	0.665767	1.09534	4.52333	4.6021	-2.36929	3.97553e-18	3.09274e-17
ENSG00000134698	AGO4	0.362106	0.498917	2.05002	2.40745	-2.36908	5.81087e-11	2.90579e-10
ENSG00000175548	ALG10B	0.167156	0.0395846	0.534897	0.525152	-2.36848	0.000156828	0.000413588
ENSG00000261211	AL031123.2	0.251811	0.170377	1.045	1.12846	-2.36762	0.00148246	0.00339938
ENSG00000176720	BOK	0.529444	0.459723	2.5153	2.58466	-2.36751	1.08558e-05	3.31814e-05
ENSG00000093000	NUP50	2.35827	2.43819	12.0305	12.7174	-2.36692	3.59909e-59	1.00252e-57
ENSG00000255529	POLR2M	0.473055	0.430868	2.46433	2.19362	-2.3664	9.07444e-11	4.47624e-10
ENSG00000267244	AC012615.6	1.12104	0.784888	4.92027	4.88171	-2.36585	1.08194e-08	4.47786e-08
ENSG00000104472	CHRAC1	3.76839	3.87852	20.3152	19.1042	-2.36575	3.30024e-39	5.60145e-38
ENSG00000196660	SLC30A10	0.124378	0.137453	0.707573	0.642449	-2.36541	0.00093583	0.00221189
ENSG00000151718	WWC2	0.600092	0.579806	2.88071	3.19793	-2.36531	1.62291e-19	1.34404e-18
ENSG00000135363	LMO2	3.1932	2.44167	14.1517	14.8313	-2.36507	7.32779e-27	8.34971e-26
ENSG00000171467	ZNF318	1.27631	1.2564	6.33842	6.70129	-2.36425	8.55052e-38	1.39773e-36
ENSG00000125863	MKKS	0.412864	0.293315	1.74906	1.879	-2.36416	5.12361e-09	2.1847e-08
ENSG00000280202	AC005831.1	0.775317	0.667654	3.50637	3.8893	-2.35895	2.96136e-05	8.56603e-05
ENSG00000108055	SMC3	3.94504	3.86946	19.8725	20.1764	-2.3577	1.14272e-50	2.59325e-49
ENSG00000273311	DGCR11	0.378172	0.869971	3.27611	3.14444	-2.35597	1.89286e-05	5.62644e-05
ENSG00000148384	INPP5E	1.08737	0.890346	4.99914	5.11272	-2.35594	8.92452e-21	7.82155e-20
ENSG00000175592	FOSL1	2.59884	2.40172	13.0276	12.5534	-2.35568	4.63969e-16	3.25325e-15
ENSG00000103429	BFAR	1.68503	1.69913	7.91484	9.38849	-2.35396	5.09718e-23	4.9456e-22
ENSG00000140382	HMG20A	0.504369	0.796274	3.16098	3.50186	-2.35291	2.28361e-13	1.35752e-12
ENSG00000125817	CENPB	7.70728	10.1333	46.6139	44.6494	-2.35284	9.18772e-62	2.66904e-60
ENSG00000137185	ZSCAN9	1.22677	1.55961	7.08056	7.17447	-2.35282	4.99593e-17	3.67873e-16
ENSG00000143322	ABL2	0.775928	0.546976	3.05017	3.69304	-2.35238	5.70727e-24	5.75997e-23
ENSG00000142544	CTU1	1.20355	2.00869	8.84475	7.60301	-2.35201	5.50954e-11	2.76021e-10
ENSG00000197183	NOL4L	0.82289	0.851436	4.40397	4.13882	-2.35087	2.62161e-25	2.80247e-24
ENSG00000263465	SRSF8	4.54329	4.47241	22.8486	23.1307	-2.35061	3.29221e-54	8.17118e-53
ENSG00000168461	RAB31	2.63374	1.98774	11.3597	12.1635	-2.34995	5.74092e-36	8.84471e-35
ENSG00000116830	TTF2	1.65652	1.83623	8.74119	9.07593	-2.34989	4.72369e-52	1.11669e-50
ENSG00000105865	DUS4L	0.329868	0.416624	1.95644	1.85347	-2.34944	1.012e-07	3.79399e-07
ENSG00000170265	ZNF282	2.46587	2.83844	13.5331	13.5195	-2.34926	1.74724e-31	2.30816e-30
ENSG00000176108	CHMP6	1.35536	1.01639	5.72133	6.33915	-2.34881	4.534e-09	1.94281e-08
ENSG00000169926	KLF13	0.597479	0.650255	3.2959	3.06053	-2.3482	3.17492e-19	2.60109e-18
ENSG00000105072	C19orf44	0.10822	0.512558	1.42451	1.75877	-2.34814	9.0812e-05	0.00024733
ENSG00000164323	CFAP97	1.79615	1.95346	9.48736	9.59192	-2.34643	6.49716e-41	1.14833e-39
ENSG00000104321	TRPA1	0.187565	0.12437	0.85817	0.723077	-2.34567	0.000212997	0.000552216
ENSG00000162669	HFM1	0.0615807	0.0583324	0.283242	0.32584	-2.34503	0.0255034	0.0459249
ENSG00000136059	VILL	0.221637	0.34991	1.37488	1.53574	-2.3442	5.67316e-07	1.98239e-06
ENSG00000069345	DNAJA2	2.57404	2.84091	14.1747	13.3344	-2.34406	8.71286e-41	1.53438e-39
ENSG00000108599	AKAP10	0.764834	0.444042	3.44919	2.66688	-2.34366	1.8878e-09	8.33991e-09
ENSG00000125733	TRIP10	2.79351	2.90223	14.7249	14.1909	-2.34359	6.1934e-35	9.22688e-34
ENSG00000165118	C9orf64	1.35871	1.41159	6.7481	7.30526	-2.34237	5.34021e-13	3.10045e-12
ENSG00000244625	MIATNB	0.294089	0.0397966	0.915341	0.762175	-2.34223	0.0150975	0.028627
ENSG00000157869	RAB28	1.13094	2.09155	8.15467	8.24342	-2.3422	2.64153e-11	1.35427e-10
ENSG00000166128	RAB8B	1.08109	0.936912	4.51869	5.70297	-2.34168	3.33972e-16	2.35121e-15
ENSG00000106591	MRPL32	3.95993	1.66713	13.7279	14.7618	-2.34108	6.44771e-05	0.000178661
ENSG00000147144	CCDC120	0.224916	0.170441	1.02089	0.977575	-2.34029	0.000131464	0.000350796
ENSG00000285108	AC103718.1	0.0668961	0.0528062	0.246962	0.35818	-2.33967	0.00301123	0.00653716
ENSG00000127334	DYRK2	0.667721	0.799575	3.32129	4.11401	-2.33953	1.63907e-20	1.42117e-19
ENSG00000260196	AC124798.1	0.746786	0.707394	3.93201	3.41832	-2.33824	8.02987e-08	3.04373e-07
ENSG00000103404	USP31	0.149301	0.216853	0.89273	0.963041	-2.33805	4.97011e-08	1.92158e-07
ENSG00000174804	FZD4	0.388818	0.44504	1.9178	2.30227	-2.338	1.3297e-10	6.4727e-10
ENSG00000114315	HES1	2.78433	2.58251	14.0493	13.0665	-2.33775	4.9043e-18	3.79951e-17
ENSG00000255031	AP002807.1	0.395733	0.281144	1.54476	1.86958	-2.33766	0.0167065	0.0314674
ENSG00000225542	ZNF385D-AS1	1.52694	2.08924	8.37855	9.93902	-2.33766	2.93419e-05	8.49145e-05
ENSG00000101935	AMMECR1	2.99209	2.97337	14.5176	15.6308	-2.33737	2.52329e-55	6.48051e-54
ENSG00000186660	ZFP91	3.20794	2.99531	15.6342	15.6924	-2.3369	8.10096e-48	1.71096e-46
ENSG00000143207	COP1	2.23724	2.17091	11.1554	11.0851	-2.33523	4.94555e-30	6.25846e-29
ENSG00000075651	PLD1	0.325559	0.308386	1.67193	1.52575	-2.33518	1.00056e-13	6.08603e-13
ENSG00000204304	PBX2	6.85611	6.80745	34.2544	34.6854	-2.33505	2.09262e-82	8.71854e-81
ENSG00000181031	RPH3AL	0.118309	0.0373561	0.422443	0.357717	-2.33495	0.0124258	0.0240037
ENSG00000146463	ZMYM4	2.78418	2.63732	12.8078	14.5309	-2.33453	2.92447e-55	7.49507e-54
ENSG00000184058	TBX1	0.668214	0.791208	3.53044	3.83876	-2.33448	2.3151e-09	1.01705e-08
ENSG00000121057	AKAP1	3.58897	2.47629	14.6653	15.8419	-2.33322	2.89512e-39	4.92412e-38
ENSG00000141564	RPTOR	1.60223	1.68269	7.90494	8.649	-2.33275	4.69672e-48	9.99766e-47
ENSG00000165006	UBAP1	2.02802	1.75755	9.32272	9.71972	-2.33191	4.59672e-17	3.394e-16
ENSG00000155846	PPARGC1B	0.454721	0.545012	2.51385	2.51829	-2.32992	2.28439e-20	1.97088e-19
ENSG00000152078	TMEM56	0.533253	0.71942	2.98081	3.3285	-2.32973	9.2853e-15	6.04785e-14
ENSG00000227706	AL713998.1	29.4368	27.884	133.546	154.491	-2.32941	1.33089e-97	6.70201e-96
ENSG00000124508	BTN2A2	0.448679	0.123962	1.44595	1.41314	-2.32876	7.86704e-06	2.44166e-05
ENSG00000124784	RIOK1	3.10388	2.94015	15.4705	14.8733	-2.32835	5.82892e-30	7.36104e-29
ENSG00000143971	ETAA1	0.255851	0.333238	1.42841	1.53509	-2.32826	4.81021e-08	1.86301e-07
ENSG00000168214	RBPJ	1.33144	0.795911	4.97087	5.66241	-2.32511	1.10069e-23	1.09587e-22
ENSG00000259972	AC009120.2	0.217671	0.240554	1.18561	1.11062	-2.32427	0.00124754	0.00289172
ENSG00000279413	AC112497.1	0.56155	1.24117	5.09776	3.96176	-2.32262	0.0056205	0.0116289
ENSG00000123268	ATF1	1.88633	2.5178	11.2241	10.8398	-2.32225	7.31146e-19	5.88321e-18
ENSG00000197724	PHF2	1.48197	1.68863	8.06422	7.79282	-2.32115	7.43312e-27	8.46181e-26
ENSG00000226751	AF127936.1	0.344202	0.815115	2.31226	3.51245	-2.32114	0.0205761	0.037832
ENSG00000034053	APBA2	1.63683	1.76491	8.24524	8.75962	-2.32088	1.40442e-34	2.06827e-33
ENSG00000119729	RHOQ	0.725068	0.515116	2.96198	3.21016	-2.31821	9.92374e-10	4.47247e-09
ENSG00000155666	KDM8	0.266524	0.0561035	0.935544	0.660357	-2.31779	0.00532501	0.0110504
ENSG00000065357	DGKA	0.128802	0.122008	0.608018	0.641698	-2.31739	3.00184e-05	8.68002e-05
ENSG00000115840	SLC25A12	1.18014	1.46859	6.41957	6.7954	-2.31681	7.00438e-21	6.17871e-20
ENSG00000119401	TRIM32	0.53793	1.139	4.27435	4.11403	-2.3167	1.23557e-09	5.52863e-09
ENSG00000167862	MRPL58	10.2554	6.85123	44.9617	40.0657	-2.31664	9.23425e-25	9.66364e-24
ENSG00000094841	UPRT	0.677439	0.601598	2.96728	3.39249	-2.31489	8.86821e-07	3.04087e-06
ENSG00000185909	KLHDC8B	3.32559	3.09766	15.9804	15.9417	-2.31383	1.24187e-21	1.13576e-20
ENSG00000233006	MIR3936HG	0.273708	0.0740771	0.653127	1.06403	-2.31336	0.0106457	0.0209131
ENSG00000107731	UNC5B	0.104906	0.0331241	0.298399	0.383274	-2.31327	0.0138495	0.0264395
ENSG00000231419	LINC00689	0.208972	0.148462	0.848929	0.923085	-2.31268	3.30871e-06	1.06855e-05
ENSG00000116489	CAPZA1	10.1075	9.19027	44.8526	50.8108	-2.31015	3.20704e-88	1.47204e-86
ENSG00000138442	WDR12	1.95888	1.71857	8.91764	9.30167	-2.30979	1.6914e-46	3.4411e-45
ENSG00000132153	DHX30	5.42138	5.51581	26.7418	27.4251	-2.30801	1.02522e-107	5.69197e-106
ENSG00000180667	YOD1	3.54007	3.59658	16.3714	18.9117	-2.30543	1.0923e-57	2.96795e-56
ENSG00000116688	MFN2	7.98524	8.77154	40.0704	42.7703	-2.30482	2.74795e-99	1.40705e-97
ENSG00000137547	MRPL15	16.0685	11.1303	63.6724	70.4098	-2.30413	2.53461e-37	4.08032e-36
ENSG00000139146	SINHCAF	1.93524	1.71489	8.6216	9.38263	-2.30331	3.12833e-30	3.98572e-29
ENSG00000151093	OXSM	1.25095	1.32169	6.46427	6.23726	-2.3032	7.91574e-11	3.92055e-10
ENSG00000153721	CNKSR3	0.388273	0.415079	1.95372	2.01253	-2.30304	4.30082e-26	4.74102e-25
ENSG00000215146	BX322639.1	0.215723	0.0785939	0.584488	0.859224	-2.30193	0.000416423	0.00103725
ENSG00000124608	AARS2	3.00556	3.53242	15.2086	17.0392	-2.30084	9.82068e-38	1.60321e-36
ENSG00000119778	ATAD2B	0.604207	0.734318	3.12541	3.47709	-2.30057	8.84562e-21	7.75519e-20
ENSG00000060749	QSER1	1.17426	1.13311	5.44356	5.91886	-2.30019	8.2045e-36	1.26163e-34
ENSG00000204682	CASC10	0.0944043	0.119233	0.399935	0.654132	-2.30015	0.0208526	0.0382106
ENSG00000213516	RBMXL1	0.658362	0.579089	2.99685	3.09256	-2.30008	1.3213e-10	6.43568e-10
ENSG00000251026	LINC02163	1.25028	0	3.32935	2.75649	-2.2996	0.0466949	0.0787717
ENSG00000126653	NSRP1	1.19461	1.55594	6.9677	6.59379	-2.29946	1.23548e-19	1.02808e-18
ENSG00000146733	PSPH	2.72826	2.54332	12.1713	13.7322	-2.29736	1.26931e-21	1.15998e-20
ENSG00000154845	PPP4R1	3.75115	3.95738	18.5889	19.3035	-2.2969	3.31989e-81	1.36222e-79
ENSG00000088876	ZNF343	0.463705	0.488051	2.35733	2.30755	-2.29272	7.24651e-08	2.75795e-07
ENSG00000152404	CWF19L2	1.06884	0.284755	2.97153	3.62308	-2.29259	1.86378e-06	6.17285e-06
ENSG00000157693	TMEM268	1.0733	1.37134	5.92761	6.0659	-2.29237	1.04609e-17	7.96265e-17
ENSG00000146909	NOM1	1.5819	2.40044	9.55881	9.98978	-2.29234	5.09245e-35	7.61929e-34
ENSG00000182185	RAD51B	0.0639884	0.166686	0.638976	0.495778	-2.2909	0.00114188	0.00266199
ENSG00000130340	SNX9	2.50209	2.61445	12.5231	12.5178	-2.29066	2.56425e-34	3.74018e-33
ENSG00000115507	OTX1	0.395978	0.140659	1.36598	1.24404	-2.29021	9.99959e-05	0.00027068
ENSG00000203965	EFCAB7	0.0838782	0.0794537	0.456868	0.340792	-2.28875	0.0133677	0.0256241
ENSG00000188994	ZNF292	0.327999	0.630025	2.19017	2.50344	-2.28778	1.9423e-15	1.31317e-14
ENSG00000037897	METTL1	1.14088	1.29684	6.28046	5.62278	-2.28668	1.64935e-10	7.96346e-10
ENSG00000224652	LINC00885	0.785188	0.681789	3.68277	3.4622	-2.28544	2.94357e-05	8.51657e-05
ENSG00000169519	METTL15	0.23067	0.466139	1.7869	1.62158	-2.28472	2.19713e-08	8.78742e-08
ENSG00000143862	ARL8A	1.15068	1.54892	6.37749	6.79814	-2.28433	6.08035e-09	2.57241e-08
ENSG00000266074	BAHCC1	0.781244	0.605483	3.34942	3.39225	-2.2836	4.65377e-26	5.12546e-25
ENSG00000164944	VIRMA	1.52136	1.65149	7.25831	8.19685	-2.28345	2.51911e-44	4.84978e-43
ENSG00000186193	SAPCD2	2.76645	3.56274	15.3618	15.4957	-2.28339	1.00047e-32	1.38234e-31
ENSG00000092847	AGO1	2.57551	1.97457	10.9005	11.2186	-2.28321	3.03158e-67	9.81258e-66
ENSG00000087502	ERGIC2	0.759626	0.933478	4.32391	3.92628	-2.28301	4.69403e-15	3.10721e-14
ENSG00000261098	AP000766.1	0.20224	0	0.493079	0.480455	-2.28298	0.0360581	0.0622587
ENSG00000113368	LMNB1	17.4823	17.6204	88.8504	81.9391	-2.28256	3.88304e-135	2.96681e-133
ENSG00000273002	AL355388.2	0.166356	0.630325	2.05385	1.84431	-2.28099	0.00153556	0.00350765
ENSG00000130270	ATP8B3	0.579804	0.468453	2.66889	2.41694	-2.28049	1.1651e-11	6.14123e-11
ENSG00000279081	AL356585.1	1.60014	0.757866	4.45466	6.95484	-2.28036	0.000430076	0.00106853
ENSG00000167635	ZNF146	5.07752	4.45443	23.2983	22.9631	-2.28009	3.15064e-52	7.47716e-51
ENSG00000188895	MSL1	2.92679	4.01309	16.5993	17.1427	-2.27931	1.59748e-54	3.99338e-53
ENSG00000198924	DCLRE1A	1.1701	1.05912	5.12697	5.68029	-2.27819	1.22606e-15	8.3964e-15
ENSG00000186615	KTN1-AS1	0.365984	0.157581	0.918192	1.60958	-2.27768	0.00105391	0.00247657
ENSG00000205765	C5orf51	2.21103	1.70805	8.3249	10.6445	-2.27687	7.57018e-26	8.24432e-25
ENSG00000189091	SF3B3	5.96173	5.9392	28.8037	28.8442	-2.27622	4.47456e-164	4.34496e-162
ENSG00000233922	LINC01694	0.140511	0.183012	0.912027	0.657187	-2.27604	0.000208351	0.000540861
ENSG00000168237	GLYCTK	0.357283	0.150416	1.45593	0.990252	-2.27595	0.00247634	0.00545663
ENSG00000137776	SLTM	2.11155	2.61132	10.974	11.9265	-2.27589	3.03822e-47	6.32911e-46
ENSG00000144840	RABL3	0.715006	0.362834	2.49433	2.70235	-2.27493	6.84951e-08	2.61584e-07
ENSG00000130700	GATA5	0.230463	0.0873225	0.954018	0.57488	-2.27485	0.0246565	0.0445514
ENSG00000164604	GPR85	0.0485169	0.0612769	0.293624	0.238379	-2.27468	0.0215834	0.0394047
ENSG00000173744	AGFG1	1.03942	1.3371	5.76869	5.74235	-2.27397	6.76207e-30	8.49919e-29
ENSG00000119682	AREL1	1.21116	1.03875	5.18841	5.67246	-2.27247	2.32814e-23	2.29453e-22
ENSG00000104365	IKBKB	1.14918	0.997847	5.01907	5.34065	-2.27175	4.66445e-33	6.53747e-32
ENSG00000130734	ATG4D	3.30792	3.23291	16.969	14.6058	-2.27156	3.4149e-21	3.05549e-20
ENSG00000196793	ZNF239	0.95345	0.496736	3.49679	3.47742	-2.27131	3.13732e-06	1.01508e-05
ENSG00000249992	TMEM158	2.63895	1.49985	9.29508	10.6222	-2.27121	8.45726e-11	4.18089e-10
ENSG00000089022	MAPKAPK5	0.725894	0.768498	3.69642	3.51814	-2.27089	1.06004e-29	1.32426e-28
ENSG00000165288	BRWD3	0.414594	0.32132	1.68339	1.86253	-2.27071	5.13868e-14	3.1991e-13
ENSG00000165359	INTS6L	0.615262	0.866336	3.47801	3.68289	-2.27	1.73086e-15	1.17412e-14
ENSG00000184574	LPAR5	0.991245	1.00851	4.81255	4.82869	-2.26923	1.29081e-10	6.29393e-10
ENSG00000196372	ASB13	1.51355	1.77327	7.59317	8.26452	-2.26893	5.85624e-15	3.85559e-14
ENSG00000197905	TEAD4	2.00052	3.24144	13.0949	12.2169	-2.26781	4.8254e-16	3.38055e-15
ENSG00000253251	SHLD3	0.304507	0.634578	2.14511	2.39383	-2.26668	0.000760934	0.00182201
ENSG00000137842	TMEM62	0.373005	0.329774	1.75176	1.62593	-2.26609	3.72628e-06	1.19627e-05
ENSG00000135953	MFSD9	0.739518	0.804289	3.62024	3.80948	-2.266	7.45951e-11	3.70211e-10
ENSG00000144559	TAMM41	0.908432	0.535431	3.67989	3.24266	-2.26576	5.22952e-12	2.83621e-11
ENSG00000057019	DCBLD2	0.488032	0.41204	2.03796	2.28559	-2.2655	4.13715e-15	2.74529e-14
ENSG00000143952	VPS54	0.798811	0.956971	4.12916	4.31553	-2.26427	1.05517e-13	6.40748e-13
ENSG00000197417	SHPK	0.249318	0.177125	1.05244	0.989407	-2.26262	0.00130972	0.0030272
ENSG00000157881	PANK4	1.96735	1.73046	8.65767	9.07316	-2.26261	1.55484e-26	1.74717e-25
ENSG00000185989	RASA3	1.68253	2.02196	8.76318	9.02611	-2.26203	9.23965e-25	9.66515e-24
ENSG00000198042	MAK16	2.19672	2.87578	11.7679	12.5936	-2.26158	1.84228e-31	2.43107e-30
ENSG00000131263	RLIM	1.38468	1.48742	6.51572	7.25656	-2.26088	2.36826e-32	3.2139e-31
ENSG00000122481	RWDD3	0.301741	0.34299	1.33673	1.75626	-2.26081	0.00453665	0.00957563
ENSG00000273373	AL355488.1	0.881339	0.993868	5.13575	3.85445	-2.2605	1.78786e-08	7.22526e-08
ENSG00000146802	TMEM168	0.613386	0.609373	2.6402	3.21732	-2.26004	2.60997e-14	1.65788e-13
ENSG00000144747	TMF1	0.514062	0.544234	2.60784	2.4629	-2.25999	5.44792e-13	3.15998e-12
ENSG00000145919	BOD1	2.07451	1.51592	8.69519	8.46782	-2.25987	3.56749e-11	1.81109e-10
ENSG00000103423	DNAJA3	4.31348	4.71086	21.2466	21.9863	-2.25949	6.06625e-78	2.36186e-76
ENSG00000115827	DCAF17	1.34341	1.25775	6.30194	6.146	-2.25929	4.21171e-28	5.01231e-27
ENSG00000189319	FAM53B	0.875106	0.846582	4.12423	4.11672	-2.25929	1.22e-16	8.75849e-16
ENSG00000152253	SPC25	5.71738	6.83129	31.2594	28.828	-2.25808	8.91714e-31	1.15614e-29
ENSG00000133069	TMCC2	0.299453	0.283658	1.40582	1.38239	-2.25801	5.85324e-06	1.84031e-05
ENSG00000144579	CTDSP1	3.4666	4.0028	18.5143	17.2047	-2.25649	7.15101e-45	1.38989e-43
ENSG00000168350	DEGS2	0.187477	0.177588	0.953073	0.789545	-2.25571	0.00138119	0.00318124
ENSG00000134247	PTGFRN	1.11099	1.05239	4.73851	5.58676	-2.25515	3.10135e-19	2.54337e-18
ENSG00000184785	SMIM10	0.700841	1.91785	5.79671	6.7692	-2.25509	3.96852e-06	1.27002e-05
ENSG00000177051	FBXO46	1.38728	1.92307	7.91253	7.91593	-2.25467	1.35705e-16	9.72519e-16
ENSG00000110435	PDHX	1.65418	2.10933	9.28725	8.69263	-2.25419	8.11047e-20	6.81173e-19
ENSG00000268903	AL627309.6	1.58424	2.25101	10.0097	8.32278	-2.25406	2.59272e-05	7.56069e-05
ENSG00000139746	RBM26	1.29985	1.16413	5.52673	6.2169	-2.25365	1.28118e-32	1.7632e-31
ENSG00000172936	MYD88	1.97901	2.21546	10.2893	9.72353	-2.25342	1.29137e-23	1.2831e-22
ENSG00000138434	ITPRID2	3.57008	4.1267	18.1945	18.5129	-2.2526	3.48647e-84	1.48559e-82
ENSG00000164758	MED30	1.74432	0.865493	7.48011	4.89737	-2.25148	7.67285e-06	2.3829e-05
ENSG00000073417	PDE8A	0.637031	0.416653	2.52799	2.47644	-2.25139	4.37466e-12	2.38531e-11
ENSG00000160401	CFAP157	0.0254328	0.168638	0.489463	0.442164	-2.25079	0.0223391	0.0406838
ENSG00000101972	STAG2	3.18493	3.23836	15.0188	15.5437	-2.25021	1.70876e-66	5.44414e-65
ENSG00000254726	MEX3A	0.371096	0.277517	1.39717	1.68306	-2.25002	1.01478e-06	3.45291e-06
ENSG00000244462	RBM12	4.19403	3.71922	19.0529	18.5089	-2.24794	9.23339e-65	2.85591e-63
ENSG00000229205	LINC00200	1.68465	2.02393	9.16105	8.43254	-2.24457	1.14233e-15	7.84505e-15
ENSG00000124541	RRP36	7.24583	7.0685	33.4975	34.2932	-2.24382	4.30406e-42	7.81691e-41
ENSG00000163930	BAP1	4.47207	4.39307	20.6897	21.2573	-2.24248	2.44708e-57	6.61961e-56
ENSG00000105971	CAV2	0.483553	0.327176	1.90011	1.92549	-2.24179	8.69067e-09	3.62453e-08
ENSG00000010810	FYN	0.435768	0.519799	2.28563	2.23867	-2.2417	5.70935e-11	2.8562e-10
ENSG00000117597	UTP25	0.657072	0.939079	3.63755	3.91244	-2.23892	3.00076e-21	2.69582e-20
ENSG00000167895	TMC8	2.45399	2.46983	11.7036	11.5356	-2.23866	3.76088e-36	5.83104e-35
ENSG00000018699	TTC27	4.79414	4.96905	22.303	23.7652	-2.23799	1.83827e-43	3.46245e-42
ENSG00000048140	TSPAN17	1.99542	2.78092	11.36	11.1998	-2.23716	4.355e-30	5.52548e-29
ENSG00000161888	SPC24	4.04459	3.35233	17.3946	17.3883	-2.235	6.7748e-28	8.02342e-27
ENSG00000187098	MITF	0.499695	0.552226	2.33465	2.61884	-2.23442	1.95915e-11	1.01424e-10
ENSG00000237298	TTN-AS1	0.121614	0.082285	0.46684	0.490281	-2.23423	6.10066e-07	2.1269e-06
ENSG00000232725	U52111.1	0.440148	0.521163	2.15766	2.37053	-2.23422	0.0110575	0.0216644
ENSG00000100151	PICK1	0.355739	0.336974	1.80846	1.44793	-2.23364	2.05312e-05	6.07436e-05
ENSG00000181609	OR52D1	0.22462	0.425543	1.79441	1.27342	-2.23307	0.0399997	0.0684341
ENSG00000126562	WNK4	1.9273	1.55847	8.09086	8.26136	-2.23175	8.88797e-24	8.90368e-23
ENSG00000187778	MCRS1	6.1104	4.78297	24.8985	26.178	-2.23111	9.59784e-42	1.73152e-40
ENSG00000215908	CROCCP2	3.98985	3.73897	18.0983	18.1358	-2.22958	1.41427e-54	3.54629e-53
ENSG00000162694	EXTL2	1.03923	0.585959	3.57598	4.02126	-2.22935	1.10852e-10	5.43291e-10
ENSG00000281026	N4BP2L2-IT2	0.122301	0.0463399	0.452981	0.332809	-2.22851	0.0278259	0.0497799
ENSG00000165060	FXN	0.473161	0.471792	2.15673	2.26832	-2.22736	1.88434e-13	1.12732e-12
ENSG00000125629	INSIG2	0.484497	0.487624	2.62797	1.92271	-2.22709	2.51113e-06	8.21416e-06
ENSG00000110367	DDX6	2.74882	2.31671	11.4996	12.1944	-2.22702	1.6648e-64	5.0975e-63
ENSG00000109458	GAB1	0.212767	0.167953	0.858443	0.920302	-2.22611	1.6504e-06	5.49375e-06
ENSG00000165912	PACSIN3	0.782334	1.1116	4.62422	4.25454	-2.22598	3.50088e-08	1.37204e-07
ENSG00000124802	EEF1E1	3.23578	3.28019	16.9856	13.4954	-2.22594	6.15365e-18	4.7508e-17
ENSG00000028137	TNFRSF1B	2.44556	1.80511	9.59538	10.2393	-2.22474	9.03392e-21	7.91458e-20
ENSG00000135926	TMBIM1	3.77741	3.64483	17.823	16.8394	-2.2238	1.39907e-47	2.94216e-46
ENSG00000172239	PAIP1	4.86765	4.17653	21.0824	21.1168	-2.22345	8.76733e-39	1.46762e-37
ENSG00000119812	FAM98A	2.33338	2.57868	10.909	12.0434	-2.22331	4.55151e-31	5.93865e-30
ENSG00000120910	PPP3CC	1.03148	1.83689	7.13145	6.2999	-2.22286	4.33794e-11	2.18764e-10
ENSG00000153933	DGKE	0.38291	0.393802	1.73605	1.88963	-2.22247	1.44706e-12	8.15659e-12
ENSG00000133597	ADCK2	0.246365	0.622319	2.11722	1.95538	-2.22181	0.000183583	0.000480711
ENSG00000011485	PPP5C	2.88054	3.82003	16.1143	15.1585	-2.22054	2.57982e-49	5.7058e-48
ENSG00000075089	ACTR6	1.22339	0.683431	4.32848	4.52895	-2.22037	4.89253e-10	2.26746e-09
ENSG00000253738	OTUD6B-AS1	0.477724	1.24444	3.88865	4.16781	-2.22002	8.18784e-11	4.0512e-10
ENSG00000051382	PIK3CB	2.71218	2.59798	12.0948	12.6233	-2.21907	8.07956e-52	1.89349e-50
ENSG00000147650	LRP12	0.513821	0.370833	1.94575	2.16392	-2.21853	3.33342e-12	1.83813e-11
ENSG00000285875	AL035446.2	0.290551	0.275225	1.01988	1.6106	-2.21708	0.0409558	0.069938
ENSG00000063176	SPHK2	0.437914	0.886195	2.84782	3.32522	-2.21562	4.03806e-10	1.88147e-09
ENSG00000263745	AP005230.1	0.157465	0.149159	0.69758	0.726065	-2.21551	0.00805274	0.0161579
ENSG00000100023	PPIL2	8.6873	8.64272	39.8536	40.6027	-2.21496	9.46283e-140	7.39223e-138
ENSG00000101773	RBBP8	1.31569	1.80267	7.08099	7.41454	-2.2141	2.05389e-20	1.77642e-19
ENSG00000198081	ZBTB14	0.638695	0.715006	2.82525	3.45632	-2.21304	1.57045e-08	6.38474e-08
ENSG00000183527	PSMG1	7.84719	7.34316	35.9379	34.4216	-2.21219	2.34304e-47	4.89348e-46
ENSG00000132749	TESMIN	0.574162	0.796389	3.23904	3.1233	-2.21202	1.73024e-11	9.0013e-11
ENSG00000171236	LRG1	1.90888	1.5912	7.94352	8.25347	-2.21183	2.24994e-15	1.51402e-14
ENSG00000126012	KDM5C	6.4143	5.98507	28.3531	29.0602	-2.21163	5.39117e-115	3.24442e-113
ENSG00000120162	MOB3B	0.691974	0.495602	2.57398	2.91511	-2.21128	8.99104e-12	4.78469e-11
ENSG00000105676	ARMC6	4.81157	4.44592	21.6521	21.1752	-2.21053	1.20348e-46	2.45665e-45
ENSG00000004766	VPS50	0.325402	0.165974	1.18615	1.07848	-2.20989	5.4511e-07	1.90781e-06
ENSG00000184992	BRI3BP	2.41092	1.60203	8.91133	9.59482	-2.20819	2.25941e-28	2.7114e-27
ENSG00000100815	TRIP11	0.357493	0.393254	1.72107	1.74776	-2.20718	1.63774e-11	8.53466e-11
ENSG00000107738	VSIR	0.13995	0.419797	1.32975	1.26945	-2.20718	0.000116067	0.000311794
ENSG00000203791	EEF1AKMT2	0.424652	0.214534	1.51116	1.42307	-2.20443	0.000107273	0.000289575
ENSG00000124920	MYRF	1.78071	1.29426	6.98668	7.16193	-2.20442	5.1695e-36	7.97949e-35
ENSG00000160818	GPATCH4	4.58277	3.70264	18.6085	19.5314	-2.20432	2.04687e-42	3.75665e-41
ENSG00000170522	ELOVL6	1.54082	1.61481	7.21997	7.31655	-2.20326	4.69141e-30	5.94612e-29
ENSG00000188738	FSIP2	0.0763665	0.0385804	0.236631	0.29055	-2.2028	0.000120463	0.000322821
ENSG00000114354	TFG	2.85014	2.83593	13.1325	13.0351	-2.20233	2.26431e-36	3.53317e-35
ENSG00000167130	DOLPP1	2.23372	2.5693	11.5679	10.5529	-2.20225	5.49426e-15	3.62315e-14
ENSG00000070718	AP3M2	0.647984	0.920706	3.66785	3.56552	-2.20217	2.01398e-13	1.20189e-12
ENSG00000198399	ITSN2	0.596957	0.480648	2.3158	2.63598	-2.20185	4.71284e-17	3.47658e-16
ENSG00000120800	UTP20	2.0643	2.24929	9.02975	10.8236	-2.20165	2.24962e-45	4.43968e-44
ENSG00000178971	CTC1	0.558535	0.608434	2.6366	2.73371	-2.20145	3.45778e-14	2.17881e-13
ENSG00000144580	CNOT9	2.64594	2.09936	10.8398	10.949	-2.20092	1.194e-30	1.54303e-29
ENSG00000101384	JAG1	0.0771845	0.0974841	0.429751	0.374371	-2.20083	0.0020423	0.00458098
ENSG00000164967	RPP25L	3.17646	3.11266	15.0345	13.8683	-2.20053	3.09576e-10	1.45606e-09
ENSG00000030066	NUP160	3.05441	3.30285	14.4439	14.7807	-2.20004	5.92098e-64	1.79493e-62
ENSG00000126249	PDCD2L	1.83887	1.34599	7.52716	7.07635	-2.19981	3.5184e-07	1.25445e-06
ENSG00000198833	UBE2J1	3.17845	3.51259	15.2775	15.4798	-2.19975	3.57747e-36	5.55374e-35
ENSG00000151690	MFSD6	0.396651	0.450874	2.08127	1.81396	-2.19937	6.28998e-08	2.41009e-07
ENSG00000136146	MED4	1.87684	1.53759	8.01243	7.64944	-2.19934	1.35721e-11	7.11534e-11
ENSG00000143624	INTS3	0.847001	1.01917	4.2186	4.35626	-2.19843	4.97691e-25	5.2421e-24
ENSG00000276234	TADA2A	0.719269	0.821602	3.55668	3.51801	-2.19775	1.64146e-12	9.22463e-12
ENSG00000133119	RFC3	3.82886	3.50862	16.9561	16.6732	-2.19714	2.1175e-27	2.46583e-26
ENSG00000279331	RBM12B-AS1	0.915852	0.694033	2.594	4.7768	-2.19674	0.0153105	0.0289948
ENSG00000082996	RNF13	1.05297	0.529881	3.87132	3.33297	-2.1918	7.43534e-08	2.82717e-07
ENSG00000258674	AC011448.1	0.259177	0.491012	2.16459	1.27342	-2.19143	0.00603923	0.0124178
ENSG00000164654	MIOS	1.47865	1.45128	6.57898	6.8005	-2.19122	1.12674e-25	1.22053e-24
ENSG00000159917	ZNF235	0.059915	0.0567545	0.27558	0.256641	-2.19016	0.0426385	0.0725819
ENSG00000151247	EIF4E	0.688735	0.805438	3.48896	3.33577	-2.19013	1.3177e-26	1.48412e-25
ENSG00000159593	NAE1	5.02313	3.95729	19.8744	21.0337	-2.18931	2.82089e-46	5.71044e-45
ENSG00000106526	ACTR3C	0.0740621	0.15785	0.571486	0.489854	-2.18807	0.00381541	0.00813017
ENSG00000155100	OTUD6B	1.92483	2.39308	9.98182	9.7074	-2.18718	6.54434e-22	6.06483e-21
ENSG00000120805	ARL1	1.96988	1.45637	8.34812	7.22723	-2.18709	2.45062e-20	2.11131e-19
ENSG00000120075	HOXB5	0.46883	0.277562	1.63858	1.74979	-2.18709	0.00329845	0.00712326
ENSG00000067182	TNFRSF1A	2.26976	1.78226	9.32642	9.09774	-2.18695	1.1345e-20	9.90371e-20
ENSG00000088888	MAVS	3.67844	4.4277	17.8255	19.0988	-2.18619	3.04855e-86	1.34605e-84
ENSG00000245556	SCAMP1-AS1	1.40168	2.27613	7.87706	8.90507	-2.18592	3.71716e-09	1.60502e-08
ENSG00000130224	LRCH2	0.2184	0.114933	0.731372	0.77958	-2.18585	0.0024448	0.00539348
ENSG00000110723	EXPH5	0.121342	0.167188	0.664933	0.650393	-2.18583	2.52655e-05	7.37832e-05
ENSG00000244041	LINC01011	0.723363	0.523982	2.67303	2.99125	-2.18575	9.29441e-06	2.86243e-05
ENSG00000063601	MTMR1	1.45659	1.63062	7.02016	7.02084	-2.1843	4.13812e-25	4.37754e-24
ENSG00000160563	MED27	1.81658	1.34434	7.35907	6.973	-2.18349	1.39717e-09	6.2266e-09
ENSG00000279342	AP000866.6	0.23394	0	0.546097	0.505242	-2.18334	0.0497113	0.0824855
ENSG00000176422	SPRYD4	0.210835	0.294315	1.14838	1.14914	-2.1824	3.91679e-08	1.53012e-07
ENSG00000254535	PABPC4L	0.169351	0.206252	0.746723	0.960089	-2.18204	0.0012011	0.00278962
ENSG00000214049	UCA1	0.691389	0.95509	3.86001	3.62567	-2.18203	9.32262e-10	4.21325e-09
ENSG00000196730	DAPK1	1.35631	1.09396	5.71499	5.37484	-2.18007	1.78058e-26	1.99733e-25
ENSG00000136448	NMT1	5.81102	6.11611	26.3958	27.6431	-2.17931	1.14086e-85	5.00109e-84
ENSG00000168509	HJV	0.197866	0.421716	1.50884	1.30871	-2.17891	0.00401827	0.00853484
ENSG00000143179	UCK2	3.75739	3.25458	15.9363	15.781	-2.17854	1.20006e-55	3.10831e-54
ENSG00000119772	DNMT3A	0.328381	0.584414	2.03434	2.10989	-2.17835	4.21943e-13	2.4656e-12
ENSG00000166896	ATP23	1.79757	1.80491	8.31583	7.98961	-2.17829	3.11812e-16	2.19838e-15
ENSG00000140284	SLC27A2	2.13437	2.54745	11.269	9.93833	-2.17803	6.05359e-17	4.42544e-16
ENSG00000145088	EAF2	0.0675764	0.640118	1.59499	1.63458	-2.17756	0.0139844	0.0266825
ENSG00000049618	ARID1B	0.377488	0.446336	1.75279	1.97513	-2.17656	2.55358e-40	4.4456e-39
ENSG00000138316	ADAMTS14	2.47438	2.08582	10.205	10.3729	-2.17535	2.45507e-29	3.03435e-28
ENSG00000043514	TRIT1	1.2816	1.23134	5.6377	5.70876	-2.17513	1.99952e-21	1.80967e-20
ENSG00000130675	MNX1	0.227721	0.431417	1.41607	1.57072	-2.17454	0.000111068	0.000299089
ENSG00000105464	GRIN2D	2.95914	2.75855	13.1331	12.6663	-2.17446	1.41679e-35	2.15283e-34
ENSG00000162702	ZNF281	2.66344	2.08316	10.1329	11.2578	-2.1739	7.54312e-27	8.57902e-26
ENSG00000232931	LINC00342	0.95944	0.865553	3.98163	4.24782	-2.17376	2.30598e-07	8.37111e-07
ENSG00000102053	ZC3H12B	0.106945	0.173663	0.599151	0.669811	-2.17274	0.000489445	0.00120802
ENSG00000184634	MED12	3.07684	2.74669	12.5824	13.6502	-2.17224	2.24403e-48	4.84014e-47
ENSG00000213699	SLC35F6	2.60555	2.46811	11.7097	11.1452	-2.17192	4.3508e-25	4.59853e-24
ENSG00000204619	PPP1R11	2.73341	4.33026	15.8809	16.0129	-2.17133	6.89751e-20	5.81303e-19
ENSG00000281398	SNHG4	6.26288	6.43957	28.2037	29.0013	-2.17078	1.31804e-64	4.05614e-63
ENSG00000092470	WDR76	2.05314	2.27824	9.56419	9.94365	-2.17022	1.52727e-22	1.45634e-21
ENSG00000177853	ZNF518A	0.790739	0.811447	3.73273	3.47838	-2.17002	2.72361e-22	2.56799e-21
ENSG00000048707	VPS13D	0.570176	0.720133	2.47196	3.34129	-2.16986	2.88021e-25	3.07219e-24
ENSG00000132109	TRIM21	1.24013	0.587356	3.80516	4.38238	-2.1694	2.22078e-05	6.52525e-05
ENSG00000114988	LMAN2L	1.72196	1.42201	6.92618	7.19232	-2.16856	9.24878e-12	4.91862e-11
ENSG00000189180	ZNF33A	0.381583	0.421697	1.87057	1.74264	-2.16849	7.16729e-09	3.01395e-08
ENSG00000145191	EIF2B5	3.46118	3.56233	15.6015	15.9682	-2.16802	3.61986e-58	9.92428e-57
ENSG00000152642	GPD1L	0.622711	1.03816	3.72644	3.75622	-2.16749	1.95888e-10	9.39334e-10
ENSG00000144366	GULP1	0.25961	0.378332	1.51194	1.35857	-2.16676	2.48793e-10	1.18019e-09
ENSG00000152990	ADGRA3	0.866366	0.820666	3.77045	3.79735	-2.16585	3.12217e-20	2.67569e-19
ENSG00000110987	BCL7A	1.14782	1.2426	5.2265	5.5019	-2.16536	3.40107e-20	2.90551e-19
ENSG00000163155	LYSMD1	0.143074	0.496934	1.21224	1.67632	-2.16491	0.00448873	0.00948451
ENSG00000114744	COMMD2	0.854185	1.04031	3.81954	4.68576	-2.16473	4.02605e-12	2.20609e-11
ENSG00000284946	AC068831.7	0.317934	0.348716	1.40361	1.58741	-2.16471	3.02051e-07	1.08407e-06
ENSG00000106344	RBM28	1.45498	1.27826	6.03341	6.20001	-2.16318	5.7787e-49	1.27346e-47
ENSG00000179958	DCTPP1	7.56548	6.95142	32.197	32.7683	-2.16265	2.35893e-28	2.82805e-27
ENSG00000204366	ZBTB12	1.46722	1.26897	6.25434	5.97931	-2.16194	1.08164e-07	4.04523e-07
ENSG00000120784	ZFP30	0.0465712	0.102934	0.35513	0.316827	-2.16169	0.0121545	0.0235225
ENSG00000149485	FADS1	8.17278	8.82706	35.2303	40.8449	-2.16142	1.20136e-117	7.50787e-116
ENSG00000196865	NHLRC2	0.735374	0.585535	2.80961	3.08546	-2.15981	2.38539e-18	1.87424e-17
ENSG00000069956	MAPK6	3.10822	2.2348	11.0894	12.7453	-2.15956	8.72804e-33	1.20937e-31
ENSG00000136870	ZNF189	0.557461	0.891094	3.42858	3.05503	-2.15838	3.43511e-07	1.22636e-06
ENSG00000207652	MIR621	9.96752	10.622	42.9805	48.9737	-2.15832	0.00093239	0.00220483
ENSG00000163528	CHCHD4	3.57751	2.30182	13.726	12.4496	-2.15811	8.06162e-13	4.61885e-12
ENSG00000257103	LSM14A	5.94524	6.9441	28.5223	29.03	-2.15748	5.52038e-64	1.67557e-62
ENSG00000253710	ALG11	0.1736	0.252145	0.853109	1.04979	-2.1568	1.53468e-06	5.12956e-06
ENSG00000146243	IRAK1BP1	0.142733	0.0600907	0.420393	0.479517	-2.15646	0.00455711	0.00961483
ENSG00000169635	HIC2	10.1732	9.54245	40.9782	46.8785	-2.15612	6.90214e-109	3.87617e-107
ENSG00000065060	UHRF1BP1	2.61964	2.36711	10.4769	11.7351	-2.15586	1.25949e-51	2.93475e-50
ENSG00000168522	FNTA	1.11458	1.07951	4.84761	4.92723	-2.15572	4.58502e-26	5.05202e-25
ENSG00000151503	NCAPD3	3.97651	3.9035	16.7651	18.3375	-2.15538	1.38207e-73	4.9904e-72
ENSG00000216895	AC009403.1	0.530031	0.725215	2.90836	2.69325	-2.1552	0.000189131	0.000494816
ENSG00000139405	RITA1	3.36711	4.07275	16.459	16.7004	-2.15444	2.95746e-21	2.65888e-20
ENSG00000172731	LRRC20	0.692915	0.656364	2.92348	3.08028	-2.15411	2.30234e-07	8.35915e-07
ENSG00000177058	SLC38A9	0.284689	0.308197	1.36359	1.2758	-2.15374	9.1667e-08	3.45477e-07
ENSG00000163655	GMPS	4.90018	4.73097	22.2468	20.591	-2.15343	1.31516e-85	5.75482e-84
ENSG00000167881	SRP68	3.94474	3.57355	16.7115	16.7136	-2.15325	9.89397e-63	2.94439e-61
ENSG00000065491	TBC1D22B	1.52018	1.27635	6.28535	6.13722	-2.15279	6.40148e-13	3.69636e-12
ENSG00000128513	POT1	1.07501	0.941453	4.58855	4.36963	-2.15257	1.76392e-15	1.19589e-14
ENSG00000213865	C8orf44	1.00272	0.361839	2.96488	3.06791	-2.15182	5.81562e-05	0.000162049
ENSG00000112701	SENP6	1.25751	1.17133	5.55564	5.23198	-2.15169	7.41216e-33	1.02997e-31
ENSG00000180011	ZADH2	1.4077	1.22232	5.85708	5.81915	-2.15164	4.82241e-26	5.3016e-25
ENSG00000126790	L3HYPDH	0.785113	0.873038	3.69378	3.6769	-2.15129	1.8828e-08	7.58631e-08
ENSG00000172197	MBOAT1	1.33345	1.32627	5.66516	6.14849	-2.15108	3.46514e-07	1.23636e-06
ENSG00000085365	SCAMP1	2.03801	1.61985	7.86828	8.34895	-2.15031	2.92163e-22	2.74938e-21
ENSG00000182606	TRAK1	1.13168	0.834914	4.34645	4.36766	-2.15008	1.64123e-24	1.69212e-23
ENSG00000172167	MTBP	0.675196	0.340202	2.19095	2.2967	-2.14895	5.70382e-10	2.62846e-09
ENSG00000227640	SOX21-AS1	0.473055	0.137878	1.42706	1.26529	-2.14878	0.00184099	0.00415006
ENSG00000130764	LRRC47	5.21772	5.56971	24.2747	23.5542	-2.14802	1.78531e-54	4.45833e-53
ENSG00000258634	AL160006.1	0.340447	0.618103	1.97797	2.28391	-2.1476	5.81859e-06	1.82966e-05
ENSG00000171466	ZNF562	0.698884	0.722994	2.98524	3.31568	-2.14738	1.51694e-22	1.44706e-21
ENSG00000120696	KBTBD7	0.505324	0.430802	2.1744	1.96716	-2.14689	1.05303e-06	3.57657e-06
ENSG00000188211	NCR3LG1	1.61635	1.60149	5.97051	8.26468	-2.14514	8.21855e-21	7.2132e-20
ENSG00000122335	SERAC1	0.0760672	0.144109	0.418269	0.558561	-2.14399	0.000432237	0.00107346
ENSG00000133863	TEX15	0.967851	0.658948	3.25088	3.9247	-2.14373	6.5246e-20	5.50256e-19
ENSG00000244578	LINC01391	0.0615121	0.145668	0.569575	0.348726	-2.14153	0.0396142	0.0678128
ENSG00000162623	TYW3	1.39925	1.27635	6.00308	5.78792	-2.14058	7.16371e-16	4.97156e-15
ENSG00000125447	GGA3	5.20593	5.10195	23.1751	22.2696	-2.14056	8.88633e-73	3.18042e-71
ENSG00000132613	MTSS1L	1.26812	1.5412	5.93412	6.46582	-2.14032	2.50865e-17	1.86754e-16
ENSG00000171604	CXXC5	6.76922	7.52986	32.0335	31.0061	-2.13951	6.4043e-59	1.77984e-57
ENSG00000185829	ARL17A	0.160674	0.217426	0.766806	0.902221	-2.13937	0.0011569	0.0026952
ENSG00000108826	MRPL27	3.35873	3.18156	14.205	14.5909	-2.13888	3.41223e-24	3.47539e-23
ENSG00000118620	ZNF430	0.279586	0.248285	1.17386	1.14915	-2.13881	1.04492e-05	3.2019e-05
ENSG00000224051	CPTP	1.87183	2.61532	10.9772	8.80784	-2.13808	1.96516e-13	1.17366e-12
ENSG00000133884	DPF2	2.01547	2.26161	9.92511	8.90653	-2.13762	3.38428e-36	5.26052e-35
ENSG00000153283	CD96	0.394411	0.471923	1.6734	2.14186	-2.13704	4.14395e-07	1.46547e-06
ENSG00000221944	TIGD1	0.364804	0.734318	2.31819	2.53349	-2.1364	0.000131111	0.000349891
ENSG00000153879	CEBPG	3.41666	3.75016	15.7938	15.7316	-2.13633	1.58047e-36	2.47881e-35
ENSG00000157778	PSMG3	9.94718	11.6191	48.5961	46.2905	-2.13623	2.02914e-45	4.00779e-44
ENSG00000253797	UTP14C	0.194699	0.307382	1.06834	1.14468	-2.13607	0.000133951	0.000357198
ENSG00000168216	LMBRD1	0.625875	0.45109	2.54936	2.17522	-2.13603	8.65046e-12	4.60746e-11
ENSG00000121892	PDS5A	4.22419	3.37006	15.7944	17.5507	-2.13582	1.49063e-71	5.27302e-70
ENSG00000081665	ZNF506	0.0284312	0.0673288	0.175507	0.247147	-2.13462	0.0392771	0.0672782
ENSG00000124429	POF1B	0.534372	1.01237	3.78381	3.02947	-2.13446	7.73604e-08	2.93601e-07
ENSG00000011332	DPF1	0.249188	0.306857	1.28489	1.15842	-2.13384	0.000161674	0.000426136
ENSG00000176349	AC104129.1	0.276178	0.879961	2.48891	2.60953	-2.13343	2.4496e-06	8.02259e-06
ENSG00000147121	KRBOX4	0.261285	0.165001	0.822274	1.04238	-2.13273	0.00245793	0.00541998
ENSG00000088970	KIZ	0.620218	0.391668	2.23546	2.18783	-2.13192	2.4657e-07	8.91639e-07
ENSG00000164077	MON1A	1.03912	0.773385	4.20449	3.72396	-2.13159	3.58844e-14	2.25764e-13
ENSG00000101216	GMEB2	1.16891	1.49239	5.57329	6.0986	-2.13072	2.331e-15	1.56684e-14
ENSG00000268858	AL118506.1	0.659758	0.661719	3.19899	2.58155	-2.12923	4.22592e-06	1.3492e-05
ENSG00000082438	COBLL1	0.146223	0.125318	0.581533	0.60528	-2.12916	7.03837e-07	2.44089e-06
ENSG00000138231	DBR1	1.36265	1.43419	6.15758	6.07999	-2.12901	9.32044e-12	4.95285e-11
ENSG00000103671	TRIP4	0.724911	0.975798	3.26959	4.18178	-2.12868	2.43106e-07	8.79765e-07
ENSG00000179965	ZNF771	0.551688	0.522587	2.27297	2.42192	-2.12814	1.63942e-08	6.65407e-08
ENSG00000177225	GATD1	3.69033	3.39286	15.639	15.3095	-2.12811	1.4356e-43	2.71872e-42
ENSG00000204519	ZNF551	0.787411	0.96242	3.81848	3.84001	-2.12811	6.17032e-11	3.08048e-10
ENSG00000095261	PSMD5	6.88191	8.28283	31.4967	34.8433	-2.12779	1.21335e-60	3.44673e-59
ENSG00000163918	RFC4	8.82011	6.57803	33.6362	33.5315	-2.12711	2.82964e-43	5.28886e-42
ENSG00000182742	HOXB4	2.57877	3.13636	12.89	12.0807	-2.12583	1.25791e-24	1.30383e-23
ENSG00000168116	KIAA1586	1.69278	1.2755	6.39829	6.5287	-2.12506	8.60245e-12	4.5839e-11
ENSG00000160953	MUM1	1.35645	0.883371	4.90357	4.8429	-2.12464	2.6018e-22	2.45504e-21
ENSG00000112837	TBX18	1.031	1.09702	4.68741	4.59591	-2.12461	7.21508e-22	6.66362e-21
ENSG00000120690	ELF1	4.52505	3.47613	17.0025	17.8323	-2.12422	2.25968e-35	3.41446e-34
ENSG00000111647	UHRF1BP1L	0.470052	0.770638	2.56685	2.85615	-2.12395	4.17414e-10	1.94264e-09
ENSG00000162302	RPS6KA4	1.75944	2.3809	9.09273	8.97718	-2.12332	2.41491e-18	1.89622e-17
ENSG00000165898	ISCA2	0.586133	0.59223	2.75269	2.37773	-2.12234	1.41566e-05	4.26974e-05
ENSG00000163686	ABHD6	0.233288	0.220983	0.956032	1.02026	-2.12159	0.00326531	0.00705608
ENSG00000246174	KCTD21-AS1	0.204462	0.332017	1.06063	1.28057	-2.12139	0.000780782	0.00186697
ENSG00000164105	SAP30	4.53069	4.2917	20.7623	17.6031	-2.12117	2.69611e-14	1.71081e-13
ENSG00000179523	EIF3J-DT	0.610623	0.578413	2.71293	2.45717	-2.12097	5.32776e-06	1.68444e-05
ENSG00000106789	CORO2A	0.983327	1.1891	4.56589	4.89467	-2.12095	2.59829e-15	1.74074e-14
ENSG00000138688	KIAA1109	0.262944	0.177119	0.86781	1.04238	-2.12093	7.1095e-11	3.53416e-10
ENSG00000154380	ENAH	0.373683	0.353971	1.55035	1.61366	-2.12086	5.51241e-14	3.42477e-13
ENSG00000167637	ZNF283	0.248188	0.360482	1.1776	1.47582	-2.12082	2.80829e-06	9.13715e-06
ENSG00000172943	PHF8	1.24718	1.24424	5.16474	5.6715	-2.12076	4.94569e-26	5.43468e-25
ENSG00000135108	FBXO21	0.877842	0.570662	3.06262	3.22021	-2.12026	4.54476e-12	2.47529e-11
ENSG00000159733	ZFYVE28	0.919696	0.953593	3.90824	4.23693	-2.11999	1.61562e-21	1.46603e-20
ENSG00000244754	N4BP2L2	0.352625	0.387468	1.53654	1.68192	-2.1197	1.46206e-15	9.95943e-15
ENSG00000231808	LINC01388	2.3002	0.272358	5.32471	5.75948	-2.11964	0.027485	0.0492278
ENSG00000065559	MAP2K4	0.795448	1.05092	4.20343	3.82918	-2.11895	5.16902e-13	3.00393e-12
ENSG00000169499	PLEKHA2	0.832071	0.412003	2.57507	2.80888	-2.11867	4.54626e-09	1.94772e-08
ENSG00000136824	SMC2	3.38415	3.53846	14.1016	15.9704	-2.11859	1.05018e-45	2.08607e-44
ENSG00000128585	MKLN1	0.984523	0.66865	3.35578	3.80524	-2.11768	1.88377e-21	1.70681e-20
ENSG00000075856	SART3	3.81647	3.06977	14.4079	15.4377	-2.11729	5.91944e-48	1.25894e-46
ENSG00000104660	LEPROTL1	1.8534	1.33762	6.80217	7.00488	-2.1159	2.36588e-19	1.94678e-18
ENSG00000260923	LINC02193	0.321274	0.426058	1.73825	1.50567	-2.11562	0.000151118	0.00039922
ENSG00000119912	IDE	2.05981	1.84689	8.29605	8.62293	-2.11549	2.38432e-33	3.38063e-32
ENSG00000132286	TIMM10B	1.8093	1.93741	7.11266	9.12752	-2.11511	2.12264e-13	1.26553e-12
ENSG00000269858	EGLN2	0.636515	0.465125	2.58207	2.17887	-2.11435	2.69608e-09	1.18101e-08
ENSG00000135698	MPHOSPH6	2.2939	2.12116	8.74608	10.3624	-2.11422	4.23334e-12	2.31395e-11
ENSG00000239467	AC007405.3	1.11323	0.820172	5.03049	3.31919	-2.11354	0.002227	0.00497058
ENSG00000133619	KRBA1	0.73958	0.721797	3.00295	3.32039	-2.11348	2.6996e-10	1.27638e-09
ENSG00000181444	ZNF467	1.26873	0.787388	4.65466	4.21641	-2.11318	1.72915e-07	6.35761e-07
ENSG00000084463	WBP11	5.58106	4.47661	22.1046	21.3487	-2.11282	6.72877e-51	1.53702e-49
ENSG00000115275	MOGS	5.67348	5.21614	23.3525	23.7132	-2.1124	9.27994e-43	1.71348e-41
ENSG00000072803	FBXW11	1.62998	1.64558	7.17262	6.98727	-2.11194	7.77876e-22	7.17607e-21
ENSG00000138092	CENPO	1.53902	1.90957	7.07615	7.84846	-2.11178	2.08234e-21	1.88322e-20
ENSG00000260528	FAM157C	0.237951	0.350622	0.69124	1.85862	-2.11177	0.00105326	0.00247528
ENSG00000282458	WASH5P	0.283392	0.429509	1.4887	1.59947	-2.11143	1.99392e-06	6.58595e-06
ENSG00000107140	TESK1	0.652815	0.549671	2.8051	2.38506	-2.1114	6.93787e-06	2.16402e-05
ENSG00000072121	ZFYVE26	0.342701	0.252485	1.27484	1.29235	-2.11132	1.12724e-11	5.95327e-11
ENSG00000113282	CLINT1	4.47036	4.76832	19.9363	19.9837	-2.11083	1.27972e-61	3.69996e-60
ENSG00000170180	GYPA	1.61862	1.61254	7.47865	6.47615	-2.1108	1.585e-16	1.13387e-15
ENSG00000134461	ANKRD16	0.821123	0.814848	3.578	3.48765	-2.11077	3.59829e-07	1.28162e-06
ENSG00000132793	LPIN3	0.261844	0.173622	0.874744	0.999531	-2.1091	0.00144203	0.00331323
ENSG00000101811	CSTF2	5.68791	5.49149	24.467	23.7505	-2.10904	3.28605e-28	3.92218e-27
ENSG00000122783	CYREN	1.61848	0.87302	5.13424	5.58178	-2.10894	2.32665e-13	1.3821e-12
ENSG00000198756	COLGALT2	5.01058	5.28331	21.7053	22.7075	-2.10874	3.65619e-79	1.45608e-77
ENSG00000163840	DTX3L	0.448437	0.753023	2.33892	2.85815	-2.10872	1.25333e-08	5.15132e-08
ENSG00000163848	ZNF148	0.32804	0.514322	1.68408	1.95806	-2.10861	1.31964e-10	6.42886e-10
ENSG00000136709	WDR33	1.73919	1.9272	7.76311	8.04911	-2.10776	3.23896e-55	8.29236e-54
ENSG00000283674	AC068587.4	0.0343708	0.0488366	0.190331	0.168875	-2.10709	0.0141491	0.0269776
ENSG00000248858	FLJ46284	0.059279	0.0982662	0.339025	0.341667	-2.10691	0.010411	0.0204916
ENSG00000133398	MED10	4.00822	4.09812	18.8517	16.0387	-2.10567	1.12136e-17	8.52225e-17
ENSG00000010270	STARD3NL	1.12788	0.651454	3.49621	4.13804	-2.10523	3.71022e-09	1.6025e-08
ENSG00000122435	TRMT13	1.21549	0.767584	3.98284	4.52831	-2.10516	6.74293e-10	3.08572e-09
ENSG00000072756	TRNT1	1.36561	1.19091	5.43108	5.55455	-2.10451	5.34729e-17	3.92677e-16
ENSG00000146587	RBAK	1.95913	1.30231	7.07657	6.91737	-2.10423	1.7056e-22	1.62321e-21
ENSG00000137486	ARRB1	1.10826	1.4775	4.83664	6.28299	-2.1021	1.06022e-15	7.29963e-15
ENSG00000236320	SLFN14	0.331216	0.0784361	0.932101	0.813686	-2.10166	0.0185583	0.0346513
ENSG00000176410	DNAJC30	0.529462	0.410345	2.06241	1.96471	-2.10157	0.00055204	0.00134954
ENSG00000089060	SLC8B1	1.11339	0.703109	3.76701	4.00099	-2.09988	1.34907e-13	8.13685e-13
ENSG00000120669	SOHLH2	0.281519	0.233335	1.4056	0.797996	-2.09968	0.00370012	0.00789833
ENSG00000186073	C15orf41	0.167323	0.182881	0.757143	0.74428	-2.0993	4.48169e-05	0.000126675
ENSG00000078061	ARAF	4.33101	4.26281	19.2653	17.4815	-2.09646	8.02791e-33	1.11363e-31
ENSG00000127527	EPS15L1	1.29101	1.45137	6.00673	5.72119	-2.09551	5.57577e-26	6.11328e-25
ENSG00000139116	KIF21A	1.20592	1.44468	5.30623	6.0323	-2.09533	7.30665e-28	8.64071e-27
ENSG00000225830	ERCC6	0.185808	0.291088	0.986109	1.05609	-2.09472	9.8032e-10	4.42142e-09
ENSG00000070367	EXOC5	1.00825	1.06318	4.18614	4.65905	-2.09374	2.23738e-28	2.68629e-27
ENSG00000166130	IKBIP	1.14927	1.11586	4.76792	4.89746	-2.09346	6.38824e-12	3.43558e-11
ENSG00000251661	AC136475.1	0.316932	0.120086	0.943693	0.910359	-2.09274	0.0431248	0.073338
ENSG00000214194	SMIM30	6.30856	6.21482	28.7491	24.6538	-2.09254	1.92403e-25	2.06674e-24
ENSG00000138030	KHK	0.742678	1.03674	4.13039	3.47174	-2.09239	2.97724e-07	1.06932e-06
ENSG00000275023	MLLT6	3.92562	3.83768	15.8727	17.1965	-2.09085	8.44354e-92	4.05107e-90
ENSG00000105821	DNAJC2	2.73332	2.31297	10.3818	11.0675	-2.08891	2.29403e-34	3.35206e-33
ENSG00000132382	MYBBP1A	6.61395	6.92263	28.2317	29.37	-2.08887	1.29736e-80	5.24387e-79
ENSG00000249485	RBBP4P1	0.281215	0.799145	2.24653	2.3737	-2.08842	0.0100871	0.0198926
ENSG00000122085	MTERF4	0.385141	0.43323	1.70882	1.77405	-2.08841	2.11544e-10	1.01117e-09
ENSG00000050820	BCAR1	0.990453	1.04931	4.24959	4.42805	-2.08837	1.39087e-21	1.26775e-20
ENSG00000112759	SLC29A1	7.84196	7.99378	35.038	32.2947	-2.08804	8.37598e-67	2.68969e-65
ENSG00000115446	UNC50	2.89639	2.48957	11.1212	11.7577	-2.08797	2.09667e-14	1.34069e-13
ENSG00000130813	C19orf66	0.413304	0.208802	1.30069	1.33297	-2.08733	0.000335524	0.000846905
ENSG00000142731	PLK4	1.92145	1.16284	6.29884	6.76786	-2.08654	2.67536e-14	1.69809e-13
ENSG00000279382	AC018665.1	0.614737	0.665497	2.64679	2.78807	-2.08509	0.00299235	0.00649907
ENSG00000082516	GEMIN5	4.98641	5.18567	20.4028	22.7676	-2.08505	1.22508e-54	3.0846e-53
ENSG00000108239	TBC1D12	0.31108	0.26193	1.17352	1.2541	-2.08434	9.04696e-06	2.78798e-05
ENSG00000067365	METTL22	0.405753	0.38435	1.53126	1.81834	-2.08417	1.81441e-08	7.32161e-08
ENSG00000120802	TMPO	7.39125	7.55515	31.742	31.6072	-2.08337	5.88418e-116	3.57644e-114
ENSG00000148835	TAF5	1.90322	1.52547	6.73822	7.77419	-2.08325	4.53249e-13	2.6441e-12
ENSG00000147457	CHMP7	2.29138	2.09817	9.06933	9.51665	-2.08277	3.18825e-23	3.12203e-22
ENSG00000276805	AL133216.2	0.116078	0.204202	0.746663	0.614202	-2.08266	0.000842769	0.00200281
ENSG00000122126	OCRL	0.769261	0.80342	3.26606	3.39198	-2.08146	7.37832e-12	3.94714e-11
ENSG00000160404	TOR2A	0.914259	0.567401	3.27407	2.97881	-2.08126	3.1069e-07	1.1136e-06
ENSG00000105497	ZNF175	1.13206	0.857876	4.46896	3.93631	-2.0809	3.68198e-16	2.58843e-15
ENSG00000110172	CHORDC1	1.89715	1.91405	8.1852	7.93818	-2.08079	6.05887e-43	1.1247e-41
ENSG00000186350	RXRA	0.625949	0.603154	2.67267	2.52484	-2.08059	4.14636e-16	2.91321e-15
ENSG00000181264	TMEM136	0.160623	0.0507166	0.55409	0.333889	-2.08002	0.0362811	0.0625862
ENSG00000188185	LINC00265	0.230389	0.290982	1.03179	1.17551	-2.07976	0.00440504	0.00931899
ENSG00000046647	GEMIN8	1.33229	0.794602	4.74824	4.2148	-2.0795	1.06099e-06	3.60161e-06
ENSG00000165219	GAPVD1	1.48361	1.21409	5.65186	5.73666	-2.07934	6.74777e-37	1.07212e-35
ENSG00000149313	AASDHPPT	2.5342	2.62042	10.2559	11.5228	-2.07861	5.49443e-33	7.68747e-32
ENSG00000143337	TOR1AIP1	1.46792	1.22551	5.18123	6.18269	-2.07818	1.58864e-25	1.71024e-24
ENSG00000155506	LARP1	15.6485	15.1833	61.6152	68.5178	-2.07761	3.78891e-157	3.44578e-155
ENSG00000178921	PFAS	5.37886	5.2352	22.2501	22.5229	-2.07686	4.9453e-68	1.62661e-66
ENSG00000133028	SCO1	0.984685	1.24	4.37905	5.01759	-2.07665	2.04882e-23	2.02334e-22
ENSG00000198001	IRAK4	1.27494	1.40897	5.75608	5.56548	-2.07585	1.60474e-17	1.20643e-16
ENSG00000168438	CDC40	0.92534	0.895584	3.50619	4.16636	-2.07515	1.02648e-12	5.84132e-12
ENSG00000135338	LCA5	0.0601661	0.113985	0.349561	0.386575	-2.07421	0.023688	0.0429863
ENSG00000140443	IGF1R	0.0514785	0.0325087	0.190044	0.162135	-2.07214	0.0165419	0.0311766
ENSG00000145715	RASA1	1.57743	2.2305	7.94444	8.09604	-2.07196	2.05902e-20	1.78022e-19
ENSG00000198783	ZNF830	2.44972	1.91693	10.0557	8.27243	-2.07161	2.60407e-11	1.33563e-10
ENSG00000205436	EXOC3L4	0.171854	0.325577	1.12327	0.974278	-2.07103	0.00393945	0.00838349
ENSG00000165138	ANKS6	2.67724	3.40697	12.2993	13.287	-2.07049	1.75838e-46	3.57439e-45
ENSG00000128965	CHAC1	2.09231	1.87183	8.33625	8.30323	-2.07049	3.20997e-10	1.50803e-09
ENSG00000140326	CDAN1	1.64662	1.51817	6.29809	6.98676	-2.07018	3.16404e-19	2.59304e-18
ENSG00000134901	KDELC1	0.909584	1.34027	4.89928	4.56458	-2.06946	5.40569e-07	1.89273e-06
ENSG00000165934	CPSF2	1.61885	1.31677	6.20105	6.10512	-2.06925	7.95869e-39	1.33318e-37
ENSG00000170468	RIOX1	1.82198	1.446	6.91994	6.77446	-2.06909	7.72865e-10	3.517e-09
ENSG00000129480	DTD2	1.20778	1.0678	4.88273	4.65607	-2.06868	1.06768e-08	4.42032e-08
ENSG00000030110	BAK1	2.86589	3.68791	13.7839	13.7336	-2.06788	2.9633e-16	2.09225e-15
ENSG00000158863	FAM160B2	1.61831	1.39607	5.97085	6.65701	-2.06776	6.38342e-26	6.97682e-25
ENSG00000140416	TPM1	0.204367	0.0967933	0.684753	0.572278	-2.06726	3.73053e-05	0.000106406
ENSG00000134138	MEIS2	0.387698	0.451189	1.71753	1.80022	-2.06677	4.57711e-11	2.30396e-10
ENSG00000112130	RNF8	0.855009	1.24071	4.40605	4.38658	-2.06593	6.39062e-15	4.19835e-14
ENSG00000120616	EPC1	0.381532	0.250977	1.33924	1.3018	-2.06538	1.10421e-08	4.5646e-08
ENSG00000278619	MRM1	5.08843	4.57597	19.5296	20.887	-2.06502	5.97683e-20	5.0581e-19
ENSG00000170085	SIMC1	0.583359	0.900513	3.22452	2.99689	-2.06448	1.20798e-09	5.41014e-09
ENSG00000110848	CD69	2.154	1.92035	9.18655	7.83771	-2.06404	3.16716e-13	1.86502e-12
ENSG00000061936	SFSWAP	2.0726	2.04136	8.53521	8.6612	-2.06362	3.16456e-43	5.91033e-42
ENSG00000153395	LPCAT1	0.423627	0.540858	2.09339	1.94219	-2.06296	4.98861e-08	1.92751e-07
ENSG00000180340	FZD2	0.509703	0.375524	1.85083	1.84079	-2.06277	0.00258593	0.00567044
ENSG00000140931	CMTM3	2.30674	2.32835	9.47477	9.89026	-2.06267	7.26978e-17	5.29073e-16
ENSG00000176142	TMEM39A	0.67285	0.679848	2.655	2.99229	-2.06152	4.60243e-09	1.97109e-08
ENSG00000180917	CMTR2	0.615247	0.70234	2.67517	2.82615	-2.06071	5.96352e-12	3.21853e-11
ENSG00000143256	PFDN2	19.0811	19.9155	81.2844	81.2648	-2.0591	1.90976e-28	2.29746e-27
ENSG00000158122	PRXL2C	0.387841	0.624551	2.33783	1.89093	-2.05877	0.000142926	0.000379676
ENSG00000035681	NSMAF	3.12364	2.90374	12.6177	12.4804	-2.05858	2.31745e-38	3.83457e-37
ENSG00000058056	USP13	0.085031	0.174516	0.571215	0.514197	-2.05855	0.00144358	0.0033163
ENSG00000166831	RBPMS2	3.70046	4.47595	17.9644	16.116	-2.05796	1.74434e-18	1.37812e-17
ENSG00000108587	GOSR1	1.06806	1.50608	5.48696	5.24771	-2.05761	3.65077e-24	3.71215e-23
ENSG00000144306	SCRN3	1.41431	1.17566	5.2719	5.49809	-2.05752	1.43769e-12	8.10569e-12
ENSG00000126216	TUBGCP3	1.54995	1.20267	5.86769	5.57135	-2.05715	7.7907e-21	6.84509e-20
ENSG00000167699	GLOD4	3.15944	3.27588	13.2787	13.5063	-2.05703	1.6783e-37	2.71075e-36
ENSG00000198440	ZNF583	0.1484	0.0702859	0.474206	0.431873	-2.05687	0.00426325	0.00903471
ENSG00000175040	CHST2	3.41967	3.41238	13.8204	14.6018	-2.0566	9.19706e-33	1.27364e-31
ENSG00000172366	MCRIP2	3.08886	4.56895	15.7028	16.2003	-2.05611	2.77607e-31	3.6475e-30
ENSG00000213079	SCAF8	1.94222	1.94313	8.21747	7.93444	-2.05562	2.5354e-23	2.48974e-22
ENSG00000162104	ADCY9	0.404167	0.306278	1.46761	1.47953	-2.05483	4.91724e-09	2.10038e-08
ENSG00000123609	NMI	3.26522	3.97204	14.9769	15.0948	-2.05331	4.73383e-26	5.21128e-25
ENSG00000022976	ZNF839	0.492135	0.202685	1.40633	1.46375	-2.05284	5.29758e-05	0.000148463
ENSG00000164916	FOXK1	2.74977	2.8124	10.9337	12.1467	-2.0527	4.15212e-64	1.26342e-62
ENSG00000197965	MPZL1	3.6548	3.06132	13.9779	13.8452	-2.05195	9.57456e-45	1.85649e-43
ENSG00000133816	MICAL2	0.853047	0.735101	3.04596	3.53305	-2.05154	2.31613e-30	2.96331e-29
ENSG00000068394	GPKOW	3.08982	2.66667	12.4415	11.3925	-2.05107	9.2704e-12	4.92797e-11
ENSG00000160161	CILP2	1.23451	0.571702	3.93486	3.51491	-2.04964	3.73058e-08	1.45918e-07
ENSG00000164241	C5orf63	0.365984	0.189098	1.05109	1.23862	-2.04938	3.01153e-05	8.70495e-05
ENSG00000171492	LRRC8D	1.06002	1.02746	4.28779	4.35108	-2.04933	4.90447e-12	2.66406e-11
ENSG00000179943	FIZ1	0.739857	0.967814	3.39659	3.68177	-2.04913	5.2119e-13	3.02668e-12
ENSG00000173889	PHC3	0.388827	0.328137	1.49149	1.47224	-2.04887	7.19959e-14	4.43905e-13
ENSG00000103356	EARS2	1.73257	1.97733	7.27672	8.0709	-2.0474	3.2194e-22	3.02259e-21
ENSG00000164107	HAND2	0.39859	0.629275	2.07455	2.18437	-2.04704	3.62381e-05	0.000103617
ENSG00000111530	CAND1	2.65411	2.84601	11.0594	11.66	-2.04582	3.19488e-68	1.05371e-66
ENSG00000097046	CDC7	2.32024	2.35712	8.9137	10.3961	-2.0453	9.06206e-18	6.93251e-17
ENSG00000120942	UBIAD1	2.25946	2.29634	9.2045	9.59815	-2.04499	9.25943e-25	9.68169e-24
ENSG00000185480	PARPBP	1.23517	1.33717	4.82385	5.79253	-2.04433	1.83652e-13	1.09952e-12
ENSG00000253661	ZFHX4-AS1	0.850184	0.453002	2.60482	2.75135	-2.04416	0.00027898	0.000711253
ENSG00000116984	MTR	2.46077	2.23135	9.18377	10.1589	-2.04413	1.58263e-48	3.43487e-47
ENSG00000239713	APOBEC3G	0.30799	0.395939	1.52578	1.38022	-2.04351	2.34771e-05	6.87584e-05
ENSG00000163866	SMIM12	2.06964	2.22653	8.64793	9.05694	-2.04239	3.69795e-35	5.57046e-34
ENSG00000169554	ZEB2	0.849654	0.782228	3.25166	3.46743	-2.04233	4.63128e-40	8.02261e-39
ENSG00000116095	PLEKHA3	0.269677	0.439058	1.67697	1.24857	-2.04213	4.53819e-10	2.10684e-09
ENSG00000139133	ALG10	0.545046	0.180703	1.35573	1.61709	-2.04173	0.000360513	0.000906788
ENSG00000117899	MESD	2.18197	1.94618	8.2644	8.72226	-2.04171	2.51132e-31	3.30499e-30
ENSG00000140262	TCF12	1.013	1.51132	4.96586	5.44622	-2.0414	2.07539e-21	1.87763e-20
ENSG00000117143	UAP1	5.60292	6.03261	24.8946	23.0044	-2.04094	5.43635e-39	9.14425e-38
ENSG00000228327	AL669831.1	0.520691	0.47561	1.88398	2.21394	-2.04085	5.85534e-08	2.24992e-07
ENSG00000116128	BCL9	0.596188	0.688277	2.59786	2.68986	-2.04023	6.28321e-10	2.88346e-09
ENSG00000133710	SPINK5	0.218416	0.129309	0.713803	0.711994	-2.04013	0.00770064	0.0155332
ENSG00000188428	BLOC1S5	1.04636	1.84563	6.17101	5.75479	-2.03981	4.24209e-10	1.97314e-09
ENSG00000154719	MRPL39	7.98067	6.61473	29.885	30.0497	-2.03941	9.87904e-19	7.89708e-18
ENSG00000168813	ZNF507	0.776897	0.665349	2.78243	3.14141	-2.03936	3.14858e-17	2.33609e-16
ENSG00000103496	STX4	1.17322	1.30582	5.52763	4.66698	-2.03922	1.75039e-11	9.10034e-11
ENSG00000139154	AEBP2	0.618799	0.741318	2.7823	2.81337	-2.03905	1.41261e-10	6.85846e-10
ENSG00000139826	ABHD13	0.560183	0.573085	2.2701	2.37973	-2.03645	1.08923e-07	4.07238e-07
ENSG00000166938	DIS3L	1.3422	1.00045	4.36247	5.23085	-2.03602	2.8632e-13	1.69011e-12
ENSG00000168661	ZNF30	0.958625	0.784232	3.43349	3.70545	-2.03588	2.58758e-06	8.4495e-06
ENSG00000137692	DCUN1D5	15.2679	10.8636	55.6452	51.2695	-2.03488	1.11454e-34	1.64834e-33
ENSG00000178105	DDX10	1.58964	1.75457	6.73604	6.97454	-2.03471	1.53618e-29	1.91418e-28
ENSG00000196659	TTC30B	0.238208	0.36667	1.16773	1.31669	-2.0345	0.000829283	0.00197307
ENSG00000069869	NEDD4	0.603165	0.447142	2.08547	2.21027	-2.03448	7.33173e-11	3.64092e-10
ENSG00000121741	ZMYM2	0.737793	0.540796	2.50685	2.72208	-2.03431	1.56161e-17	1.17468e-16
ENSG00000171608	PIK3CD	1.02005	1.44936	4.65059	5.48304	-2.03415	2.20012e-15	1.48254e-14
ENSG00000254685	FPGT	0.314764	0.379477	1.54821	1.29779	-2.03402	0.000249234	0.000640643
ENSG00000105983	LMBR1	0.880454	1.0545	3.67484	4.25711	-2.03386	2.22379e-22	2.10242e-21
ENSG00000073536	NLE1	3.13093	2.9243	12.1641	12.6111	-2.03317	2.26169e-33	3.2105e-32
ENSG00000047648	ARHGAP6	2.50294	2.44276	9.63952	10.6007	-2.03309	1.24507e-37	2.02308e-36
ENSG00000105854	PON2	0.37349	0.0589648	0.757222	0.999883	-2.03307	0.0116747	0.0227748
ENSG00000257108	NHLRC4	0.28411	0.215299	1.07293	0.96641	-2.03229	0.0261414	0.0469698
ENSG00000103245	CIAO3	0.620125	0.881121	3.13107	3.01897	-2.03169	5.09512e-13	2.96239e-12
ENSG00000152749	GPR180	0.921956	1.00175	3.80567	4.06356	-2.03158	2.65896e-18	2.08651e-17
ENSG00000183520	UTP11	5.51232	4.98725	21.3251	21.5682	-2.03122	2.4335e-35	3.67483e-34
ENSG00000186951	PPARA	0.126677	0.0771396	0.344993	0.485613	-2.03056	0.000603247	0.00146444
ENSG00000086189	DIMT1	5.82684	4.45804	21.4142	20.5462	-2.03049	5.52424e-34	7.96228e-33
ENSG00000227124	ZNF717	0.0782687	0.14828	0.443367	0.485137	-2.02982	0.00500705	0.0104933
ENSG00000011132	APBA3	0.882653	1.0808	4.10408	3.9218	-2.02963	2.66076e-12	1.47489e-11
ENSG00000234630	AC245060.2	3.19569	4.32446	15.8315	14.925	-2.02958	2.18379e-05	6.42589e-05
ENSG00000153233	PTPRR	0.302399	0.286447	1.23322	1.16928	-2.02909	0.000174951	0.000459293
ENSG00000156531	PHF6	2.26806	2.13429	8.99434	8.96686	-2.02904	2.21722e-35	3.35446e-34
ENSG00000156136	DCK	1.29729	0.877757	4.455	4.39877	-2.02842	2.87838e-08	1.13777e-07
ENSG00000129484	PARP2	1.51849	1.32775	5.91689	5.68392	-2.02826	4.0664e-13	2.37789e-12
ENSG00000186001	LRCH3	0.917968	1.13848	4.24398	4.1526	-2.02797	1.16082e-25	1.25689e-24
ENSG00000241404	EGFL8	0.273812	0.172913	0.745701	1.06936	-2.02604	0.021079	0.038582
ENSG00000116852	KIF21B	2.29376	2.29399	8.81527	9.86729	-2.02574	1.52684e-49	3.38613e-48
ENSG00000196453	ZNF777	2.95973	2.59334	11.5266	11.0604	-2.02526	5.28371e-19	4.28124e-18
ENSG00000134987	WDR36	2.35908	1.84987	8.41314	8.69174	-2.0247	5.87413e-30	7.4143e-29
ENSG00000184384	MAML2	0.740308	0.940323	3.22585	3.6183	-2.02384	6.43249e-13	3.71338e-12
ENSG00000236670	KRT18P5	0.741194	0.614335	2.355	3.1515	-2.02359	0.00477051	0.0100433
ENSG00000131196	NFATC1	0.593566	0.4623	2.21284	2.07388	-2.02356	8.14925e-11	4.03293e-10
ENSG00000087206	UIMC1	1.64057	1.67357	6.99289	6.47715	-2.02295	6.11202e-17	4.46548e-16
ENSG00000271533	Z83843.1	0.097376	0.430451	1.22579	0.932346	-2.02247	0.00573909	0.0118496
ENSG00000157350	ST3GAL2	3.75623	4.186	16.011	16.2565	-2.02165	1.32512e-67	4.31779e-66
ENSG00000100697	DICER1	1.10912	1.10591	4.29595	4.69568	-2.0212	2.85809e-27	3.30927e-26
ENSG00000157978	LDLRAP1	1.72866	1.86841	7.13018	7.47159	-2.02056	2.06691e-20	1.78641e-19
ENSG00000131591	C1orf159	1.70277	1.93554	7.54339	7.20787	-2.0185	2.00237e-23	1.97827e-22
ENSG00000229124	VIM-AS1	0.780589	1.0238	3.68482	3.63104	-2.01725	5.49391e-05	0.000153629
ENSG00000167685	ZNF444	0.941813	1.033	4.1759	3.82185	-2.0172	2.21694e-15	1.49305e-14
ENSG00000142632	ARHGEF19	0.862344	0.635332	3.16614	2.88501	-2.01709	6.5037e-07	2.26255e-06
ENSG00000163607	GTPBP8	1.06292	0.592268	3.14452	3.53286	-2.01663	3.67281e-07	1.30682e-06
ENSG00000132768	DPH2	6.3275	6.68978	26.4896	26.1673	-2.01576	2.67998e-37	4.31149e-36
ENSG00000064995	TAF11	5.72127	5.08076	22.8959	20.7225	-2.01468	9.20401e-22	8.46207e-21
ENSG00000186104	CYP2R1	0.688633	0.978462	3.13533	3.61372	-2.01441	1.44744e-08	5.90237e-08
ENSG00000142186	SCYL1	5.67045	6.1916	23.4814	24.4613	-2.01424	4.46518e-47	9.27e-46
ENSG00000132024	CC2D1A	1.9939	2.92302	9.39509	10.4964	-2.01357	2.36035e-21	2.12912e-20
ENSG00000048162	NOP16	6.60322	6.57161	26.7396	26.331	-2.01018	8.15544e-37	1.29157e-35
ENSG00000111325	OGFOD2	0.207657	0.245879	0.86715	0.961423	-2.00989	0.0020836	0.00466805
ENSG00000114648	KLHL18	2.48906	1.97282	8.22053	9.72093	-2.00911	7.54082e-27	8.57902e-26
ENSG00000102362	SYTL4	0.128821	0.167785	0.5204	0.675541	-2.00908	0.00176126	0.00398321
ENSG00000116711	PLA2G4A	1.08169	1.22168	4.59256	4.68575	-2.00907	5.24258e-08	2.02256e-07
ENSG00000066455	GOLGA5	1.52462	0.928414	4.91669	4.92538	-2.00822	8.95796e-09	3.73275e-08
ENSG00000130021	PUDP	2.71841	3.14725	12.7502	10.8593	-2.00799	2.78915e-18	2.18585e-17
ENSG00000204231	RXRB	2.1359	2.42788	9.39569	8.9721	-2.00787	1.48686e-18	1.18043e-17
ENSG00000121749	TBC1D15	1.22125	0.67482	3.53714	4.06622	-2.00742	3.48269e-13	2.04489e-12
ENSG00000272645	GTF2IP20	1.35626	1.12071	5.32302	4.62426	-2.00741	3.55319e-11	1.80421e-10
ENSG00000128789	PSMG2	5.34611	4.08505	19.814	18.0503	-2.00737	9.94821e-28	1.17021e-26
ENSG00000110583	NAA40	2.11302	2.10802	8.67679	8.29196	-2.00727	5.91352e-23	5.72399e-22
ENSG00000152492	CCDC50	2.56066	2.83191	10.8747	10.8128	-2.00704	7.12408e-46	1.42091e-44
ENSG00000164331	ANKRA2	1.21455	1.10787	4.67161	4.65836	-2.00703	1.48368e-07	5.48073e-07
ENSG00000072182	ASIC4	1.25306	1.72649	6.32052	5.67449	-2.0069	2.07866e-15	1.40302e-14
ENSG00000167548	KMT2D	4.2157	4.68469	15.9569	19.7973	-2.00565	9.99123e-81	4.04512e-79
ENSG00000131650	KREMEN2	1.87606	2.12385	8.37421	7.69583	-2.00539	1.39783e-11	7.31727e-11
ENSG00000196670	ZFP62	1.28245	1.34978	5.56753	4.99781	-2.00465	4.01199e-12	2.19888e-11
ENSG00000222041	CYTOR	0.588147	0.614757	2.55546	2.27144	-2.00432	3.40405e-21	3.0469e-20
ENSG00000166200	COPS2	2.37309	1.76514	8.27597	8.29488	-2.00374	2.21627e-27	2.57838e-26
ENSG00000260924	LINC01311	2.40048	2.6659	10.9409	9.38543	-2.0036	1.67936e-08	6.80595e-08
ENSG00000213064	SFT2D2	2.16388	2.06993	8.74774	8.2146	-2.00271	9.15435e-44	1.74176e-42
ENSG00000083642	PDS5B	0.697093	0.56599	2.47211	2.58333	-2.00253	5.16147e-17	3.79717e-16
ENSG00000274605	AL355338.1	0.786048	1.61327	4.99502	4.65434	-2.00224	0.00216332	0.00483553
ENSG00000138399	FASTKD1	2.8485	3.13099	11.2803	12.6854	-2.00203	1.98841e-25	2.13308e-24
ENSG00000263001	GTF2I	1.95951	1.78016	7.18611	7.78272	-2.00166	4.83756e-36	7.47186e-35
ENSG00000169087	HSPBAP1	0.264137	0.0417007	0.583475	0.632259	-2.00162	0.0130743	0.0251028
ENSG00000234912	SNHG20	0.569853	0.72593	2.44029	2.75532	-2.00138	6.02796e-09	2.55157e-08
ENSG00000213390	ARHGAP19	1.04734	1.87396	5.64128	6.08422	-2.00115	8.38361e-15	5.47224e-14
ENSG00000116001	TIA1	2.73364	1.56052	8.62479	8.5254	-2.00108	5.02934e-20	4.27406e-19
ENSG00000189223	PAX8-AS1	0.761672	0.524724	2.61493	2.52281	-2.00055	6.80996e-20	5.74124e-19
ENSG00000100342	APOL1	2.31131	2.64015	10.3676	9.45495	-2.00023	9.82508e-18	7.48801e-17
ENSG00000148358	GPR107	0.916152	1.15297	3.93981	4.34801	-2.00009	1.73992e-18	1.37552e-17
ENSG00000115145	STAM2	0.529324	0.420532	1.73608	2.05865	-1.99994	1.00105e-07	3.75711e-07
ENSG00000186187	ZNRF1	1.40973	1.91317	6.50214	6.80864	-1.99981	9.03762e-26	9.81175e-25
ENSG00000153790	C7orf31	0.21821	0.354342	1.19987	1.0957	-1.99949	0.00191535	0.00431131
ENSG00000143458	GABPB2	0.325417	0.308252	1.25728	1.27418	-1.99862	3.79852e-07	1.34958e-06
ENSG00000119777	TMEM214	6.30938	5.26122	23.8748	22.3178	-1.99856	5.84966e-47	1.20928e-45
ENSG00000243667	WDR92	0.263911	0.41665	1.38423	1.34101	-1.99789	0.000504372	0.00124373
ENSG00000164162	ANAPC10	0.238057	0.175388	0.845223	0.799761	-1.99493	0.00404365	0.00858726
ENSG00000168944	CEP120	1.24409	1.17846	4.64661	5.00055	-1.99396	2.20515e-15	1.48552e-14
ENSG00000174282	ZBTB4	0.566225	0.573348	2.17661	2.36142	-1.99339	3.34914e-08	1.31574e-07
ENSG00000115207	GTF3C2	3.72822	3.08526	13.6867	13.4094	-1.99308	1.7726e-35	2.68679e-34
ENSG00000152219	ARL14EP	0.678484	0.331714	1.98687	2.01837	-1.9925	3.64519e-06	1.17116e-05
ENSG00000096080	MRPS18A	5.77557	7.05925	26.858	24.258	-1.99221	1.91269e-16	1.36151e-15
ENSG00000101464	PIGU	1.10546	2.13617	6.92036	6.01639	-1.99219	1.44954e-08	5.90996e-08
ENSG00000169871	TRIM56	1.47733	1.91657	6.39851	7.117	-1.99168	3.16722e-31	4.15249e-30
ENSG00000106034	CPED1	3.58598	3.44094	13.4386	14.4978	-1.99143	8.18498e-48	1.72721e-46
ENSG00000106692	FKTN	0.423907	0.427453	1.64853	1.73652	-1.99122	1.19051e-08	4.90639e-08
ENSG00000117625	RCOR3	1.02613	0.996929	4.12259	3.91803	-1.99105	8.45806e-19	6.78119e-18
ENSG00000133065	SLC41A1	0.997222	1.05156	3.9559	4.18855	-1.99056	7.29908e-14	4.49698e-13
ENSG00000239382	ALKBH6	0.278617	0.184744	0.940895	0.895074	-1.98979	0.00325852	0.00704265
ENSG00000143633	C1orf131	1.37	1.82102	5.78517	6.90666	-1.98954	4.87962e-16	3.41657e-15
ENSG00000163507	CIP2A	2.40318	2.47436	9.16274	10.2082	-1.98934	8.29611e-22	7.64466e-21
ENSG00000114450	GNB4	1.61521	1.64274	6.24175	6.69583	-1.98933	1.12421e-22	1.07876e-21
ENSG00000130299	GTPBP3	4.43392	5.00004	18.2759	19.2018	-1.98912	1.20585e-38	2.00479e-37
ENSG00000204271	SPIN3	0.249172	0.128743	0.721094	0.77337	-1.98833	1.44132e-06	4.8301e-06
ENSG00000104320	NBN	2.35101	2.74234	10.188	10.0312	-1.98784	2.16787e-29	2.6903e-28
ENSG00000113761	ZNF346	1.04653	1.16057	4.27285	4.48592	-1.98767	2.61034e-11	1.33856e-10
ENSG00000119899	SLC17A5	0.531011	0.534438	2.28975	1.93169	-1.98638	4.61888e-05	0.000130251
ENSG00000178028	DMAP1	1.70902	1.31534	5.74037	6.22508	-1.98615	1.86525e-16	1.32851e-15
ENSG00000236438	FAM157A	0.826527	0.575213	2.92779	2.61383	-1.98602	2.67041e-10	1.26307e-09
ENSG00000206262	FOXL2NB	1.51903	1.06677	4.88822	5.3353	-1.98588	6.78337e-12	3.63845e-11
ENSG00000198814	GK	0.535668	0.338275	1.82355	1.62807	-1.98543	1.06924e-05	3.27065e-05
ENSG00000180957	PITPNB	3.33481	2.40784	11.9231	10.7794	-1.98543	2.01169e-24	2.0662e-23
ENSG00000131115	ZNF227	0.235964	0.357628	1.06247	1.29314	-1.98501	0.000359293	0.000903815
ENSG00000131408	NR1H2	2.42216	2.26421	9.04997	9.4918	-1.98475	6.90078e-18	5.31415e-17
ENSG00000273568	AC131009.3	3.33408	1.18433	8.17205	9.60835	-1.98399	0.0206978	0.0380413
ENSG00000114346	ECT2	2.37089	2.59609	9.42271	10.235	-1.98386	6.54478e-26	7.14677e-25
ENSG00000100058	CRYBB2P1	0.408924	0.422568	1.68737	1.60172	-1.98369	1.44398e-06	4.83834e-06
ENSG00000205885	C1RL-AS1	0.451433	0.260291	1.24013	1.56524	-1.98284	3.16116e-05	9.11799e-05
ENSG00000065970	FOXJ2	1.12087	0.989764	4.04942	4.28657	-1.98265	7.26932e-14	4.47978e-13
ENSG00000182552	RWDD4	0.732483	1.79584	4.83457	5.19484	-1.98211	9.00713e-07	3.08503e-06
ENSG00000153922	CHD1	3.07134	3.10473	11.6062	12.7905	-1.98177	1.07716e-53	2.65456e-52
ENSG00000169228	RAB24	2.08521	1.64602	6.98292	7.72779	-1.98098	1.36264e-08	5.57617e-08
ENSG00000185761	ADAMTSL5	1.38583	1.06268	5.10412	4.53936	-1.97989	1.52525e-09	6.77878e-09
ENSG00000116017	ARID3A	6.4699	5.62576	23.4574	24.1895	-1.97885	6.64458e-68	2.18259e-66
ENSG00000196757	ZNF700	1.33341	1.29721	5.6663	4.69908	-1.9787	1.84849e-09	8.17219e-09
ENSG00000135763	URB2	3.74716	3.58727	13.9179	14.9835	-1.97866	1.97372e-39	3.36874e-38
ENSG00000196155	PLEKHG4	1.76281	2.53567	8.06069	8.90805	-1.97846	9.80234e-25	1.02318e-23
ENSG00000115841	RMDN2	0.0996918	0.11332	0.470602	0.369248	-1.97836	0.0184875	0.0345973
ENSG00000116497	S100PBP	0.96271	0.874958	3.67059	3.56479	-1.978	4.15724e-17	3.07603e-16
ENSG00000090372	STRN4	2.81767	4.06288	13.5739	13.572	-1.97791	9.32027e-36	1.4278e-34
ENSG00000166902	MRPL16	9.533	8.18201	36.2419	33.462	-1.97749	5.41438e-35	8.09102e-34
ENSG00000144362	PHOSPHO2	0.562683	0.837574	3.06482	2.46084	-1.97741	0.00294113	0.00639466
ENSG00000125846	ZNF133	0.154307	0.292336	0.872501	0.891466	-1.97657	0.00148599	0.00340682
ENSG00000174243	DDX23	9.20418	10.454	38.2713	39.1417	-1.97655	2.82409e-80	1.13583e-78
ENSG00000110060	PUS3	2.14227	1.74743	8.01672	7.26453	-1.97579	1.10934e-08	4.58504e-08
ENSG00000247556	OIP5-AS1	1.63281	1.4841	5.77141	6.48151	-1.97556	2.99906e-34	4.36655e-33
ENSG00000104312	RIPK2	1.72681	1.70842	6.60481	6.90353	-1.97542	1.58476e-11	8.27273e-11
ENSG00000132825	PPP1R3D	0.296554	0.405761	1.18453	1.5816	-1.97486	0.0010959	0.00256239
ENSG00000204439	C6orf47	4.10783	4.30315	16.5484	16.5118	-1.97437	1.24473e-20	1.08504e-19
ENSG00000144744	UBA3	1.36914	1.51767	5.80728	5.53796	-1.97374	1.72385e-12	9.66983e-12
ENSG00000198826	ARHGAP11A	2.88419	3.73675	12.8245	13.2145	-1.9737	1.35946e-34	2.00448e-33
ENSG00000139291	TMEM19	0.534633	0.558821	2.1355	2.15999	-1.97355	3.73101e-08	1.45918e-07
ENSG00000103248	MTHFSD	0.644846	0.693376	2.47447	2.77971	-1.97244	5.83599e-10	2.68733e-09
ENSG00000178104	PDE4DIP	1.62812	2.04264	6.66989	7.7458	-1.9722	1.38328e-57	3.75441e-56
ENSG00000163214	DHX57	0.958679	0.53919	2.75773	3.10246	-1.97195	1.00323e-10	4.93378e-10
ENSG00000163864	NMNAT3	0.101341	0.0785418	0.398099	0.306414	-1.97192	0.00173884	0.00393544
ENSG00000164078	MST1R	0.296065	0.237302	1.12469	0.964038	-1.97142	0.000570098	0.00139005
ENSG00000111269	CREBL2	0.365967	0.60666	2.04872	1.77506	-1.97119	8.00014e-05	0.000219333
ENSG00000132881	CPLANE2	1.54835	1.39334	5.17259	6.34939	-1.97034	1.34159e-05	4.05942e-05
ENSG00000250133	HOXC-AS2	0.647709	0.613543	2.41076	2.52961	-1.97017	0.000534816	0.0013123
ENSG00000099956	SMARCB1	1.29563	1.26157	5.28029	4.7354	-1.96992	1.01607e-36	1.60392e-35
ENSG00000138802	SEC24B	1.62719	1.21572	5.65901	5.457	-1.96951	2.01608e-14	1.29005e-13
ENSG00000101138	CSTF1	2.19285	1.13301	6.83164	6.14997	-1.96883	2.44654e-12	1.35892e-11
ENSG00000135686	KLHL36	1.47194	1.48498	5.57958	5.99286	-1.96839	1.33222e-27	1.56332e-26
ENSG00000256537	SMIM10L1	1.09757	1.44137	5.25362	4.69506	-1.96824	3.61647e-12	1.98837e-11
ENSG00000103966	EHD4	0.652778	0.460164	2.05065	2.29504	-1.96786	3.62906e-09	1.56884e-08
ENSG00000015532	XYLT2	0.480889	0.455523	1.78589	1.87534	-1.96752	3.12426e-06	1.01193e-05
ENSG00000143033	MTF2	1.5384	1.74486	6.65937	6.18921	-1.96747	8.4896e-19	6.80424e-18
ENSG00000250451	HOXC-AS1	0.202044	2.10525	3.52159	5.57445	-1.96724	0.0306073	0.0538428
ENSG00000166548	TK2	0.250266	0.316086	1.15716	1.05938	-1.9667	3.6011e-05	0.000103028
ENSG00000161265	U2AF1L4	0.249621	0.157636	0.800676	0.7862	-1.966	0.0256249	0.046096
ENSG00000163554	SPTA1	2.50914	2.06287	8.24735	9.59956	-1.966	3.95427e-35	5.94189e-34
ENSG00000172732	MUS81	2.79586	2.08974	8.92294	10.1376	-1.96597	2.44026e-22	2.30439e-21
ENSG00000140265	ZSCAN29	1.06376	1.11012	4.14426	4.34756	-1.9654	1.05027e-14	6.81713e-14
ENSG00000174840	PDE12	1.75131	1.53229	6.27683	6.53314	-1.96494	5.13884e-27	5.88576e-26
ENSG00000147601	TERF1	0.74494	0.756965	2.87225	2.98442	-1.96312	1.16413e-13	7.04755e-13
ENSG00000120458	MSANTD2	0.451761	0.276896	1.2062	1.62707	-1.96272	0.000314959	0.000797806
ENSG00000168394	TAP1	0.248929	0.282958	1.03046	1.04431	-1.96267	0.000983304	0.00231713
ENSG00000270533	CR382285.1	0.515561	1.03778	2.12952	3.94583	-1.9622	0.00128742	0.0029782
ENSG00000163161	ERCC3	2.61319	2.69059	9.96348	10.6924	-1.96117	3.36206e-39	5.70241e-38
ENSG00000112159	MDN1	3.85155	3.92247	13.1382	17.1304	-1.96091	2.62906e-62	7.75764e-61
ENSG00000163743	RCHY1	0.655898	0.742108	2.94404	2.49961	-1.96036	1.15477e-09	5.17851e-09
ENSG00000171421	MRPL36	6.17786	5.12049	25.1437	18.7766	-1.96036	9.57017e-14	5.83135e-13
ENSG00000183742	MACC1	0.604214	0.572343	2.00095	2.57592	-1.95999	2.44027e-11	1.2532e-10
ENSG00000027847	B4GALT7	0.89823	1.42575	4.54869	4.50505	-1.95849	6.23288e-11	3.10981e-10
ENSG00000126883	NUP214	9.87137	8.8389	34.5149	38.1739	-1.9584	1.76714e-121	1.17358e-119
ENSG00000137871	ZNF280D	0.148118	0.056122	0.401592	0.388135	-1.95814	0.00211817	0.00474156
ENSG00000151065	DCP1B	0.103806	0.221243	0.650222	0.617923	-1.95814	0.0131503	0.0252392
ENSG00000168917	SLC35G2	0.167404	0.185003	0.536959	0.833056	-1.95764	0.0126997	0.0244321
ENSG00000110066	KMT5B	1.09467	1.10256	4.19637	4.3363	-1.95722	1.43876e-18	1.14299e-17
ENSG00000183762	KREMEN1	0.0749719	0.0994242	0.321241	0.357028	-1.95703	0.0153256	0.029021
ENSG00000186056	MATN1-AS1	0.178345	0.112625	0.464119	0.662819	-1.95687	0.0278655	0.0498434
ENSG00000069011	PITX1	7.56294	8.6807	32.3366	30.76	-1.95671	1.13168e-46	2.31202e-45
ENSG00000084774	CAD	7.93898	7.43949	29.8801	29.7798	-1.95631	5.7485e-97	2.87107e-95
ENSG00000161692	DBF4B	1.92488	1.64894	6.77082	7.07893	-1.9555	1.89284e-23	1.87081e-22
ENSG00000172965	MIR4435-2HG	0.913474	1.22871	4.23582	4.08426	-1.95538	1.06572e-23	1.06237e-22
ENSG00000233452	STXBP5-AS1	0.179087	0.0188489	0.325151	0.436196	-1.95508	0.0417178	0.0711488
ENSG00000083544	TDRD3	0.416707	0.27777	1.46271	1.21912	-1.95257	4.44532e-06	1.41628e-05
ENSG00000014138	POLA2	0.940004	0.791484	3.26923	3.42641	-1.95257	2.26802e-10	1.07987e-09
ENSG00000003756	RBM5	1.37284	1.24579	5.0102	5.11887	-1.95238	3.84351e-25	4.0765e-24
ENSG00000204536	CCHCR1	2.82211	2.49503	9.88043	10.675	-1.9517	1.74516e-24	1.79775e-23
ENSG00000173085	COQ2	0.431183	0.939409	2.58343	2.73781	-1.9512	0.000148358	0.00039244
ENSG00000213672	NCKIPSD	1.88253	2.57577	8.84862	8.4194	-1.95117	2.40832e-14	1.53339e-13
ENSG00000100796	PPP4R3A	2.34689	2.93218	9.71216	10.7205	-1.9508	3.30145e-26	3.65755e-25
ENSG00000086102	NFX1	2.12544	1.8865	7.62066	7.87492	-1.9504	4.13997e-26	4.57197e-25
ENSG00000241361	SLC25A24P1	0.254219	0.361214	1.06159	1.32112	-1.94981	0.0279984	0.0500737
ENSG00000175893	ZDHHC21	0.228409	0.216361	0.810969	0.906432	-1.94944	3.19548e-05	9.20825e-05
ENSG00000184489	PTP4A3	20.1221	19.3364	78.1551	74.1185	-1.94858	5.70676e-85	2.47053e-83
ENSG00000128915	ICE2	0.799394	0.573228	2.43615	2.85188	-1.94803	4.62659e-18	3.58663e-17
ENSG00000079313	REXO1	4.4093	5.1343	18.729	18.12	-1.94792	2.16439e-43	4.06102e-42
ENSG00000169762	TAPT1	0.993187	0.882902	3.60646	3.62668	-1.94785	1.50723e-14	9.69535e-14
ENSG00000125703	ATG4C	0.807658	0.546468	2.65346	2.55831	-1.9476	3.92337e-05	0.00011158
ENSG00000177485	ZBTB33	2.1162	1.81264	6.82599	8.31296	-1.94708	3.98498e-18	3.0991e-17
ENSG00000180329	CCDC43	2.05286	1.54772	6.49592	7.36288	-1.94661	2.91425e-10	1.37459e-09
ENSG00000205643	CDPF1	0.775528	1.01717	3.50929	3.40458	-1.94517	0.000125997	0.000336873
ENSG00000010818	HIVEP2	0.134368	0.137887	0.548909	0.499379	-1.94488	0.000528347	0.00129734
ENSG00000169258	GPRIN1	1.27819	1.3722	4.74451	5.46428	-1.94483	2.97475e-11	1.51872e-10
ENSG00000102034	ELF4	6.90059	6.56284	26.6273	25.1799	-1.94454	2.32366e-48	5.00747e-47
ENSG00000164896	FASTK	4.43234	3.84121	16.6655	15.148	-1.94424	3.64751e-27	4.20931e-26
ENSG00000087266	SH3BP2	0.470974	0.405573	1.71953	1.64734	-1.94276	2.79654e-12	1.54804e-11
ENSG00000197021	CXorf40B	2.14526	3.16105	10.4731	9.96381	-1.94252	2.3623e-12	1.31483e-11
ENSG00000171169	NAIF1	1.61859	1.53321	6.42918	5.68046	-1.94247	1.70987e-11	8.89726e-11
ENSG00000133739	LRRCC1	1.81836	1.34216	6.22553	5.8996	-1.94214	1.00996e-14	6.56247e-14
ENSG00000232024	LSM12P1	7.32308	6.93679	25.9268	28.8307	-1.94144	6.3602e-09	2.6815e-08
ENSG00000157833	GAREM2	0.624334	0.877562	2.94721	2.83159	-1.94134	3.98363e-09	1.71512e-08
ENSG00000116750	UCHL5	4.97403	5.27298	19.8157	19.5119	-1.93991	4.3783e-56	1.14868e-54
ENSG00000164219	PGGT1B	0.475398	0.540386	1.96363	1.93601	-1.93971	1.45979e-10	7.08051e-10
ENSG00000083454	P2RX5	0.428199	0.32449	1.55488	1.32706	-1.93934	0.000370387	0.000930857
ENSG00000181544	FANCB	0.932114	0.851413	3.2759	3.56066	-1.9392	3.59352e-07	1.28011e-06
ENSG00000152117	AC073869.1	4.1561	3.15529	14.3704	13.6174	-1.93864	1.00244e-23	1.0001e-22
ENSG00000033050	ABCF2	2.06175	2.17	8.2561	7.96552	-1.93821	5.43495e-17	3.98514e-16
ENSG00000134046	MBD2	1.68813	1.40407	6.12247	5.70333	-1.93675	1.10965e-16	7.99688e-16
ENSG00000151208	DLG5	1.26935	1.31271	4.58813	5.29045	-1.9354	4.43085e-23	4.31283e-22
ENSG00000163608	NEPRO	1.41823	1.04682	4.76197	4.65013	-1.93525	1.20253e-14	7.7702e-14
ENSG00000161647	MPP3	0.2397	0.151371	0.686648	0.805282	-1.93525	0.00795997	0.0159888
ENSG00000153975	ZUP1	2.02653	1.49305	6.67192	6.75714	-1.9343	1.86914e-09	8.26047e-09
ENSG00000246089	AC016065.1	0.52997	0.810947	2.57578	2.5577	-1.93333	8.20429e-05	0.000224586
ENSG00000134970	TMED7	2.18088	2.00764	8.29843	7.68534	-1.93283	1.49323e-15	1.01689e-14
ENSG00000182087	TMEM259	13.9164	14.391	56.5565	51.5316	-1.9328	5.3053e-79	2.09572e-77
ENSG00000077097	TOP2B	7.89618	5.96123	25.5323	27.3079	-1.93255	9.64736e-50	2.14931e-48
ENSG00000117133	RPF1	4.91454	4.52417	17.1168	18.8884	-1.93211	1.92665e-15	1.30331e-14
ENSG00000174953	DHX36	1.63074	2.19908	7.29913	7.3361	-1.93204	1.78144e-30	2.28763e-29
ENSG00000115159	GPD2	0.267472	0.237528	0.825559	1.09936	-1.93113	0.000170622	0.000448605
ENSG00000115539	PDCL3	2.74365	3.52712	11.5995	12.3448	-1.93092	3.03149e-11	1.54704e-10
ENSG00000075188	NUP37	3.21975	3.5366	13.5075	12.2596	-1.93057	3.72738e-21	3.32897e-20
ENSG00000173327	MAP3K11	1.70969	1.86618	6.61526	7.02233	-1.93049	2.26337e-32	3.07498e-31
ENSG00000166963	MAP1A	1.53043	1.67356	5.77798	6.43923	-1.9302	9.44505e-29	1.14416e-27
ENSG00000129691	ASH2L	7.60972	8.37775	30.1752	30.719	-1.92866	7.1898e-71	2.49982e-69
ENSG00000125485	DDX31	1.59595	1.04189	5.01209	5.00483	-1.92813	7.92887e-13	4.54707e-12
ENSG00000040633	PHF23	4.21193	3.98976	17.0267	14.1646	-1.92772	1.57104e-19	1.30152e-18
ENSG00000103274	NUBP1	1.16245	0.637499	3.48796	3.32979	-1.92602	0.000259488	0.000665037
ENSG00000090447	TFAP4	0.71459	1.12336	3.48369	3.51102	-1.9249	1.49371e-12	8.41375e-12
ENSG00000121578	B4GALT4	0.267847	0.174431	0.917896	0.752914	-1.92111	0.000498636	0.00123009
ENSG00000107614	TRDMT1	0.227072	0.397925	1.13375	1.24012	-1.92108	1.0729e-06	3.63798e-06
ENSG00000253394	LINC00534	0.530031	0.251036	1.53972	1.40227	-1.91924	0.041823	0.0712983
ENSG00000203880	PCMTD2	1.21665	1.17136	4.56274	4.46261	-1.9185	8.28371e-14	5.07666e-13
ENSG00000187735	TCEA1	11.4598	8.64834	37.4713	38.4076	-1.91751	1.32818e-51	3.09186e-50
ENSG00000258056	AC009779.2	0.8289	0.549623	2.40792	2.7882	-1.91749	0.00527637	0.0109765
ENSG00000186918	ZNF395	0.554988	0.642538	2.34369	2.18303	-1.91728	1.82938e-07	6.70892e-07
ENSG00000118961	LDAH	2.02363	2.35138	7.68135	8.83123	-1.91493	5.11935e-17	3.76733e-16
ENSG00000187800	PEAR1	0.562363	0.51221	1.90854	2.14179	-1.91492	1.51288e-06	5.06226e-06
ENSG00000080345	RIF1	2.81808	2.4449	9.07343	10.7629	-1.9149	7.32209e-55	1.86285e-53
ENSG00000127914	AKAP9	0.807911	0.796404	2.75958	3.28932	-1.91468	1.03406e-23	1.03123e-22
ENSG00000108469	RECQL5	1.07794	1.1891	4.39978	4.15141	-1.91459	4.36033e-18	3.38561e-17
ENSG00000197020	ZNF100	0.651235	0.565477	2.33849	2.24255	-1.91388	2.31496e-08	9.22743e-08
ENSG00000155329	ZCCHC10	2.0566	1.50537	6.73813	6.65996	-1.91375	5.02966e-09	2.14686e-08
ENSG00000100219	XBP1	7.03125	6.17393	24.786	24.9322	-1.91366	3.56169e-33	5.01496e-32
ENSG00000204498	NFKBIL1	2.28597	1.84695	8.08111	7.47089	-1.91366	1.08353e-07	4.05168e-07
ENSG00000229944	EIF4EP2	4.20648	2.59865	11.8876	13.6864	-1.91359	4.69933e-05	0.000132458
ENSG00000137710	RDX	2.44045	2.44458	8.97383	9.43039	-1.91354	4.60546e-35	6.90762e-34
ENSG00000181856	SLC2A4	0.147813	0.112013	0.418656	0.558657	-1.91328	0.0415549	0.0709008
ENSG00000143493	INTS7	3.716	2.58132	11.0238	12.6571	-1.91315	4.40609e-23	4.29044e-22
ENSG00000177732	SOX12	4.0559	6.04435	18.8459	19.2445	-1.91267	3.4713e-29	4.27087e-28
ENSG00000100614	PPM1A	0.685792	0.611405	2.54518	2.33275	-1.91187	2.65367e-14	1.68476e-13
ENSG00000082512	TRAF5	0.304925	0.200933	1.00615	0.891904	-1.91111	3.46718e-05	9.95119e-05
ENSG00000196584	XRCC2	4.14064	4.15569	14.1853	17.0188	-1.91102	2.7416e-30	3.49849e-29
ENSG00000084070	SMAP2	12.6166	12.2943	48.3013	45.3559	-1.91085	6.73303e-67	2.17069e-65
ENSG00000148019	CEP78	0.674917	0.631423	2.45379	2.45636	-1.91077	2.7778e-17	2.06664e-16
ENSG00000060339	CCAR1	5.80383	6.00257	20.9602	23.4426	-1.91076	4.8575e-52	1.1461e-50
ENSG00000149182	ARFGAP2	3.09232	3.06322	11.5738	11.5652	-1.91044	2.6056e-31	3.42721e-30
ENSG00000184343	SRPK3	0.579898	0.597075	2.25221	2.17266	-1.91035	2.95353e-06	9.58412e-06
ENSG00000133103	COG6	0.207992	0.464406	1.15447	1.38129	-1.90941	2.16265e-05	6.37058e-05
ENSG00000263711	AC079062.1	1.01187	0.875868	3.48426	3.60017	-1.90912	2.31541e-12	1.28962e-11
ENSG00000198818	SFT2D1	3.62222	2.81062	11.278	12.8454	-1.90868	8.6143e-17	6.24313e-16
ENSG00000112234	FBXL4	0.530618	0.823753	2.48341	2.61267	-1.90846	5.0926e-10	2.35749e-09
ENSG00000185033	SEMA4B	0.8707	1.30993	3.98001	4.21996	-1.90786	5.13722e-13	2.98615e-12
ENSG00000275835	TUBGCP5	1.20016	0.926976	4.25077	3.71952	-1.90781	2.03919e-12	1.13863e-11
ENSG00000075340	ADD2	2.13303	2.55694	8.36922	9.24249	-1.90758	4.92088e-42	8.92385e-41
ENSG00000153443	UBALD1	2.04914	2.5985	8.36495	9.09376	-1.90747	6.01956e-15	3.96098e-14
ENSG00000144354	CDCA7	9.57733	9.56175	35.793	35.979	-1.90691	4.49137e-59	1.24964e-57
ENSG00000136928	GABBR2	0.14105	0.178146	0.682908	0.515326	-1.90678	0.00226817	0.00504582
ENSG00000143093	STRIP1	1.51302	1.80308	5.78948	6.65308	-1.9063	3.5586e-20	3.03796e-19
ENSG00000173894	CBX2	2.77625	2.90873	10.4401	10.8744	-1.9062	9.33299e-28	1.1005e-26
ENSG00000090432	MUL1	2.35492	4.08962	12.2745	11.9413	-1.90615	2.55586e-12	1.419e-11
ENSG00000240429	LRRFIP1P1	2.39647	3.27897	9.55292	11.7545	-1.90607	3.58326e-11	1.81872e-10
ENSG00000104886	PLEKHJ1	5.44734	5.25736	20.8254	19.2771	-1.90578	8.95954e-40	1.54544e-38
ENSG00000188321	ZNF559	0.158704	0.18374	0.723562	0.559833	-1.90508	0.00279219	0.0060964
ENSG00000151338	MIPOL1	0.165387	0.139878	0.546933	0.593824	-1.90314	1.18021e-06	3.99076e-06
ENSG00000151131	C12orf45	0.378879	0.328256	1.31203	1.33068	-1.90309	1.54118e-16	1.10318e-15
ENSG00000160214	RRP1	7.79394	7.30286	28.1481	28.2448	-1.90176	1.85862e-50	4.19446e-49
ENSG00000155313	USP25	0.856215	1.14416	3.76978	3.71568	-1.90161	6.9625e-14	4.29721e-13
ENSG00000125630	POLR1B	4.97037	4.7977	17.0877	19.3997	-1.9014	7.4562e-45	1.44805e-43
ENSG00000197498	RPF2	6.22144	5.28661	21.5946	21.3469	-1.90095	1.70457e-35	2.5869e-34
ENSG00000177565	TBL1XR1	1.74215	1.7479	6.5694	6.46364	-1.90084	6.21459e-34	8.94674e-33
ENSG00000280789	PAGR1	0.843315	0.465985	2.39876	2.47015	-1.89942	0.00385893	0.00821788
ENSG00000003402	CFLAR	0.881322	1.00079	3.46823	3.55769	-1.89934	3.25813e-34	4.73526e-33
ENSG00000188811	NHLRC3	0.877154	0.530352	2.50744	2.72974	-1.89927	2.63443e-08	1.04439e-07
ENSG00000077380	DYNC1I2	4.61117	4.22314	16.1798	16.7442	-1.8986	6.11176e-34	8.80389e-33
ENSG00000163389	POGLUT1	0.488755	0.718408	1.88493	2.62436	-1.89826	1.03961e-07	3.89463e-07
ENSG00000172062	SMN1	0.617941	1.97554	5.41334	4.29148	-1.89799	7.3001e-06	2.27264e-05
ENSG00000185222	TCEAL9	0.8483	0.688759	2.92633	2.79392	-1.89766	0.000641083	0.00155088
ENSG00000197782	ZNF780A	0.465118	0.355309	1.4928	1.55943	-1.89753	7.44289e-07	2.57349e-06
ENSG00000106948	AKNA	0.236941	0.384759	1.23731	1.08315	-1.8966	1.36088e-06	4.56807e-06
ENSG00000128394	APOBEC3F	0.405834	0.209687	1.11195	1.1713	-1.89628	0.00645436	0.0132151
ENSG00000265688	MAFG-DT	0.694307	0.538105	2.33781	2.24243	-1.89607	0.00275217	0.00601493
ENSG00000106683	LIMK1	0.83183	0.98494	3.22191	3.54342	-1.89536	1.10799e-11	5.85539e-11
ENSG00000187049	TMEM216	0.252983	0.431349	1.15748	1.39597	-1.89528	0.0133188	0.0255404
ENSG00000137135	ARHGEF39	0.939058	0.662783	2.96863	2.97851	-1.89515	1.02805e-09	4.62811e-09
ENSG00000140396	NCOA2	1.04984	0.937959	3.56526	3.82357	-1.895	1.46023e-17	1.10186e-16
ENSG00000164050	PLXNB1	0.184337	0.209536	0.740765	0.724567	-1.8944	0.000126318	0.000337656
ENSG00000019144	PHLDB1	0.490071	0.594619	1.86552	2.17063	-1.89415	4.73129e-19	3.8413e-18
ENSG00000134371	CDC73	1.4427	2.0552	6.46519	6.55589	-1.89396	6.3793e-26	6.97544e-25
ENSG00000138411	HECW2	0.00505047	0.0526247	0.0843607	0.131708	-1.89393	0.0400438	0.0685
ENSG00000146842	TMEM209	2.28715	2.21412	8.20471	8.52074	-1.89387	5.26822e-19	4.27012e-18
ENSG00000085511	MAP3K4	3.16438	3.85603	12.5934	13.5103	-1.89319	4.62655e-38	7.61397e-37
ENSG00000153157	SYCP2L	0.633977	0.543341	2.26921	2.09944	-1.89302	2.59721e-05	7.57198e-05
ENSG00000095951	HIVEP1	0.762612	0.660466	2.48437	2.79581	-1.89259	6.15606e-14	3.8101e-13
ENSG00000163162	RNF149	1.53346	1.45258	5.34379	5.73962	-1.89246	2.37637e-13	1.4106e-12
ENSG00000090861	AARS	28.5065	27.5066	101.533	106.353	-1.89214	1.41076e-142	1.14614e-140
ENSG00000137513	NARS2	2.57961	2.65914	10.0007	9.43415	-1.89117	4.96111e-15	3.28044e-14
ENSG00000166888	STAT6	3.08122	2.74791	10.8076	10.7906	-1.89044	3.77508e-34	5.47679e-33
ENSG00000143379	SETDB1	1.51768	1.78905	5.89679	6.37339	-1.89035	8.74667e-20	7.33595e-19
ENSG00000185986	SDHAP3	1.0197	0.869317	3.33245	3.66122	-1.88963	0.00363418	0.00777186
ENSG00000173480	ZNF417	0.398321	0.296458	1.34307	1.22587	-1.88902	0.00091455	0.00216474
ENSG00000181800	CELF2-AS1	0.0969289	0.45908	0.809528	1.26388	-1.88895	0.0323756	0.056517
ENSG00000118894	EEF2KMT	1.64426	1.23153	5.40134	5.2317	-1.88883	1.06596e-08	4.41396e-08
ENSG00000166575	TMEM135	1.40298	0.946052	4.21377	4.46672	-1.8886	1.85776e-10	8.92378e-10
ENSG00000224470	ATXN1L	1.51228	1.61821	5.27276	6.31367	-1.88733	3.99658e-21	3.56287e-20
ENSG00000166503	HDGFL3	0.250215	0.160335	0.705488	0.809394	-1.88683	1.31611e-06	4.42814e-06
ENSG00000214300	SPDYE3	0.579086	0.603394	2.31306	2.05733	-1.88573	1.84395e-05	5.48683e-05
ENSG00000015133	CCDC88C	0.71231	0.957396	2.7683	3.40886	-1.88514	8.6224e-16	5.95842e-15
ENSG00000120451	SNX19	2.09817	1.82071	6.70781	7.75808	-1.88505	1.43646e-24	1.48351e-23
ENSG00000112561	TFEB	0.105887	0.180543	0.492158	0.568283	-1.88405	0.0139585	0.0266372
ENSG00000118007	STAG1	1.23482	0.851995	3.47087	4.21182	-1.88274	7.11102e-13	4.09345e-12
ENSG00000182827	ACBD3	4.71354	4.52824	17.7835	16.286	-1.88262	6.84482e-27	7.80668e-26
ENSG00000138073	PREB	7.20409	6.54268	25.5662	25.0804	-1.88212	3.74654e-35	5.64017e-34
ENSG00000164978	NUDT2	1.11265	1.68634	5.25235	5.08836	-1.88209	0.000845989	0.00201027
ENSG00000196712	NF1	0.83326	0.910417	3.03214	3.39757	-1.88189	2.76372e-35	4.17091e-34
ENSG00000206560	ANKRD28	1.32594	1.10528	4.22543	4.72672	-1.88181	9.10828e-22	8.38038e-21
ENSG00000078177	N4BP2	0.778348	0.956175	3.04715	3.35084	-1.88141	1.03798e-14	6.7401e-14
ENSG00000168612	ZSWIM1	1.1663	0.85927	3.52922	3.91822	-1.88074	6.34291e-06	1.98811e-05
ENSG00000157014	TATDN2	1.65291	1.66739	6.13455	6.09298	-1.88069	1.77164e-16	1.2648e-15
ENSG00000198093	ZNF649	0.274021	0.181697	0.597016	1.07708	-1.87977	0.00864773	0.0172424
ENSG00000145736	GTF2H2	0.592812	1.09697	2.97362	3.26179	-1.87967	7.37277e-11	3.66055e-10
ENSG00000174891	RSRC1	1.65963	1.37281	5.48323	5.66296	-1.87946	9.27201e-14	5.65674e-13
ENSG00000100982	PCIF1	1.96935	2.71021	8.95914	8.28575	-1.8794	7.71799e-13	4.43343e-12
ENSG00000080200	CRYBG3	0.262663	0.20734	0.790846	0.934822	-1.87813	1.57252e-05	4.7195e-05
ENSG00000163694	RBM47	0.391981	0.265218	1.22003	1.19048	-1.87801	7.17756e-06	2.23564e-05
ENSG00000273066	AL355987.4	0.386285	0.104545	0.761454	1.0324	-1.87782	0.00908261	0.0180563
ENSG00000140044	JDP2	0.115102	0.145374	0.501551	0.456778	-1.87756	0.0133796	0.025645
ENSG00000265354	TIMM23	20.6528	22.0668	76.6651	80.2767	-1.87672	2.5261e-40	4.4009e-39
ENSG00000164163	ABCE1	5.97574	5.73286	20.9019	22.0801	-1.87642	6.62253e-54	1.63537e-52
ENSG00000126226	PCID2	2.27993	2.06893	7.65276	8.29836	-1.87562	2.48032e-22	2.34132e-21
ENSG00000198912	C1orf174	1.74454	2.11729	6.84949	7.33524	-1.87542	1.15494e-14	7.47459e-14
ENSG00000148690	FRA10AC1	0.455406	0.361806	1.48831	1.50466	-1.87462	8.37501e-07	2.87945e-06
ENSG00000113456	RAD1	2.22744	2.10995	7.91498	7.9843	-1.87448	1.67669e-24	1.72794e-23
ENSG00000166199	ALKBH3	0.756389	0.71649	2.70998	2.68723	-1.87403	0.000305207	0.00077415
ENSG00000010671	BTK	3.92165	3.73955	14.4871	13.5867	-1.87401	2.804e-28	3.35503e-27
ENSG00000136891	TEX10	2.84982	2.44983	9.33739	10.0736	-1.87395	1.7328e-29	2.15587e-28
ENSG00000165821	SALL2	2.53355	2.73674	9.94228	9.38232	-1.87394	1.85658e-23	1.83572e-22
ENSG00000237181	AC147651.3	2.29076	2.01493	7.66463	8.1013	-1.87349	0.00062149	0.00150617
ENSG00000125449	ARMC7	1.77954	2.24756	8.06194	6.70971	-1.87341	4.19522e-10	1.95208e-09
ENSG00000086200	IPO11	2.18915	1.8633	7.44811	7.38652	-1.87334	1.32992e-24	1.37698e-23
ENSG00000095002	MSH2	2.63929	2.54119	9.1519	9.81109	-1.87224	9.00207e-52	2.10564e-50
ENSG00000213337	ANKRD39	0.71811	0.680231	2.49352	2.62079	-1.87121	1.66753e-07	6.14682e-07
ENSG00000160714	UBE2Q1	3.88065	4.27499	15.0935	14.7538	-1.871	1.86277e-27	2.17336e-26
ENSG00000134014	ELP3	2.33007	2.71166	8.93638	9.51936	-1.87087	4.80763e-22	4.48093e-21
ENSG00000187555	USP7	3.75236	4.50701	15.4841	14.7493	-1.87082	6.46119e-45	1.25882e-43
ENSG00000179241	LDLRAD3	0.888907	0.767722	3.2373	2.81614	-1.8708	1.79839e-07	6.60222e-07
ENSG00000078403	MLLT10	3.32394	3.45857	12.6265	12.1722	-1.8701	6.62557e-37	1.05408e-35
ENSG00000280739	EIF1B-AS1	0.132093	0.104271	0.479657	0.382753	-1.86952	0.0291055	0.0518901
ENSG00000112078	KCTD20	7.18927	7.62725	25.0406	29.1136	-1.8694	1.5901e-55	4.10111e-54
ENSG00000233834	AC005083.1	0.663764	0.880251	2.98872	2.65921	-1.86886	0.0228785	0.0415916
ENSG00000185499	MUC1	0.710004	1.5853	4.62229	3.78558	-1.86847	7.72782e-08	2.9338e-07
ENSG00000144635	DYNC1LI1	2.9649	2.67916	10.2987	10.299	-1.86846	7.90015e-28	9.32899e-27
ENSG00000070814	TCOF1	6.83846	6.13107	22.4474	24.8816	-1.86816	6.30319e-81	2.57333e-79
ENSG00000146109	ABT1	7.94968	8.14507	28.8227	29.9384	-1.86805	4.2015e-37	6.71057e-36
ENSG00000120662	MTRF1	0.903071	0.560458	2.98524	2.34212	-1.86772	1.41517e-05	4.2688e-05
ENSG00000141873	SLC39A3	9.77483	8.81119	35.2463	32.5244	-1.86721	1.56253e-56	4.14402e-55
ENSG00000110429	FBXO3	0.461296	0.464273	1.65412	1.72167	-1.86672	1.01307e-10	4.98013e-10
ENSG00000028203	VEZT	0.682941	0.452841	2.01864	2.11139	-1.8655	7.28052e-09	3.05892e-08
ENSG00000177192	PUS1	4.27776	3.97304	15.2682	14.7639	-1.86449	1.7493e-36	2.73833e-35
ENSG00000213281	NRAS	6.23726	6.57038	22.805	23.8277	-1.86391	6.13033e-43	1.1371e-41
ENSG00000134453	RBM17	3.31681	3.83024	13.1199	12.895	-1.86287	1.44504e-34	2.12424e-33
ENSG00000164403	SHROOM1	2.57081	2.64027	9.52183	9.4095	-1.86092	1.84097e-19	1.52101e-18
ENSG00000144026	ZNF514	0.790028	0.565424	2.50538	2.40862	-1.86074	1.70749e-08	6.91308e-08
ENSG00000099260	PALMD	0.0870526	0.0962041	0.363522	0.301596	-1.85912	0.018622	0.0346839
ENSG00000129055	ANAPC13	4.36053	2.83372	12.6303	13.4144	-1.85904	4.85895e-13	2.82845e-12
ENSG00000091127	PUS7	3.08427	4.02358	12.9483	12.8636	-1.85865	2.3594e-23	2.3244e-22
ENSG00000086062	B4GALT1	2.02564	2.24244	7.97585	7.50828	-1.8584	1.53077e-17	1.15259e-16
ENSG00000178988	MRFAP1L1	7.62652	7.01634	27.6935	25.3613	-1.858	4.71276e-25	4.97032e-24
ENSG00000166188	ZNF319	0.50374	0.609715	2.13405	1.90388	-1.85716	3.6606e-05	0.000104583
ENSG00000171155	C1GALT1C1	1.74222	1.77727	5.93705	6.81263	-1.85673	2.18603e-06	7.19904e-06
ENSG00000114209	PDCD10	6.50095	5.29314	21.2457	21.423	-1.8566	1.37718e-28	1.66333e-27
ENSG00000158006	PAFAH2	0.34308	0.531791	1.63086	1.54421	-1.85628	0.00057	0.00138996
ENSG00000163714	U2SURP	6.0569	5.77816	20.6226	22.2007	-1.85558	1.84176e-81	7.58265e-80
ENSG00000024862	CCDC28A	1.74613	1.42848	6.36939	5.0996	-1.85488	4.36657e-05	0.000123536
ENSG00000165832	TRUB1	1.39507	1.10123	4.52301	4.49429	-1.85477	1.99795e-08	8.02639e-08
ENSG00000164597	COG5	1.37028	1.04375	4.23198	4.48488	-1.85433	3.25703e-16	2.29433e-15
ENSG00000166439	RNF169	0.917374	1.04278	3.04802	4.04506	-1.8543	4.93846e-12	2.68193e-11
ENSG00000100099	HPS4	0.887481	1.02982	3.53683	3.40034	-1.85416	3.58837e-17	2.65673e-16
ENSG00000137221	TJAP1	2.48412	2.06735	8.20206	8.2218	-1.85277	8.92193e-24	8.93035e-23
ENSG00000100410	PHF5A	6.00472	7.15585	24.4068	23.134	-1.85163	7.94733e-14	4.87664e-13
ENSG00000173157	ADAMTS20	0.13213	0.18774	0.599736	0.555562	-1.84999	0.0040144	0.00852737
ENSG00000275131	AC241952.1	14.2864	12.9449	43.5571	54.579	-1.84978	8.8346e-76	3.31781e-74
ENSG00000175938	ORAI3	0.678832	0.471551	2.13631	2.0012	-1.8496	0.00105045	0.00246891
ENSG00000055332	EIF2AK2	1.60177	1.48567	5.44073	5.67551	-1.84872	3.87615e-26	4.2884e-25
ENSG00000064102	INTS13	7.9025	7.28242	27.8126	26.8536	-1.84865	7.44038e-38	1.21871e-36
ENSG00000154001	PPP2R5E	1.06748	1.2578	4.14097	4.24118	-1.84862	1.69105e-17	1.26974e-16
[truncated: 9,835 more rows]
