# Supplementary material for: Super-enhancer profiling identifies novel critical and targetable cancer survival gene LYL1 in pediatric acute myeloid leukemia
Source: J Exp Clin Cancer Res. 2022 Jul 16;41:225. doi: 10.1186/s13046-022-02428-9 (PMC9288051; doi:10.1186/s13046-022-02428-9)
Supplement: Supplementary file 11 — Additional file 11: Supplementary Table 11. Super-enhancer-associated genes in NB4 cells and in NB4 cells treated with GNE-987. [file 13046_2022_2428_MOESM11_ESM.xlsx]

## Sheet: NB4_peaks_AllEnhancers_GENE_TO_
super enhancer associated genes in NB4 cells	super enchancer associated genes in NB4 cells treated with GNE987
GSE1	FCGR1C
TNRC18	FCGR1A
MKNK2	HIST2H2BF
IZUMO4	HIST2H4B
MOB3A	HIST2H3D
BTBD2	HIST2H3A
MIR6835	HIST2H2AA4
HMGA1	FCGR1B
C6orf1	HIST2H2BA
FCGR2A	LOC101929147
RNA28S5	HAO2-IT1
LOC100507412	HAO2
MIR6724-1
MIR3687-1
MIR3648-1
RNA5-8S5
RNA18S5
RNU2-1
LINC00854
LSM4
MIR3188
JUND
PDE4C
PGPEP1
LOC729966
KIAA1683
LINC00885
TFRC
ZDHHC19
RNA45S5
NEAT1
SLC25A45
FRMD8
MIR612
MALAT1
SCYL1
PTBP1
LPPR3
ELANE
AZU1
PRTN3
MISP
MIR3187
MIR4745
LINC01512
C6orf223
DLGAP1
DLGAP1-AS2
DLGAP1-AS1
ACTB
FBXL18
LOC221946
MIR589
ANP32B
HEMGN
TBCC
GLTSCR1L
LOC100133985
PCBP1
PCBP1-AS1
C2orf42
DNAJB12
DDIT4
E2F3
HNRNPF
ZNF487
FXYD4
ZC3H4
SAE1
IER2
STX10
LYL1
TRMT1
NACC1
EEFSEC
DNAJB8
DNAJB8-AS1
CBFA2T3
LOC100129697
FAM157C
CCDC57
SLC16A3
MIR6787
INTS1
MICALL2
PTPN7
LGR6
PTPRVP
GPR37L1
ARL8A
CIC
ERF
DEDD2
GSK3A
ZNF526
PRR19
PAFAH1B3
MEGF8
TMEM145
KLF16
ATP8B3
REXO1
LOC100288123
ADAT3
MIR1909
SCAMP4
ABHD17A
TMEM106A
PRKAR1B
LOC101926963
LOC101927000
GTPBP2
MAD2L1BP
RSPH9
XPO5
POLH
BCOR
STARD3
TCAP
PNMT
PGAP3
PPP1R1B
NEUROD2
ERBB2
ZBTB7B
CKS1B
PBXIP1
SHC1
DCST2
PYGO2
LENEP
ADAM15
EFNA4
LOC100505666
MIR4258
FLAD1
DCST1
PRAME
LL22NC03-63E9.3
BTNL9
MIR8089
FSCN1
KCNH2
NOS3
ATG9B
FADS2
FADS1
TMEM258
MIR6746
MIR611
MIR1908
FADS3
FEN1
RAB3IL1
PHF13
KLHL21
THAP3
NOL9
ZBTB48
TAS1R1
IGF2BP1
GIP
MIR196A1
HOXB9
HOXB3
HOXB-AS3
HOXB7
MIR10A
HOXB6
HOXB4
HOXB8
HOXB5
PIM1
ZBTB7A
MAP2K2
UNC13D
WBP2
MRPL38
TRIM47
TRIM65
ST3GAL2
FUK
RNU6-23P
SLC11A1
CTDSP1
CATIP-AS2
MIR26B
CATIP
VIL1
CATIP-AS1
BZRAP1-AS1
MIR142
MIR4736
MPO
BZRAP1
SUPT4H1
FCGR1B
HIST2H2BA
KLF9
IFITM3
IFITM1
ATHL1
B4GALNT4
IFITM5
NLRP6
IFITM2
SQSTM1
LTC4S
MGAT4B
C5orf45
MIR1229
MNT
LOC284009
OAZ1
SF3A2
PLEKHJ1
C19orf35
MIR1227
MIR6789
AMH
JSRP1
MIR4321
LINGO3
DDIT3
MBD6
MARS
DCTN2
ARHGAP9
KIF5A
MIR616
MIR6758
ASCC1
ANAPC16
VEGFA
SPI1
SLC39A13
MIR4487
MYBPC3
PSMC3
CDT1
PIEZO1
APRT
UQCRH
LRRC41
NSUN4
SP3
LINC01089
RHOF
SETD1B
CXXC5
F2RL3
CPAMD8
SIN3B
LINC00963
LOC729737
HCFC1
TMEM187
HCFC1-AS1
MIR3202-1
NAA10
IRAK1
ARHGAP4
MIR718
MIR3202-2
RENBP
RBCK1
SOX12
TRIB3
NRSN2
NRSN2-AS1
MIR3189
LRRC25
SSBP4
GDF15
ARID1A
GATA2
GATA2-AS1
LOC90246
SERINC5
LOC644936
ANP32A
MIR4312
ANP32A-IT1
DYRK1A
KMT2E
KMT2E-AS1
LINC01004
NR4A2
LINC00656
CD93
DDX19B
AARS
EXOSC6
HIST2H2BC
HIST2H2AA4
HIST2H3C
HIST2H4B
BOLA1
HIST2H2AA3
HIST2H2BF
HIST2H3D
HIST2H3A
HIST2H2AB
HIST2H2BE
HIST2H2AC
HNRNPLL
GALM
IGF2BP3
RPS2P32
NUP153
KLF3-AS1
KLF3
CDC34
TPGS1
GZMM
BSG
ODF3L2
MADCAM1
NRROS
LINC01063
MIDN
C19orf24
CIRBP
CIRBP-AS1
ATP5D
STK11
CBARP
EFNA2
ENO1
ENO1-AS1
MIR6728
BAX
FTL
DHDH
MIR6798
GYS1
RUVBL2
NUCB1-AS1
DOT1L
AP3D1
HES1
USP48
LDLRAD2
NFIX
LOC100996291
TMEM235
BIRC5
LARP1
SH3GL1
CHAF1A
MPND
STAP2
MIR3190
BBC3
MIR3191
INAFM1
CCDC9
TTC7B
TMEM259
RNU6-1
RNU6-9
CNN2
HMHA1
ABCA7
GRIN3B
WDR18
STAT5A
STAT3
STAT5B
STK40
LSM10
OSCP1
EVA1B
ZNF623
PYCRL
EEF1D
TSTA3
TIGD5
ISYNA1
ARHGAP22
PTMA
MIR1244-2
MAD1L1
SKIDA1
MLLT10
CASC10
MIR1915
TAF8
CCND3
CBX4
CBX8
ACTG1
FSCN2
FAAP100
NPLOC4
C6orf62
ZMYND8
LOC100131496
ZFP36L1
UBALD1
MGRN1
LDLR
MIR6886
FLJ37453
SPEN
UQCRHL
XPOT
C12orf56
TBK1
OR4D9
OSBP
MIR3162
OR4D11
TBC1D3P5
MIR4522
WSB1
KDM6B
CYB5D1
CHD3
TMEM88
NAA38
BCL9L
MIR4492
CXCR5
UPK2
FOXR1
JUNB
MIR5684
BEST2
RTBDN
ASNA1
HOOK2
RNASEH2A
PRDX2
C19orf43
MAST1
DAZAP1
GAMT
NDUFS7
APC2
RPS15
CEBPB
CEBPB-AS1
LINC01273
TMEM189-UBE2V1
LINC01604
ZNF696
ZFP41
TOP1MT
GLI4
HIST1H2AG
HIST1H2BJ
HIST1H2AH
HIST1H4I
MIR3143
HIST1H2BK
MED29
ZFP36
PLEKHG2
SUPT5H
RPS16
PAF1
MIR4530
C16orf91
UNKL
CCDC154
CLCN7
ENO3
PFN1
CAMTA2
GP1BA
KIF1C
C17orf107
RNF167
MIR6865
SLC25A11
CHRNE
INCA1
MIR6864
SPAG7
SH2B3
FAM109A
TMEM143
EMP3
SYNGR4
ZNF114
CCDC114
SLC26A1
IDUA
GAK
FGFRL1
DGKQ
TMEM175
VASP
PPM1N
FOSB
RTN2
HSPA1L
LSM2
C6orf48
HSPA1A
HSPA1B
SNORD48
VARS
MAP1LC3B
FBXO31
SLC7A5
MIR6775
PTPRH
SYT5
TMEM86B
TNNI3
MIR6804
MIR6802
DNAAF3
MIR6803
PPP6R1
ICAM5
ICAM4
RAVER1
ZGLP1
ICAM1
MRPL4
ICAM3
FDX1L
DBNDD1
AFG3L1P
CENPBD1
GAS8
URAHP
DEF8
GAS8-AS1
MIR4655
HOXB2
HOXB-AS1
HOXB1
NR2F6
USE1
ANKLE1
BABAM1
OCEL1
USHBP1
DLK1
MIR2392
MEG3
GPR20
PTP4A3
SRXN1
SCRT2
TCF15
ARID3A
KISS1R
MED16
R3HDM4
CLCF1
LOC100130987
RAD9A
PPP1CA
TBC1D10C
POLD4
RPS6KB2
CARNS1
BCL6
RTP2
LOC100131635
ADRBK1
ANKRD13D
KDM2A
SSH3
HDAC7
RAPGEF3
SLC48A1
MIR6088
CD3EAP
PPP1R13L
ERCC1
CBX2
LINC01126
ZFP36L2
MIR922
LOC220729
MIR4466
ARID1B
BHLHE40-AS1
BHLHE40
CA11
SEC1P
DBP
SPACA4
SPHK2
NTN5
RPL18
FAM83E
PFN1P2
NBPF8
ZEB2
ZEB2-AS1
LINC01412
RCSD1
SLC51A
FASN
GPS1
DUS1L
RFNG
LOC339059
LOC100289580
APOLD1
MIR613
CDKN1B
GPR19
FERMT3
NUDT22
STIP1
FKBP2
DNAJC4
VEGFB
PLCB3
TRPT1
PPP1R14B
MACROD1
MIR4420
LAPTM5
MATN1
MATN1-AS1
FOXH1
KIFC2
CYHR1
GPT
RECQL4
MIR6893
VPS28
PPP1R16A
LRRC24
TONSL-AS1
MFSD3
LRRC14
TONSL
CTBP1-AS2
CTBP1
MAEA
SPON2
CTBP1-AS
ZBTB2
ZFPM1
ZNF469
MIR5189
SOCS2-AS1
SOCS2
CD7
CSNK1D
SECTM1
TMC8
TMC6
C17orf99
AFMID
TK1
TNRC6C-AS1
SYNGR2
HEXIM1
ACBD4
MIR6784
HEXIM2
PLCD3
CDC42EP4
CPSF4L
USP22
LINC01563
FHL3
SF3A3
POU3F1
UTP11L
RNVU1-18
EAPP
BAD
TRMT112
PRDX5
GPR137
TEX40
ESRRA
KCNK4
CYB561
ACE
LOC101927770
ZNF217
WASH3P
MIR1302-11
FAM138E
DDX11L9
OR4F4
S100P
LOC93622
BLOC1S4
KIAA0232
MRFAP1L1
PIP5K1C
TJP3
CACTIN
SLC38A1
MTHFR
C1orf167
LOC102724659
NPPA
NPPA-AS1
CLCN6
FGD2
BTBD19
PTCH2
TCTEX1D4
SNORD38A
PLK3
RPS8
SNORD38B
SNORD55
BEST4
SNORD46
SUSD1
JADE2
LOC101927934
SSC4D
YWHAG
ZP3
SERTAD1
SPTBN4
PRX
MIR6796
SERTAD3
BLVRB
HIPK4
HMX3
HMX2
BUB3
ZIC2
ZIC5
LOC101927437
LINC00554
RREB1
GPANK1
C6orf47
BAG6
APOM
CSNK2B
MIRLET7A1
MIRLET7F1
MIRLET7D
MIRLET7DHG
MYO19
GGNBP2
PIGW
LOC285847
FKBP5
CLPSL2
ARMC12
CLPSL1
SRGAP2C
FAM72B
KAZALD1
SFXN3
PDZD7
SNAR-E
AP2S1
HSPG2
MAGIX
PRICKLE3
WDR45
SYP-AS1
GPKOW
PLP2
SYP
KANSL1
KANSL1-AS1
DGUOK-AS1
DGUOK
TET3
CREB3L1
CAB39
LOC151475
GMPPA
ASIC4
LOC100996693
SPEG
TMEM198
INHA
CHPF
OBSL1
MIR3132
DHH
LMBR1L
PRKAG1
RHEBL1
KMT2D
MXRA8
AURKAIP1
PUSL1
TAS1R3
MIR6727
ACAP3
DVL1
LOC148413
CCNL2
MRPL20
MIR6808
CPTP
CPSF3L
ZNF595
DUSP1
LOC101928093
ASH2L
STAR
SRGAP2-AS1
MIR4734
MLLT6
CISD3
PCGF2
C17orf96
PSMB3
MIR4726
PKP3
CAPRIN1
PMS2CL
ZNF12
GAL3ST2
NEU4
C7orf50
MIR339
GPER1
GPR146
CYP2W1
KIAA0368
ZNF483
HOXC4
HOXC6
HOXC5
HOXC8
HOTAIR
HOXC11
HOXC-AS2
HOXC9
HOXC-AS1
MIR196A2
FLJ12825
HOXC10
MIR615
HOXC-AS3
CISH
C3orf18
HEMK1
MAPKAPK3
CDC42EP1
GGA1
LGALS2
CARD10
TLR8-AS1
TMSB4X
TLR8
IL9R
DDX11L16
KSR1
FAF1
CDKN2C
RBM38
RAE1
MTRNR2L3
PHF1
SYNGAP1
CUTA
KLF1
FARSA
DNASE2
MIR6794
SYCE2
GCDH
MIR5695
SPG7
ANKRD11
HES4
PLEKHN1
NOC2L
PERM1
AGRN
ISG15
KLHL17
CTDSP2
MIR26A2
AVIL
SLC35F6
CENPA
SUZ12P1
BAHCC1
MIR3186
CHST12
EIF3B
LOC101927181
GNAS
LOC101927932
GNAS-AS1
TMUB1
FASTK
SLC4A2
ASIC3
AGAP3
CDK5
LINC00482
TMEM105
SLC38A10
LOC100130370
TFAP2A
MIR5689
LINC00518
TFAP2A-AS1
MIR92B
MUC1
KRTCAP2
TRIM46
GBAP1
GBA
MTX1
THBS3
DHX9
NPL
MIR3680-1
SLC7A5P1
SPN
RNU1-1
LINC01488
FMNL1
MAP3K14-AS1
SPATA32
TRIM8
SELPLG
MIR4496
TMEM119
SATB2
SATB2-AS1
HDAC4
MIR4269
XXYLT1
XXYLT1-AS2
MIR3137
SPRED2
ENTPD6
LOC101926889
PYGB
MAFG
ANAPC11
MYADML2
ALYREF
PYCR1
MAFG-AS1
SIRT7
PCYT2
NPB
NOTUM
ARHGDIA
TNNT1
PPP1R12C
MIR7975
PLEC
EPPK1
MIR661
ANHX
PIGL
NCOR1
NES
CRABP2
HAPLN2
BCAN
BAZ1A
BPHL
HTATSF1P2
RIPK1
CHCHD6
BCL2L2-PABPN1
PABPN1
PPP1R3E
SLC22A17
EFS
HOMEZ
BCL2L2
RFX2
PI4KAP1
TMEM191B
RIMBP3
STK35
LINC00311
MIR5093
TLE2
MIR1268A
AES
MIR22
WDR81
MIR22HG
TLCD2
LOC100294362
NPTX1
MIR4730
ENDOV
FLJ31356
FOSL2
LOC100505716
FBXL20
TRAF4
SNORD4B
RAB34
TLCD1
PROCA1
SNORD42A
SNORD4A
SNORD42B
NEK8
RPL23A
SEMA4C
LOC101927053
ANKRD39
ANKRD23
FAM178B
PTP4A2
CFAP126
EME2
NME3
MRPS34
SPSB3
IGFALS
MIR3177
NUBP2
MEIS2
CNTROB
SCARNA21
LOC284023
TRAPPC1
KCNAB3
TMEM120B
RAB26
SNHG19
SNORD60
CASKIN1
MIR6511B1
MIR3180-5
MIR4516
TRAF7
MLST8
PKD1
MIR6511B2
ATP2A3
P2RX1
CROCC
PRPH2
ATP6V0CP3
BRD2
TNK2
SDHAP1
HMMR
NUDCD2
CCNG1
MAT2B
HMMR-AS1
