# Supplementary material for: Super-enhancer profiling identifies novel critical and targetable cancer survival gene LYL1 in pediatric acute myeloid leukemia
Source: J Exp Clin Cancer Res. 2022 Jul 16;41:225. doi: 10.1186/s13046-022-02428-9 (PMC9288051; doi:10.1186/s13046-022-02428-9)
Supplement: Supplementary file 12 — Additional file 12: Supplementary Table 12. Genes bound by LYL1 at its promoter regions in AML cell line NB4, HL-60, and Kasumi-1. [file 13046_2022_2428_MOESM12_ESM.xlsx]

## Sheet: HL-60
genes bound by LYL1 at its promoter regions in AML cell line HL-60
A2M
ABCA13
ABCA2
ABCA9
ABCB4
ABHD12
ABHD5
ACACA
ACACB
ACAD10
ACKR2
ACOT11
ACOX2
ACOXL
ACSL1
ACSL3
ACSM3
ACSS1
ACTN1
ADA2
ADAM17
ADAM28
ADAM8
ADAM9
ADAMTS9
ADARB1
ADCK2
ADCY7
ADD3
ADGB
ADGRE1
ADGRE2
ADGRE5
ADORA2A
ADTRP
AGTRAP
AIFM2
AIM2
AKAP13
AKNAD1
ALAS1
ALK
ALOX15
ALOX5
AMT
ANKFY1
ANKH
ANKMY1
ANKRD10
ANKRD11
ANKRD13D
ANKRD22
ANKRD28
ANKRD44
ANP32A
ANPEP
ANXA2
ANXA6
AOX3P-AOX2P
AP1B1
APBB1IP
APBB2
ARAP1
ARHGAP17
ARHGAP22
ARHGAP25
ARHGAP30
ARHGAP4
ARHGAP8
ARHGEF10L
ARHGEF18
ARHGEF2
ARHGEF25
ARHGEF3
ARID5A
ARL5C
ARLNC1
ARMC5
ARMH1
ARRB2
ARRDC1
ARSG
ASB13
ASCC2
ASH2L
ATG13
ATG7
ATP11A
ATP11B
ATP13A2
ATP6V0A1
ATXN7
AUNIP
AZI2
BCAS3
BCKDHA
BCL11A
BCL3
BCOR
BEAN1-AS1
BIN1
BNIP2
BPI
BPIFB4
BRWD1
BSDC1
BTBD19
BTD
C11orf21
C14orf93
C16orf58
C17orf64
C1GALT1
C1QTNF4
C1orf105
C20orf197
C20orf203
C2orf42
C3orf35
C3orf86
C9orf139
C9orf47
C9orf92
CA6
CACNB1
CALR
CAMK2G
CAMSAP2
CANX
CAP1
CAPN14
CAPNS2
CAPZA1
CARD8
CARS2
CAT
CBFA2T3
CCDC136
CCDC149
CCDC22
CCDC26
CCDC33
CCL1
CCM2
CCND3
CCPG1
CD22
CD226
CD244
CD276
CD300A
CD300E
CD34
CD36
CD53
CD55
CD82
CDA
CDC42EP3
CDC42SE2
CDCA7
CDK19
CDK9
CDKN1B
CDYL2
CEACAM21
CEBPG
CELF2
CEMIP
CEP120
CEP63
CFAP61
CHCHD6
CHD9
CHST12
CHSY1
CITED4
CLEC2A
CLTC
CMAHP
CMC1
CNIH3
CNIH4
CNTRL
COL15A1
COL28A1
COL4A1
COLGALT1
COLQ
CORO1A
COX11
COX7A2L
COX8C
CPE
CPNE2
CPXM1
CR1
CRADD
CREB3L2
CRYBG1
CSGALNACT2
CST7
CT69
CTNNBIP1
CTSD
CUEDC1
CXCL8
CXCR5
CXorf65
CYB561
CYBB
CYP11A1
CYP1B1-AS1
CYP4V2
CYTH4
CYTOR
DAB2
DAGLB
DAP
DBF4
DCAF12
DCPS
DCSTAMP
DCT
DEF6
DENND10
DENND1A
DENND2D
DENND3
DENND4B
DGKD
DGKZ
DHRS7
DIP2A
DLEU1
DMWD
DNAH14
DNAI1
DNAJB12
DNAJC10
DNMBP
DNTT
DOCK10
DOCK5
DOCK8
DOK3
DOP1B
DPYS
DUS2
DUSP5
DYNC1I2
DYRK1A
DYSF
E2F2
EDDM13
EDEM1
EEPD1
EFCAB2
EFCC1
EFEMP2
EFHD1
EFHD2
EFNA5
EGF
EGOT
EIF4EBP3
ELK3
ELMO1
ELMSAN1
EMB
EMBP1
EMILIN1
ENC1
ENTPD1-AS1
ENTPD7
EPB41L3
EPB41L4A-AS1
EPN2-AS1
ERCC1
ERG
ERLIN1
ERLIN2
ERN1
ERO1B
ESPL1
ESYT1
EVI2B
EVL
EXOSC10
EYS
F10
F12
F2RL3
FAF2
FAH
FAM151B
FAM157A
FAM157B
FAM157C
FAM160B1
FAM178B
FAM83F
FAS
FBXO25
FBXO31
FBXO38
FBXO9
FCAMR
FCGR1A
FCGR1B
FCGR2A
FCGRT
FCRL2
FCRL4
FERMT2
FGD3
FGFR1
FGGY
FGL1
FGR
FHL3
FIG4
FIGNL2
FILNC1
FKBP1A
FLJ32255
FMNL1
FNTB
FOXK2
FOXP1
FPR1
FPR2
FRMPD2
FRMPD4
FUT7
FYB1
GAB1
GABPB2
GALNS
GAPT
GAS7
GASAL1
GATAD2A
GATD3A
GCA
GCNT1
GHDC
GLDC
GLIPR1
GLS
GMDS
GMFG
GNA12
GNA15
GNAS
GNB5
GNG2
GPI
GPLD1
GPN1
GPN3
GPR137B
GPR141
GPR150
GPRIN3
GPT2
GRAMD1A
GRAMD1B
GRAP2
GRHL3
GRK2
GSAP
GSG1
GSN
GTSF1L
GYPC
GZMA
GZMH
H1-3
H4C15
H6PD
HBEGF
HCG20
HCST
HDGF
HECW2
HEG1
HELZ2
HHEX
HHIP-AS1
HMGB2
HNRNPM
HOXA-AS3
HOXA3
HOXA9
HOXB3
HOXD11
HPCAL1
HSD17B12
HSH2D
HTRA4
HTT
HYDIN
IARS2
IDH2
IFI16
IFNGR2
IFNLR1
IFT57
IGF1R
IGFBP7
IGHV1OR15-3
IGSF10
IKBKE
IKZF3
IL10RB
IL10RB-DT
IL13RA1
IL16
IL17RA
IL18RAP
IL19
IL1B
IL1R1
IL1R2
IL1RAP
IMPA2
INPP4A
INPP4B
INPP5D
INSC
INTS8
INTS9
IP6K3
IPCEF1
IQCH-AS1
IRF1-AS1
IRF8
IRS2
ITGA4
ITGAE
ITGAL
ITGAM
ITGB2
ITIH5
ITPKA
ITPRIPL2
IWS1
JADE2
JHY
KANK4
KARS1
KAZALD1
KCCAT333
KCNAB2
KCNJ5
KCNN4
KCTD5
KDM1B
KDM4C
KDM5B
KDR
KHNYN
KIAA0930
KIAA1324
KIAA1614
KIF25
KLF3-AS1
KLF6
KLHL2
KLHL22
KLHL23
KLHL41
KLHL6
KLRK1
KMT2E
KRTAP16-1
KRTAP4-11
KRTAP4-8
LAIR1
LAMB3
LAMC1-AS1
LAPTM5
LAT2
LAX1
LCE3A
LCN6
LCP2
LDC1P
LDLRAD4
LGALS12
LGALS3
LGALS8
LGALS9
LHFPL2
LILRB1
LIME1
LIMS1
LIMS1-AS1
LIMS4
LINC00051
LINC00102
LINC00299
LINC00327
LINC00359
LINC00399
LINC00426
LINC00452
LINC00460
LINC00563
LINC00565
LINC00582
LINC00598
LINC00635
LINC00649
LINC00654
LINC00856
LINC00887
LINC00908
LINC00911
LINC00938
LINC00945
LINC00958
LINC01127
LINC01163
LINC01262
LINC01303
LINC01311
LINC01341
LINC01353
LINC01366
LINC01427
LINC01451
LINC01503
LINC01504
LINC01554
LINC01623
LINC01624
LINC01655
LINC01700
LINC01719
LINC01913
LINC01954
LINC01960
LINC01992
LINC02026
LINC02028
LINC02090
LINC02104
LINC02204
LINC02205
LINC02207
LINC02217
LINC02218
LINC02332
LINC02363
LINC02367
LINC02518
LINC02542
LINC02580
LINC02606
LINC02615
LINC02656
LINC02683
LINC02687
LINC02728
LINC02743
LMBR1
LMNA
LMO2
LOC100130283
LOC100130872
LOC100288798
LOC100506098
LOC100506175
LOC100506258
LOC100506606
LOC100996351
LOC101927272
LOC101927354
LOC101927468
LOC101927588
LOC101927851
LOC101928143
LOC101928343
LOC101928389
LOC101928429
LOC101928661
LOC101929470
LOC101929551
LOC101930370
LOC102724467
LOC105371430
LOC105371433
LOC105372273
LOC105373159
LOC105378305
LOC105378367
LOC105378933
LOC283038
LOC285638
LOC374443
LOC439933
LOC643339
LONRF1
LPCAT1
LPXN
LRCH1
LRMDA
LRP2
LRP3
LRRC52-AS1
LRRC77P
LSM4
LST1
LTB4R
LTBP1
LUCAT1
LUZP1
LYL1
LYVE1
M1AP
MACF1
MAD1L1
MAFG
MAN2B1
MAN2B2
MAP1LC3B2
MAP1S
MAP3K3
MAP3K7
MAP3K7CL
MAP4K4
MAPKAP1
MARCHF3
MARCKSL1
MARCO
MARK2
MAST4
MATR3
MBNL1
MBP
MCEMP1
MCF2L2
MDM4
MECP2
MED25
MEF2C
MERTK
METTL14-DT
METTL22
METTL8
METTL9
MFAP4
MFNG
MGA
MGLL
MGRN1
MIA
MICALCL
MINCR
MIR1284
MIR142
MIR1537
MIR198
MIR2052
MIR24-2
MIR3142HG
MIR320A
MIR3941
MIR3945HG
MIR4263
MIR4300
MIR4310
MIR4422HG
MIR4423
MIR4425
MIR4437
MIR4645
MIR4736
MIR4744
MIR4761
MIR5193
MIR548H2
MIR548Z
MIR615
MIR619
MIR650
MIR6724-1
MIR7-2
MIR7155
MIR7850
MIR7973-1
MIR9-3HG
MIS18BP1
MITF
MKNK1
MMP1
MMP2-AS1
MMP25-AS1
MMP8
MOB1A
MOB3A
MORC3
MPG
MPP7
MRPL34
MRPS15
MS4A3
MS4A4A
MS4A7
MSRB3
MTHFS
MTSS1
MTUS1
MUCL1
MYB
MYEOV
MYH9
MYO10
MYO18A
MYO1G
MYOSLID
MZB1
NABP1
NAGK
NAIP
NAP1L1
NAPSA
NAV2
NAV3
NBPF1
NCF4
NCOA3
NCOR2
NDRG1
NDST1
NDUFA4
NDUFB9
NDUFC2-KCTD14
NEGR1
NEIL3
NEK6
NFATC3
NFE2
NFE4
NFIA-AS1
NHSL1
NIBAN3
NINJ2
NIPAL2
NLK
NLRC5
NLRP3
NMNAT3
NPLOC4
NRG4
NSMAF
NSUN5
NT5C2
NT5DC3
NUBP1
NUDT16L1
NUDT5
NUDT7
NUP210L
NUP58
NUP85
OBI1-AS1
OCSTAMP
OGFOD3
OLFML3
OLIG1
OLMALINC
OMA1
OPTN
OR1E2
OR4M2
OR52W1
OSBPL10
OSM
OVOL1-AS1
P2RX1
P4HA2
P4HB
PAQR5
PC
PCDHGC3
PCED1B
PCED1B-AS1
PCOLCE2
PCYT1A
PDE4B
PDHA1
PDP2
PDXDC2P-NPIPB14P
PDXK
PDYN-AS1
PEPD
PFKFB3
PFKFB4
PGM5
PHACTR3
PHC2
PHC3
PHF11
PHF19
PHF20L1
PHF24
PIEZO2
PIK3CB
PIK3CD-AS2
PIK3CG
PIK3R1
PIP5K1B
PITPNM2
PKM
PKNOX2
PLA2G15
PLAC8
PLCB1
PLCG2
PLCL2
PLCXD1
PLD1
PLD3
PLEC
PLEK
PLEKHA7
PLPP3
PLXNC1
PLXND1
PNO1
PNPLA2
PNPLA6
PNRC2
POLA2
POLE
POLR1A
POR
POU2F2
PPARG
PPARGC1A
PPCDC
PPFIBP2
PPIAL4A
PPIAL4C
PPIAL4D
PPIAL4F
PPIAL4G
PPIAL4H
PPM1F
PPM1K
PPP1R15B
PPP1R18
PPP1R27
PPP2R2A
PPP2R5C
PPP3CA
PPP6R1
PPTC7
PRAM1
PRDM10
PRDM15
PRDM2
PRDM7
PRICKLE2-AS3
PRKAA1
PRKACB
PRKAG1
PRKAR2B
PRKCD
PRL
PRMT7
PROK2
PRR5L
PRTG
PSD3
PSMA7
PSMD1
PSTPIP1
PSTPIP2
PTAFR
PTCH1
PTDSS1
PTGDR
PTK2
PTPN22
PTPRE
QPRT
QSOX2
RAB24
RAB27A
RAB27B
RAB31
RAB37
RAD51B
RALGDS
RAPGEF1
RAPGEF4
RARA
RASA4B
RASAL3
RASSF1
RBM33
RBMS2
RBPJ
RCBTB2
RCSD1
RDH5
RERE
RERE-AS1
REXO1L2P
RFFL
RFTN1
RFX3
RGCC
RGL4
RGS18
RGS20
RGS3
RGSL1
RHBDF1
RHEX
RILPL1
RIN3
RIOX2
RNASE2
RNASE6
RNASEH2B
RNASEH2B-AS1
RNF144A
RNF149
RPGR
RPH3A
RPH3AL
RPS26P11
RPS6KA1
RPSAP58
RRM2
RRN3P2
RTN4
RUBCN
RUBCNL
RUNX1
RXRA
S100A11
S100A9
SACS
SAG
SALRNA3
SAMD14
SASH3
SAT1
SBF2
SCAMP2
SCCPDH
SCGB1C1
SCGB1C2
SCN8A
SCTR
SEC22B
SEMA4C
SEMA4D
SEMA6A
SERPINA1
SERPINB13
SERPINB2
SETDB2
SETDB2-PHF11
SGK1
SGK2
SGMS1
SGPL1
SH2D6
SH3BP1
SH3BP2
SH3KBP1
SH3PXD2A
SH3TC1
SHE
SHF
SHH
SIDT1
SIGLEC12
SIGLECL1
SIK3
SIN3B
SIPA1
SIRPB1
SIRPB2
SIRT7
SKI
SLA
SLAMF1
SLC12A6
SLC17A9
SLC20A2
SLC22A15
SLC22A16
SLC22A20P
SLC23A1
SLC23A2
SLC25A10
SLC25A37
SLC2A5
SLC38A10
SLC48A1
SLC4A8
SLC51A
SLC8A1-AS1
SLC8B1
SLC9A3R1
SLCO3A1
SLFN12L
SLITRK4
SMAD3
SMAP2
SMG6
SMIM25
SMIM3
SMIM35
SNORA31B
SNORD3J
SNORD52
SNX10
SNX27
SORCS1
SORL1
SP110
SPAG17
SPAG6
SPATA13-AS1
SPATC1
SPDYE10P
SPDYE14P
SPECC1
SPG21
SPI1
SPIDR
SPP1
SPTB
SPTBN1
SRBD1
SRSF10
SSBP3
SSR1
ST3GAL1
ST3GAL6
ST6GALNAC3
STAG3L1
STAG3L3
STARD13
STAU2
STIM1
STK16
STOM
STRN
STX1A
STXBP5-AS1
STYK1
SUCNR1
SUN2
SWAP70
SYK
SYT17
SYTL3
TAB1
TACC1
TACC2
TAOK3
TAZ
TBC1D10C
TBC1D14
TBCD
TBL1X
TBPL1
TCF12
TENM4
TENT5C
TEX45
TFAP2E
TFEB
TG
TGFBR2
TGM2
TGM5
TGM6
TGOLN2
THADA
THAP1
THEMIS2
TIAM1
TIPARP
TK2
TM6SF1
TM7SF3
TMC6
TMCC1
TMEM104
TMEM138
TMEM154
TMEM163
TMEM217
TMEM239
TMEM267
TMEM273
TMEM72
TMEM94
TMIE
TNFSF4
TNFSF9
TNRC6A
TNS3
TOGARAM2
TOR1B
TOX2
TP53BP2
TPM3
TPM4
TRABD
TRAF3IP3
TRAK1
TRAPPC10
TREML2
TRIB1
TRIM14
TRIM38
TRIM55
TRPC2
TRPM2
TSEN2
TSHZ3
TSNARE1
TSNAX-DISC1
TSPAN14
TSPAN16
TSPAN18
TSPOAP1-AS1
TTC38
TTC7A
TTC7B
TTN-AS1
TTYH3
TVP23A
TXLNB
TYRO3
TYROBP
UACA
UBA7
UBAC2
UBASH3B
UBE2V1
UGP2
UIMC1
UMODL1
UNC13B
UPB1
UPK3BL2
UQCC1
USP10
USP15
USP2-AS1
USP3
USP32
USP6NL
UXS1
VANGL1
VGLL4
VILL
VIM
VPS13B
VPS13D
VPS37C
VPS53
VPS8
VSIR
WAKMAR2
WARS1
WDR61
WDR70
WDR81
WIPF1
WT1
WTAP
XIAP
XRCC1
XYLT1
YES1
YWHAB
ZAR1L
ZC3H12A
ZC3H4
ZCCHC4
ZCCHC7
ZDHHC3
ZMIZ1
ZNF107
ZNF124
ZNF19
ZNF217
ZNF252P-AS1
ZNF286A
ZNF385D-AS1
ZNF395
ZNF438
ZNF517
ZNF575
ZNF587
ZNF595
ZNF688
ZNF792
ZNF815P
ZNF821
ZNRF1
ZNRF2
ZSCAN31
ZYX

## Sheet: Kasumi-1
genes bound by LYL1 at its promoter regions in AML cell line Kasumi-1
A2M
ABCA2
ABCA7
ABCB1
ABCB8
ABCB9
ABCC1
ABCC5
ABCC8
ABCG1
ABHD11-AS1
ABI3
ABLIM3
ABT1
ACAA1
ACACA
ACAD10
ACCS
ACKR2
ACOT11
ACOX2
ACOXL
ACRBP
ACSBG1
ACSL1
ACSL3
ACSL6
ACTB
ACY3
ADA2
ADAM11
ADAM17
ADAM28
ADAM8
ADAMTS3
ADAMTSL4
ADAP1
ADARB2
ADARB2-AS1
ADAT2
ADCK2
ADCY7
ADD3
ADGB
ADGRE1
ADGRE5
ADGRG5
ADGRV1
ADORA2A
ADRM1
AFAP1
AFAP1L1
AFF1
AFMID
AFTPH
AGAP2
AGPAT3
AGTPBP1
AGTRAP
AHI1
AHNAK
AIG1
AIM2
AK1
AKAP13
AKAP7
AKNA
AKNAD1
ALAS1
ALDH16A1
ALDH1A2
ALG10
ALG10B
ALG1L2
ALOX5
ALOX5AP
AMN1
AMPD2
AMPD3
AMT
AMZ1
AMZ2P1
ANAPC5
ANG
ANK2
ANKFN1
ANKFY1
ANKLE2
ANKRD11
ANKRD13D
ANKRD28
ANKRD44
ANP32A
ANPEP
ANTXR2
ANTXRL
ANXA11
ANXA2R
ANXA3
ANXA7
ANXA8
ANXA8L1
AOAH
AP1B1
AP2A2
APBB1IP
APBB2
APC2
APOBEC3C
APOBEC3D
APOBEC3F
APOBEC3G
APPL1
APPL2
ARAP1
AREL1
ARF1
ARHGAP1
ARHGAP12
ARHGAP21
ARHGAP22
ARHGAP24
ARHGAP25
ARHGAP27P1-BPTFP1-KPNA2P3
ARHGAP30
ARHGAP4
ARHGAP45
ARHGEF1
ARHGEF12
ARHGEF18
ARHGEF2
ARHGEF6
ARHGEF7
ARID2
ARID3B
ARID5A
ARID5B
ARL11
ARL5C
ARMC4P1
ARMC5
ARMC7
ARMH1
ARRB1
ARRDC1
ARSG
ARV1
ARVCF
ASB2
ASCC2
ASH2L
ASIC1
ASNS
ATAD1
ATG13
ATG16L2
ATG7
ATP13A2
ATP2A3
ATP2B4
ATP2C1
ATP5MC2
ATP5MPL
ATP6V0A1
ATP6V0E2
ATP9B
ATXN7
AUNIP
AVIL
AVPR2
B3GALNT2
B3GNT2
B3GNT5
B3GNTL1
BAALC
BAHCC1
BANP
BBIP1
BCAN
BCDIN3D
BCDIN3D-AS1
BCKDHA
BCL2L13
BCL3
BCLAF1
BCOR
BCR
BCRP3
BEAN1-AS1
BEST1
BHLHE40
BICDL1
BID
BIN1
BIN2
BLACE
BLK
BMS1
BMS1P4-AGAP5
BNIP3L
BOD1L1
BORCS5
BPI
BRI3BP
BSDC1
BSPRY
BTBD19
BTBD2
BTNL10
BTRC
C10orf91
C11orf24
C12orf42
C12orf76
C16orf54
C16orf95
C17orf99
C18orf21
C18orf25
C1QTNF4
C1RL-AS1
C1S
C1orf105
C1orf162
C1orf74
C20orf197
C20orf203
C21orf58
C22orf34
C2CD2
C2orf42
C3AR1
C3orf86
C4orf46
C7orf50
C9orf131
C9orf139
C9orf43
CA6
CABIN1
CACNA1C
CACNA1C-AS1
CACNA2D4
CACTIN-AS1
CALM1
CALM2
CALR
CAMK1D
CAMK2G
CAMLG
CAMP
CAP1
CAPG
CAPN10-DT
CAPN2
CARD19
CARD8
CARHSP1
CASC19
CASP10
CASP7
CASP8
CAST
CAT
CBFA2T3
CBFB
CBR3-AS1
CC2D2B
CCAR2
CCDC114
CCDC136
CCDC149
CCDC159
CCDC22
CCDC25
CCDC26
CCDC33
CCDC57
CCDC86
CCDC88C
CCL4L2
CCM2
CCND3
CCNL1
CCNT1
CCP110
CCPG1
CD164
CD200R1
CD244
CD276
CD300A
CD300C
CD33
CD34
CD3E
CD46
CD48
CD53
CD55
CD6
CD82
CD96
CDC14A
CDC42BPB
CDC42EP3
CDC42SE2
CDCA7
CDH23
CDH5
CDK15
CDK2AP1
CDK5RAP3
CDK9
CDKL1
CDKN2AIP
CDRT4
CDV3
CDYL2
CEBPE
CEBPG
CECR2
CELF2
CENPBD1
CENPBD1P1
CENPC
CENPF
CEP57L1
CEP63
CEP85
CEP85L
CERS2
CFAP161
CFAP97D1
CFLAR
CFLAR-AS1
CGAS
CHAT
CHCHD1
CHCHD2
CHCHD5
CHCHD6
CHD9
CHIC2
CHKA
CHM
CHPT1
CHRM3
CHST11
CHST12
CHSY1
CIITA
CKB
CLASP1
CLCN3
CLCN7
CLCNKB
CLDN14
CLDN19
CLEC4E
CLEC5A
CLIC4
CLINT1
CLIP3
CLMN
CLN3
CLTC
CMAHP
CMIP
CMTM6
CNBP
CNIH3
CNIH4
CNKSR3
CNNM2
CNOT10
CNPY3
CNR2
COA1
COG1
COG4
COG8
COL15A1
COL4A2
COLGALT1
COLQ
COP1
COPS4
COPS5
COPS7A
COQ2
CORO1A
CORO1C
CORO2A
COX7A2L
CPA3
CPNE2
CPNE4
CPT1A
CPT2
CPXM1
CRACD
CRBN
CREB3L2
CRELD2
CREM
CRIPT
CRPPA
CRY1
CSF1R
CSF3R
CSK
CSNK1G2
CST7
CTDSP1
CTHRC1
CTNNB1
CTNNBIP1
CTPS1
CTSC
CTSD
CTSE
CTSG
CTTNBP2
CUEDC1
CUX1
CUX2
CXCL8
CXCR3
CXCR5
CXXC1
CXorf65
CYB561
CYB5R1
CYBB
CYBRD1
CYFIP2
CYGB
CYP2E1
CYTH1
CYTH3
CYTH4
CYTOR
D2HGDH
DAAM1
DAB2
DACH1
DAGLB
DAO
DBNDD1
DCAF12
DCLRE1C
DCP1B
DCT
DDX27
DDX3X
DEAF1
DEDD
DEF6
DENND10
DENND3
DENND4B
DENND5A
DENR
DGKB
DGKD
DGKZ
DHCR7
DHRS7
DHRS9
DHTKD1
DHX9
DIAPH1
DIP2A
DIPK1B
DLGAP4
DMWD
DNAH14
DNAJB14
DNAJC1
DNAJC9
DOC2GP
DOCK11
DOCK8
DOK2
DOK3
DOK4
DPP9
DPYSL2
DRAXIN
DRC7
DROSHA
DUS2
DUSP1
DUSP22
DUSP3
DUSP5
DUSP6
DYRK1A
DYSF
E2F1
EBPL
ECT2
EDDM13
EDNRB-AS1
EEPD1
EFHB
EFHC2
EFHD2
EFNA5
EGFL7
EGOT
EHD1
EHD2
EIF2AK4
EIF3C
EIF4E
EIF4ENIF1
ELF1
ELK3
ELMO1
ELMSAN1
ELN
EMB
EMBP1
EMC8
EMC9
EMID1
EMILIN1
ENC1
ENPP3
ENTPD6
EPB41
EPM2AIP1
EPS15
EPS15L1
ERBIN
ERG
ERLIN1
ERLIN2
ERO1A
ERVK3-1
ESRP2
ESYT1
ETFRF1
ETV1
ETV6
EVL
EVPL
EXOC6
EXOSC4
EXTL1
F10
F2RL2
F2RL3
FAH
FAM107B
FAM117A
FAM160A1
FAM160B1
FAM189A1
FAM214A
FAM214B
FAM227B
FAM234A
FAM245A
FAM24B-CUZD1
FAM25E
FAM32A
FAM53B
FAM78A
FBP1
FBRSL1
FBXL17
FBXO11
FBXO22
FBXO24
FBXO38
FBXO41
FBXW2
FBXW9
FCGR1A
FCGR1B
FCGR1CP
FCGR2A
FCGRT
FCHSD2
FDPS
FERMT3
FGFR1
FGGY
FGL1
FGR
FHAD1
FHL3
FIGNL2
FILNC1
FKBP1A
FKBP2
FKBP4
FKBP7
FKBP8
FKBP9
FLI1
FLJ32255
FLNA
FLNC-AS1
FMNL1
FNDC11
FNDC3B
FNTB
FOXK2
FOXN2
FOXO3
FOXP1
FPGS
FSCN1
FSTL3
FTH1
FTSJ3
FURIN
FUT2
FYB1
G3BP2
GAB1
GABPB1-IT1
GABRR1
GAD1
GADD45A
GALNT3
GALNT6
GALNT7
GALNT9
GAPDH
GAPT
GAPVD1
GAR1
GAS2L1
GAS7
GASAL1
GATA2
GATAD2A
GATD3A
GBA
GBE1
GCNT1
GCNT2
GCSAML
GEMIN7-AS1
GFI1
GFOD1
GGA1
GGA3
GGT1
GHDC
GHRL
GIT2
GLG1
GLIPR1
GLRX
GLS
GM2A
GMFG
GMNC
GNA12
GNA15
GNAI1
GNAI2
GNAI3
GNB5
GNG14
GNG2
GNPDA1
GOLGA5
GOLPH3
GORAB-AS1
GP9
GPBP1L1
GPD2
GPI
GPN1
GPN3
GPR137
GPR141
GPR146
GPR65
GPR68
GPR84
GPT2
GPX1
GPX4
GRAMD1A
GRAMD2A
GRAMD2B
GRAMD4
GRB2
GRIFIN
GRK2
GRK6
GRTP1-AS1
GSAP
GSE1
GSG1
GSN
GSTM2
GUCY2D
GUSBP14
GUSBP16
GUSBP3
GUSBP9
GYPC
GZMA
H1-3
H2AZ2
H3C12
H3C14
H3P6
H4C13
H4C15
H4C4
H4C5
H4C8
H4C9
H6PD
HAX1
HBEGF
HCG20
HCST
HDAC6
HDC
HDGF
HECTD1
HECW2
HECW2-AS1
HEMGN
HEMK1
HERC1
HES1
HEXB
HHEX
HHLA2
HHLA3
HIF1AN
HIVEP3
HK1
HK2
HK3
HLCS
HMBS
HMGA1
HMGCL
HNRNPA3
HNRNPM
HOPX
HOXB-AS1
HPCAL1
HSD17B11
HSD17B12
HSF2BP
HSH2D
HSP90AA1
HSP90B1
HTATSF1P2
HVCN1
HYLS1
IARS1
IARS2
ICAM3
ICAM4
ID1
ID3
IDH2
IDNK
IDS
IER2
IFI16
IFITM2
IFITM3
IFNGR2
IFNLR1
IFT22
IFT57
IGF1
IGF1R
IGFBP7
IGLL1
IKBKE
IL10RB
IL10RB-DT
IL13RA1
IL16
IL17RA
IL17RE
IL18RAP
IL1B
IL1RAP
IL1RN
IL21R
IL31RA
IL3RA
IL4R
IL6R
IL9R
INAVA
INPP5D
INSC
INTS13
INTS4
INTS6L
INTS8
IPCEF1
IQCH-AS1
IQGAP2
IRF1-AS1
IRF5
IRGM
ISCA1
ISG20
ITGA2B
ITGA4
ITGA6-AS1
ITGAM
ITGB1BP1
ITGB2
ITGB5
ITIH5
ITLN2
ITM2A
ITPKA
ITPKB-IT1
ITPR2
JADE2
JAK1
JAK3
JARID2
JUP
KARS1
KAT6A
KAT8
KAZALD1
KCCAT333
KCNAB2
KCNK5
KCNMA1
KCNMB3
KCNN4
KCNQ1
KCNQ5
KCTD5
KDR
KIAA0408
KIAA0586
KIAA1324
KIAA1586
KIFAP3
KL
KLF1
KLF3-AS1
KLF6
KLHL21
KLHL22
KLHL23
KLHL28
KLHL6
KLRK1
KMT2E
KMT5A
KRR1
KRT16P2
KRTAP4-11
KRTAP4-12
KSR1
LACTB2
LAIR1
LAMA2
LAMB1
LAMB3
LAMTOR1
LAPTM5
LARP4
LARP4B
LAT2
LATS1
LAX1
LBR
LCOR
LCP1
LCT-AS1
LDB1
LDLR
LDLRAD4
LEPROT
LFNG
LGALS1
LGALS12
LGALS8
LGMN
LHFPL2
LHX6
LIG1
LIG3
LILRB1
LIMD2
LIMK1
LIMS1
LIMS1-AS1
LIMS3
LIMS4
LINC00102
LINC00167
LINC002481
LINC00299
LINC00324
LINC00334
LINC00339
LINC00355
LINC00359
LINC00426
LINC00539
LINC00563
LINC00578
LINC00582
LINC00598
LINC00649
LINC00672
LINC00856
LINC00887
LINC00893
LINC00908
LINC00921
LINC00938
LINC00945
LINC00964
LINC00996
LINC01013
LINC01063
LINC01088
LINC01089
LINC01091
LINC01114
LINC01132
LINC01138
LINC01163
LINC01215
LINC01222
LINC01252
LINC01262
LINC01298
LINC01311
LINC01341
LINC01353
LINC01358
LINC01366
LINC01410
LINC01413
LINC01465
LINC01503
LINC01504
LINC01517
LINC01585
LINC01588
LINC01599
LINC01615
LINC01629
LINC01635
LINC01655
LINC01678
LINC01686
LINC01796
LINC01814
LINC01816
LINC01833
LINC01898
LINC01934
LINC01948
LINC01973
LINC01975
LINC01983
LINC01991
LINC02028
LINC02036
LINC02085
LINC02090
LINC02153
LINC02204
LINC02205
LINC02207
LINC02212
LINC02285
LINC02288
LINC02328
LINC02332
LINC02363
LINC02518
LINC02542
LINC02569
LINC02573
LINC02580
LINC02623
LINC02643
LINC02649
LINC02656
LINC02694
LITAF
LLGL2
LMAN2
LMBR1
LMNA
LMO2
LNPEP
LOC100129697
LOC100130283
LOC100130987
LOC100134368
LOC100286925
LOC100288798
LOC100505549
LOC100506098
LOC100506606
LOC100996351
LOC101926963
LOC101927636
LOC101927851
LOC101928143
LOC101928429
LOC101928438
LOC101928523
LOC101928661
LOC101928673
LOC101928834
LOC101929295
LOC101929340
LOC101929380
LOC101929551
LOC101929698
LOC101929897
LOC101930370
LOC102467222
LOC102723582
LOC102724467
LOC105370401
LOC105371433
LOC105373159
LOC105378305
LOC112267983
LOC153684
LOC374443
LOC388282
LOC389641
LOC391322
LOC439933
LOC441204
LOC646588
LONRF1
LOXHD1
LPAR5
LPXN
LRBA
LRCH1
LRMDA
LRP3
LRP5L
LRRC23
LRRC41
LRRC47
LRRC70
LSM4
LST1
LTA4H
LTB4R
LUADT1
LUC7L2
LUCAT1
LUZP1
LY6E
LYG2
LYL1
LYVE1
M1AP
M6PR
MACROH2A1
MAD1L1
MAD2L1
MADD
MAGIX
MALRD1
MALT1
MAML3
MAN2B1
MAP1LC3B2
MAP1S
MAP2K3
MAP3K1
MAP3K14-AS1
MAP3K3
MAP3K6
MAP3K8
MAP4K4
MAPK14
MAPKAP1
MAPRE2
MARCHF2
MARCHF6
MARCKSL1
MARK2
MARK3
MAS1L
MAST4
MATN1-AS1
MATR3
MBNL1
MBP
MCC
MCF2L2
MCFD2
MDC1
MDM4
MDP1
MED11
MED14
MED15
MED25
MEF2C
MEF2D
MELTF
MEMO1
METTL22
METTL8
METTL9
MFAP2
MFAP4
MFNG
MFSD14C
MFSD2A
MFSD2B
MFSD3
MFSD9
MGAT1
MGAT4B
MGAT5
MGLL
MGRN1
MIA
MIA2
MIAT
MIB2
MICAL1
MICAL2
MICOS10
MID1IP1-AS1
MIER1
MIGA2
MILR1
MINCR
MIR1205
MIR1238
MIR138-2
MIR142
MIR143
MIR150
MIR1537
MIR1539
MIR200CHG
MIR2355
MIR23A
MIR24-2
MIR3124
MIR3142HG
MIR3154
MIR3680-1
MIR3680-2
MIR3925
MIR3934
MIR3945HG
MIR3972
MIR4257
MIR4286
MIR4420
MIR4422HG
MIR4425
MIR4435-2HG
MIR4437
MIR4496
MIR4633
MIR4645
MIR4669
MIR4678
MIR4700
MIR4706
MIR4710
MIR4724
MIR4736
MIR4771-1
MIR5093
MIR5193
MIR548Z
MIR589
MIR612
MIR619
MIR648
MIR650
MIR6764
MIR6797
MIR6843
MIR7843
MIS18BP1
MISP3
MLC1
MLEC
MLH3
MLXIP
MMP11
MMP25-AS1
MOB1A
MOB3A
MORN1
MOV10L1
MPHOSPH9
MPO
MROH1
MRPL34
MRPL38
MRPL53
MRPS15
MRPS18C
MRPS23
MRPS27
MRPS31P5
MRTFA
MRTFB
MS4A15
MS4A3
MS4A7
MSI2
MSL2
MSRB3
MSTO2P
MT2A
MTCH2
MTF2
MTFR1
MTG2
MTMR4
MTMR9
MTO1
MTSS1
MTUS2
MTX2
MVB12A
MX2
MYB
MYCBP2
MYEOV
MYH9
MYL12A
MYL12B
MYLIP
MYO18A
MYO19
MYO1B
MYO1F
MYO1G
MYOSLID
MZB1
N4BP1
NAA16
NAA38
NAAA
NABP1
NADK
NADK2
NAE1
NAT8
NAT8B
NBEAL2
NBN
NBPF11
NBPF12
NBR1
NCAPD2
NCF2
NCF4
NCKIPSD
NCOA3
NCOA4
NCOA7
NCOR2
NDE1
NDEL1
NDRG1
NDUFA2
NDUFA4
NDUFS5
NDUFS8
NEAT1
NEK6
NFASC
NFAT5
NFATC2
NFE2
NFE2L1
NFE2L2
NFKBIE
NFKBIZ
NFX1
NHSL1
NIBAN1
NIBAN2
NIBAN3
NIF3L1
NIFK-AS1
NINJ2
NLK
NLRC5
NLRP3
NMB
NMRAL1
NOL4L
NOS3
NPPA-AS1
NR4A2
NRG4
NRP1
NSFL1C
NSMAF
NSMCE1
NSUN2
NSUN5
NT5C2
NT5DC4
NT5E
NT5M
NTMT1
NTNG2
NUB1
NUCB2
NUDT1
NUDT15
NUDT5
NUDT6
NUDT7
NUDT9
NUP210L
OARD1
OCIAD1
ODF2
OGFOD3
OGT
OLIG1
OLMALINC
OPTN
OR1E2
OR4D1
OR52W1
ORAI1
ORAI2
ORAI3
OSBPL5
OSM
OVOL1-AS1
P2RX1
P2RX4
P2RX7
P2RY10
P2RY11
P4HA2
P4HB
P4HTM
PACS1
PACSIN2
PADI3
PAFAH2
PAPOLA
PARVB
PARVG
PAX8
PAX8-AS1
PBXIP1
PCAT14
PCBD2
PCBP1-AS1
PCCB
PCED1B-AS1
PCIF1
PCK2
PCSK6
PCYT1B
PDCD4
PDE4A
PDE4B
PDE4D
PDE4DIP
PDE6A
PDE8A
PDLIM7
PDXDC1
PDXK
PDZD7
PECAM1
PER1
PEX16
PEX2
PFKFB3
PFKM
PFKP
PGD
PGLYRP4
PGM1
PGM2
PHC2
PHF19
PHF20
PHF20L1
PI16
PIBF1
PICALM
PIEZO1
PIGQ
PIGV
PIH1D1
PIK3C2B
PIK3CA
PIK3CB
PIK3CG
PIK3R1
PIKFYVE
PILRA
PIP4P1
PIR
PITPNC1
PITPNM2
PJA2
PLA2G15
PLAAT5
PLAC8
PLAGL1
PLAU
PLAUR
PLCB2
PLCB3
PLCG2
PLCL2
PLCXD1
PLCXD2
PLD3
PLEC
PLEK
PLEK2
PLEKHA7
PLEKHM1
PLPP3
PLSCR1
PLXND1
PML
PMS2P7
PNKD
PNRC2
POGK
POGZ
POLA2
POLE
POLR1A
POLR2E
POLR2H
POLR3B
POLR3E
PPAN-P2RY11
PPCDC
PPFIBP2
PPHLN1
PPIAL4A
PPIAL4C
PPIAL4D
PPIAL4F
PPIAL4G
PPIAL4H
PPIB
PPM1A
PPM1B
PPM1F
PPP1CA
PPP1R15A
PPP1R16B
PPP1R18
PPP1R27
PPP1R35
PPP1R9B
PPP2R5C
PPP3R1
PPP4R1L
PPP6R1
PPTC7
PRAM1
PRDM11
PRDM7
PRG2
PRICKLE1
PRKAA1
PRKAB1
PRKACB
PRKAG1
PRKCD
PRKCH
PRKD2
PRKRIP1
PRMT7
PROCR
PRODH2
PROSER2-AS1
PROX2
PRPF38B
PRR5
PRR5L
PRSS57
PRXL2A
PRXL2B
PSD3
PSD4
PSEN1
PSEN2
PSMC1
PSMD3
PSTPIP1
PTAFR
PTCH1
PTGDR
PTGDR2
PTK2
PTK2B
PTP4A2
PTPA
PTPN22
PTPN6
PTPN7
PTPRE
PTPRG
PTTG1IP
PVT1
PXK
PXYLP1
PYROXD1
QPRT
RAB11A
RAB11FIP4
RAB24
RAB27A
RAB29
RAB33B
RAB37
RAB43
RAB44
RAB7A
RAB8A
RAC2
RACGAP1
RAD52
RAE1
RALGAPA2
RALGDS
RAP1GAP2
RAPGEF1
RAPGEF6
RARA
RASA3
RASA4B
RASAL3
RASGEF1A
RASGEF1C
RASGRP2
RASGRP4
RASSF1
RASSF2
RASSF4
RASSF5
RBL2
RBM17
RBM20
RBM28
RBM33
RBMS2
RBPJ
RCBTB2
RCC2
RCOR1
RCSD1
RD3
REEP4
RELT
REPS1
RERE
RERE-AS1
REST
REXO4
REXO5
RFFL
RFTN1
RFX1
RFX2
RFX8
RGCC
RGL4
RGPD1
RGS10
RGS14
RGS18
RGS2
RHBDF2
RHEX
RHOC
RHOG
RHOH
RHOQ
RHOXF2
RICTOR
RILPL1
RILPL2
RIN2
RIN3
RIPOR1
RLIM
RMDN1
RNA5-8SN4
RNASE2
RNASE7
RNASEH2B-AS1
RNF125
RNF130
RNF139
RNF14
RNF144A
RNF145
RNF149
RNF166
RNF168
RNF19A
RNF213
RNF215
RNF4
RNF44
RNPEPL1
RNU12
RNU4ATAC
RNU5D-1
RNU5E-1
RNU5F-1
RNVU1-14
RNVU1-18
RNVU1-19
RNVU1-7
ROCK1
ROGDI
RPL19
RPL22L1
RPL36AL
RPL37
RPN1
RPS17
RPS19BP1
RPS26P11
RPS27L
RPS29
RPS3A
RPS6KA1
RPS6KA2
RPS6KA2-IT1
RPS9
RPTOR
RPUSD3
RRAS
RREB1
RRM2B
RRN3P2
RRP15
RSL24D1
RSPH14
RSPO2
RSU1
RTN4
RTTN
RUFY1
RUNX1
RXRA
RYK
S100A11
S100A4
S100A9
S100B
S100Z
S1PR4
SACS
SAG
SAMD3
SAMD4A
SAMSN1
SAP30BP
SASH3
SAT1
SBF2
SBK3
SCAMP2
SCAMP5
SCFD2
SCML2
SCN1B
SCNN1A
SCPEP1
SCUBE1
SCYL1
SDAD1
SDC3
SDC4
SDCCAG8
SDE2
SDHAF2
SDHAF3
SEC14L1
SEC1P
SEC22B
SEC31B
SELENBP1
SELENOH
SEMA4A
SEMA4D
SEMA6B
SENCR
SENP1
SEPTIN8
SEPTIN9
SERPINA1
SETDB2
SF3A3
SFR1
SFSWAP
SGK3
SGMS1
SGSM3
SGTA
SH2B3
SH2D2A
SH3BGRL3
SH3BP1
SH3BP2
SH3KBP1
SH3RF1
SH3TC1
SHANK3
SHE
SIAE
SIAH1
SIDT1
SIGLEC12
SIGLEC17P
SIGLEC6
SIGLEC8
SIGLEC9
SIGLECL1
SIK3
SIKE1
SIN3B
SIPA1
SIPA1L3
SIRPB1
SIRPB2
SIRT1
SKI
SLA
SLA2
SLC14A1
SLC16A3
SLC16A5
SLC16A7
SLC17A3
SLC17A7
SLC17A9
SLC18A2
SLC1A4
SLC1A5
SLC22A13
SLC22A16
SLC25A10
SLC25A16
SLC25A24
SLC25A28
SLC25A37
SLC26A11
SLC27A5
SLC27A6
SLC2A14
SLC30A7
SLC35C2
SLC35E1
SLC35E2A
SLC35E2B
SLC38A1
SLC38A10
SLC38A11
SLC39A13
SLC39A3
SLC39A4
SLC39A8
SLC43A3
SLC45A4
SLC48A1
SLC51A
SLC66A1
SLC66A2
SLC8B1
SLC9A3R1
SLC9A5
SLCO3A1
SLCO4C1
SLFN12L
SLFN13
SLFN14
SMAD1
SMAD3
SMAD7
SMARCA2
SMARCC1
SMARCD2
SMG5
SMG6
SMIM13
SMIM14
SMIM25
SMIM30
SMIM35
SMIM6
SNHG20
SNORA31B
SNORD3A
SNORD3B-1
SNORD3J
SNRPB
SNU13
SNX27
SNX3
SORL1
SPACA9
SPAG4
SPAG5
SPAG8
SPATA13-AS1
SPATA25
SPDYC
SPDYE10P
SPDYE14P
SPECC1
SPECC1L-ADORA2A
SPEF2
SPG7
SPI1
SPIN4
SPINK4
SPINT1
SPN
SPNS2
SPNS3
SPPL2A
SPPL2B
SPRED2
SPRY2
SPTBN1
SRBD1
SRGN
SRSF10
SSBP3
SSBP4
SSH1
SSH3
SSPO
SSTR5-AS1
ST18
ST3GAL1
ST3GAL2
ST3GAL4
ST3GAL5-AS1
ST6GAL1
ST6GALNAC3
ST6GALNAC6
ST7
ST8SIA1
ST8SIA4
STAB1
STAG2
STAG3L1
STAG3L2
STAG3L3
STAP1
STARD10
STAT1
STAT3
STAU2
STING1
STK10
STK4
STK40
STMP1
STOM
STRA6
STRADA
STRN4
STX1A
STXBP5
STXBP5-AS1
STYK1
SUCNR1
SUGT1P4-STRA6LP
SULT1B1
SULT1C2
SUN2
SUSD1
SUZ12P1
SV2B
SVIP
SVOPL
SWAP70
SYN3
SYNCRIP
SYNE3
SYNGR1
SYNJ1
SYNJ2
SYNPO2L
SYNRG
SYT15
SYTL1
TACC1
TADA1
TAF10
TAGLN2
TAL1
TAPBPL
TAPT1
TAZ
TBC1D10A
TBC1D10C
TBC1D2
TBC1D31
TBC1D7-LOC100130357
TBCD
TBKBP1
TBL1XR1
TBL3
TBPL1
TCEANC2
TCHHL1
TCHP
TDRD9
TEAD3
TEC
TECPR1
TECR
TENT5C
TERF2
TES
TEX264
TEX33
TF
TFAM
TFAP2E
TFEB
TFIP11
TG
TGFBI
TGFBR2
TGS1
THAP1
THAP6
THEMIS2
THRAP3
THUMPD1
THUMPD3
TIGAR
TIPARP
TK2
TLR1
TM6SF1
TM7SF3
TMBIM1
TMBIM4
TMC6
TMCC1
TMED10
TMEM104
TMEM123
TMEM129
TMEM131L
TMEM154
TMEM178A
TMEM212
TMEM239
TMEM38A
TMEM41B
TMEM44
TMEM53
TMEM63A
TMEM64
TMEM72
[truncated: 211 more rows]

## Sheet: NB4
genes bound by LYL1 at its promoter regions in AML cell line NB4
ABCA13
ABCA2
ABCA9
ABCB6
ABCC1
ABHD12
ACAD10
ACOT11
ACOX2
ACRBP
ACSBG1
ACSL3
ACSM3
ACTN1
ADAM11
ADAM8
ADAP1
ADCY7
ADD3
ADGB
ADGRE1
ADGRE2
ADGRE3
ADGRE5
ADGRG5
ADIPOQ
ADORA2A
ADPRHL1
ADTRP
AGTRAP
AGXT
AHCYL2
AHI1
AHNAK
AIFM2
AIM2
AK9
ALAS1
ALOX15
ALOX5AP
AMZ1
ANAPC1P1
ANK1
ANK2
ANKRD18B
ANKRD44
ANPEP
ANXA3
ANXA8
ANXA8L1
APBB1IP
APBB2
APCDD1L
APOD
APPL1
AQP3
AQP5
AREL1
ARF1
ARHGAP22
ARHGAP23
ARHGAP25
ARHGAP26
ARHGAP4
ARHGEF18
ARHGEF2
ARHGEF7
ARID3A
ARID3B
ARID5A
ARL5C
ARRB2
ARRDC1
ARSG
ARTN
ASCC2
ASIC4
ATG13
ATG16L2
ATP13A2
ATP1A2
ATP2A3
ATP2C1
ATP6V0A1
ATP6V1E2
ATP9B
ATXN7
AUNIP
AVIL
AVPR2
B4GALT6
BAHCC1
BBX
BCL3
BFSP2-AS1
BICRAL
BIN1
BIN2
BNIP3L
BORCS7
BPI
C10orf91
C11orf21
C11orf49
C12orf42
C15orf39
C15orf62
C16orf70
C16orf95
C1QTNF4
C1RL-AS1
C1orf105
C20orf197
C2CD2
C2orf42
C3orf35
C3orf86
C7orf50
CACNA2D4
CALR
CAMP
CAND1.11
CAP1
CAPN10-DT
CAT
CBFA2T3
CCDC114
CCDC136
CCDC26
CCDC57
CCDC86
CCL1
CCM2
CCND3
CCRL2
CD244
CD248
CD276
CD300A
CD300C
CD53
CD72
CD82
CD8B2
CDA
CDC14A
CDC42EP3
CDC42SE2
CDCA7
CDH23
CDK15
CDKN1B
CDYL
CEACAM21
CEBPB-AS1
CECR2
CELF2
CENPBD1
CEP63
CERS2
CHAT
CHD9
CHI3L1
CHPT1
CHRNE
CHST12
CHST15
CHSY1
CILP2
CLCNKB
CLDN14
CLEC10A
CLEC4E
CLEC5A
CLIC4
CNIH4
CNKSR3
COL15A1
COL4A1
COL4A2
CORO1A
COX7A2L
CPA3
CPPED1
CPSF4L
CPXM1
CREB3L2
CRTC3
CTDP1
CTNNA1
CTNNBIP1
CTSH
CTTN
CTTNBP2
CUEDC1
CXCR3
CXXC5
CXorf65
CYBA
CYFIP2
CYP2R1
CYP2W1
CYP4F3
CYTH4
CYTOR
D2HGDH
DAAM1
DAGLB
DAO
DBNDD1
DEDD
DENND3
DENND4B
DGKZ
DHH
DHRS11
DHRS7
DLEU7
DLGAP4
DNAH14
DNAI2
DNAJB12
DOK3
DPYSL2
DRAIC
DUS2
DUSP2
DUSP3
DUX4
DYRK1A
DYSF
E2F1
ECH1
EDDM13
EDNRB-AS1
EEPD1
EFCC1
EFHC2
EFHD2
EHD1
ELF1
ELF4
ELL3
ELMSAN1
EMC8
EMID1
EMILIN1
ENO2
ENTPD1
EPB41
EPHA10
EPN1
EPN2
EPN2-AS1
ERLIN1
ESYT1
EVPL
EVPLL
EWSR1
EXOC3
F10
F2RL3
FADS3
FAM117A
FAM160A1
FAM214B
FAM86B3P
FBLN5
FBRSL1
FBXO38
FBXW8
FCGR1A
FCGR1B
FCGR2A
FCGRT
FCRL4
FGFR1
FGGY
FGL1
FGR
FHL1
FHL3
FIGNL2
FILNC1
FKBP9
FLVCR2
FMNL1
FNDC11
FNTB
FOXK2
FOXO3
FPGS
FRMPD2
FSCN1
GADD45A
GALNS
GALNT7
GAS2L1
GAS7
GASAL1
GBE1
GCNT1
GCSAML
GFI1
GHDC
GHRL
GLG1
GM2A
GMFG
GNA15
GNB5
GNG2
GPN1
GPN3
GPT2
GRAMD1B
GRAP
GRAPL
GRASP
GRID1
GRIFIN
GRK2
GRK6
GSG1
GSS
GSTM2
GTF3C1
GTSF1L
GUCY2D
GYPC
H2AZ2
H6PD
HCG20
HCST
HDC
HECW2
HELZ2
HEPH
HHEX
HIVEP3
HK1
HLX
HMBS
HMGCL
HMGXB3
HNRNPM
HPCAL1
HSP90AA1
HTATSF1P2
HVCN1
HYAL3
ICAM3
ICAM4
IDH3G
IDNK
IDS
IFNLR1
IFRD1
IGF1R
IGFBP7
IKBKE
IL17RE
IL18RAP
IL1RAP
IL1RL1
IL1RN
IL31RA
IL9R
ILKAP
IMPDH2
INAVA
INPP5D
INSC
INTS3
INTS8
IPCEF1
IQGAP2
IQSEC1
ITGA4
ITGB2
ITM2A
ITPKA
JADE2
JAK1
JPX
KAT8
KAZALD1
KCNAB2
KCNMB3
KCNN4
KCNQ4
KCTD5
KDM4C
KHNYN
KIAA0319L
KIAA0930
KIF9
KLF13
KLF3-AS1
KLHDC8B
KLRK1
KMT2E
KRT7
KRT79
KRT87P
KRTAP10-11
KSR1
LAIR1
LAMB3
LAMTOR1
LAPTM5
LAT2
LAX1
LCE3A
LCN6
LCP1
LDC1P
LGALS1
LGALS12
LGALS2
LGALS3
LHFPL2
LHX3
LHX6
LIFR
LIG3
LIMS1
LIMS1-AS1
LIMS2
LINC00239
LINC00299
LINC00334
LINC00426
LINC00460
LINC00511
LINC00563
LINC00582
LINC00672
LINC00856
LINC00885
LINC00887
LINC00938
LINC00945
LINC00964
LINC01063
LINC01091
LINC01127
LINC01132
LINC01215
LINC01237
LINC01341
LINC01353
LINC01366
LINC01410
LINC01451
LINC01503
LINC01585
LINC01624
LINC01629
LINC01655
LINC01686
LINC01719
LINC01754
LINC01814
LINC01833
LINC01880
LINC01913
LINC01973
LINC01975
LINC01983
LINC02026
LINC02028
LINC02204
LINC02205
LINC02218
LINC02332
LINC02370
LINC02573
LINC02606
LINC02615
LINC02687
LINC02694
LINC02743
LITAF
LMNA
LMO2
LOC100129291
LOC100129697
LOC100130283
LOC100132741
LOC100288798
LOC100506098
LOC100506274
LOC100506606
LOC100996351
LOC101927468
LOC101927588
LOC101927851
LOC101928143
LOC101929586
LOC101929698
LOC101929798
LOC102724050
LOC102724467
LOC102724596
LOC105370401
LOC105371433
LOC105378305
LOC105378933
LOC107985856
LOC374443
LOC388282
LOC646588
LOC729652
LPP
LPXN
LRCH1
LRMDA
LRRC41
LRRC52-AS1
LST1
LTA4H
LUCAT1
LUZP1
LY6E
LYL1
LYVE1
M1AP
MAD1L1
MAFG
MAGIX
MAP1LC3B2
MAP2K2
MAP2K3
MAP3K7
MAP3K8
MAPK14
MARCHF2
MARK3
MAS1L
MCF2L2
MDGA1
MECP2
MEF2C
MEF2D
MELTF
METTL8
METTL9
MFAP3L
MFAP4
MGAT4B
MGAT5
MGLL
MGRN1
MIGA2
MIR1284
MIR139
MIR24-2
MIR3142HG
MIR3154
MIR339
MIR3945HG
MIR4437
MIR4487
MIR4706
MIR4736
MIR5193
MIR548H2
MIR548Z
MIR619
MIR6724-1
MIR6797
MIR7155
MIS18BP1
MISP3
MKRN3
MLC1
MLXIPL
MMP17
MMP25-AS1
MOB1A
MOB2
MOB3A
MPO
MPP1
MRPL34
MRTFA
MS4A3
MS4A7
MTFR1
MTMR7
MTMR8
MVB12A
MVD
MX2
MYB
MYEOV
MYH9
MYLK4
MYO18A
MYO1B
MYO1C
MYO1F
MYO1G
MYOSLID
MYRF
MZB1
NAPA-AS1
NAV3
NCOA3
NCOR2
NDRG1
NDUFA4
NEIL1
NEIL3
NFAM1
NFATC2IP
NFATC4
NFE2
NFE2L2
NIBAN1
NIBAN2
NIBAN3
NINJ2
NLRC5
NLRP3
NMNAT2
NOS3
NOTCH2
NOX5
NPLOC4
NR2F2-AS1
NRL
NSMCE1
NSUN2
NT5M
NTNG2
NUDT5
NUDT7
NUP210
NUP210L
OAZ2
OCSTAMP
OLIG1
OPTN
OTULIN
P2RX1
P2RY14
P4HA2
PACSIN2
PADI2
PAFAH2
PAM16
PARVG
PCDHGC3
PCED1B-AS1
PCIF1
PCOLCE2
PCYT1A
PDLIM7
PDP2
PDZD7
PEMT
PER1
PFKFB3
PGBD5
PGD
PHACTR3
PHC3
PHF19
PHLDB1
PI16
PIGV
PIK3CB
PIK3CG
PIK3R1
PITPNM2
PKM
PLA2G15
PLAAT5
PLAUR
PLCB2
PLCL2
PLD3
PLEC
PLEK
PLEKHA7
PLEKHO2
PLPP3
PLXND1
PNKD
PNRC2
POGZ
POLR1A
POLR3B
PPARG
PPCDC
PPEF1
PPFIA1
PPFIBP2
PPIAL4A
PPIAL4C
PPIAL4D
PPIAL4F
PPIAL4G
PPIAL4H
PPM1F
PPP1R15A
PPP1R16B
PPP1R18
PPP1R27
PPP1R9B
PPP2R5C
PRAM1
PRDM10
PRDM11
PRDM7
PRG2
PRKCD
PRMT7
PRSS57
PSAP
PTCH1
PTGDR
PTP4A2
PTPRE
PTTG1IP
PVT1
QPRT
RAB11FIP1
RAB11FIP3
RAB18
RAB24
RAB26
RAB27A
RAB37
RAB43
RAC2
RAP1GAP2
RAPGEF4
RARA
RASSF1
RASSF2
RASSF4
RBMS2
RBPJ
RCSD1
RDH5
RERE-AS1
RFESD
RFX8
RGL4
RGS12
RGS18
RGS2
RGS3
RHBDF1
RHEX
RHOH
RIN3
RNA5-8SN4
RNASEH2B-AS1
RNF130
RNF144A
RNF149
RNF166
RNF17
RNF216-IT1
RNPEPL1
RNU4ATAC
RNVU1-14
RNVU1-19
ROCK1P1
ROGDI
RPGRIP1
RPS6KA1
RPS6KA2-IT1
RPS6KC1
RSPO2
RTN4
RXRA
S100Z
SAG
SAMD14
SAP30BP
SASH1
SATB2
SBF1
SCAMP2
SCGB1C2
SCPEP1
SCUBE1
SDE2
SEC14L2
SEC31B
SELPLG
SEMA4D
SEMA5B
SEMG1
SENCR
SEPTIN9
SEPTIN9-DT
SERPINA1
SERPINB6
SERTAD2
SGCE
SH2B3
SH2D4B
SH3BP1
SH3BP5L
SIAE
SIDT1
SIGIRR
SIGLEC7
SIGLEC9
SIGLECL1
SIK3
SIN3B
SIPA1
SIRPB2
SLA
SLC14A1
SLC17A9
SLC1A5
SLC22A15
SLC22A16
SLC22A20P
SLC25A24
SLC25A37
SLC26A11
SLC27A1
SLC35E2A
SLC39A3
SLC45A4
SLC51A
SLC52A3
SLC66A2
SLC9A3R1
SLFN12L
SMAD3
SMAP2
SMARCA2
SMG6
SMIM3
SMPD3
SNORA16A
SNORA31B
SNORA71E
SNORD3J
SNORD65
SNRPB2
SNX20
SPAG17
SPATA25
SPATC1
SPATC1L
SPDYE10P
SPDYE14P
SPECC1
SPN
SPNS3
SPOCK2
SPP1
SPPL2A
SPPL2B
SPRED2
SPRY4
SRBD1
SRPK2
SRSF10
SSH1
SSH3
SSTR2
ST3GAL1
ST3GAL3
ST3GAL4
ST6GAL1
ST8SIA1
STAG3L1
STAG3L2
STAG3L3
STARD9
STAT3
STIM1
STK10
STOM
STX1A
STXBP5
STXBP5-AS1
STYK1
SULF2
SULT2B1
SUN2
SUZ12P1
SVOPL
SYK
SYT12
SYT15
SYTL1
SYTL3
TAB1
TACC1
TADA3
TATDN3
TBC1D2B
TBCD
TBPL1
TCF12
TCF3
TECPR1
TES
TEX45
TFAP2A-AS2
TFAP2E
TFEB
TG
THSD7A
THUMPD1
THUMPD3-AS1
TIMM10
TIPARP
TK2
TLR1
TLR9
TM6SF1
TMBIM1
TMCC1
TMEM104
TMEM129
TMEM138
TMEM216
TMEM72
TMEM94
TMIE
TNFRSF14
TNFRSF4
TNRC18
TNS3
TOP1MT
TOPORS
TOR1A
TOX2
TP53BP2
TPCN1
TPM4
TPPP3
TPT1
TRABD
TRAF3IP3
TRAF4
TRAK1
TREM1
TREML2
TRIB3
TRIM38
TRIM8
TRIO
TRPM2
TSHZ3
TSL
TSNARE1
TSNAX-DISC1
TSPAN16
TSPAN18
TSPOAP1-AS1
TTC36
TTC38
TTC39A
TTC7B
TUBA4A
TYROBP
UBA7
UBE2V1
UCN2
UNC13D
UPB1
USP15
USP2-AS1
USP3
USP6NL
UTP25
VAC14
VANGL1
VAT1
VCL
VEPH1
VGLL4
VPS53
VSIR
WBP2
WDFY4
WDR45B
WDR81
WT1
XAF1
XRCC1
XYLT1
YBX2
ZAR1L
ZC3H12A
ZC3H18
ZC3H4
ZCCHC24
ZDHHC2
ZFPM1
ZFPM2-AS1
ZGLP1
ZMIZ1
ZNF107
ZNF124
ZNF316
ZNF556
ZNF595
ZNF732
ZNF792
ZNF821
ZNF93
ZNRF1
ZSCAN25
ZYX

## Sheet: common
common genes bound by LYL1 at its promoter regions in AML cell line NB4, HL-60, and Kasumi-1
ABCA2
ACAD10
ACOT11
ACOX2
ACSL3
ADAM8
ADCY7
ADD3
ADGB
ADGRE1
ADGRE5
ADORA2A
AGTRAP
AIM2
ALAS1
ANKRD44
ANPEP
APBB1IP
APBB2
ARHGAP22
ARHGAP25
ARHGAP4
ARHGEF18
ARHGEF2
ARID5A
ARL5C
ARRDC1
ARSG
ASCC2
ATG13
ATP13A2
ATP6V0A1
ATXN7
AUNIP
BCL3
BIN1
BPI
C1orf105
C1QTNF4
C20orf197
C2orf42
C3orf86
CALR
CAP1
CAT
CBFA2T3
CCDC136
CCDC26
CCM2
CCND3
CD244
CD276
CD300A
CD53
CD82
CDC42EP3
CDC42SE2
CDCA7
CELF2
CEP63
CHD9
CHST12
CHSY1
CNIH4
COL15A1
CORO1A
COX7A2L
CPXM1
CREB3L2
CTNNBIP1
CUEDC1
CXorf65
CYTH4
CYTOR
DAGLB
DENND3
DENND4B
DGKZ
DHRS7
DNAH14
DOK3
DUS2
DYRK1A
DYSF
EDDM13
EEPD1
EFHD2
ELMSAN1
EMILIN1
ERLIN1
ESYT1
F10
F2RL3
FBXO38
FCGR1A
FCGR1B
FCGR2A
FCGRT
FGFR1
FGGY
FGL1
FGR
FHL3
FIGNL2
FILNC1
FMNL1
FNTB
FOXK2
GAS7
GASAL1
GCNT1
GHDC
GMFG
GNA15
GNB5
GNG2
GPN1
GPN3
GPT2
GRK2
GSG1
GYPC
H6PD
HCG20
HCST
HECW2
HHEX
HNRNPM
HPCAL1
IFNLR1
IGF1R
IGFBP7
IKBKE
IL18RAP
IL1RAP
INPP5D
INSC
INTS8
IPCEF1
ITGA4
ITGB2
ITPKA
JADE2
KAZALD1
KCNAB2
KCNN4
KCTD5
KLF3-AS1
KLRK1
KMT2E
LAIR1
LAMB3
LAPTM5
LAT2
LAX1
LGALS12
LHFPL2
LIMS1
LIMS1-AS1
LINC00299
LINC00426
LINC00563
LINC00582
LINC00856
LINC00887
LINC00938
LINC00945
LINC01341
LINC01353
LINC01366
LINC01503
LINC01655
LINC02028
LINC02204
LINC02205
LINC02332
LMNA
LMO2
LOC100130283
LOC100288798
LOC100506098
LOC100506606
LOC100996351
LOC101927851
LOC101928143
LOC102724467
LOC105371433
LOC105378305
LOC374443
LPXN
LRCH1
LRMDA
LST1
LUCAT1
LUZP1
LYL1
LYVE1
M1AP
MAD1L1
MAP1LC3B2
MCF2L2
MEF2C
METTL8
METTL9
MFAP4
MGLL
MGRN1
MIR24-2
MIR3142HG
MIR3945HG
MIR4437
MIR4736
MIR5193
MIR548Z
MIR619
MIS18BP1
MMP25-AS1
MOB1A
MOB3A
MRPL34
MS4A3
MS4A7
MYB
MYEOV
MYH9
MYO18A
MYO1G
MYOSLID
MZB1
NCOA3
NCOR2
NDRG1
NDUFA4
NFE2
NIBAN3
NINJ2
NLRC5
NLRP3
NUDT5
NUDT7
NUP210L
OLIG1
OPTN
P2RX1
P4HA2
PCED1B-AS1
PFKFB3
PHF19
PIK3CB
PIK3CG
PIK3R1
PITPNM2
PLA2G15
PLCL2
PLD3
PLEC
PLEK
PLEKHA7
PLPP3
PLXND1
PNRC2
POLR1A
PPCDC
PPFIBP2
PPIAL4A
PPIAL4C
PPIAL4D
PPIAL4F
PPIAL4G
PPIAL4H
PPM1F
PPP1R18
PPP1R27
PPP2R5C
PRAM1
PRDM7
PRKCD
PRMT7
PTCH1
PTGDR
PTPRE
QPRT
RAB24
RAB27A
RAB37
RARA
RASSF1
RBMS2
RBPJ
RCSD1
RERE-AS1
RGL4
RGS18
RHEX
RIN3
RNASEH2B-AS1
RNF144A
RNF149
RPS6KA1
RTN4
RXRA
SAG
SCAMP2
SEMA4D
SERPINA1
SH3BP1
SIDT1
SIGLECL1
SIK3
SIN3B
SIPA1
SIRPB2
SLA
SLC17A9
SLC22A16
SLC25A37
SLC51A
SLC9A3R1
SLFN12L
SMAD3
SMG6
SNORA31B
SNORD3J
SPDYE10P
SPDYE14P
SPECC1
SRBD1
SRSF10
ST3GAL1
STAG3L1
STAG3L3
STOM
STX1A
STXBP5-AS1
STYK1
SUN2
TACC1
TBCD
TBPL1
TFAP2E
TFEB
TG
TIPARP
TK2
TM6SF1
TMCC1
TMEM104
TMEM72
TMEM94
TMIE
TOX2
TP53BP2
TPM4
TRABD
TRAF3IP3
TRAK1
TREML2
TRIM38
TRPM2
TSNARE1
TSNAX-DISC1
TSPAN16
TSPAN18
TSPOAP1-AS1
TTC38
TTC7B
TYROBP
UBA7
UBE2V1
USP15
USP3
USP6NL
VGLL4
VPS53
VSIR
WT1
XRCC1
XYLT1
ZAR1L
ZC3H12A
ZC3H4
ZMIZ1
ZNF107
ZNF595
ZNF792
ZNF821
